# Supplementary material for: Analysis of Litopenaeus vannamei Transcriptome Using the Next-Generation DNA Sequencing Technique
Source: PLoS One. 2012 Oct 11;7(10):e47442. doi: 10.1371/journal.pone.0047442 (PMC3469548; doi:10.1371/journal.pone.0047442)
Supplement: Table S1 — Comparisons between assembled transcriptome unigenes and the EST-unigenes which were assembled form EST sequences available from Genbank using TGICL and Phrap softwares. (ZIP) [file pone.0047442.s001.zip]

Archive with 2 entries (2 files):
- Table head.txt
- NCBI_estVSunigene.blastn.xls
