# Supplementary material for: Analysis of Litopenaeus vannamei Transcriptome Using the Next-Generation DNA Sequencing Technique
Source: PLoS One. 2012 Oct 11;7(10):e47442. doi: 10.1371/journal.pone.0047442 (PMC3469548; doi:10.1371/journal.pone.0047442)
Supplement: Table S1 — Comparisons between assembled transcriptome unigenes and the EST-unigenes which were assembled form EST sequences available from Genbank using TGICL and Phrap softwares. (ZIP) [file pone.0047442.s001.zip › Table head.txt]

NCBI_estVSunigene.blastn.xls            Comparison between assembled NCBI-EST-unigene sequence and Ex-zai-2-Unigene sequence

           Table head
      		A			NCBI-EST-Unigene sequence ID
		B			Length of NCBI-EST-Unigene sequence
		C			Alignment start position on NCBI-EST-Unigene sequence
		D			Alignment end position on NCBI-EST-Unigene sequence
		E			Ex-zai-2-Unigene sequence ID
		F			Length of Ex-zai-2-Unigene sequence
		G			Alignment start position on Ex-zai-2-Unigene sequence
		H			Alignment end position on Ex-zai-2-Unigene sequence
		I			Identity
		J			Gap rate
		K			Aligned length
		L			Aligned score
		M			E value
