# Supplementary material for: Analysis of Litopenaeus vannamei Transcriptome Using the Next-Generation DNA Sequencing Technique
Source: PLoS One. 2012 Oct 11;7(10):e47442. doi: 10.1371/journal.pone.0047442 (PMC3469548; doi:10.1371/journal.pone.0047442)
Supplement: Table S1 — Comparisons between assembled transcriptome unigenes and the EST-unigenes which were assembled form EST sequences available from Genbank using TGICL and Phrap softwares. (ZIP) [file pone.0047442.s001.zip › NCBI_estVSunigene.blastn.xls]

Unigene4116_All	1081	327	972	Unigene100004_Ex-zai-2	646	646	1	0.99	0	646	1241	0.0
Unigene2792_All	616	364	616	Unigene100006_Ex-zai-2	646	1	253	0.98	0	254	448	1e-125
Unigene15379_All	687	1	575	Unigene100012_Ex-zai-2	646	574	1	0.99	0	575	1116	0.0
Unigene5322_All	1244	5	455	Unigene100015_Ex-zai-2	646	451	1	1	0	451	894	0.0
Unigene6508_All	1402	461	1106	Unigene100017_Ex-zai-2	646	1	646	0.99	0	646	1257	0.0
Unigene14561_All	750	274	745	Unigene100018_Ex-zai-2	646	1	473	0.99	0	473	898	0.0
Unigene15203_All	671	1	606	Unigene100019_Ex-zai-2	646	606	1	1	0	606	1201	0.0
CL2347.Contig2_All	761	91	616	Unigene100026_Ex-zai-2	647	110	646	0.94	0.02	537	856	0.0
Unigene12886_All	734	18	661	Unigene100033_Ex-zai-2	647	647	3	0.98	0	645	1215	0.0
CL1825.Contig1_All	550	188	550	Unigene100036_Ex-zai-2	647	1	363	0.98	0	363	672	0.0
CL2103.Contig1_All	480	62	480	Unigene100042_Ex-zai-2	647	1	418	0.96	0	419	704	0.0
Unigene7266_All	646	243	282	Unigene100043_Ex-zai-2	647	549	588	0.92	0	40	56.0	4e-07
CL1528.Contig1_All	743	5	626	Unigene100044_Ex-zai-2	647	26	647	0.99	0	622	1225	0.0
Unigene18406_All	832	1	270	Unigene100048_Ex-zai-2	647	378	647	0.98	0	270	496	1e-139
Unigene16117_All	432	171	432	Unigene100049_Ex-zai-2	647	2	263	0.97	0	262	472	1e-132
Unigene11908_All	529	1	524	Unigene100051_Ex-zai-2	647	125	647	0.97	0	525	930	0.0
Unigene6757_All	304	1	89	Unigene100055_Ex-zai-2	648	89	1	1	0	89	176	7e-44
Unigene902_All	760	490	759	Unigene100063_Ex-zai-2	648	648	383	0.97	0.02	271	434	1e-121
Unigene3291_All	1183	498	1145	Unigene100064_Ex-zai-2	648	648	1	0.99	0	648	1253	0.0
Unigene13450_All	487	98	487	Unigene100067_Ex-zai-2	648	1	389	0.99	0	390	757	0.0
CL1801.Contig1_All	2252	529	1176	Unigene100070_Ex-zai-2	648	1	648	1	0	648	1285	0.0
Unigene17776_All	1043	148	785	Unigene100073_Ex-zai-2	648	1	639	0.97	0	639	1178	0.0
Unigene7835_All	1000	42	689	Unigene100079_Ex-zai-2	648	648	1	0.99	0	648	1269	0.0
Unigene761_All	279	3	158	Unigene100080_Ex-zai-2	648	156	1	1	0	156	309	6e-84
CL1085.Contig2_All	590	51	358	Unigene100082_Ex-zai-2	649	342	649	0.99	0	308	595	1e-169
Unigene12522_All	665	1	272	Unigene100084_Ex-zai-2	649	378	649	1	0	272	539	1e-153
CL1753.Contig2_All	693	43	543	Unigene100101_Ex-zai-2	649	149	649	0.99	0	501	961	0.0
Unigene8993_All	1353	91	739	Unigene100111_Ex-zai-2	649	1	649	0.98	0	649	1223	0.0
Unigene3145_All	1241	14	662	Unigene100117_Ex-zai-2	649	1	649	0.99	0	649	1263	0.0
Unigene4326_All	838	27	676	Unigene100120_Ex-zai-2	650	1	650	0.99	0	650	1241	0.0
Unigene15872_All	561	78	561	Unigene100121_Ex-zai-2	650	1	483	0.99	0	484	920	0.0
CL1496.Contig2_All	652	5	399	Unigene100122_Ex-zai-2	650	448	45	0.89	0.04	408	496	1e-139
Unigene190_All	1110	214	863	Unigene100124_Ex-zai-2	650	1	650	0.99	0	650	1273	0.0
Unigene10315_All	438	1	160	Unigene100125_Ex-zai-2	650	491	650	1	0	160	317	4e-86
CL1541.Contig3_All	421	5	415	Unigene100126_Ex-zai-2	650	11	419	0.92	0	412	577	1e-164
Unigene9664_All	303	1	139	Unigene100134_Ex-zai-2	650	512	650	1	0	139	276	9e-74
Unigene5255_All	879	1	640	Unigene100137_Ex-zai-2	650	11	650	1	0	640	1269	0.0
Unigene5884_All	755	1	450	Unigene100138_Ex-zai-2	650	201	650	0.99	0	450	876	0.0
Unigene13046_All	494	1	494	Unigene100141_Ex-zai-2	650	632	139	0.98	0	494	916	0.0
Unigene2815_All	2982	1797	2446	Unigene100142_Ex-zai-2	650	650	1	0.99	0	650	1265	0.0
Unigene17063_All	200	1	99	Unigene100143_Ex-zai-2	650	581	483	0.97	0	99	180	3e-45
Unigene13377_All	674	4	553	Unigene100148_Ex-zai-2	651	550	1	1	0	550	1090	0.0
Unigene15160_All	304	1	42	Unigene10014_Ex-zai-2	241	200	241	1	0	42	83.8	7e-16
CL712.Contig1_All	952	112	734	Unigene100154_Ex-zai-2	651	1	623	0.99	0	623	1195	0.0
CL1260.Contig1_All	786	269	741	Unigene100166_Ex-zai-2	651	179	651	0.99	0	473	922	0.0
Unigene6420_All	1333	219	869	Unigene100168_Ex-zai-2	651	1	651	1	0	651	1291	0.0
CL1465.Contig2_All	732	215	387	Unigene10016_Ex-zai-2	310	138	310	0.94	0	173	283	1e-75
Unigene10141_All	888	318	888	Unigene100173_Ex-zai-2	652	652	82	0.99	0	571	1116	0.0
Unigene9830_All	568	1	551	Unigene100176_Ex-zai-2	652	551	1	0.99	0	551	1076	0.0
Unigene281_All	1395	906	1395	Unigene100182_Ex-zai-2	652	1	490	0.99	0	490	963	0.0
CL2712.Contig1_All	2952	1	630	Unigene100187_Ex-zai-2	652	41	652	0.96	0.02	630	1124	0.0
Unigene3987_All	2694	1591	2244	Unigene100193_Ex-zai-2	653	653	1	0.99	0	654	1281	0.0
Unigene7703_All	877	210	862	Unigene100195_Ex-zai-2	653	1	653	0.99	0	653	1255	0.0
Unigene5861_All	1121	1	647	Unigene100196_Ex-zai-2	653	8	653	0.99	0	647	1251	0.0
Unigene5367_All	689	292	689	Unigene100201_Ex-zai-2	653	1	396	0.98	0	398	741	0.0
Unigene1055_All	904	237	884	Unigene100205_Ex-zai-2	647	1	647	0.99	0	648	1229	0.0
Unigene10049_All	795	1	644	Unigene100213_Ex-zai-2	653	10	653	1	0	644	1277	0.0
CL2128.Contig1_All	266	1	195	Unigene100216_Ex-zai-2	653	195	1	0.92	0	195	268	2e-71
CL519.Contig2_All	817	66	692	Unigene100220_Ex-zai-2	654	654	27	0.98	0	628	1166	0.0
Unigene138_All	567	3	563	Unigene100221_Ex-zai-2	653	584	26	0.99	0	561	1090	0.0
Unigene9760_All	1104	205	858	Unigene100225_Ex-zai-2	654	1	654	0.99	0	654	1289	0.0
Unigene11770_All	333	61	331	Unigene100226_Ex-zai-2	654	654	384	0.99	0	271	521	1e-147
Unigene7616_All	1213	273	925	Unigene100227_Ex-zai-2	654	1	654	0.99	0	654	1281	0.0
CL2580.Contig2_All	760	141	635	Unigene100228_Ex-zai-2	654	495	1	1	0	495	981	0.0
Unigene2845_All	989	86	739	Unigene100231_Ex-zai-2	654	654	1	0.99	0	654	1289	0.0
Unigene16785_All	578	2	515	Unigene100232_Ex-zai-2	654	548	35	0.98	0	514	971	0.0
Unigene3252_All	519	9	519	Unigene100233_Ex-zai-2	654	654	145	0.99	0	511	989	0.0
Unigene5061_All	519	1	339	Unigene100241_Ex-zai-2	654	315	654	0.98	0	340	618	1e-176
CL973.Contig1_All	1459	159	812	Unigene100243_Ex-zai-2	654	1	654	1	0	654	1296	0.0
Unigene10139_All	1175	589	1173	Unigene100244_Ex-zai-2	655	655	74	0.99	0	585	1104	0.0
Unigene7936_All	1331	560	1215	Unigene100245_Ex-zai-2	655	1	655	0.99	0	656	1261	0.0
Unigene9951_All	1228	1	611	Unigene100249_Ex-zai-2	655	46	655	0.99	0	611	1187	0.0
Unigene10091_All	1326	521	1177	Unigene100252_Ex-zai-2	655	655	1	0.99	0	657	1255	0.0
Unigene1042_All	576	57	576	Unigene100255_Ex-zai-2	655	652	135	0.98	0	520	936	0.0
Unigene12903_All	739	256	716	Unigene100256_Ex-zai-2	655	1	455	0.98	0.01	461	795	0.0
Unigene8651_All	1292	378	1032	Unigene100261_Ex-zai-2	655	655	1	0.99	0	655	1291	0.0
CL1239.Contig1_All	1084	88	739	Unigene100265_Ex-zai-2	655	4	655	0.99	0	652	1277	0.0
Unigene13305_All	247	29	172	Unigene100267_Ex-zai-2	655	145	1	0.97	0	145	256	7e-68
Unigene2936_All	802	1	491	Unigene100270_Ex-zai-2	655	165	655	0.99	0	491	965	0.0
Unigene18564_All	470	1	271	Unigene100278_Ex-zai-2	656	271	1	1	0	271	537	1e-152
Unigene7515_All	960	11	666	Unigene100290_Ex-zai-2	656	1	656	0.99	0	656	1285	0.0
Unigene12676_All	308	2	154	Unigene100298_Ex-zai-2	656	504	656	0.99	0	153	295	1e-79
Unigene8295_All	815	1	334	Unigene100300_Ex-zai-2	657	324	657	0.99	0	334	654	0.0
Unigene13103_All	479	138	471	Unigene100301_Ex-zai-2	657	657	325	0.98	0	334	607	1e-173
Unigene16200_All	256	104	256	Unigene100304_Ex-zai-2	657	1	154	0.97	0	154	266	8e-71
Unigene14835_All	644	181	472	Unigene10030_Ex-zai-2	442	149	439	0.99	0	292	563	1e-160
Unigene1917_All	760	409	760	Unigene100311_Ex-zai-2	657	657	306	0.99	0	352	682	0.0
Unigene48_All	1471	2	559	Unigene100316_Ex-zai-2	657	558	1	0.83	0	560	385	1e-106
Unigene8731_All	633	44	629	Unigene100317_Ex-zai-2	657	1	586	0.99	0	586	1122	0.0
Unigene13528_All	795	13	670	Unigene100322_Ex-zai-2	658	1	658	0.99	0	658	1296	0.0
Unigene7773_All	1243	35	676	Unigene100328_Ex-zai-2	658	642	1	0.99	0	642	1233	0.0
Unigene2863_All	843	19	740	Unigene10032_Ex-zai-2	752	752	29	0.99	0	724	1382	0.0
Unigene17178_All	513	1	463	Unigene100339_Ex-zai-2	658	196	658	1	0	463	918	0.0
Unigene6601_All	537	118	151	Unigene100340_Ex-zai-2	658	134	167	0.94	0	34	52.0	5e-06
CL2495.Contig1_All	1511	650	1309	Unigene100342_Ex-zai-2	659	1	659	0.99	0	660	1269	0.0
CL2170.Contig2_All	745	270	741	Unigene100347_Ex-zai-2	659	1	470	0.98	0	472	872	0.0
Unigene8846_All	1442	1	445	Unigene100350_Ex-zai-2	659	212	659	0.98	0	448	837	0.0
Unigene730_All	345	84	345	Unigene100351_Ex-zai-2	659	1	262	1	0	262	519	1e-147
Unigene7836_All	799	9	667	Unigene100353_Ex-zai-2	659	659	1	0.99	0	659	1275	0.0
Unigene4425_All	843	383	838	Unigene100354_Ex-zai-2	659	659	203	0.98	0.01	459	807	0.0
Unigene14997_All	268	1	268	Unigene100355_Ex-zai-2	659	167	434	0.98	0	268	500	1e-141
Unigene18203_All	349	1	349	Unigene100357_Ex-zai-2	659	120	465	0.94	0	349	549	1e-156
Unigene9744_All	1753	1128	1753	Unigene100359_Ex-zai-2	659	659	34	1	0	626	1241	0.0
Unigene7197_All	817	390	628	Unigene10035_Ex-zai-2	235	235	1	0.95	0.02	240	379	1e-104
Unigene8552_All	686	45	686	Unigene100364_Ex-zai-2	659	1	640	0.98	0	642	1185	0.0
Unigene6363_All	832	26	685	Unigene100369_Ex-zai-2	659	1	659	0.98	0	660	1229	0.0
Unigene7528_All	1527	387	1045	Unigene100372_Ex-zai-2	659	1	659	1	0	659	1306	0.0
Unigene850_All	1095	1	370	Unigene100378_Ex-zai-2	660	291	660	0.98	0	370	702	0.0
Unigene7070_All	661	1	534	Unigene100392_Ex-zai-2	660	98	631	0.99	0	534	1027	0.0
Unigene2751_All	756	11	672	Unigene100393_Ex-zai-2	660	660	1	0.98	0	662	1233	0.0
Unigene11750_All	660	10	660	Unigene100399_Ex-zai-2	660	1	651	0.99	0	651	1275	0.0
Unigene6542_All	1133	741	1133	Unigene100401_Ex-zai-2	660	1	393	0.99	0	393	771	0.0
CL1958.Contig2_All	1209	7	666	Unigene100402_Ex-zai-2	660	1	660	1	0	660	1308	0.0
Unigene6317_All	733	19	679	Unigene100403_Ex-zai-2	661	661	1	0.99	0	661	1294	0.0
Unigene399_All	1034	253	914	Unigene100406_Ex-zai-2	661	661	1	0.99	0	662	1289	0.0
Unigene9738_All	1773	879	1539	Unigene100407_Ex-zai-2	661	1	661	0.99	0	661	1302	0.0
CL1293.Contig1_All	1031	316	976	Unigene100409_Ex-zai-2	661	1	661	0.99	0	661	1302	0.0
Unigene6251_All	1674	7	667	Unigene100411_Ex-zai-2	661	1	661	0.99	0	661	1279	0.0
Unigene3821_All	1192	10	671	Unigene100412_Ex-zai-2	661	1	661	0.99	0	662	1289	0.0
Unigene6439_All	566	1	417	Unigene100418_Ex-zai-2	661	418	2	0.99	0	417	819	0.0
CL164.Contig1_All	697	1	621	Unigene100421_Ex-zai-2	661	649	29	0.99	0	621	1183	0.0
Unigene18861_All	558	6	264	Unigene100422_Ex-zai-2	661	402	658	0.87	0.03	263	258	4e-68
CL860.Contig2_All	2394	571	1231	Unigene100430_Ex-zai-2	661	1	661	1	0	661	1310	0.0
Unigene9278_All	539	1	131	Unigene100431_Ex-zai-2	662	160	30	0.99	0	131	252	3e-66
Unigene13122_All	768	387	768	Unigene100432_Ex-zai-2	661	661	280	1	0	382	757	0.0
Unigene12715_All	675	185	668	Unigene100435_Ex-zai-2	662	1	486	0.99	0	486	924	0.0
Unigene10112_All	465	1	240	Unigene100436_Ex-zai-2	662	240	1	0.99	0	240	468	1e-131
Unigene782_All	716	1	534	Unigene100438_Ex-zai-2	662	534	1	0.99	0	534	1043	0.0
Unigene12729_All	625	11	625	Unigene100441_Ex-zai-2	662	1	615	0.98	0	615	1164	0.0
Unigene163_All	826	81	743	Unigene100445_Ex-zai-2	662	1	662	0.99	0	663	1275	0.0
CL2553.Contig1_All	1279	18	679	Unigene100450_Ex-zai-2	662	662	1	0.99	0	662	1281	0.0
Unigene5445_All	804	5	666	Unigene100451_Ex-zai-2	662	1	662	0.99	0	662	1304	0.0
Unigene9088_All	1104	135	795	Unigene100454_Ex-zai-2	662	662	2	0.99	0	661	1294	0.0
Unigene12604_All	638	2	376	Unigene100460_Ex-zai-2	663	289	663	1	0	375	743	0.0
Unigene18567_All	474	1	474	Unigene100463_Ex-zai-2	663	644	171	0.99	0	474	922	0.0
Unigene536_All	1131	628	1131	Unigene100468_Ex-zai-2	663	663	160	0.99	0	504	991	0.0
Unigene17916_All	204	16	188	Unigene100469_Ex-zai-2	663	438	610	0.98	0	173	327	2e-89
Unigene12438_All	341	1	341	Unigene100470_Ex-zai-2	663	361	20	0.98	0	342	630	1e-180
Unigene860_All	766	1	607	Unigene100474_Ex-zai-2	664	57	664	0.99	0	608	1189	0.0
Unigene8505_All	648	1	625	Unigene100475_Ex-zai-2	664	623	1	0.99	0	625	1199	0.0
CL1960.Contig2_All	1861	574	1208	Unigene100478_Ex-zai-2	664	664	30	1	0	635	1259	0.0
CL553.Contig1_All	1605	642	1305	Unigene100479_Ex-zai-2	664	1	664	0.99	0	664	1269	0.0
Unigene15278_All	596	222	596	Unigene100481_Ex-zai-2	664	664	290	0.99	0	375	728	0.0
Unigene4813_All	345	2	345	Unigene100483_Ex-zai-2	664	112	455	0.99	0	344	658	0.0
CL1076.Contig1_All	674	304	674	Unigene100486_Ex-zai-2	663	1	371	0.98	0	371	704	0.0
Unigene4322_All	357	289	334	Unigene100499_Ex-zai-2	664	54	99	0.91	0	46	60.0	1e-08
CL487.Contig1_All	822	208	497	Unigene100500_Ex-zai-2	664	290	1	0.99	0	290	567	1e-161
Unigene13186_All	244	107	244	Unigene100504_Ex-zai-2	665	665	528	1	0	138	274	3e-73
Unigene14157_All	707	1	279	Unigene100505_Ex-zai-2	665	385	663	0.99	0	279	537	1e-152
Unigene2904_All	683	249	660	Unigene100506_Ex-zai-2	665	16	427	0.99	0	412	801	0.0
CL1867.Contig1_All	1138	166	830	Unigene100508_Ex-zai-2	665	665	1	0.99	0	665	1294	0.0
Unigene3676_All	459	107	137	Unigene100510_Ex-zai-2	665	635	665	0.96	0	31	54.0	1e-06
Unigene13433_All	343	6	31	Unigene100511_Ex-zai-2	665	27	2	1	0	26	52.0	3e-06
Unigene6669_All	1411	359	1023	Unigene100512_Ex-zai-2	665	1	665	0.99	0	665	1294	0.0
Unigene13934_All	236	7	203	Unigene100515_Ex-zai-2	665	469	665	1	0	197	391	1e-108
Unigene6520_All	706	71	705	Unigene100519_Ex-zai-2	665	1	634	0.98	0	636	1181	0.0
Unigene11575_All	652	146	652	Unigene100521_Ex-zai-2	665	1	508	0.98	0	508	928	0.0
Unigene4809_All	760	30	669	Unigene100522_Ex-zai-2	665	26	665	0.99	0	640	1229	0.0
Unigene7699_All	1039	490	1002	Unigene100524_Ex-zai-2	665	665	153	0.99	0	513	1009	0.0
Unigene1075_All	737	1	631	Unigene100527_Ex-zai-2	666	19	650	0.96	0	633	1072	0.0
Unigene10935_All	418	4	378	Unigene100529_Ex-zai-2	666	292	666	0.99	0	375	735	0.0
Unigene7617_All	1194	191	855	Unigene100530_Ex-zai-2	666	1	666	0.99	0	666	1273	0.0
CL162.Contig3_All	660	127	615	Unigene100532_Ex-zai-2	666	489	1	1	0	489	969	0.0
Unigene4392_All	989	243	908	Unigene100534_Ex-zai-2	666	666	1	1	0	666	1320	0.0
Unigene2209_All	300	4	248	Unigene100536_Ex-zai-2	666	245	1	0.99	0	245	470	1e-132
Unigene1708_All	1872	3	645	Unigene100542_Ex-zai-2	666	24	666	0.99	0	643	1227	0.0
Unigene130_All	1068	1	665	Unigene100543_Ex-zai-2	666	2	666	0.99	0	665	1287	0.0
Unigene14146_All	656	1	573	Unigene100550_Ex-zai-2	667	95	666	0.99	0	573	1104	0.0
Unigene12044_All	377	167	377	Unigene100551_Ex-zai-2	666	1	211	0.99	0	211	410	1e-114
CL2258.Contig1_All	1050	138	806	Unigene100557_Ex-zai-2	667	1	667	0.98	0	669	1247	0.0
Unigene15857_All	658	137	658	Unigene100558_Ex-zai-2	667	667	146	0.99	0	522	995	0.0
CL864.Contig2_All	844	461	844	Unigene100565_Ex-zai-2	667	1	384	0.99	0	384	753	0.0
Unigene527_All	1040	314	956	Unigene100570_Ex-zai-2	667	640	1	0.98	0	643	1156	0.0
Unigene14697_All	388	1	388	Unigene100574_Ex-zai-2	667	479	92	0.99	0	388	761	0.0
Unigene18031_All	776	1	640	Unigene100585_Ex-zai-2	668	640	1	0.99	0	641	1225	0.0
Unigene1174_All	674	275	671	Unigene100586_Ex-zai-2	668	1	395	0.99	0	397	747	0.0
Unigene6545_All	861	22	691	Unigene100590_Ex-zai-2	668	1	668	0.99	0	670	1291	0.0
CL1472.Contig1_All	1160	16	683	Unigene100591_Ex-zai-2	668	1	668	0.99	0	668	1316	0.0
Unigene3862_All	299	1	211	Unigene100596_Ex-zai-2	668	211	1	1	0	211	418	1e-116
Unigene10364_All	437	9	430	Unigene10059_Ex-zai-2	422	422	1	1	0	422	837	0.0
Unigene4283_All	1275	31	700	Unigene100602_Ex-zai-2	669	1	669	0.99	0	670	1281	0.0
Unigene3988_All	1668	139	807	Unigene100603_Ex-zai-2	669	1	669	1	0	669	1326	0.0
Unigene13080_All	494	2	464	Unigene100605_Ex-zai-2	669	460	1	0.99	0	463	862	0.0
Unigene14687_All	669	113	669	Unigene100606_Ex-zai-2	669	1	559	0.98	0	559	1045	0.0
Unigene8150_All	1297	320	988	Unigene100609_Ex-zai-2	669	669	1	0.98	0	670	1257	0.0
Unigene8396_All	655	48	655	Unigene10060_Ex-zai-2	731	1	607	0.97	0	608	1086	0.0
Unigene6082_All	684	1	547	Unigene100612_Ex-zai-2	669	123	669	0.99	0	547	1076	0.0
Unigene18296_All	399	1	399	Unigene100618_Ex-zai-2	670	109	507	0.98	0	399	759	0.0
Unigene8080_All	454	189	452	Unigene100624_Ex-zai-2	670	1	264	0.99	0	264	507	1e-143
Unigene7346_All	317	1	265	Unigene100626_Ex-zai-2	670	265	1	0.99	0	265	509	1e-144
Unigene7314_All	277	1	277	Unigene100627_Ex-zai-2	670	637	361	1	0	277	549	1e-156
Unigene13492_All	634	270	634	Unigene10063_Ex-zai-2	756	373	720	0.93	0.05	366	573	1e-163
Unigene4414_All	869	65	711	Unigene100640_Ex-zai-2	671	671	25	0.99	0	647	1259	0.0
CL1913.Contig2_All	776	83	753	Unigene100642_Ex-zai-2	671	1	671	0.99	0	671	1322	0.0
CL2067.Contig1_All	1005	1	436	Unigene100646_Ex-zai-2	671	236	671	0.99	0	436	841	0.0
Unigene1200_All	3844	1	499	Unigene100650_Ex-zai-2	671	498	1	0.98	0	499	918	0.0
Unigene9490_All	299	1	293	Unigene100657_Ex-zai-2	671	379	671	0.98	0	293	549	1e-156
Unigene5362_All	206	1	206	Unigene100658_Ex-zai-2	672	193	398	1	0	206	408	1e-114
CL1923.Contig2_All	247	39	78	Unigene10065_Ex-zai-2	555	451	490	0.97	0	40	71.9	2e-12
Unigene15216_All	759	115	144	Unigene100661_Ex-zai-2	672	1	30	1	0	30	60.0	3e-08
Unigene16470_All	583	270	579	Unigene100663_Ex-zai-2	671	1	304	0.97	0.01	310	504	1e-142
Unigene3440_All	534	1	321	Unigene100664_Ex-zai-2	672	321	1	0.99	0	321	628	1e-179
Unigene6027_All	711	22	693	Unigene100665_Ex-zai-2	672	1	672	0.99	0	672	1316	0.0
CL1997.Contig1_All	1607	1056	1529	Unigene100666_Ex-zai-2	672	1	473	0.99	0	474	900	0.0
Unigene6424_All	283	19	283	Unigene100674_Ex-zai-2	672	1	265	0.99	0	265	517	1e-146
Unigene16361_All	752	17	677	Unigene100677_Ex-zai-2	672	1	661	0.99	0	661	1287	0.0
Unigene9795_All	1420	21	694	Unigene100679_Ex-zai-2	672	1	672	0.99	0	674	1273	0.0
Unigene10489_All	564	427	564	Unigene100684_Ex-zai-2	672	257	120	1	0	138	274	7e-73
Unigene12263_All	794	61	713	Unigene100685_Ex-zai-2	672	672	20	0.99	0	653	1287	0.0
Unigene4996_All	551	2	448	Unigene100690_Ex-zai-2	673	496	50	0.99	0	447	878	0.0
CL1883.Contig3_All	1741	1036	1709	Unigene100695_Ex-zai-2	673	673	1	0.99	0	674	1320	0.0
Unigene18872_All	545	4	523	Unigene100696_Ex-zai-2	673	16	538	0.93	0	524	763	0.0
CL1984.Contig1_All	763	92	763	Unigene100700_Ex-zai-2	673	673	1	0.99	0	673	1279	0.0
CL1778.Contig1_All	751	15	688	Unigene100708_Ex-zai-2	674	674	1	0.98	0	674	1281	0.0
Unigene17530_All	320	1	320	Unigene100709_Ex-zai-2	674	208	527	1	0	320	634	0.0
Unigene10765_All	999	280	363	Unigene100716_Ex-zai-2	674	113	196	1	0	84	167	2e-40
Unigene10232_All	1304	1	569	Unigene100719_Ex-zai-2	674	106	674	1	0	569	1128	0.0
CL843.Contig2_All	316	1	254	Unigene100722_Ex-zai-2	674	549	297	0.96	0	254	432	1e-121
Unigene6470_All	1399	149	826	Unigene100726_Ex-zai-2	674	1	674	0.98	0	678	1241	0.0
Unigene7628_All	606	4	603	Unigene100730_Ex-zai-2	674	1	600	0.99	0	600	1166	0.0
Unigene9926_All	1022	2	675	Unigene100734_Ex-zai-2	675	674	1	0.99	0	674	1320	0.0
Unigene14945_All	694	292	694	Unigene100744_Ex-zai-2	675	675	275	0.99	0	403	759	0.0
Unigene8817_All	713	45	713	Unigene100747_Ex-zai-2	675	675	7	0.98	0	669	1271	0.0
CL1644.Contig1_All	692	134	689	Unigene100754_Ex-zai-2	676	1	554	0.98	0.01	558	971	0.0
Unigene12425_All	378	4	375	Unigene100757_Ex-zai-2	676	113	484	0.97	0	372	674	0.0
Unigene13009_All	557	247	557	Unigene100761_Ex-zai-2	676	2	312	0.97	0	311	561	1e-159
Unigene11860_All	387	249	387	Unigene100763_Ex-zai-2	676	676	538	0.99	0	139	268	3e-71
Unigene14340_All	536	72	536	Unigene100765_Ex-zai-2	676	618	154	0.99	0	465	914	0.0
Unigene16189_All	408	49	367	Unigene10076_Ex-zai-2	313	313	1	0.93	0.01	319	478	1e-134
Unigene8603_All	809	281	620	Unigene100771_Ex-zai-2	676	1	342	0.97	0	342	617	1e-176
CL261.Contig1_All	1262	375	1051	Unigene100782_Ex-zai-2	677	1	677	0.99	0	677	1326	0.0
Unigene8723_All	680	1	560	Unigene100789_Ex-zai-2	677	560	1	1	0	560	1110	0.0
CL1243.Contig2_All	765	196	765	Unigene100791_Ex-zai-2	677	1	565	0.98	0	570	1027	0.0
Unigene12450_All	246	1	240	Unigene100792_Ex-zai-2	677	25	264	1	0	240	476	1e-134
Unigene15173_All	619	36	619	Unigene100799_Ex-zai-2	677	1	584	0.99	0	584	1126	0.0
Unigene743_All	1179	380	1056	Unigene100802_Ex-zai-2	677	1	677	0.99	0	677	1294	0.0
Unigene16862_All	245	143	243	Unigene100810_Ex-zai-2	677	1	101	0.95	0	101	161	3e-39
Unigene15008_All	342	20	222	Unigene100811_Ex-zai-2	678	468	670	0.96	0	203	347	4e-95
Unigene10472_All	279	1	136	Unigene100812_Ex-zai-2	678	211	76	0.99	0	136	262	1e-69
Unigene11053_All	581	80	581	Unigene100813_Ex-zai-2	677	677	176	1	0	502	995	0.0
Unigene17567_All	684	44	684	Unigene100817_Ex-zai-2	678	1	641	0.99	0	641	1255	0.0
Unigene1826_All	802	11	688	Unigene100818_Ex-zai-2	678	1	678	0.97	0	678	1225	0.0
Unigene5340_All	1064	184	861	Unigene100819_Ex-zai-2	678	678	1	0.99	0	678	1312	0.0
Unigene18816_All	392	320	348	Unigene10081_Ex-zai-2	218	32	4	1	0	29	58.0	5e-08
Unigene14051_All	754	1	555	Unigene100825_Ex-zai-2	678	555	1	0.99	0	555	1076	0.0
Unigene8837_All	1039	48	726	Unigene100828_Ex-zai-2	678	678	1	0.99	0	679	1322	0.0
Unigene4447_All	360	1	186	Unigene100831_Ex-zai-2	679	495	679	0.98	0	186	337	4e-92
Unigene2406_All	429	1	422	Unigene100834_Ex-zai-2	679	137	558	0.99	0	422	805	0.0
Unigene4240_All	804	15	694	Unigene100840_Ex-zai-2	679	679	1	0.99	0	680	1324	0.0
Unigene10782_All	571	276	571	Unigene100845_Ex-zai-2	679	1	296	0.99	0	296	579	1e-165
Unigene2101_All	957	97	780	Unigene100846_Ex-zai-2	679	679	1	0.99	0	684	1296	0.0
Unigene5148_All	1526	16	694	Unigene100849_Ex-zai-2	679	1	679	0.99	0	679	1338	0.0
Unigene16592_All	215	1	215	Unigene100853_Ex-zai-2	679	640	425	0.97	0	216	381	1e-105
Unigene16350_All	217	9	213	Unigene100855_Ex-zai-2	679	1	205	0.98	0	205	383	1e-106
Unigene758_All	839	94	500	Unigene100860_Ex-zai-2	679	408	1	0.99	0	408	793	0.0
Unigene2008_All	820	401	819	Unigene10086_Ex-zai-2	2359	1059	641	0.99	0	419	823	0.0
CL352.Contig9_All	716	398	426	Unigene100871_Ex-zai-2	680	1	29	1	0	29	58.0	1e-07
CL1271.Contig1_All	780	32	446	Unigene100872_Ex-zai-2	680	1	415	0.99	0	415	815	0.0
CL1574.Contig1_All	2488	524	1205	Unigene100874_Ex-zai-2	680	1	680	0.99	0	682	1322	0.0
CL2810.Contig1_All	1448	10	689	Unigene100875_Ex-zai-2	680	680	1	0.99	0	680	1340	0.0
CL1606.Contig2_All	592	171	470	Unigene100884_Ex-zai-2	680	680	379	0.79	0	302	180	8e-45
Unigene17659_All	830	32	622	Unigene100885_Ex-zai-2	680	591	1	1	0	591	1172	0.0
Unigene8204_All	1133	131	397	Unigene10088_Ex-zai-2	623	1	267	1	0	267	529	1e-149
Unigene16367_All	553	1	553	Unigene100892_Ex-zai-2	681	98	650	0.99	0	555	1029	0.0
CL2065.Contig1_All	811	375	750	Unigene100894_Ex-zai-2	681	1	373	0.98	0	376	684	0.0
CL2141.Contig1_All	1192	229	906	Unigene100895_Ex-zai-2	681	678	1	0.99	0	678	1304	0.0
Unigene9931_All	504	355	477	Unigene100896_Ex-zai-2	681	1	123	1	0	123	244	6e-64
Unigene7482_All	2033	1004	1684	Unigene100900_Ex-zai-2	681	681	1	1	0	681	1350	0.0
Unigene6487_All	1105	720	1105	Unigene100902_Ex-zai-2	681	681	296	1	0	386	765	0.0
Unigene209_All	956	248	928	Unigene100904_Ex-zai-2	681	1	681	0.99	0	681	1326	0.0
Unigene6358_All	1156	253	933	Unigene100905_Ex-zai-2	681	1	681	1	0	681	1350	0.0
CL1745.Contig1_All	803	301	803	Unigene100910_Ex-zai-2	681	603	102	0.99	0	503	957	0.0
Unigene10354_All	402	12	400	Unigene100915_Ex-zai-2	681	681	293	0.99	0	389	763	0.0
Unigene14417_All	357	137	353	Unigene100919_Ex-zai-2	681	3	219	0.9	0	217	272	2e-72
Unigene13184_All	202	1	199	Unigene100925_Ex-zai-2	682	392	590	1	0	199	394	1e-109
Unigene3000_All	614	96	614	Unigene100926_Ex-zai-2	682	1	519	0.99	0	519	1021	0.0
Unigene9730_All	1120	340	914	Unigene100929_Ex-zai-2	682	1	575	0.83	0	575	379	1e-104
Unigene52_All	1033	2	664	Unigene100932_Ex-zai-2	682	662	1	0.99	0	663	1291	0.0
Unigene11779_All	745	1	546	Unigene100933_Ex-zai-2	682	137	682	0.99	0	546	1059	0.0
Unigene18538_All	449	15	449	Unigene100939_Ex-zai-2	682	8	436	0.98	0.01	435	759	0.0
Unigene7744_All	495	3	493	Unigene100940_Ex-zai-2	682	501	11	0.99	0	491	965	0.0
Unigene6518_All	940	183	863	Unigene100949_Ex-zai-2	683	683	1	0.99	0	683	1316	0.0
CL1849.Contig3_All	1089	101	783	Unigene100953_Ex-zai-2	683	1	683	1	0	683	1354	0.0
Unigene13647_All	323	24	213	Unigene100955_Ex-zai-2	683	683	494	0.99	0	190	369	1e-102
CL239.Contig3_All	1143	35	713	Unigene100956_Ex-zai-2	683	5	683	0.99	0	679	1314	0.0
Unigene7113_All	607	24	607	Unigene100957_Ex-zai-2	683	683	100	0.99	0	584	1150	0.0
Unigene10999_All	674	263	671	Unigene10095_Ex-zai-2	492	492	87	0.97	0.02	412	716	0.0
Unigene3099_All	779	65	748	Unigene100966_Ex-zai-2	683	1	683	0.99	0	684	1316	0.0
Unigene17557_All	702	174	702	Unigene100967_Ex-zai-2	683	680	152	0.98	0	529	1001	0.0
CL692.Contig1_All	919	102	784	Unigene100968_Ex-zai-2	683	1	683	0.99	0	683	1346	0.0
Unigene16573_All	629	255	629	Unigene100970_Ex-zai-2	684	684	309	0.99	0	376	729	0.0
Unigene2512_All	750	1	379	Unigene100976_Ex-zai-2	684	304	684	0.98	0	381	718	0.0
CL338.Contig1_All	574	199	573	Unigene100977_Ex-zai-2	671	50	424	0.98	0	375	712	0.0
CL2540.Contig2_All	533	1	397	Unigene100982_Ex-zai-2	684	289	681	0.98	0.01	397	718	0.0
Unigene13069_All	591	62	591	Unigene100985_Ex-zai-2	684	1	530	0.99	0	530	1019	0.0
CL264.Contig2_All	747	83	747	Unigene100986_Ex-zai-2	684	1	665	0.99	0	665	1279	0.0
Unigene8811_All	801	30	713	Unigene100987_Ex-zai-2	684	1	684	0.99	0	684	1308	0.0
CL2134.Contig1_All	809	125	808	Unigene100995_Ex-zai-2	685	1	682	0.99	0	684	1310	0.0
Unigene13667_All	706	21	694	Unigene101000_Ex-zai-2	685	1	674	0.99	0	674	1328	0.0
Unigene2345_All	210	36	209	Unigene101002_Ex-zai-2	685	685	512	0.99	0	174	337	2e-92
CL981.Contig2_All	1018	9	694	Unigene101004_Ex-zai-2	685	1	685	0.99	0	686	1312	0.0
Unigene16861_All	271	2	126	Unigene10100_Ex-zai-2	541	413	539	0.97	0.01	127	222	1e-57
CL649.Contig1_All	438	4	289	Unigene101016_Ex-zai-2	685	400	685	0.99	0	286	551	1e-156
Unigene1177_All	800	257	285	Unigene101020_Ex-zai-2	685	1	29	1	0	29	58.0	1e-07
CL2075.Contig2_All	2143	121	805	Unigene101021_Ex-zai-2	685	685	1	1	0	685	1358	0.0
Unigene3118_All	1073	9	694	Unigene101022_Ex-zai-2	685	685	1	0.99	0	686	1320	0.0
Unigene10757_All	483	195	429	Unigene101025_Ex-zai-2	686	686	452	1	0	235	466	1e-131
Unigene3270_All	883	53	738	Unigene101026_Ex-zai-2	686	1	686	0.99	0	686	1336	0.0
Unigene3609_All	635	174	635	Unigene101027_Ex-zai-2	686	686	225	0.99	0	462	892	0.0
CL241.Contig1_All	1137	409	1094	Unigene101028_Ex-zai-2	686	686	1	0.98	0	686	1304	0.0
Unigene15585_All	232	5	51	Unigene101031_Ex-zai-2	686	525	571	0.93	0	47	69.9	8e-12
Unigene17526_All	379	284	376	Unigene101032_Ex-zai-2	686	1	93	1	0	93	184	3e-46
Unigene7687_All	797	249	797	Unigene101034_Ex-zai-2	686	686	139	0.99	0	549	1065	0.0
Unigene15311_All	749	126	734	Unigene101040_Ex-zai-2	686	1	610	0.99	0	610	1162	0.0
Unigene6595_All	696	50	695	Unigene101044_Ex-zai-2	686	686	41	0.99	0	647	1243	0.0
Unigene17418_All	778	431	778	Unigene101045_Ex-zai-2	686	686	340	0.99	0	348	666	0.0
CL1896.Contig2_All	603	88	517	Unigene101050_Ex-zai-2	687	686	256	0.94	0	432	644	0.0
Unigene1508_All	867	522	550	Unigene101052_Ex-zai-2	687	29	1	1	0	29	58.0	1e-07
Unigene8902_All	615	12	615	Unigene101054_Ex-zai-2	687	687	84	0.99	0	604	1181	0.0
Unigene10297_All	972	1	319	Unigene101058_Ex-zai-2	687	319	1	0.99	0	319	609	1e-173
Unigene15396_All	785	327	785	Unigene10105_Ex-zai-2	669	1	464	0.98	0.01	464	864	0.0
Unigene5802_All	375	5	319	Unigene101061_Ex-zai-2	687	373	687	0.95	0	315	505	1e-143
Unigene5794_All	777	155	686	Unigene101064_Ex-zai-2	687	156	687	0.99	0	532	1047	0.0
Unigene6313_All	1518	934	1518	Unigene101070_Ex-zai-2	687	1	585	0.99	0	585	1136	0.0
Unigene15741_All	554	485	554	Unigene101073_Ex-zai-2	687	434	503	0.98	0	70	131	6e-30
Unigene17151_All	399	181	399	Unigene101080_Ex-zai-2	688	1	219	0.94	0	219	339	1e-92
CL2625.Contig3_All	2039	178	857	Unigene101083_Ex-zai-2	688	1	678	0.99	0	680	1316	0.0
CL175.Contig5_All	397	19	76	Unigene101084_Ex-zai-2	688	56	1	0.94	0.03	58	77.8	6e-14
Unigene18211_All	482	173	482	Unigene101090_Ex-zai-2	688	1	310	0.99	0	310	599	1e-171
Unigene17265_All	789	324	789	Unigene101093_Ex-zai-2	688	688	225	0.99	0	466	884	0.0
Unigene12707_All	750	1	494	Unigene101094_Ex-zai-2	685	494	1	0.99	0	494	971	0.0
CL365.Contig1_All	691	118	690	Unigene101096_Ex-zai-2	689	3	575	0.99	0	573	1128	0.0
Unigene18480_All	643	1	643	Unigene101101_Ex-zai-2	689	658	16	0.99	0	643	1259	0.0
CL880.Contig1_All	783	44	641	Unigene101104_Ex-zai-2	689	29	626	0.99	0	598	1154	0.0
Unigene17558_All	753	1	558	Unigene101106_Ex-zai-2	689	558	1	1	0	558	1106	0.0
CL2614.Contig2_All	1071	348	1021	Unigene101114_Ex-zai-2	690	1	674	0.97	0	677	1213	0.0
Unigene6834_All	822	413	818	Unigene101116_Ex-zai-2	690	690	287	0.97	0	406	718	0.0
Unigene16076_All	316	1	316	Unigene101125_Ex-zai-2	690	333	648	0.96	0	316	547	1e-155
Unigene15588_All	703	1	288	Unigene101129_Ex-zai-2	690	288	1	0.99	0	288	555	1e-157
Unigene10724_All	939	1	615	Unigene101133_Ex-zai-2	690	82	690	0.97	0	615	1078	0.0
Unigene16601_All	739	1	532	Unigene101135_Ex-zai-2	690	532	1	0.99	0	532	1047	0.0
Unigene6794_All	820	723	809	Unigene101136_Ex-zai-2	690	569	655	0.87	0	87	85.7	5e-16
CL2578.Contig2_All	2327	1606	2289	Unigene101139_Ex-zai-2	691	683	1	0.99	0	684	1316	0.0
Unigene3997_All	961	487	961	Unigene101141_Ex-zai-2	691	691	217	1	0	475	942	0.0
Unigene10750_All	461	301	338	Unigene101145_Ex-zai-2	691	434	471	0.94	0	38	60.0	2e-08
Unigene8698_All	705	110	705	Unigene101147_Ex-zai-2	691	691	96	1	0	596	1181	0.0
Unigene15691_All	371	38	367	Unigene101149_Ex-zai-2	691	1	329	0.99	0	330	638	0.0
CL321.Contig1_All	697	568	697	Unigene101150_Ex-zai-2	691	1	128	0.96	0.03	131	198	4e-50
Unigene417_All	604	73	581	Unigene101152_Ex-zai-2	691	1	509	0.99	0	509	993	0.0
Unigene8616_All	1686	1088	1683	Unigene101156_Ex-zai-2	691	1	596	0.99	0	596	1158	0.0
Unigene17172_All	779	36	779	Unigene10115_Ex-zai-2	2130	2130	1387	0.99	0	746	1392	0.0
Unigene11768_All	343	1	343	Unigene101160_Ex-zai-2	691	432	90	0.99	0	343	664	0.0
Unigene15224_All	727	8	168	Unigene101162_Ex-zai-2	692	1	161	0.99	0	161	311	4e-84
Unigene9967_All	1067	40	731	Unigene101165_Ex-zai-2	692	1	692	0.99	0	692	1348	0.0
Unigene5406_All	1112	268	957	Unigene101166_Ex-zai-2	692	4	692	0.97	0	691	1203	0.0
Unigene1976_All	879	478	878	Unigene101168_Ex-zai-2	692	692	292	0.98	0	401	747	0.0
CL1806.Contig1_All	304	56	247	Unigene101173_Ex-zai-2	692	192	1	0.99	0	192	373	1e-103
Unigene6296_All	1506	681	1338	Unigene101174_Ex-zai-2	692	1	654	0.98	0	658	1227	0.0
Unigene6383_All	1647	813	1504	Unigene101175_Ex-zai-2	692	1	692	1	0	692	1372	0.0
Unigene1541_All	997	213	901	Unigene101176_Ex-zai-2	692	689	1	0.99	0	689	1358	0.0
Unigene1676_All	2346	446	1137	Unigene101183_Ex-zai-2	692	692	1	0.99	0	692	1348	0.0
Unigene3226_All	692	1	319	Unigene101185_Ex-zai-2	693	375	693	0.98	0	319	593	1e-169
CL2419.Contig2_All	1211	477	1169	Unigene101199_Ex-zai-2	693	693	1	0.99	0	693	1358	0.0
Unigene11038_All	525	2	440	Unigene101206_Ex-zai-2	693	439	1	0.99	0	439	854	0.0
Unigene181_All	1450	239	931	Unigene101216_Ex-zai-2	693	1	693	0.99	0	693	1366	0.0
CL688.Contig1_All	1145	1	364	Unigene101217_Ex-zai-2	693	330	693	0.99	0	364	714	0.0
Unigene4632_All	1194	32	726	Unigene101218_Ex-zai-2	694	694	1	0.99	0	695	1322	0.0
Unigene15888_All	681	407	681	Unigene101223_Ex-zai-2	694	1	276	0.99	0	276	531	1e-150
Unigene1687_All	1375	137	830	Unigene101224_Ex-zai-2	694	694	1	0.99	0	694	1352	0.0
Unigene11475_All	846	298	810	Unigene101225_Ex-zai-2	694	1	508	0.98	0	513	924	0.0
Unigene14899_All	205	1	205	Unigene101226_Ex-zai-2	694	636	432	0.97	0	205	367	1e-101
Unigene18123_All	694	349	694	Unigene101229_Ex-zai-2	694	692	346	0.97	0	347	601	1e-171
Unigene5661_All	419	32	419	Unigene10122_Ex-zai-2	438	438	52	0.99	0	388	753	0.0
Unigene16345_All	725	486	725	Unigene101234_Ex-zai-2	694	1	241	0.99	0	241	454	1e-127
Unigene14198_All	586	7	528	Unigene101235_Ex-zai-2	694	522	1	0.97	0	524	912	0.0
Unigene5632_All	1157	290	978	Unigene101236_Ex-zai-2	694	694	1	0.97	0.01	695	1235	0.0
Unigene9776_All	832	9	702	Unigene101243_Ex-zai-2	694	694	1	0.99	0	694	1352	0.0
Unigene4530_All	1004	502	1004	Unigene101254_Ex-zai-2	695	695	193	0.99	0	503	981	0.0
Unigene1697_All	938	16	710	Unigene101256_Ex-zai-2	695	1	695	0.99	0	695	1354	0.0
Unigene3439_All	1285	207	900	Unigene101261_Ex-zai-2	695	5	695	0.98	0	694	1273	0.0
Unigene9845_All	1215	81	775	Unigene101263_Ex-zai-2	695	2	695	0.96	0	695	1172	0.0
Unigene11771_All	698	4	571	Unigene101267_Ex-zai-2	695	567	1	0.98	0	568	1047	0.0
Unigene12624_All	371	40	371	Unigene101269_Ex-zai-2	695	3	334	0.96	0	333	541	1e-153
Unigene3624_All	759	1	521	Unigene10126_Ex-zai-2	578	521	1	0.99	0	521	1017	0.0
Unigene7983_All	879	652	879	Unigene101270_Ex-zai-2	695	695	470	0.99	0	228	420	1e-117
CL2690.Contig2_All	960	1	688	Unigene101271_Ex-zai-2	695	688	1	0.99	0	688	1356	0.0
Unigene9240_All	389	1	353	Unigene101272_Ex-zai-2	695	355	3	0.99	0	353	692	0.0
Unigene2655_All	644	1	550	Unigene101274_Ex-zai-2	695	550	1	1	0	550	1090	0.0
Unigene6322_All	1318	14	708	Unigene101280_Ex-zai-2	695	1	695	0.99	0	695	1370	0.0
Unigene17275_All	609	1	609	Unigene101285_Ex-zai-2	696	678	72	0.98	0	610	1122	0.0
Unigene10368_All	725	326	725	Unigene101286_Ex-zai-2	696	696	298	0.97	0	400	706	0.0
Unigene17711_All	774	1	430	Unigene101287_Ex-zai-2	696	267	696	1	0	430	852	0.0
Unigene8073_All	1268	1	596	Unigene101288_Ex-zai-2	696	595	1	0.99	0	596	1134	0.0
CL160.Contig3_All	2046	1258	1953	Unigene101289_Ex-zai-2	696	1	696	0.99	0	696	1364	0.0
Unigene18346_All	661	1	101	Unigene101290_Ex-zai-2	696	101	1	0.99	0	101	192	2e-48
Unigene5376_All	1506	97	794	Unigene101291_Ex-zai-2	696	696	1	0.98	0	698	1281	0.0
CL166.Contig2_All	734	368	734	Unigene101295_Ex-zai-2	696	696	330	0.99	0	367	720	0.0
Unigene16649_All	584	107	584	Unigene101298_Ex-zai-2	696	696	224	0.97	0.01	478	831	0.0
Unigene9989_All	1065	317	1014	Unigene101304_Ex-zai-2	697	697	1	0.99	0	698	1328	0.0
CL1077.Contig2_All	484	19	385	Unigene101305_Ex-zai-2	697	367	1	0.9	0	367	502	1e-141
Unigene2855_All	1426	1	609	Unigene101306_Ex-zai-2	697	609	1	1	0	609	1207	0.0
Unigene6445_All	1592	231	927	Unigene101307_Ex-zai-2	697	1	697	1	0	697	1382	0.0
Unigene7085_All	715	21	691	Unigene101308_Ex-zai-2	697	668	1	0.97	0	671	1195	0.0
Unigene11686_All	233	3	233	Unigene101309_Ex-zai-2	697	513	282	0.94	0	232	357	2e-98
CL339.Contig3_All	1958	561	1258	Unigene101310_Ex-zai-2	697	1	697	0.99	0	698	1360	0.0
Unigene6170_All	849	272	767	Unigene101311_Ex-zai-2	697	495	1	0.99	0	496	959	0.0
Unigene6300_All	790	52	749	Unigene101324_Ex-zai-2	698	1	698	0.99	0	698	1376	0.0
Unigene12594_All	533	74	533	Unigene101326_Ex-zai-2	698	698	239	0.97	0	460	817	0.0
Unigene7060_All	367	129	367	Unigene101327_Ex-zai-2	698	698	460	0.98	0	239	442	1e-124
Unigene10565_All	568	1	566	Unigene101328_Ex-zai-2	698	90	655	1	0	566	1122	0.0
CL2204.Contig3_All	363	182	363	Unigene101338_Ex-zai-2	698	1	180	0.87	0.01	182	180	5e-45
Unigene15622_All	770	240	770	Unigene101343_Ex-zai-2	699	1	545	0.96	0.02	546	932	0.0
CL807.Contig2_All	1177	441	1140	Unigene101345_Ex-zai-2	699	1	699	0.98	0	700	1316	0.0
CL2650.Contig1_All	1110	320	1018	Unigene101348_Ex-zai-2	699	699	1	0.99	0	699	1378	0.0
Unigene3325_All	979	1	533	Unigene101353_Ex-zai-2	699	167	699	0.99	0	533	1041	0.0
Unigene3482_All	1121	1	615	Unigene101355_Ex-zai-2	699	613	1	0.99	0	615	1187	0.0
Unigene9757_All	1856	155	854	Unigene101358_Ex-zai-2	699	1	699	0.99	0	700	1372	0.0
Unigene4370_All	1606	288	987	Unigene101360_Ex-zai-2	700	700	1	0.98	0	700	1285	0.0
Unigene4416_All	1836	545	1244	Unigene101363_Ex-zai-2	700	1	700	1	0	700	1388	0.0
CL2404.Contig1_All	710	69	703	Unigene101364_Ex-zai-2	700	1	636	0.99	0	636	1213	0.0
Unigene3017_All	1275	733	1275	Unigene101367_Ex-zai-2	700	700	158	0.99	0	543	1053	0.0
Unigene2529_All	733	107	733	Unigene101368_Ex-zai-2	700	1	629	0.98	0	629	1176	0.0
Unigene18534_All	442	11	442	Unigene101375_Ex-zai-2	700	542	112	0.99	0	432	827	0.0
Unigene17476_All	656	49	654	Unigene101378_Ex-zai-2	701	626	19	0.98	0	608	1126	0.0
Unigene3785_All	231	89	227	Unigene101379_Ex-zai-2	700	642	504	0.97	0	139	252	1e-66
Unigene7567_All	1186	14	715	Unigene101385_Ex-zai-2	701	1	701	0.99	0	702	1352	0.0
Unigene5617_All	801	185	523	Unigene101386_Ex-zai-2	701	701	363	1	0	339	672	0.0
Unigene10551_All	695	57	694	Unigene101387_Ex-zai-2	701	1	639	0.99	0	639	1227	0.0
CL1795.Contig1_All	1974	851	1550	Unigene101388_Ex-zai-2	701	1	701	0.99	0	701	1366	0.0
Unigene9144_All	854	621	851	Unigene101390_Ex-zai-2	701	1	231	1	0	231	458	1e-128
Unigene16758_All	427	1	427	Unigene101392_Ex-zai-2	701	11	437	0.96	0	427	743	0.0
Unigene15417_All	733	1	427	Unigene101396_Ex-zai-2	701	427	1	1	0	427	846	0.0
CL1910.Contig1_All	735	327	372	Unigene101399_Ex-zai-2	701	201	156	0.89	0	46	52.0	6e-06
Unigene16793_All	471	1	471	Unigene101400_Ex-zai-2	701	627	159	0.99	0	471	902	0.0
CL931.Contig3_All	757	13	714	Unigene101416_Ex-zai-2	702	702	1	0.99	0	702	1368	0.0
Unigene194_All	699	254	697	Unigene101417_Ex-zai-2	702	1	443	0.99	0	444	856	0.0
Unigene15618_All	445	3	445	Unigene101418_Ex-zai-2	702	664	223	0.96	0	443	751	0.0
Unigene4398_All	749	53	749	Unigene101420_Ex-zai-2	702	1	696	0.99	0	697	1342	0.0
Unigene1717_All	1784	32	734	Unigene101425_Ex-zai-2	703	1	703	0.99	0	703	1386	0.0
CL1059.Contig3_All	3058	796	1497	Unigene101426_Ex-zai-2	702	702	1	0.99	0	702	1376	0.0
Unigene18072_All	617	1	561	Unigene101429_Ex-zai-2	703	561	1	0.99	0	561	1104	0.0
Unigene7921_All	1031	160	863	Unigene101440_Ex-zai-2	703	1	703	0.99	0	704	1356	0.0
Unigene3973_All	1691	255	958	Unigene101442_Ex-zai-2	703	703	1	0.99	0	704	1364	0.0
Unigene14952_All	418	235	418	Unigene101444_Ex-zai-2	703	672	489	0.97	0	184	325	2e-88
Unigene16159_All	608	23	304	Unigene101446_Ex-zai-2	703	363	82	0.98	0	282	535	1e-151
Unigene4786_All	576	1	321	Unigene101455_Ex-zai-2	704	321	1	1	0	321	636	0.0
Unigene7834_All	974	1	390	Unigene101469_Ex-zai-2	704	390	1	1	0	390	773	0.0
Unigene3129_All	940	320	940	Unigene101472_Ex-zai-2	704	1	621	0.99	0	621	1207	0.0
Unigene16352_All	752	1	289	Unigene101474_Ex-zai-2	705	289	1	0.96	0	289	494	1e-139
Unigene10729_All	681	157	681	Unigene101476_Ex-zai-2	705	641	117	0.99	0	525	1001	0.0
Unigene7303_All	561	29	555	Unigene101480_Ex-zai-2	705	705	179	1	0	527	1045	0.0
Unigene1832_All	979	363	979	Unigene101488_Ex-zai-2	705	705	91	0.99	0	617	1176	0.0
Unigene9128_All	532	1	323	Unigene101491_Ex-zai-2	705	383	705	0.98	0	323	601	1e-171
CL509.Contig1_All	1794	628	1333	Unigene101496_Ex-zai-2	705	1	705	0.99	0	706	1376	0.0
Unigene6703_All	1236	398	1102	Unigene101497_Ex-zai-2	705	2	705	0.99	0	705	1382	0.0
Unigene10592_All	449	84	447	Unigene101500_Ex-zai-2	706	706	343	1	0	364	722	0.0
Unigene9669_All	538	157	536	Unigene101501_Ex-zai-2	706	312	691	0.98	0	380	722	0.0
Unigene13074_All	677	335	676	Unigene101506_Ex-zai-2	706	706	365	0.99	0	342	654	0.0
Unigene4768_All	764	12	717	Unigene101508_Ex-zai-2	706	1	706	0.99	0	706	1384	0.0
CL1591.Contig1_All	2352	1868	2347	Unigene101509_Ex-zai-2	706	1	480	1	0	480	952	0.0
CL2663.Contig1_All	1448	961	1448	Unigene101510_Ex-zai-2	706	706	219	0.99	0	488	959	0.0
Unigene5181_All	1002	269	974	Unigene101514_Ex-zai-2	706	1	706	0.99	0	706	1392	0.0
Unigene5035_All	798	1	491	Unigene101519_Ex-zai-2	706	491	1	0.99	0	491	965	0.0
CL314.Contig1_All	606	40	148	Unigene10152_Ex-zai-2	276	28	136	0.98	0	109	200	9e-51
Unigene3719_All	739	1	676	Unigene101531_Ex-zai-2	707	1	681	0.97	0	681	1189	0.0
Unigene9978_All	916	16	722	Unigene101532_Ex-zai-2	707	1	707	0.99	0	707	1354	0.0
CL181.Contig1_All	775	395	608	Unigene101538_Ex-zai-2	708	1	214	0.99	0	214	416	1e-115
Unigene18563_All	267	1	267	Unigene101539_Ex-zai-2	707	14	280	0.98	0	267	507	1e-143
Unigene18484_All	432	1	432	Unigene101545_Ex-zai-2	708	518	89	0.98	0	432	811	0.0
Unigene6616_All	608	2	425	Unigene101546_Ex-zai-2	708	423	1	0.99	0	424	809	0.0
Unigene4227_All	704	281	703	Unigene101551_Ex-zai-2	708	708	286	0.99	0	423	815	0.0
Unigene18095_All	501	1	150	Unigene101552_Ex-zai-2	708	179	30	1	0	150	297	4e-80
CL1285.Contig1_All	390	157	387	Unigene101553_Ex-zai-2	708	473	703	0.99	0	231	442	1e-124
Unigene2503_All	628	80	628	Unigene101555_Ex-zai-2	708	708	162	0.99	0	549	1041	0.0
CL1662.Contig1_All	533	127	532	Unigene101556_Ex-zai-2	708	1	406	0.99	0	406	797	0.0
Unigene8016_All	1206	70	777	Unigene101557_Ex-zai-2	708	1	708	0.99	0	708	1388	0.0
CL1663.Contig1_All	620	1	236	Unigene101558_Ex-zai-2	708	411	646	0.99	0	236	460	1e-129
Unigene7852_All	624	69	466	Unigene101563_Ex-zai-2	709	312	709	0.97	0	398	710	0.0
CL228.Contig1_All	545	1	489	Unigene101565_Ex-zai-2	709	221	709	0.99	0	489	954	0.0
CL1461.Contig1_All	642	1	422	Unigene101566_Ex-zai-2	709	288	709	1	0	422	837	0.0
Unigene2976_All	1393	381	1090	Unigene101568_Ex-zai-2	709	709	1	0.99	0	710	1368	0.0
Unigene12171_All	676	27	676	Unigene101570_Ex-zai-2	709	1	651	0.99	0	651	1267	0.0
Unigene16056_All	487	250	487	Unigene101579_Ex-zai-2	710	1	238	0.98	0	239	426	1e-119
Unigene8813_All	891	1	468	Unigene101580_Ex-zai-2	710	470	3	0.99	0	468	904	0.0
Unigene6365_All	1515	3	691	Unigene101585_Ex-zai-2	711	687	1	0.99	0	689	1344	0.0
Unigene1718_All	1990	419	1131	Unigene101589_Ex-zai-2	711	1	711	0.99	0	713	1376	0.0
Unigene10626_All	806	7	718	Unigene101591_Ex-zai-2	711	1	711	0.99	0	712	1364	0.0
CL1580.Contig2_All	646	225	475	Unigene101597_Ex-zai-2	711	461	711	0.98	0	251	458	1e-128
Unigene7856_All	907	80	773	Unigene101600_Ex-zai-2	712	19	712	0.99	0	694	1352	0.0
Unigene6036_All	954	8	720	Unigene101602_Ex-zai-2	712	1	712	0.99	0	713	1382	0.0
Unigene7593_All	1464	647	1358	Unigene101618_Ex-zai-2	712	1	712	0.99	0	712	1403	0.0
Unigene7704_All	1224	510	1163	Unigene101619_Ex-zai-2	712	1	654	0.99	0	654	1289	0.0
CL2722.Contig2_All	1455	299	1010	Unigene101620_Ex-zai-2	712	1	712	0.99	0	712	1388	0.0
Unigene7638_All	961	3	715	Unigene101622_Ex-zai-2	712	708	1	0.99	0	713	1358	0.0
Unigene4729_All	752	22	705	Unigene101623_Ex-zai-2	712	684	1	0.99	0	684	1332	0.0
Unigene5162_All	951	102	813	Unigene101624_Ex-zai-2	712	1	712	0.99	0	712	1388	0.0
Unigene8306_All	608	83	608	Unigene101628_Ex-zai-2	713	713	189	0.99	0	526	1003	0.0
CL2167.Contig1_All	683	187	682	Unigene101629_Ex-zai-2	713	712	221	0.98	0	496	904	0.0
Unigene3107_All	1114	403	1112	Unigene101631_Ex-zai-2	713	713	5	0.99	0	710	1368	0.0
Unigene1895_All	777	239	777	Unigene101634_Ex-zai-2	713	713	175	0.99	0	539	1053	0.0
Unigene9438_All	929	1	677	Unigene101636_Ex-zai-2	713	677	1	0.99	0	677	1302	0.0
Unigene7557_All	741	14	727	Unigene101637_Ex-zai-2	713	713	1	0.99	0	714	1392	0.0
Unigene50_All	2349	1661	2347	Unigene101639_Ex-zai-2	713	713	28	0.99	0	687	1330	0.0
Unigene17673_All	742	387	741	Unigene101644_Ex-zai-2	714	1	359	0.98	0.01	359	624	1e-178
Unigene1844_All	957	44	757	Unigene101646_Ex-zai-2	714	1	714	0.99	0	714	1400	0.0
CL81.Contig1_All	893	137	855	Unigene101648_Ex-zai-2	714	714	1	0.97	0	719	1251	0.0
Unigene10377_All	1447	1	690	Unigene101653_Ex-zai-2	714	25	714	0.99	0	691	1322	0.0
Unigene2618_All	820	321	820	Unigene101656_Ex-zai-2	714	1	500	0.98	0	500	936	0.0
CL2088.Contig1_All	1679	491	1205	Unigene101657_Ex-zai-2	714	714	2	0.99	0	715	1386	0.0
CL71.Contig1_All	767	1	686	Unigene101658_Ex-zai-2	714	29	714	0.99	0	686	1328	0.0
Unigene6467_All	1259	246	959	Unigene101659_Ex-zai-2	714	1	714	0.99	0	714	1407	0.0
Unigene9724_All	1087	623	1087	Unigene101660_Ex-zai-2	714	1	455	0.97	0.02	465	803	0.0
Unigene1313_All	893	34	745	Unigene101668_Ex-zai-2	715	4	715	0.99	0	712	1380	0.0
Unigene15875_All	656	297	656	Unigene101669_Ex-zai-2	715	1	360	0.99	0	360	706	0.0
Unigene15195_All	213	2	130	Unigene10166_Ex-zai-2	616	488	616	0.94	0	129	200	3e-51
CL2575.Contig1_All	739	1	205	Unigene101670_Ex-zai-2	715	511	715	0.98	0	205	375	1e-103
CL1572.Contig2_All	2934	316	1030	Unigene101671_Ex-zai-2	715	715	1	0.99	0	715	1409	0.0
CL2041.Contig2_All	886	280	884	Unigene101673_Ex-zai-2	715	1	604	0.99	0	605	1176	0.0
Unigene6035_All	810	1	672	Unigene101674_Ex-zai-2	715	671	1	0.99	0	672	1308	0.0
Unigene18389_All	704	18	704	Unigene101676_Ex-zai-2	715	715	29	0.99	0	687	1354	0.0
Unigene13022_All	657	165	657	Unigene101678_Ex-zai-2	715	1	494	0.99	0	494	963	0.0
Unigene15390_All	776	1	365	Unigene101679_Ex-zai-2	715	351	715	1	0	365	724	0.0
Unigene5703_All	372	1	227	Unigene101686_Ex-zai-2	716	490	716	0.99	0	227	434	1e-121
Unigene3383_All	394	84	393	Unigene10168_Ex-zai-2	312	312	12	0.97	0.02	310	551	1e-156
Unigene10104_All	525	1	524	Unigene101697_Ex-zai-2	716	132	655	0.99	0	524	1023	0.0
Unigene7009_All	269	1	268	Unigene101699_Ex-zai-2	716	587	320	0.99	0	268	523	1e-148
Unigene3892_All	534	500	532	Unigene1016_Ex-zai-2	227	129	97	1	0	33	65.9	3e-10
Unigene5917_All	754	5	385	Unigene101705_Ex-zai-2	716	336	716	1	0	381	755	0.0
Unigene1857_All	1304	179	681	Unigene101706_Ex-zai-2	717	717	215	0.91	0	503	648	0.0
Unigene3023_All	1258	207	923	Unigene101710_Ex-zai-2	717	717	1	0.99	0	717	1405	0.0
Unigene13331_All	797	1	625	Unigene101712_Ex-zai-2	717	93	717	0.99	0	625	1223	0.0
Unigene16048_All	728	1	449	Unigene101714_Ex-zai-2	717	264	710	0.99	0	449	858	0.0
CL463.Contig1_All	825	23	728	Unigene101719_Ex-zai-2	717	691	1	0.97	0.02	706	1291	0.0
Unigene16945_All	723	45	723	Unigene101721_Ex-zai-2	717	1	679	0.98	0	679	1275	0.0
Unigene330_All	817	2	602	Unigene101723_Ex-zai-2	717	600	1	0.99	0	601	1152	0.0
Unigene15654_All	680	3	680	Unigene101726_Ex-zai-2	717	1	680	0.99	0	680	1292	0.0
Unigene16794_All	408	114	407	Unigene101728_Ex-zai-2	718	717	424	0.89	0	294	337	4e-92
Unigene9206_All	380	1	279	Unigene101730_Ex-zai-2	718	440	718	0.99	0	279	545	1e-155
Unigene2631_All	911	146	864	Unigene101731_Ex-zai-2	718	718	1	0.99	0	719	1386	0.0
CL1881.Contig1_All	708	354	708	Unigene101737_Ex-zai-2	718	718	364	0.99	0	355	680	0.0
Unigene12304_All	704	1	485	Unigene101739_Ex-zai-2	718	234	718	0.99	0	485	938	0.0
Unigene10476_All	1097	509	1095	Unigene10173_Ex-zai-2	625	1	567	0.95	0.03	588	950	0.0
Unigene4023_All	1636	33	735	Unigene101744_Ex-zai-2	718	701	1	0.99	0	703	1362	0.0
Unigene16805_All	405	1	388	Unigene101746_Ex-zai-2	718	388	1	0.91	0	388	515	1e-146
Unigene9975_All	1077	146	835	Unigene101748_Ex-zai-2	718	1	690	0.99	0	690	1352	0.0
Unigene5105_All	725	14	599	Unigene101749_Ex-zai-2	718	1	586	0.99	0	586	1154	0.0
Unigene11283_All	708	3	218	Unigene101754_Ex-zai-2	718	503	718	0.93	0	216	317	7e-86
CL2038.Contig2_All	267	7	208	Unigene101760_Ex-zai-2	719	1	202	0.96	0	202	337	3e-92
CL2091.Contig1_All	2012	14	734	Unigene101765_Ex-zai-2	719	719	1	0.99	0	721	1398	0.0
Unigene5412_All	922	193	911	Unigene101769_Ex-zai-2	719	719	1	0.99	0	719	1370	0.0
Unigene13680_All	655	8	655	Unigene101772_Ex-zai-2	719	1	648	0.99	0	648	1269	0.0
Unigene11099_All	261	3	52	Unigene101776_Ex-zai-2	720	536	585	0.88	0	50	52.0	2e-06
CL2121.Contig2_All	1188	1158	1188	Unigene101777_Ex-zai-2	720	720	690	1	0	31	61.9	1e-08
Unigene5788_All	744	405	744	Unigene101779_Ex-zai-2	720	720	381	0.99	0	340	658	0.0
Unigene2093_All	680	415	675	Unigene101782_Ex-zai-2	720	279	19	0.82	0	261	153	2e-36
Unigene1265_All	2124	503	1223	Unigene101783_Ex-zai-2	720	720	1	0.99	0	721	1374	0.0
Unigene8654_All	730	95	730	Unigene101786_Ex-zai-2	720	720	85	0.99	0	636	1245	0.0
Unigene3652_All	750	125	750	Unigene101789_Ex-zai-2	720	1	627	0.99	0	627	1211	0.0
Unigene9825_All	916	225	916	Unigene101790_Ex-zai-2	720	25	716	0.99	0	692	1356	0.0
CL1147.Contig2_All	766	3	706	Unigene101795_Ex-zai-2	721	19	721	0.99	0	705	1328	0.0
Unigene3697_All	736	1	628	Unigene101797_Ex-zai-2	721	94	721	0.99	0	628	1229	0.0
CL1305.Contig2_All	1072	1	335	Unigene101798_Ex-zai-2	721	559	225	0.99	0	335	656	0.0
CL550.Contig1_All	1402	65	787	Unigene101801_Ex-zai-2	721	1	721	0.98	0	724	1334	0.0
Unigene2270_All	1041	1	598	Unigene101802_Ex-zai-2	721	124	721	0.99	0	599	1148	0.0
Unigene2695_All	544	1	476	Unigene101807_Ex-zai-2	721	476	1	0.99	0	476	920	0.0
Unigene13397_All	664	18	664	Unigene101809_Ex-zai-2	721	721	79	0.98	0	647	1189	0.0
Unigene15712_All	735	14	734	Unigene101811_Ex-zai-2	721	1	721	1	0	721	1429	0.0
Unigene3277_All	949	143	866	Unigene101813_Ex-zai-2	721	1	721	0.99	0	725	1350	0.0
CL2468.Contig1_All	804	365	804	Unigene101826_Ex-zai-2	722	1	442	0.98	0	443	799	0.0
CL2774.Contig2_All	2106	82	800	Unigene101844_Ex-zai-2	723	4	723	0.99	0	720	1403	0.0
CL794.Contig2_All	400	97	374	Unigene101846_Ex-zai-2	723	11	288	0.93	0	278	438	1e-122
Unigene68_All	1202	9	730	Unigene101847_Ex-zai-2	723	722	1	1	0	722	1431	0.0
Unigene17856_All	927	305	850	Unigene101848_Ex-zai-2	723	1	539	0.98	0.01	546	973	0.0
Unigene6754_All	867	14	524	Unigene101849_Ex-zai-2	723	511	1	0.99	0	511	997	0.0
CL43.Contig1_All	554	1	298	Unigene101851_Ex-zai-2	723	615	318	0.99	0	298	583	1e-166
Unigene679_All	431	1	279	Unigene101852_Ex-zai-2	723	442	723	0.97	0.01	282	472	1e-132
Unigene3284_All	844	1	505	Unigene101857_Ex-zai-2	723	505	1	1	0	505	1001	0.0
Unigene1733_All	885	140	863	Unigene101863_Ex-zai-2	724	1	724	0.99	0	724	1419	0.0
Unigene6926_All	256	58	148	Unigene101864_Ex-zai-2	724	21	111	0.83	0	91	61.9	2e-09
Unigene3271_All	741	75	741	Unigene101865_Ex-zai-2	724	1	667	1	0	667	1322	0.0
CL1347.Contig1_All	1121	7	730	Unigene101871_Ex-zai-2	724	724	1	0.99	0	724	1419	0.0
Unigene1898_All	1282	399	1123	Unigene101873_Ex-zai-2	724	724	1	0.99	0	725	1413	0.0
Unigene105_All	814	74	797	Unigene101877_Ex-zai-2	724	724	1	0.99	0	724	1419	0.0
Unigene2641_All	614	301	614	Unigene101880_Ex-zai-2	724	1	312	0.98	0	314	567	1e-161
Unigene2825_All	1143	676	1143	Unigene101889_Ex-zai-2	725	725	258	1	0	468	928	0.0
CL2572.Contig2_All	516	11	516	Unigene101890_Ex-zai-2	725	725	221	0.99	0	506	955	0.0
Unigene14605_All	755	79	755	Unigene101893_Ex-zai-2	725	725	46	0.99	0	680	1300	0.0
Unigene10401_All	1175	2	513	Unigene101900_Ex-zai-2	725	214	725	0.99	0	512	975	0.0
Unigene14648_All	587	292	587	Unigene101901_Ex-zai-2	725	1	296	0.99	0	296	571	1e-162
Unigene7052_All	622	8	290	Unigene101908_Ex-zai-2	725	685	403	0.99	0	283	545	1e-154
Unigene6663_All	1377	307	1031	Unigene101917_Ex-zai-2	726	1	726	0.99	0	726	1392	0.0
Unigene6005_All	747	41	737	Unigene101919_Ex-zai-2	726	1	698	0.99	0	699	1330	0.0
Unigene9528_All	739	1	360	Unigene101920_Ex-zai-2	726	367	726	0.99	0	360	706	0.0
Unigene7757_All	820	259	820	Unigene101923_Ex-zai-2	726	4	565	0.99	0	563	1076	0.0
Unigene9995_All	803	1	57	Unigene101925_Ex-zai-2	726	670	726	1	0	57	113	2e-24
Unigene86_All	758	20	700	Unigene101926_Ex-zai-2	726	46	726	1	0	681	1350	0.0
Unigene4145_All	975	1	503	Unigene101930_Ex-zai-2	727	503	1	0.99	0	503	981	0.0
Unigene5267_All	1035	1	372	Unigene101933_Ex-zai-2	727	356	727	0.99	0	372	722	0.0
Unigene16780_All	283	1	137	Unigene101937_Ex-zai-2	727	186	322	0.98	0	137	256	8e-68
Unigene13785_All	457	5	362	Unigene101938_Ex-zai-2	727	1	358	0.99	0	358	686	0.0
CL1626.Contig2_All	762	116	603	Unigene101942_Ex-zai-2	727	488	1	1	0	488	967	0.0
Unigene2183_All	1012	516	1012	Unigene101946_Ex-zai-2	728	728	233	0.99	0	497	969	0.0
CL2288.Contig2_All	790	44	745	Unigene101952_Ex-zai-2	728	1	698	0.98	0	702	1281	0.0
Unigene9759_All	315	26	308	Unigene101955_Ex-zai-2	728	1	283	0.95	0	283	458	1e-128
Unigene18620_All	631	2	626	Unigene101964_Ex-zai-2	729	719	95	0.96	0	625	1082	0.0
Unigene699_All	321	78	207	Unigene101965_Ex-zai-2	729	130	1	0.97	0	130	234	3e-61
Unigene3248_All	847	175	847	Unigene101968_Ex-zai-2	729	1	672	0.99	0	673	1302	0.0
Unigene10373_All	292	56	292	Unigene101970_Ex-zai-2	729	1	237	0.99	0	237	462	1e-130
Unigene2857_All	2320	531	1259	Unigene101971_Ex-zai-2	729	729	1	0.99	0	729	1429	0.0
Unigene14258_All	346	1	341	Unigene101974_Ex-zai-2	729	389	729	0.99	0	341	660	0.0
Unigene1749_All	2550	8	732	Unigene101979_Ex-zai-2	725	725	1	0.99	0	725	1413	0.0
Unigene4077_All	1160	408	1137	Unigene101982_Ex-zai-2	730	1	730	0.99	0	730	1431	0.0
CL137.Contig2_All	296	1	296	Unigene101984_Ex-zai-2	730	450	155	0.93	0	296	436	1e-122
Unigene4092_All	1474	730	1424	Unigene101985_Ex-zai-2	730	7	701	0.99	0	695	1354	0.0
Unigene13782_All	765	299	749	Unigene101988_Ex-zai-2	730	730	280	0.99	0	451	878	0.0
Unigene14751_All	692	229	684	Unigene101989_Ex-zai-2	730	1	455	0.99	0	456	888	0.0
CL1180.Contig1_All	415	65	252	Unigene10198_Ex-zai-2	210	10	195	0.84	0.03	190	129	2e-29
Unigene8941_All	545	35	545	Unigene101990_Ex-zai-2	730	1	511	0.97	0	511	918	0.0
Unigene4341_All	715	1	643	Unigene101993_Ex-zai-2	730	88	730	0.99	0	643	1259	0.0
Unigene12760_All	786	166	786	Unigene101996_Ex-zai-2	730	1	621	0.99	0	621	1223	0.0
Unigene15768_All	223	3	223	Unigene101998_Ex-zai-2	731	1	221	0.97	0	221	398	1e-111
Unigene19008_All	741	69	434	Unigene102001_Ex-zai-2	731	407	41	0.94	0	368	563	1e-160
Unigene240_All	496	1	458	Unigene102013_Ex-zai-2	731	274	731	0.99	0	458	892	0.0
Unigene16380_All	790	369	790	Unigene102014_Ex-zai-2	731	1	422	0.99	0	422	829	0.0
Unigene16924_All	731	1	724	Unigene102015_Ex-zai-2	731	724	1	1	0	724	1435	0.0
Unigene4244_All	385	229	385	Unigene102019_Ex-zai-2	732	1	157	0.99	0	157	303	5e-82
CL1150.Contig1_All	280	1	279	Unigene102020_Ex-zai-2	732	442	720	1	0	279	553	1e-157
CL413.Contig1_All	902	345	899	Unigene102021_Ex-zai-2	732	1	553	0.98	0	555	1047	0.0
Unigene2331_All	375	163	375	Unigene102023_Ex-zai-2	732	732	520	0.99	0	213	414	1e-115
CL800.Contig2_All	695	283	695	Unigene102026_Ex-zai-2	732	1	413	0.99	0	414	781	0.0
Unigene5606_All	431	2	431	Unigene102030_Ex-zai-2	732	1	430	0.99	0	430	821	0.0
Unigene7716_All	1241	215	948	Unigene102033_Ex-zai-2	733	1	733	0.99	0	734	1400	0.0
CL325.Contig3_All	2154	188	921	Unigene102037_Ex-zai-2	733	733	1	0.99	0	734	1392	0.0
Unigene13149_All	766	14	719	Unigene102041_Ex-zai-2	733	1	707	0.99	0	707	1378	0.0
Unigene10933_All	775	4	347	Unigene102043_Ex-zai-2	733	344	1	0.99	0	344	666	0.0
Unigene8405_All	783	6	741	Unigene102045_Ex-zai-2	733	1	733	0.98	0	736	1364	0.0
Unigene4985_All	1069	619	1069	Unigene102047_Ex-zai-2	733	733	284	0.98	0	451	846	0.0
Unigene7665_All	1146	1093	1146	Unigene102049_Ex-zai-2	733	733	680	0.96	0	54	91.7	1e-17
Unigene10603_All	968	1	410	Unigene102051_Ex-zai-2	733	410	1	1	0	410	813	0.0
Unigene13035_All	506	1	506	Unigene102052_Ex-zai-2	734	158	662	0.98	0	506	916	0.0
Unigene11761_All	567	1	473	Unigene102053_Ex-zai-2	734	473	1	0.99	0	473	906	0.0
Unigene7341_All	819	1	501	Unigene102055_Ex-zai-2	734	501	1	0.99	0	501	977	0.0
CL404.Contig2_All	756	15	749	Unigene102058_Ex-zai-2	734	1	734	0.99	0	735	1441	0.0
Unigene9785_All	1377	301	1035	Unigene102059_Ex-zai-2	734	1	734	0.99	0	735	1409	0.0
Unigene7523_All	556	135	555	Unigene102062_Ex-zai-2	734	1	422	0.99	0	422	813	0.0
Unigene2989_All	982	399	981	Unigene102064_Ex-zai-2	734	734	153	0.98	0	583	1076	0.0
Unigene7248_All	596	1	596	Unigene102065_Ex-zai-2	734	12	607	0.99	0	596	1174	0.0
CL1781.Contig3_All	1462	519	1253	Unigene102068_Ex-zai-2	734	734	1	0.99	0	735	1433	0.0
Unigene9129_All	687	1	686	Unigene102072_Ex-zai-2	734	698	18	0.97	0	686	1185	0.0
Unigene18377_All	554	224	554	Unigene102073_Ex-zai-2	735	735	405	1	0	331	656	0.0
Unigene15184_All	392	143	316	Unigene102075_Ex-zai-2	735	174	1	0.98	0	174	329	1e-89
Unigene13198_All	225	3	182	Unigene10207_Ex-zai-2	915	180	1	0.96	0	180	301	1e-81
CL241.Contig5_All	718	1	716	Unigene102086_Ex-zai-2	735	734	18	0.99	0	717	1390	0.0
Unigene8458_All	435	1	435	Unigene102088_Ex-zai-2	735	29	463	0.99	0	435	839	0.0
CL736.Contig2_All	1175	371	1107	Unigene102097_Ex-zai-2	736	1	736	0.99	0	737	1445	0.0
Unigene3319_All	807	51	786	Unigene102098_Ex-zai-2	736	736	1	0.99	0	736	1451	0.0
Unigene8793_All	1220	627	1211	Unigene102106_Ex-zai-2	736	731	150	0.99	0	585	1112	0.0
CL2562.Contig1_All	618	35	618	Unigene102108_Ex-zai-2	736	1	584	0.99	0	584	1150	0.0
Unigene5537_All	495	1	466	Unigene102109_Ex-zai-2	736	466	1	1	0	466	924	0.0
Unigene17111_All	774	73	774	Unigene102110_Ex-zai-2	736	736	37	0.98	0	702	1296	0.0
Unigene13481_All	740	3	732	Unigene102113_Ex-zai-2	736	6	736	0.99	0	731	1394	0.0
Unigene552_All	718	114	716	Unigene102115_Ex-zai-2	736	736	136	0.99	0	603	1156	0.0
Unigene10662_All	604	1	492	Unigene102128_Ex-zai-2	737	246	737	0.98	0	492	936	0.0
Unigene9507_All	869	1	357	Unigene102130_Ex-zai-2	737	356	1	0.97	0	358	632	1e-180
CL1865.Contig1_All	697	2	696	Unigene102134_Ex-zai-2	737	5	699	0.99	0	695	1370	0.0
Unigene5781_All	383	1	383	Unigene102135_Ex-zai-2	737	548	166	0.99	0	383	743	0.0
Unigene2265_All	402	1	382	Unigene102138_Ex-zai-2	737	383	2	0.99	0	382	733	0.0
Unigene17542_All	722	349	722	Unigene102139_Ex-zai-2	737	1	371	0.98	0	374	678	0.0
Unigene9666_All	506	1	382	Unigene102140_Ex-zai-2	737	356	737	1	0	382	757	0.0
Unigene6659_All	1115	419	1115	Unigene102145_Ex-zai-2	738	1	697	1	0	697	1382	0.0
Unigene16863_All	304	2	168	Unigene102146_Ex-zai-2	738	167	1	1	0	167	331	2e-90
Unigene1760_All	2107	40	638	Unigene102147_Ex-zai-2	738	129	727	0.99	0	599	1156	0.0
Unigene14284_All	740	306	740	Unigene102148_Ex-zai-2	738	1	436	0.99	0	436	848	0.0
CL2240.Contig2_All	336	2	336	Unigene102149_Ex-zai-2	738	390	724	0.93	0	335	498	1e-140
Unigene13666_All	651	191	651	Unigene102159_Ex-zai-2	739	739	281	0.98	0	461	837	0.0
Unigene5290_All	914	2	579	Unigene102167_Ex-zai-2	739	579	2	0.99	0	578	1138	0.0
Unigene9123_All	1362	283	1026	Unigene102170_Ex-zai-2	739	1	739	0.99	0	744	1390	0.0
Unigene14777_All	522	1	522	Unigene102173_Ex-zai-2	739	522	1	0.99	0	522	1003	0.0
Unigene547_All	984	494	822	Unigene102176_Ex-zai-2	740	1	329	1	0	329	652	0.0
Unigene5800_All	1250	501	1241	Unigene102177_Ex-zai-2	740	740	1	0.98	0	741	1398	0.0
Unigene10578_All	588	1	585	Unigene102180_Ex-zai-2	740	598	15	0.99	0	585	1120	0.0
Unigene8542_All	808	1	712	Unigene102181_Ex-zai-2	740	712	1	1	0	712	1411	0.0
CL1741.Contig2_All	403	1	155	Unigene102183_Ex-zai-2	740	155	1	1	0	155	307	4e-83
CL654.Contig1_All	2079	151	890	Unigene102185_Ex-zai-2	740	1	740	0.99	0	740	1459	0.0
CL1857.Contig2_All	2132	1005	1744	Unigene102186_Ex-zai-2	740	1	740	1	0	740	1467	0.0
Unigene18413_All	763	78	725	Unigene10218_Ex-zai-2	647	1	647	0.99	0	648	1245	0.0
Unigene5010_All	750	5	574	Unigene102191_Ex-zai-2	741	145	714	0.99	0	570	1090	0.0
Unigene6774_All	933	175	915	Unigene102192_Ex-zai-2	741	741	1	0.99	0	741	1413	0.0
Unigene1690_All	2823	2014	2756	Unigene102193_Ex-zai-2	741	741	1	0.99	0	743	1451	0.0
Unigene4531_All	461	1	460	Unigene102195_Ex-zai-2	741	247	706	1	0	460	912	0.0
Unigene18194_All	716	427	716	Unigene102196_Ex-zai-2	741	1	290	1	0	290	575	1e-163
Unigene8856_All	1239	419	1159	Unigene102204_Ex-zai-2	741	1	741	0.99	0	741	1461	0.0
Unigene1941_All	590	172	585	Unigene102205_Ex-zai-2	741	28	441	0.99	0	414	797	0.0
CL2189.Contig1_All	1586	1	723	Unigene102208_Ex-zai-2	741	19	741	0.98	0	723	1354	0.0
Unigene4018_All	1058	21	762	Unigene102211_Ex-zai-2	742	1	742	0.99	0	742	1463	0.0
Unigene391_All	1404	967	1401	Unigene102214_Ex-zai-2	742	1	435	0.99	0	435	846	0.0
Unigene8231_All	920	208	920	Unigene102216_Ex-zai-2	742	1	713	0.97	0	716	1253	0.0
Unigene9047_All	790	173	790	Unigene102221_Ex-zai-2	742	742	126	0.99	0	618	1185	0.0
CL979.Contig2_All	357	132	357	Unigene102222_Ex-zai-2	742	333	558	0.99	0	226	440	1e-123
CL1168.Contig1_All	423	2	301	Unigene102223_Ex-zai-2	742	443	742	0.99	0	300	579	1e-165
Unigene16317_All	746	243	746	Unigene102224_Ex-zai-2	742	742	237	0.99	0	506	971	0.0
CL51.Contig1_All	1015	193	938	Unigene102226_Ex-zai-2	742	742	1	0.98	0	746	1396	0.0
Unigene1165_All	1762	912	1504	Unigene102229_Ex-zai-2	743	131	723	0.82	0	593	351	1e-95
CL2092.Contig2_All	449	32	377	Unigene102232_Ex-zai-2	743	1	345	0.97	0	346	607	1e-173
CL110.Contig2_All	632	409	632	Unigene102233_Ex-zai-2	743	1	224	1	0	224	444	1e-124
Unigene8898_All	762	16	758	Unigene102238_Ex-zai-2	743	743	3	0.99	0	743	1411	0.0
Unigene17080_All	646	288	646	Unigene102240_Ex-zai-2	743	1	360	0.99	0	360	690	0.0
Unigene1457_All	1251	54	670	Unigene102242_Ex-zai-2	743	617	1	1	0	617	1223	0.0
Unigene4221_All	689	486	689	Unigene102246_Ex-zai-2	744	744	542	0.99	0	204	389	1e-107
Unigene9853_All	693	515	691	Unigene102251_Ex-zai-2	744	744	568	0.98	0	177	335	3e-91
CL86.Contig2_All	1065	1	472	Unigene102256_Ex-zai-2	744	273	744	0.98	0	472	880	0.0
Unigene12549_All	401	5	401	Unigene102261_Ex-zai-2	744	744	349	0.98	0	397	724	0.0
CL2750.Contig2_All	288	47	178	Unigene102269_Ex-zai-2	745	614	745	0.96	0	132	222	1e-57
Unigene10465_All	999	101	845	Unigene102275_Ex-zai-2	745	1	745	0.99	0	745	1461	0.0
Unigene17278_All	709	359	705	Unigene102276_Ex-zai-2	745	745	400	0.99	0	347	672	0.0
Unigene15164_All	676	296	540	Unigene102279_Ex-zai-2	746	314	70	1	0	245	486	1e-136
Unigene5053_All	865	66	579	Unigene10228_Ex-zai-2	509	1	509	0.98	0	514	963	0.0
Unigene9716_All	2341	1417	2163	Unigene102291_Ex-zai-2	746	1	746	0.99	0	747	1465	0.0
CL818.Contig1_All	1603	615	1362	Unigene102298_Ex-zai-2	747	1	747	0.99	0	748	1451	0.0
Unigene9222_All	314	1	314	Unigene102300_Ex-zai-2	747	224	540	0.95	0	317	505	1e-143
Unigene7931_All	763	297	763	Unigene102301_Ex-zai-2	747	747	280	0.97	0.01	470	842	0.0
Unigene6636_All	884	1	697	Unigene102306_Ex-zai-2	747	694	1	0.98	0	698	1294	0.0
Unigene6287_All	789	40	782	Unigene102307_Ex-zai-2	747	5	747	0.99	0	743	1433	0.0
Unigene5225_All	1626	1	674	Unigene102316_Ex-zai-2	748	676	1	0.99	0	677	1291	0.0
Unigene1921_All	1447	103	851	Unigene102318_Ex-zai-2	748	1	748	0.99	0	749	1421	0.0
Unigene8999_All	543	1	91	Unigene102320_Ex-zai-2	748	665	575	1	0	91	180	8e-45
Unigene8619_All	1112	450	895	Unigene102321_Ex-zai-2	748	303	748	0.99	0	446	876	0.0
Unigene16296_All	383	42	381	Unigene102322_Ex-zai-2	748	340	1	0.97	0	340	595	1e-169
Unigene12709_All	556	1	551	Unigene102324_Ex-zai-2	748	8	562	0.98	0	555	1015	0.0
Unigene14930_All	694	219	694	Unigene102327_Ex-zai-2	748	748	273	0.99	0	477	914	0.0
Unigene12329_All	783	460	783	Unigene102329_Ex-zai-2	748	1	319	0.97	0.01	324	567	1e-161
Unigene11955_All	754	1	653	Unigene10232_Ex-zai-2	2098	973	321	0.99	0	653	1271	0.0
Unigene12319_All	648	6	641	Unigene102331_Ex-zai-2	748	748	114	0.99	0	636	1205	0.0
CL2139.Contig2_All	994	574	991	Unigene102332_Ex-zai-2	748	748	331	1	0	418	829	0.0
Unigene9025_All	399	3	399	Unigene102333_Ex-zai-2	748	218	615	0.96	0	398	678	0.0
Unigene14739_All	656	96	603	Unigene102334_Ex-zai-2	748	2	511	0.94	0.01	513	753	0.0
Unigene10764_All	595	103	359	Unigene102337_Ex-zai-2	749	324	580	0.98	0	257	486	1e-136
CL628.Contig1_All	2056	1309	2055	Unigene102339_Ex-zai-2	749	749	3	1	0	747	1481	0.0
Unigene1173_All	636	492	520	Unigene102341_Ex-zai-2	749	29	1	1	0	29	58.0	9e-08
CL2509.Contig2_All	2188	34	555	Unigene102342_Ex-zai-2	749	228	749	0.98	0	522	955	0.0
Unigene2257_All	656	152	656	Unigene102345_Ex-zai-2	749	749	245	0.99	0	505	969	0.0
CL1912.Contig3_All	730	36	369	Unigene102349_Ex-zai-2	749	749	416	0.98	0	334	622	1e-178
Unigene8851_All	1310	438	1187	Unigene102351_Ex-zai-2	750	750	1	0.99	0	750	1463	0.0
CL267.Contig1_All	686	1	470	Unigene102354_Ex-zai-2	750	281	750	0.99	0	470	924	0.0
CL2425.Contig2_All	1101	276	1025	Unigene102358_Ex-zai-2	750	1	750	0.99	0	750	1455	0.0
Unigene4218_All	738	1	666	Unigene102361_Ex-zai-2	750	666	1	1	0	666	1320	0.0
Unigene5178_All	1006	271	995	Unigene102362_Ex-zai-2	750	723	1	0.99	0	725	1382	0.0
Unigene7907_All	1073	222	971	Unigene102370_Ex-zai-2	751	3	751	0.99	0	750	1455	0.0
CL115.Contig5_All	749	444	662	Unigene102372_Ex-zai-2	751	1	219	0.91	0	219	317	7e-86
CL196.Contig2_All	1183	422	1172	Unigene102373_Ex-zai-2	751	751	1	0.99	0	751	1481	0.0
Unigene479_All	1372	456	1205	Unigene102377_Ex-zai-2	751	1	751	0.99	0	751	1465	0.0
Unigene9181_All	371	1	214	Unigene102379_Ex-zai-2	751	214	1	0.97	0	214	377	1e-104
Unigene4554_All	657	61	312	Unigene102386_Ex-zai-2	751	751	501	0.99	0	252	484	1e-136
Unigene15465_All	610	317	355	Unigene102389_Ex-zai-2	752	113	151	0.92	0	39	54.0	1e-06
CL1333.Contig1_All	349	179	349	Unigene10238_Ex-zai-2	230	194	20	0.93	0.02	175	258	3e-68
Unigene17551_All	575	274	575	Unigene102394_Ex-zai-2	752	346	44	0.98	0	303	545	1e-154
Unigene16594_All	765	492	765	Unigene102395_Ex-zai-2	752	752	479	0.99	0	274	535	1e-151
Unigene4344_All	814	22	773	Unigene102397_Ex-zai-2	752	1	752	0.99	0	752	1475	0.0
Unigene9419_All	437	11	435	Unigene102398_Ex-zai-2	753	1	424	0.99	0	425	819	0.0
Unigene11687_All	348	16	348	Unigene102401_Ex-zai-2	751	1	333	0.99	0	333	652	0.0
Unigene6339_All	2157	898	1647	Unigene102406_Ex-zai-2	753	4	753	0.98	0	753	1378	0.0
Unigene985_All	268	1	267	Unigene102407_Ex-zai-2	753	267	1	0.99	0	267	513	1e-145
Unigene10515_All	538	1	538	Unigene102413_Ex-zai-2	753	580	45	0.97	0	538	963	0.0
Unigene14516_All	650	176	650	Unigene102417_Ex-zai-2	753	176	650	1	0	475	942	0.0
Unigene6658_All	952	1	556	Unigene102418_Ex-zai-2	754	201	754	0.98	0	556	1031	0.0
Unigene15037_All	571	75	569	Unigene102422_Ex-zai-2	754	1	495	1	0	495	981	0.0
Unigene7479_All	920	532	920	Unigene102429_Ex-zai-2	755	1	386	0.97	0	389	684	0.0
CL1562.Contig1_All	1230	356	1054	Unigene102436_Ex-zai-2	755	1	699	0.99	0	699	1362	0.0
Unigene18387_All	596	1	207	Unigene102455_Ex-zai-2	756	207	1	0.99	0	207	402	1e-111
Unigene13795_All	733	1	460	Unigene102462_Ex-zai-2	756	274	733	1	0	460	912	0.0
CL2397.Contig1_All	583	1	79	Unigene102465_Ex-zai-2	757	79	1	0.98	0	79	149	3e-35
CL520.Contig2_All	1537	265	1021	Unigene102469_Ex-zai-2	757	1	757	0.99	0	757	1469	0.0
Unigene8128_All	753	23	753	Unigene102472_Ex-zai-2	757	1	730	0.99	0	731	1417	0.0
Unigene6228_All	2056	746	1473	Unigene102473_Ex-zai-2	757	1	728	0.99	0	728	1411	0.0
CL333.Contig1_All	688	261	684	Unigene102474_Ex-zai-2	757	319	744	0.99	0	426	805	0.0
Unigene8978_All	787	142	782	Unigene102476_Ex-zai-2	757	1	641	0.99	0	641	1263	0.0
Unigene13652_All	774	223	773	Unigene102478_Ex-zai-2	757	757	207	0.99	0	552	1039	0.0
Unigene7692_All	924	1	545	Unigene102479_Ex-zai-2	757	213	757	0.99	0	545	1057	0.0
Unigene14660_All	408	183	408	Unigene102482_Ex-zai-2	757	757	532	1	0	226	448	1e-125
Unigene8812_All	336	1	335	Unigene102485_Ex-zai-2	758	747	413	0.99	0	335	656	0.0
Unigene11550_All	477	1	103	Unigene102492_Ex-zai-2	758	103	1	1	0	103	204	5e-52
CL197.Contig1_All	743	1	245	Unigene102494_Ex-zai-2	758	9	253	1	0	245	486	1e-136
Unigene14707_All	692	1	692	Unigene102496_Ex-zai-2	759	61	752	0.98	0	692	1316	0.0
Unigene2070_All	848	1	505	Unigene102497_Ex-zai-2	759	255	759	1	0	505	1001	0.0
Unigene5588_All	926	370	405	Unigene102501_Ex-zai-2	759	194	159	0.97	0	36	63.9	2e-09
Unigene7652_All	1632	307	1066	Unigene102502_Ex-zai-2	759	759	1	0.99	0	760	1459	0.0
Unigene1855_All	710	1	333	Unigene102505_Ex-zai-2	759	333	3	0.99	0	333	638	0.0
Unigene15492_All	560	1	557	Unigene102506_Ex-zai-2	759	178	734	0.99	0	558	1051	0.0
Unigene237_All	1528	673	1426	Unigene10250_Ex-zai-2	762	762	1	0.94	0.01	762	1148	0.0
Unigene3998_All	802	126	802	Unigene102511_Ex-zai-2	759	1	677	0.99	0	677	1326	0.0
Unigene15148_All	681	13	681	Unigene102513_Ex-zai-2	759	1	665	0.99	0	669	1247	0.0
Unigene15825_All	289	87	287	Unigene102516_Ex-zai-2	759	1	201	0.99	0	201	391	1e-108
CL1185.Contig1_All	1471	7	766	Unigene102522_Ex-zai-2	760	1	760	0.99	0	760	1499	0.0
Unigene9102_All	661	1	605	Unigene102524_Ex-zai-2	760	605	1	0.98	0	605	1104	0.0
Unigene3617_All	722	392	722	Unigene102525_Ex-zai-2	760	757	427	0.99	0	332	618	1e-176
CL603.Contig2_All	835	24	783	Unigene102528_Ex-zai-2	760	1	760	0.99	0	760	1491	0.0
Unigene8841_All	1725	101	862	Unigene102533_Ex-zai-2	760	760	1	0.99	0	762	1471	0.0
Unigene143_All	786	18	777	Unigene102539_Ex-zai-2	760	1	760	1	0	760	1507	0.0
Unigene14234_All	408	5	408	Unigene102544_Ex-zai-2	761	24	426	0.99	0	404	761	0.0
Unigene12884_All	752	1	640	Unigene102545_Ex-zai-2	761	640	1	0.99	0	640	1245	0.0
Unigene3022_All	1070	271	1001	Unigene102546_Ex-zai-2	761	31	761	0.99	0	731	1409	0.0
Unigene6352_All	802	240	802	Unigene102551_Ex-zai-2	761	761	199	1	0	563	1116	0.0
Unigene14616_All	762	1	738	Unigene102556_Ex-zai-2	761	25	761	0.99	0	738	1423	0.0
Unigene644_All	251	21	116	Unigene102557_Ex-zai-2	762	445	540	0.83	0	96	63.9	6e-10
Unigene5045_All	818	159	703	Unigene102562_Ex-zai-2	762	1	538	0.97	0.01	545	914	0.0
Unigene5587_All	521	1	489	Unigene102566_Ex-zai-2	762	489	1	0.99	0	489	954	0.0
Unigene3740_All	820	33	795	Unigene102567_Ex-zai-2	762	1	762	0.99	0	763	1465	0.0
Unigene17438_All	397	21	395	Unigene102568_Ex-zai-2	762	5	379	0.95	0	375	617	1e-176
Unigene9743_All	1077	290	1052	Unigene102578_Ex-zai-2	763	763	1	0.99	0	763	1497	0.0
CL2505.Contig2_All	742	114	742	Unigene102582_Ex-zai-2	763	1	629	1	0	629	1247	0.0
Unigene3079_All	1564	58	795	Unigene102584_Ex-zai-2	763	1	737	0.98	0	738	1384	0.0
Unigene13487_All	535	10	535	Unigene102590_Ex-zai-2	764	764	239	0.99	0	527	1005	0.0
Unigene1668_All	1640	102	864	Unigene102592_Ex-zai-2	764	764	3	0.99	0	763	1489	0.0
CL2665.Contig2_All	1323	709	1300	Unigene102595_Ex-zai-2	764	1	590	0.98	0	592	1078	0.0
Unigene6738_All	870	7	678	Unigene102605_Ex-zai-2	764	672	1	1	0	672	1332	0.0
Unigene3100_All	1083	456	1083	Unigene102607_Ex-zai-2	765	1	628	0.99	0	628	1237	0.0
CL1831.Contig2_All	1007	224	750	Unigene102615_Ex-zai-2	765	765	240	0.99	0	527	1029	0.0
Unigene6265_All	2068	806	1572	Unigene102616_Ex-zai-2	765	1	765	0.99	0	767	1483	0.0
Unigene16806_All	229	2	229	Unigene102618_Ex-zai-2	765	716	489	0.99	0	228	436	1e-122
Unigene10235_All	473	5	134	Unigene102620_Ex-zai-2	765	130	1	1	0	130	258	4e-68
Unigene15861_All	248	63	230	Unigene102624_Ex-zai-2	765	350	517	0.94	0	168	262	1e-69
Unigene9764_All	1227	23	746	Unigene102627_Ex-zai-2	766	723	1	0.99	0	724	1419	0.0
Unigene15662_All	763	166	762	Unigene102631_Ex-zai-2	766	1	597	0.99	0	597	1176	0.0
Unigene7298_All	656	2	358	Unigene102632_Ex-zai-2	766	359	1	0.98	0	359	666	0.0
Unigene196_All	1948	942	1679	Unigene102633_Ex-zai-2	766	1	738	0.99	0	738	1407	0.0
Unigene13633_All	612	23	612	Unigene102634_Ex-zai-2	766	3	593	0.99	0	591	1148	0.0
Unigene10806_All	517	1	493	Unigene102638_Ex-zai-2	766	273	766	0.99	0	494	940	0.0
Unigene14139_All	239	1	47	Unigene10263_Ex-zai-2	267	157	111	1	0	47	93.7	6e-19
Unigene12685_All	643	2	337	Unigene102642_Ex-zai-2	767	338	1	0.95	0	338	543	1e-154
CL1888.Contig1_All	1655	456	1223	Unigene102645_Ex-zai-2	767	1	767	0.99	0	768	1499	0.0
Unigene14103_All	411	4	411	Unigene102647_Ex-zai-2	767	767	360	0.99	0	408	801	0.0
CL585.Contig2_All	540	211	540	Unigene102649_Ex-zai-2	767	1	330	0.94	0	330	504	1e-142
Unigene1965_All	1642	613	1380	Unigene102653_Ex-zai-2	767	1	767	0.99	0	768	1499	0.0
Unigene17899_All	729	1	540	Unigene102654_Ex-zai-2	767	228	767	0.99	0	540	1055	0.0
Unigene14711_All	722	88	721	Unigene102659_Ex-zai-2	767	767	134	0.99	0	634	1225	0.0
Unigene12508_All	707	427	707	Unigene102661_Ex-zai-2	767	767	488	0.99	0	281	533	1e-151
Unigene2686_All	1192	4	771	Unigene102665_Ex-zai-2	768	768	1	0.99	0	768	1491	0.0
Unigene15999_All	798	1	416	Unigene102670_Ex-zai-2	768	351	768	0.99	0	418	807	0.0
Unigene18422_All	214	40	214	Unigene102671_Ex-zai-2	768	768	594	0.98	0	175	331	1e-90
CL260.Contig2_All	1116	587	1116	Unigene102672_Ex-zai-2	768	619	90	0.99	0	530	1019	0.0
Unigene4239_All	842	382	842	Unigene102681_Ex-zai-2	769	769	309	0.98	0	463	831	0.0
Unigene7924_All	912	15	783	Unigene102683_Ex-zai-2	769	1	769	1	0	769	1524	0.0
Unigene17117_All	764	1	731	Unigene102688_Ex-zai-2	769	38	769	0.99	0	732	1435	0.0
Unigene5508_All	1141	13	781	Unigene102689_Ex-zai-2	769	769	1	0.99	0	769	1501	0.0
CL1131.Contig2_All	539	403	435	Unigene102691_Ex-zai-2	769	728	760	0.96	0	33	58.0	8e-08
Unigene16492_All	219	7	219	Unigene102695_Ex-zai-2	770	1	213	0.98	0	213	391	1e-108
Unigene6579_All	789	63	728	Unigene102702_Ex-zai-2	770	666	1	0.99	0	666	1296	0.0
Unigene1836_All	773	5	274	Unigene102703_Ex-zai-2	770	501	770	0.99	0	270	527	1e-149
CL1040.Contig2_All	204	1	204	Unigene102704_Ex-zai-2	770	732	529	0.92	0	204	278	2e-74
Unigene12431_All	835	1	627	Unigene102709_Ex-zai-2	770	144	770	0.99	0	627	1195	0.0
Unigene15139_All	240	107	240	Unigene10270_Ex-zai-2	600	600	467	1	0	134	266	7e-71
CL1287.Contig1_All	529	274	529	Unigene102710_Ex-zai-2	771	105	360	0.98	0	256	468	1e-131
Unigene2940_All	886	17	760	Unigene102711_Ex-zai-2	771	744	1	0.99	0	744	1435	0.0
Unigene7733_All	1041	259	1032	Unigene102712_Ex-zai-2	771	1	771	0.99	0	774	1471	0.0
CL2061.Contig1_All	782	241	773	Unigene102713_Ex-zai-2	771	617	84	0.99	0	534	1035	0.0
CL1096.Contig1_All	1268	1	693	Unigene102721_Ex-zai-2	771	694	1	0.99	0	694	1336	0.0
Unigene3090_All	1189	288	1058	Unigene102722_Ex-zai-2	771	1	771	0.99	0	771	1520	0.0
CL2030.Contig1_All	1252	941	1248	Unigene102723_Ex-zai-2	771	3	311	0.99	0	309	589	1e-167
CL19.Contig1_All	1086	398	1026	Unigene102727_Ex-zai-2	771	625	1	0.98	0	629	1160	0.0
Unigene4463_All	1175	104	873	Unigene102732_Ex-zai-2	772	772	3	0.98	0	770	1439	0.0
Unigene13587_All	771	1	577	Unigene102739_Ex-zai-2	772	577	1	0.99	0	577	1112	0.0
Unigene13365_All	264	64	253	Unigene10273_Ex-zai-2	1208	1208	1022	0.97	0.01	190	321	2e-87
Unigene6299_All	1517	336	1107	Unigene102741_Ex-zai-2	772	1	772	0.99	0	772	1522	0.0
Unigene16318_All	213	4	213	Unigene102753_Ex-zai-2	772	131	340	0.99	0	210	400	1e-111
Unigene15219_All	708	352	708	Unigene102754_Ex-zai-2	773	773	417	0.99	0	357	700	0.0
CL1916.Contig1_All	366	1	245	Unigene102756_Ex-zai-2	773	322	78	0.99	0	245	478	1e-134
CL1534.Contig1_All	1316	564	1314	Unigene102766_Ex-zai-2	773	773	24	0.98	0	751	1417	0.0
CL1979.Contig2_All	769	111	766	Unigene102769_Ex-zai-2	773	755	100	0.99	0	656	1277	0.0
Unigene1984_All	309	1	302	Unigene102770_Ex-zai-2	773	302	1	0.99	0	302	583	1e-166
CL255.Contig1_All	620	491	589	Unigene102776_Ex-zai-2	774	1	99	0.95	0	99	165	5e-40
Unigene10807_All	505	30	505	Unigene102781_Ex-zai-2	774	1	477	0.99	0	477	930	0.0
Unigene16534_All	736	1	320	Unigene102782_Ex-zai-2	774	320	1	0.99	0	320	626	1e-179
Unigene9769_All	1509	492	1263	Unigene102784_Ex-zai-2	774	1	772	1	0	772	1530	0.0
CL1850.Contig2_All	1848	1094	1503	Unigene10278_Ex-zai-2	409	1	409	0.98	0	410	749	0.0
Unigene2269_All	658	141	597	Unigene102790_Ex-zai-2	774	1	457	1	0	457	906	0.0
Unigene1968_All	1233	194	968	Unigene102792_Ex-zai-2	774	774	1	0.99	0	775	1505	0.0
Unigene17307_All	817	1	772	Unigene102793_Ex-zai-2	774	2	774	0.99	0	773	1493	0.0
Unigene7564_All	1344	6	780	Unigene102794_Ex-zai-2	774	1	774	0.99	0	775	1520	0.0
Unigene13910_All	697	4	690	Unigene102795_Ex-zai-2	774	1	685	0.97	0	687	1235	0.0
Unigene2956_All	1103	274	1047	Unigene102801_Ex-zai-2	774	774	1	0.99	0	774	1518	0.0
Unigene17677_All	728	1	490	Unigene102804_Ex-zai-2	775	518	29	0.99	0	490	963	0.0
CL305.Contig1_All	609	173	609	Unigene102805_Ex-zai-2	775	774	338	0.99	0	437	842	0.0
Unigene5326_All	772	17	746	Unigene102807_Ex-zai-2	775	730	1	1	0	730	1447	0.0
Unigene12183_All	718	455	718	Unigene102810_Ex-zai-2	775	775	512	0.99	0	264	507	1e-143
Unigene1873_All	1501	400	1174	Unigene102811_Ex-zai-2	775	1	775	0.99	0	775	1528	0.0
Unigene12639_All	540	1	540	Unigene102814_Ex-zai-2	775	548	8	0.99	0	541	1057	0.0
Unigene17683_All	728	1	384	Unigene102815_Ex-zai-2	775	392	775	0.99	0	384	753	0.0
CL1553.Contig1_All	1314	754	1314	Unigene102820_Ex-zai-2	775	14	574	0.96	0	561	938	0.0
Unigene12328_All	522	481	519	Unigene102821_Ex-zai-2	775	137	98	0.97	0.02	40	63.9	1e-09
Unigene3186_All	825	136	825	Unigene102824_Ex-zai-2	776	776	87	0.98	0	690	1312	0.0
Unigene234_All	1192	263	1038	Unigene102825_Ex-zai-2	776	776	1	0.99	0	776	1530	0.0
CL1282.Contig1_All	704	286	704	Unigene102830_Ex-zai-2	776	1	419	0.99	0	419	815	0.0
Unigene8932_All	455	1	455	Unigene102835_Ex-zai-2	776	3	457	0.99	0	455	878	0.0
CL1222.Contig2_All	1896	4	767	Unigene102837_Ex-zai-2	776	764	1	1	0	764	1515	0.0
Unigene2204_All	912	128	904	Unigene102841_Ex-zai-2	777	777	1	0.99	0	777	1516	0.0
CL1311.Contig1_All	1863	99	876	Unigene102842_Ex-zai-2	777	777	1	0.99	0	778	1526	0.0
Unigene10416_All	1165	194	972	Unigene102844_Ex-zai-2	777	1	777	0.99	0	779	1473	0.0
Unigene6598_All	1145	382	1107	Unigene102846_Ex-zai-2	777	726	1	0.98	0	726	1368	0.0
CL97.Contig1_All	791	101	789	Unigene102854_Ex-zai-2	778	1	690	0.99	0	690	1344	0.0
Unigene3874_All	543	295	541	Unigene102856_Ex-zai-2	778	266	20	0.99	0	247	482	1e-135
Unigene3087_All	1099	18	797	Unigene102860_Ex-zai-2	778	778	1	0.99	0	780	1507	0.0
CL2348.Contig2_All	215	2	211	Unigene102861_Ex-zai-2	778	262	471	0.93	0	210	313	3e-85
CL1149.Contig2_All	1475	697	1472	Unigene102862_Ex-zai-2	778	1	776	0.98	0	776	1467	0.0
Unigene16421_All	791	475	791	Unigene102863_Ex-zai-2	778	1	317	0.99	0	317	613	1e-175
Unigene3060_All	1060	1	393	Unigene102865_Ex-zai-2	778	395	1	0.99	0	395	753	0.0
Unigene16278_All	511	4	511	Unigene102866_Ex-zai-2	778	151	658	0.97	0	508	888	0.0
Unigene3396_All	1297	1	483	Unigene102868_Ex-zai-2	778	483	1	1	0	483	957	0.0
Unigene17365_All	686	1	470	Unigene102872_Ex-zai-2	778	311	778	0.99	0	470	902	0.0
Unigene16981_All	409	11	390	Unigene102874_Ex-zai-2	778	778	399	0.99	0	380	729	0.0
Unigene18906_All	542	192	294	Unigene102876_Ex-zai-2	779	1	103	0.95	0	103	165	5e-40
Unigene147_All	1266	378	1155	Unigene102877_Ex-zai-2	779	779	1	0.98	0	782	1411	0.0
Unigene2048_All	263	2	87	Unigene102880_Ex-zai-2	779	86	1	0.98	0	86	163	8e-40
CL862.Contig2_All	641	23	507	Unigene102881_Ex-zai-2	779	1	480	0.95	0.01	485	757	0.0
Unigene2085_All	866	4	783	Unigene102885_Ex-zai-2	779	779	1	0.99	0	780	1515	0.0
Unigene6704_All	748	58	748	Unigene102887_Ex-zai-2	779	1	687	0.99	0	691	1306	0.0
Unigene9976_All	1322	298	1089	Unigene102889_Ex-zai-2	779	1	779	0.97	0.01	792	1459	0.0
Unigene6110_All	705	43	705	Unigene102891_Ex-zai-2	780	780	121	0.98	0	663	1235	0.0
Unigene10217_All	1111	252	1005	Unigene102893_Ex-zai-2	780	780	27	1	0	754	1495	0.0
CL69.Contig1_All	722	63	312	Unigene102894_Ex-zai-2	780	531	780	0.99	0	250	480	1e-135
Unigene11677_All	668	1	381	Unigene102896_Ex-zai-2	780	400	780	0.98	0	381	708	0.0
Unigene3848_All	727	1	727	Unigene102901_Ex-zai-2	780	750	21	0.99	0	730	1384	0.0
Unigene216_All	816	173	816	Unigene102902_Ex-zai-2	780	3	646	0.99	0	644	1269	0.0
CL966.Contig1_All	2086	4	785	Unigene102910_Ex-zai-2	781	781	1	0.99	0	782	1526	0.0
Unigene13874_All	791	255	791	Unigene102914_Ex-zai-2	781	1	536	0.98	0	538	995	0.0
Unigene2368_All	693	1	625	Unigene102921_Ex-zai-2	781	625	1	1	0	625	1239	0.0
Unigene5131_All	1349	64	845	Unigene102924_Ex-zai-2	782	1	782	1	0	782	1550	0.0
Unigene9274_All	257	1	244	Unigene102927_Ex-zai-2	782	109	352	1	0	244	484	1e-136
Unigene9741_All	1059	2	763	Unigene102932_Ex-zai-2	782	22	782	0.99	0	762	1495	0.0
Unigene18195_All	553	1	288	Unigene102933_Ex-zai-2	782	289	2	0.99	0	288	563	1e-160
Unigene5766_All	1221	615	1221	Unigene102936_Ex-zai-2	782	782	177	0.98	0	607	1116	0.0
CL326.Contig2_All	549	1	377	Unigene102939_Ex-zai-2	783	377	1	0.99	0	377	739	0.0
Unigene17038_All	424	1	404	Unigene102941_Ex-zai-2	783	657	255	0.98	0	404	745	0.0
Unigene9068_All	1261	667	1261	Unigene102942_Ex-zai-2	783	783	190	0.98	0	595	1124	0.0
Unigene7141_All	241	10	196	Unigene102945_Ex-zai-2	783	1	186	0.98	0	187	339	6e-93
Unigene9999_All	1180	15	798	Unigene102949_Ex-zai-2	783	1	783	0.99	0	784	1507	0.0
Unigene6418_All	758	358	758	Unigene102951_Ex-zai-2	783	783	384	0.99	0	401	755	0.0
CL961.Contig2_All	1411	494	1276	Unigene102956_Ex-zai-2	783	783	1	0.99	0	784	1491	0.0
Unigene960_All	651	1	648	Unigene10295_Ex-zai-2	1002	910	263	0.99	0	648	1277	0.0
Unigene7631_All	1296	1	482	Unigene102963_Ex-zai-2	784	482	1	0.99	0	482	940	0.0
CL1611.Contig2_All	2566	982	1766	Unigene102964_Ex-zai-2	784	1	784	0.99	0	786	1503	0.0
Unigene8322_All	579	71	579	Unigene102966_Ex-zai-2	784	784	276	0.99	0	509	977	0.0
Unigene202_All	1658	534	1317	Unigene102967_Ex-zai-2	784	1	784	0.99	0	784	1538	0.0
Unigene4274_All	774	328	774	Unigene102973_Ex-zai-2	785	724	280	0.98	0	447	831	0.0
CL244.Contig1_All	604	1	339	Unigene102974_Ex-zai-2	785	339	1	0.96	0	339	569	1e-162
CL2093.Contig1_All	1975	1237	1975	Unigene102977_Ex-zai-2	785	1	738	0.99	0	739	1425	0.0
Unigene4332_All	516	1	505	Unigene102983_Ex-zai-2	785	9	514	0.99	0	506	987	0.0
Unigene10419_All	829	415	829	Unigene102984_Ex-zai-2	785	785	371	0.99	0	415	791	0.0
CL1520.Contig1_All	700	1	691	Unigene102985_Ex-zai-2	785	691	1	0.98	0	693	1257	0.0
Unigene5918_All	226	62	226	Unigene102987_Ex-zai-2	785	785	621	0.98	0	165	303	3e-82
Unigene6369_All	1560	1	786	Unigene102989_Ex-zai-2	786	1	786	0.99	0	786	1550	0.0
CL12.Contig1_All	784	161	398	Unigene10298_Ex-zai-2	254	1	254	0.92	0.06	254	357	9e-98
CL1609.Contig3_All	1025	1	329	Unigene102993_Ex-zai-2	786	329	1	0.99	0	329	644	0.0
Unigene15901_All	760	1	718	Unigene102995_Ex-zai-2	786	718	1	0.99	0	718	1407	0.0
Unigene5309_All	713	3	475	Unigene102996_Ex-zai-2	786	470	1	0.99	0	473	882	0.0
Unigene6627_All	881	96	881	Unigene103001_Ex-zai-2	786	786	2	0.99	0	786	1503	0.0
Unigene9389_All	611	284	610	Unigene103004_Ex-zai-2	787	1	327	0.99	0	327	624	1e-178
Unigene4452_All	316	1	273	Unigene103005_Ex-zai-2	787	515	787	0.99	0	273	533	1e-151
Unigene3772_All	1071	1	332	Unigene103008_Ex-zai-2	787	332	1	0.99	0	332	642	0.0
Unigene4010_All	1793	30	816	Unigene103013_Ex-zai-2	787	1	787	0.99	0	787	1544	0.0
Unigene16807_All	557	1	556	Unigene103015_Ex-zai-2	787	722	167	0.99	0	556	1070	0.0
CL383.Contig2_All	1498	1	606	Unigene103018_Ex-zai-2	787	182	787	0.99	0	606	1193	0.0
Unigene14400_All	319	1	294	Unigene103024_Ex-zai-2	788	156	447	0.98	0	294	543	1e-154
Unigene10695_All	1083	75	866	Unigene103025_Ex-zai-2	788	788	1	0.98	0	792	1467	0.0
Unigene1713_All	1258	52	839	Unigene103026_Ex-zai-2	788	1	788	0.99	0	788	1554	0.0
Unigene9775_All	933	139	926	Unigene103028_Ex-zai-2	788	788	1	1	0	788	1562	0.0
CL217.Contig1_All	843	16	804	Unigene103039_Ex-zai-2	789	789	1	0.98	0	789	1501	0.0
Unigene9806_All	1686	364	1152	Unigene103041_Ex-zai-2	789	789	1	0.98	0	789	1477	0.0
Unigene6683_All	654	4	486	Unigene103042_Ex-zai-2	789	483	1	1	0	483	957	0.0
Unigene503_All	1042	195	983	Unigene103051_Ex-zai-2	789	789	1	1	0	789	1564	0.0
Unigene5763_All	607	39	607	Unigene103052_Ex-zai-2	789	1	564	0.97	0.01	570	981	0.0
Unigene4012_All	1473	70	859	Unigene103055_Ex-zai-2	790	1	790	0.99	0	790	1550	0.0
CL556.Contig1_All	362	18	306	Unigene103056_Ex-zai-2	790	240	528	1	0	289	573	1e-163
Unigene9149_All	1147	237	1026	Unigene103058_Ex-zai-2	790	790	2	0.99	0	790	1550	0.0
Unigene17131_All	568	1	423	Unigene103061_Ex-zai-2	790	368	790	0.99	0	423	831	0.0
Unigene9984_All	881	129	880	Unigene103063_Ex-zai-2	788	1	752	0.99	0	752	1483	0.0
Unigene7506_All	2837	1	684	Unigene103065_Ex-zai-2	790	78	761	0.99	0	684	1340	0.0
Unigene14360_All	634	1	578	Unigene103066_Ex-zai-2	790	577	1	0.99	0	578	1114	0.0
Unigene7863_All	720	1	720	Unigene103068_Ex-zai-2	790	787	68	0.99	0	720	1396	0.0
Unigene6138_All	1367	686	1367	Unigene103069_Ex-zai-2	790	740	59	0.99	0	682	1336	0.0
Unigene12354_All	276	201	276	Unigene103070_Ex-zai-2	790	1	76	0.98	0	76	143	8e-34
Unigene2065_All	989	1	732	Unigene103073_Ex-zai-2	790	734	1	0.99	0	734	1423	0.0
Unigene13822_All	375	1	375	Unigene103074_Ex-zai-2	790	54	429	0.97	0	376	674	0.0
CL346.Contig1_All	1113	10	800	Unigene103075_Ex-zai-2	791	1	791	0.99	0	791	1544	0.0
Unigene14351_All	752	261	752	Unigene103078_Ex-zai-2	791	1	492	0.99	0	492	967	0.0
Unigene6382_All	1452	640	1432	Unigene103087_Ex-zai-2	791	791	1	0.99	0	793	1501	0.0
Unigene13585_All	424	79	424	Unigene103097_Ex-zai-2	792	792	448	0.98	0	346	630	1e-180
Unigene7926_All	962	1	751	Unigene103099_Ex-zai-2	792	43	792	0.99	0	751	1473	0.0
CL2500.Contig1_All	868	9	799	Unigene103101_Ex-zai-2	792	1	791	1	0	791	1568	0.0
CL2018.Contig2_All	626	163	626	Unigene103106_Ex-zai-2	793	48	511	1	0	464	920	0.0
Unigene5443_All	854	1	299	Unigene103108_Ex-zai-2	793	299	1	0.99	0	299	585	1e-166
Unigene14194_All	748	1	543	Unigene103110_Ex-zai-2	793	543	1	0.99	0	543	1061	0.0
CL785.Contig1_All	1092	239	1032	Unigene103113_Ex-zai-2	794	1	794	0.99	0	794	1558	0.0
CL910.Contig1_All	508	3	220	Unigene103115_Ex-zai-2	794	218	1	0.99	0	218	424	1e-118
Unigene17219_All	558	1	558	Unigene103117_Ex-zai-2	794	194	752	0.99	0	559	1068	0.0
CL1838.Contig1_All	671	1	620	Unigene103121_Ex-zai-2	792	171	792	0.99	0	622	1179	0.0
CL2673.Contig2_All	226	2	226	Unigene103124_Ex-zai-2	794	144	368	0.95	0	225	359	6e-99
Unigene17640_All	372	1	294	Unigene103126_Ex-zai-2	792	294	1	0.98	0	294	559	1e-159
Unigene5142_All	1705	10	804	Unigene103134_Ex-zai-2	795	1	795	1	0	795	1576	0.0
Unigene4083_All	774	318	774	Unigene103136_Ex-zai-2	795	1	461	0.98	0	461	848	0.0
Unigene140_All	1131	476	1131	Unigene103137_Ex-zai-2	795	1	656	0.99	0	656	1292	0.0
Unigene18517_All	447	14	413	Unigene103138_Ex-zai-2	795	400	1	0.98	0	400	739	0.0
Unigene71_All	1244	228	1024	Unigene103139_Ex-zai-2	795	1	795	0.99	0	797	1509	0.0
Unigene13783_All	435	34	435	Unigene103140_Ex-zai-2	795	2	403	1	0	402	797	0.0
Unigene9808_All	1304	17	783	Unigene103141_Ex-zai-2	795	1	767	0.99	0	768	1483	0.0
CL90.Contig2_All	1052	9	804	Unigene103143_Ex-zai-2	796	1	796	0.98	0	796	1491	0.0
Unigene7734_All	1015	226	1007	Unigene103144_Ex-zai-2	796	1	782	0.99	0	782	1534	0.0
Unigene3294_All	763	314	763	Unigene103145_Ex-zai-2	796	1	450	0.99	0	451	862	0.0
Unigene14321_All	634	56	629	Unigene103147_Ex-zai-2	796	796	224	0.98	0	574	1082	0.0
Unigene18452_All	602	88	602	Unigene103148_Ex-zai-2	796	711	197	0.99	0	515	989	0.0
CL1370.Contig4_All	203	1	203	Unigene103149_Ex-zai-2	796	164	364	0.86	0.01	204	170	3e-42
Unigene7075_All	740	1	513	Unigene103151_Ex-zai-2	796	284	796	0.99	0	513	993	0.0
Unigene12759_All	850	1	584	Unigene103155_Ex-zai-2	796	584	1	0.99	0	584	1118	0.0
Unigene4355_All	1470	1	741	Unigene103156_Ex-zai-2	796	741	1	0.98	0	741	1405	0.0
CL2414.Contig1_All	879	39	768	Unigene103158_Ex-zai-2	796	1	730	0.99	0	730	1407	0.0
Unigene11776_All	267	13	267	Unigene10315_Ex-zai-2	363	16	271	0.96	0	256	436	1e-122
Unigene8879_All	576	1	500	Unigene103160_Ex-zai-2	796	500	1	1	0	500	991	0.0
Unigene18942_All	685	4	399	Unigene103161_Ex-zai-2	796	396	1	0.98	0	396	739	0.0
Unigene13735_All	793	1	745	Unigene103164_Ex-zai-2	796	763	19	0.99	0	745	1453	0.0
CL54.Contig2_All	4061	1386	2181	Unigene103166_Ex-zai-2	796	796	1	1	0	796	1578	0.0
Unigene8589_All	707	280	308	Unigene103168_Ex-zai-2	797	797	769	1	0	29	58.0	1e-07
CL2241.Contig1_All	1190	1	741	Unigene103169_Ex-zai-2	797	741	1	0.99	0	741	1445	0.0
Unigene17161_All	429	1	164	Unigene103172_Ex-zai-2	797	634	797	1	0	164	325	2e-88
Unigene9942_All	604	325	604	Unigene103174_Ex-zai-2	797	2	279	0.98	0	280	515	1e-145
Unigene14144_All	261	32	250	Unigene103180_Ex-zai-2	797	1	217	0.97	0	219	371	1e-102
Unigene1710_All	1867	835	1633	Unigene103181_Ex-zai-2	798	798	1	0.99	0	799	1552	0.0
Unigene11648_All	239	1	237	Unigene103184_Ex-zai-2	798	244	478	0.98	0	237	440	1e-123
Unigene8008_All	818	35	810	Unigene103186_Ex-zai-2	798	798	24	0.98	0	776	1411	0.0
Unigene2986_All	1252	299	1094	Unigene103188_Ex-zai-2	799	4	799	0.98	0	796	1499	0.0
CL1008.Contig3_All	675	136	539	Unigene103193_Ex-zai-2	799	137	536	0.88	0	404	470	1e-132
Unigene12478_All	532	4	532	Unigene103194_Ex-zai-2	799	241	761	0.97	0.01	529	884	0.0
Unigene4513_All	349	90	349	Unigene103195_Ex-zai-2	799	1	260	0.93	0	260	373	1e-103
Unigene16477_All	662	1	320	Unigene103198_Ex-zai-2	799	480	799	0.99	0	320	618	1e-176
Unigene4057_All	1528	672	1470	Unigene103199_Ex-zai-2	799	799	1	0.99	0	800	1538	0.0
Unigene16574_All	758	1	673	Unigene103203_Ex-zai-2	799	673	1	0.99	0	673	1326	0.0
Unigene4524_All	419	9	77	Unigene103207_Ex-zai-2	799	1	71	0.94	0.02	71	103	1e-21
Unigene18224_All	237	1	111	Unigene103213_Ex-zai-2	800	690	800	1	0	111	220	4e-57
Unigene15687_All	648	486	626	Unigene103214_Ex-zai-2	800	1	142	0.97	0	142	242	3e-63
Unigene9135_All	455	24	315	Unigene103224_Ex-zai-2	800	294	3	0.99	0	292	563	1e-160
CL2306.Contig1_All	569	71	274	Unigene103227_Ex-zai-2	800	1	204	0.99	0	204	389	1e-107
CL306.Contig3_All	211	59	206	Unigene103235_Ex-zai-2	801	2	149	0.95	0	148	238	1e-62
CL39.Contig1_All	531	1	466	Unigene103236_Ex-zai-2	801	315	792	0.88	0.02	478	523	1e-148
CL2244.Contig1_All	2361	749	1548	Unigene103238_Ex-zai-2	801	799	1	0.99	0	800	1562	0.0
Unigene7137_All	705	7	358	Unigene103243_Ex-zai-2	801	218	568	0.99	0	352	674	0.0
CL1031.Contig1_All	751	32	341	Unigene103245_Ex-zai-2	802	802	493	0.98	0	310	567	1e-161
Unigene13040_All	345	1	326	Unigene103248_Ex-zai-2	802	479	802	0.97	0	326	585	1e-167
Unigene17534_All	693	208	693	Unigene103252_Ex-zai-2	802	802	317	0.99	0	486	948	0.0
Unigene114_All	2123	37	837	Unigene103253_Ex-zai-2	802	1	801	0.99	0	801	1556	0.0
CL279.Contig1_All	722	288	720	Unigene103260_Ex-zai-2	803	1	433	0.99	0	433	850	0.0
Unigene1139_All	1630	1	589	Unigene103261_Ex-zai-2	803	215	803	0.99	0	589	1144	0.0
CL547.Contig1_All	894	260	894	Unigene103264_Ex-zai-2	803	1	635	1	0	635	1259	0.0
CL1202.Contig1_All	1388	182	983	Unigene103269_Ex-zai-2	803	1	803	0.99	0	803	1560	0.0
Unigene8700_All	1478	288	1090	Unigene103275_Ex-zai-2	803	803	1	0.99	0	803	1552	0.0
CL580.Contig1_All	1150	345	1148	Unigene103278_Ex-zai-2	804	804	1	1	0	804	1594	0.0
Unigene14262_All	766	63	766	Unigene103286_Ex-zai-2	804	1	706	0.99	0	706	1362	0.0
Unigene4371_All	428	187	218	Unigene10328_Ex-zai-2	343	266	235	0.96	0	32	56.0	2e-07
CL1128.Contig1_All	800	144	800	Unigene103290_Ex-zai-2	804	1	657	1	0	657	1302	0.0
Unigene10027_All	743	8	657	Unigene103291_Ex-zai-2	804	155	804	0.99	0	650	1281	0.0
Unigene8083_All	355	151	355	Unigene103292_Ex-zai-2	805	805	601	1	0	205	406	1e-113
Unigene17026_All	706	354	706	Unigene103293_Ex-zai-2	805	1	353	0.99	0	353	692	0.0
CL750.Contig1_All	1245	3	783	Unigene103297_Ex-zai-2	805	25	805	0.99	0	781	1516	0.0
Unigene1987_All	1290	20	826	Unigene103298_Ex-zai-2	805	1	805	0.99	0	807	1538	0.0
Unigene5552_All	1195	178	979	Unigene103299_Ex-zai-2	805	4	805	0.99	0	802	1534	0.0
Unigene17238_All	654	592	654	Unigene103301_Ex-zai-2	805	1	63	0.98	0	63	117	1e-25
Unigene17299_All	782	431	779	Unigene103309_Ex-zai-2	805	805	457	0.99	0	349	684	0.0
Unigene3351_All	981	1	604	Unigene103313_Ex-zai-2	806	604	1	0.99	0	604	1189	0.0
Unigene9934_All	1443	1	544	Unigene103315_Ex-zai-2	806	544	1	0.99	0	544	1047	0.0
Unigene2376_All	328	1	326	Unigene103318_Ex-zai-2	806	481	806	1	0	326	646	0.0
CL301.Contig2_All	1518	14	819	Unigene103321_Ex-zai-2	806	806	1	0.99	0	806	1574	0.0
Unigene5623_All	732	285	732	Unigene103322_Ex-zai-2	806	1	450	0.99	0	451	831	0.0
CL626.Contig2_All	253	1	253	Unigene103325_Ex-zai-2	806	19	271	0.92	0	253	343	4e-94
Unigene16681_All	661	11	660	Unigene103328_Ex-zai-2	807	1	651	0.98	0	651	1219	0.0
Unigene11469_All	851	128	840	Unigene103331_Ex-zai-2	808	1	713	0.94	0	713	1189	0.0
Unigene5352_All	691	25	691	Unigene103335_Ex-zai-2	808	1	665	0.99	0	667	1291	0.0
Unigene14488_All	323	156	281	Unigene103337_Ex-zai-2	808	683	808	0.92	0	126	170	4e-42
Unigene2164_All	848	1	790	Unigene103340_Ex-zai-2	808	19	808	0.99	0	790	1558	0.0
CL1623.Contig1_All	961	6	814	Unigene103342_Ex-zai-2	809	809	1	1	0	809	1604	0.0
Unigene12706_All	784	1	450	Unigene103343_Ex-zai-2	809	450	1	0.99	0	450	868	0.0
Unigene9881_All	836	6	812	Unigene103344_Ex-zai-2	809	3	809	1	0	807	1600	0.0
Unigene5233_All	799	13	799	Unigene103348_Ex-zai-2	809	809	23	0.99	0	787	1544	0.0
Unigene6588_All	385	4	385	Unigene103349_Ex-zai-2	809	28	409	0.99	0	382	741	0.0
CL2728.Contig2_All	930	311	926	Unigene103358_Ex-zai-2	810	616	1	0.99	0	616	1197	0.0
Unigene18923_All	623	132	591	Unigene103360_Ex-zai-2	810	1	467	0.95	0.01	467	716	0.0
CL1570.Contig2_All	650	391	648	Unigene103362_Ex-zai-2	810	1	256	0.98	0	258	464	1e-130
Unigene10147_All	1065	29	655	Unigene103363_Ex-zai-2	810	627	1	0.99	0	627	1227	0.0
Unigene14131_All	215	13	38	Unigene103365_Ex-zai-2	810	784	809	1	0	26	52.0	2e-06
Unigene5285_All	502	40	502	Unigene103366_Ex-zai-2	810	1	463	0.99	0	463	902	0.0
Unigene6609_All	1108	144	585	Unigene103368_Ex-zai-2	810	810	369	0.99	0	442	852	0.0
Unigene6367_All	1070	171	977	Unigene103374_Ex-zai-2	811	811	1	0.99	0	811	1550	0.0
Unigene2139_All	396	49	74	Unigene103377_Ex-zai-2	811	783	808	1	0	26	52.0	3e-06
Unigene17060_All	713	1	706	Unigene103380_Ex-zai-2	811	711	6	0.99	0	706	1344	0.0
CL2463.Contig1_All	1198	367	1177	Unigene103383_Ex-zai-2	811	1	811	0.98	0	811	1528	0.0
CL2366.Contig1_All	1323	41	862	Unigene103386_Ex-zai-2	812	1	812	0.98	0.01	822	1560	0.0
Unigene8637_All	1543	372	1182	Unigene103387_Ex-zai-2	811	1	811	0.99	0	811	1584	0.0
CL965.Contig1_All	1021	1	459	Unigene103397_Ex-zai-2	812	353	812	0.99	0	460	880	0.0
Unigene14177_All	799	1	600	Unigene103398_Ex-zai-2	812	600	1	0.99	0	600	1181	0.0
Unigene557_All	1232	1	310	Unigene103404_Ex-zai-2	812	503	812	0.98	0	310	583	1e-165
CL494.Contig1_All	874	97	873	Unigene103410_Ex-zai-2	813	813	37	0.99	0	777	1524	0.0
Unigene5171_All	1230	162	974	Unigene103411_Ex-zai-2	813	1	813	1	0	813	1612	0.0
Unigene6775_All	1317	105	918	Unigene103412_Ex-zai-2	814	814	1	0.99	0	814	1558	0.0
Unigene8488_All	655	1	653	Unigene103413_Ex-zai-2	813	785	134	0.98	0	653	1231	0.0
Unigene18441_All	338	1	338	Unigene103420_Ex-zai-2	814	733	396	1	0	338	670	0.0
Unigene6254_All	1285	10	825	Unigene103422_Ex-zai-2	814	814	1	0.99	0	816	1586	0.0
Unigene1927_All	999	27	840	Unigene103426_Ex-zai-2	814	1	814	0.98	0	814	1534	0.0
CL2428.Contig2_All	441	4	389	Unigene103430_Ex-zai-2	814	514	133	0.9	0.01	386	486	1e-137
Unigene11028_All	203	4	164	Unigene103431_Ex-zai-2	815	655	815	0.99	0	161	311	1e-84
Unigene4991_All	634	1	634	Unigene103432_Ex-zai-2	814	175	808	0.99	0	634	1217	0.0
Unigene14126_All	428	11	428	Unigene103434_Ex-zai-2	815	1	415	0.98	0	418	765	0.0
Unigene3770_All	1065	246	1063	Unigene103435_Ex-zai-2	815	815	1	0.98	0	818	1495	0.0
CL2108.Contig2_All	306	13	251	Unigene103437_Ex-zai-2	815	239	1	0.99	0	239	466	1e-131
CL1339.Contig1_All	685	308	685	Unigene103444_Ex-zai-2	816	1	375	0.97	0.01	379	632	0.0
CL2560.Contig2_All	1903	176	991	Unigene103448_Ex-zai-2	816	816	1	0.99	0	816	1570	0.0
CL1254.Contig2_All	1827	650	1282	Unigene103450_Ex-zai-2	816	1	635	0.95	0	635	1007	0.0
Unigene6824_All	627	5	627	Unigene103457_Ex-zai-2	816	746	124	0.97	0	623	1132	0.0
Unigene9057_All	452	1	247	Unigene103459_Ex-zai-2	816	571	816	0.98	0	247	450	1e-126
Unigene15040_All	479	1	479	Unigene10345_Ex-zai-2	928	487	16	0.96	0.01	480	813	0.0
CL593.Contig2_All	758	375	758	Unigene103460_Ex-zai-2	817	1	383	0.98	0	384	714	0.0
Unigene5782_All	1054	5	823	Unigene103469_Ex-zai-2	817	817	1	0.99	0	819	1544	0.0
Unigene206_All	2375	114	930	Unigene103470_Ex-zai-2	817	1	817	0.99	0	817	1588	0.0
Unigene2392_All	367	1	366	Unigene103474_Ex-zai-2	817	383	748	1	0	366	726	0.0
Unigene13755_All	647	1	362	Unigene103480_Ex-zai-2	818	456	817	1	0	362	718	0.0
Unigene69_All	1077	242	1061	Unigene103481_Ex-zai-2	818	1	818	0.99	0	820	1586	0.0
CL1921.Contig2_All	1542	730	1542	Unigene103482_Ex-zai-2	818	1	813	0.99	0	813	1564	0.0
Unigene8675_All	1135	1	558	Unigene103486_Ex-zai-2	818	261	818	1	0	558	1106	0.0
Unigene5639_All	679	92	458	Unigene10348_Ex-zai-2	346	1	346	0.92	0.05	367	547	1e-155
Unigene1725_All	737	40	579	Unigene103496_Ex-zai-2	818	818	279	0.99	0	540	1063	0.0
CL685.Contig1_All	716	299	698	Unigene103499_Ex-zai-2	818	1	402	0.99	0	403	735	0.0
Unigene95_All	2348	563	1382	Unigene103500_Ex-zai-2	819	819	1	0.99	0	820	1610	0.0
CL2083.Contig1_All	541	1	541	Unigene103504_Ex-zai-2	819	222	762	0.99	0	541	1065	0.0
Unigene7849_All	1191	1	590	Unigene103506_Ex-zai-2	819	590	1	0.99	0	590	1162	0.0
Unigene244_All	900	121	900	Unigene103508_Ex-zai-2	819	819	40	0.98	0	780	1467	0.0
Unigene4000_All	2314	538	1357	Unigene103512_Ex-zai-2	819	1	819	0.99	0	820	1610	0.0
CL1986.Contig2_All	1873	1	805	Unigene103517_Ex-zai-2	819	15	819	0.99	0	805	1588	0.0
Unigene8436_All	682	15	675	Unigene103518_Ex-zai-2	820	1	662	0.99	0	662	1281	0.0
Unigene14949_All	512	333	512	Unigene103519_Ex-zai-2	820	255	434	1	0	180	357	6e-98
Unigene13458_All	667	54	667	Unigene103525_Ex-zai-2	820	791	178	0.99	0	615	1179	0.0
Unigene12251_All	749	94	379	Unigene103528_Ex-zai-2	820	820	535	1	0	286	567	1e-161
Unigene2920_All	1114	298	1110	Unigene103530_Ex-zai-2	820	820	6	0.99	0	815	1586	0.0
Unigene12241_All	526	7	524	Unigene103534_Ex-zai-2	820	17	534	0.99	0	518	995	0.0
Unigene6143_All	609	1	609	Unigene103538_Ex-zai-2	821	104	713	0.99	0	610	1193	0.0
Unigene10259_All	955	95	647	Unigene10353_Ex-zai-2	553	1	553	0.99	0	553	1065	0.0
Unigene5130_All	1675	156	976	Unigene103541_Ex-zai-2	821	821	1	0.99	0	821	1620	0.0
Unigene8850_All	947	1	512	Unigene103543_Ex-zai-2	821	310	821	0.99	0	512	999	0.0
Unigene4063_All	1603	748	1569	Unigene103546_Ex-zai-2	821	1	821	0.99	0	822	1614	0.0
CL1792.Contig1_All	1656	55	876	Unigene103548_Ex-zai-2	821	1	821	0.99	0	822	1606	0.0
Unigene7817_All	275	1	32	Unigene10354_Ex-zai-2	232	201	232	1	0	32	63.9	6e-10
Unigene3583_All	554	97	554	Unigene103552_Ex-zai-2	821	821	364	1	0	458	908	0.0
Unigene11711_All	274	49	196	Unigene103554_Ex-zai-2	821	1	148	1	0	148	293	4e-79
Unigene12579_All	218	21	158	Unigene10355_Ex-zai-2	322	139	1	0.94	0	139	212	8e-55
Unigene8151_All	1337	618	1337	Unigene103562_Ex-zai-2	822	14	733	0.99	0	720	1411	0.0
Unigene13138_All	736	191	736	Unigene103568_Ex-zai-2	822	1	546	0.99	0	546	1074	0.0
Unigene6294_All	849	17	800	Unigene103575_Ex-zai-2	822	781	1	0.99	0	784	1475	0.0
Unigene18038_All	509	120	509	Unigene103576_Ex-zai-2	822	822	433	0.99	0	390	757	0.0
Unigene7942_All	533	1	533	Unigene103579_Ex-zai-2	822	816	284	1	0	533	1057	0.0
CL2467.Contig1_All	1078	340	1078	Unigene103581_Ex-zai-2	823	823	85	0.99	0	739	1457	0.0
Unigene9894_All	540	13	538	Unigene103583_Ex-zai-2	823	823	298	0.99	0	526	1035	0.0
Unigene18297_All	479	270	399	Unigene103585_Ex-zai-2	823	1	128	0.95	0.01	130	204	5e-52
Unigene5177_All	1084	32	487	Unigene103586_Ex-zai-2	823	1	456	1	0	456	904	0.0
CL2149.Contig1_All	771	299	756	Unigene103589_Ex-zai-2	817	458	1	1	0	458	908	0.0
Unigene563_All	793	2	792	Unigene103592_Ex-zai-2	823	31	816	0.98	0	791	1465	0.0
Unigene9403_All	743	10	743	Unigene103595_Ex-zai-2	824	65	798	0.99	0	734	1431	0.0
Unigene530_All	1045	569	1045	Unigene103600_Ex-zai-2	824	1	476	0.98	0	477	874	0.0
Unigene15638_All	746	1	539	Unigene103601_Ex-zai-2	824	286	824	0.99	0	539	1029	0.0
Unigene12712_All	699	250	519	Unigene103609_Ex-zai-2	824	555	824	0.98	0	270	496	1e-139
CL1581.Contig1_All	636	561	590	Unigene10360_Ex-zai-2	1955	1926	1955	1	0	30	60.0	2e-08
Unigene10017_All	770	223	770	Unigene103612_Ex-zai-2	824	824	277	1	0	548	1086	0.0
Unigene9406_All	904	11	835	Unigene103613_Ex-zai-2	824	1	824	0.98	0	825	1524	0.0
Unigene17497_All	796	1	796	Unigene103615_Ex-zai-2	825	1	796	0.99	0	796	1538	0.0
Unigene6796_All	696	1	327	Unigene103616_Ex-zai-2	825	327	1	1	0	327	648	0.0
Unigene4185_All	1180	778	1180	Unigene103625_Ex-zai-2	825	1	401	0.99	0	403	767	0.0
Unigene11535_All	316	1	176	Unigene103626_Ex-zai-2	825	176	1	1	0	176	349	8e-96
Unigene4861_All	780	1	637	Unigene103628_Ex-zai-2	825	186	822	0.99	0	637	1231	0.0
Unigene14728_All	736	34	736	Unigene103629_Ex-zai-2	825	825	122	0.99	0	704	1364	0.0
Unigene857_All	1009	78	902	Unigene103634_Ex-zai-2	826	1	824	0.99	0	826	1566	0.0
Unigene2024_All	953	1	771	Unigene103639_Ex-zai-2	826	771	1	0.98	0	771	1457	0.0
Unigene5132_All	846	4	784	Unigene103645_Ex-zai-2	826	782	2	0.99	0	781	1509	0.0
Unigene15253_All	292	1	224	Unigene10364_Ex-zai-2	516	238	12	0.92	0.01	227	309	7e-84
Unigene3834_All	644	112	413	Unigene103651_Ex-zai-2	827	800	499	0.98	0	302	567	1e-161
CL277.Contig2_All	1199	262	1088	Unigene103653_Ex-zai-2	827	1	827	0.99	0	827	1624	0.0
Unigene16305_All	540	33	540	Unigene103654_Ex-zai-2	827	827	320	0.98	0	509	938	0.0
Unigene10018_All	377	29	376	Unigene103656_Ex-zai-2	827	348	1	0.99	0	348	666	0.0
Unigene9319_All	655	455	653	Unigene10365_Ex-zai-2	942	425	227	0.99	0	199	387	1e-107
Unigene7624_All	660	1	655	Unigene103661_Ex-zai-2	828	828	174	0.99	0	655	1267	0.0
Unigene18416_All	364	1	364	Unigene103665_Ex-zai-2	828	367	730	0.99	0	364	698	0.0
Unigene8612_All	1620	620	1447	Unigene103668_Ex-zai-2	828	1	828	1	0	828	1641	0.0
Unigene16152_All	753	344	753	Unigene103673_Ex-zai-2	828	1	409	0.99	0	410	789	0.0
Unigene3414_All	967	139	320	Unigene103677_Ex-zai-2	828	1	184	0.96	0.01	184	303	1e-81
Unigene5515_All	820	117	813	Unigene103681_Ex-zai-2	829	822	125	0.97	0	698	1245	0.0
Unigene172_All	841	294	841	Unigene103682_Ex-zai-2	829	1	548	1	0	548	1086	0.0
CL1881.Contig2_All	2120	177	1004	Unigene103684_Ex-zai-2	828	1	828	0.99	0	828	1618	0.0
Unigene7542_All	1202	473	1202	Unigene103685_Ex-zai-2	829	1	730	0.99	0	730	1415	0.0
Unigene5577_All	544	1	296	Unigene103690_Ex-zai-2	829	296	1	1	0	296	587	1e-167
Unigene16968_All	306	3	305	Unigene103692_Ex-zai-2	829	350	652	0.97	0	303	545	1e-155
Unigene5872_All	812	215	812	Unigene103694_Ex-zai-2	829	829	237	0.98	0	598	1082	0.0
Unigene2462_All	791	2	791	Unigene103695_Ex-zai-2	829	1	790	0.99	0	790	1534	0.0
Unigene4886_All	422	1	422	Unigene103700_Ex-zai-2	830	377	798	1	0	422	837	0.0
Unigene18899_All	612	4	247	Unigene103707_Ex-zai-2	830	585	828	0.93	0	244	377	1e-104
Unigene12949_All	739	1	562	Unigene103710_Ex-zai-2	830	562	1	1	0	562	1114	0.0
Unigene10781_All	813	293	805	Unigene103718_Ex-zai-2	831	831	322	0.99	0	513	961	0.0
Unigene16886_All	674	381	674	Unigene103719_Ex-zai-2	831	1	295	0.99	0	295	569	1e-161
Unigene8867_All	542	1	508	Unigene103721_Ex-zai-2	831	507	1	0.99	0	508	991	0.0
Unigene10770_All	512	15	512	Unigene103722_Ex-zai-2	831	831	334	0.99	0	498	979	0.0
Unigene6414_All	811	288	811	Unigene103731_Ex-zai-2	831	1	521	0.99	0	524	991	0.0
CL233.Contig1_All	988	161	988	Unigene103732_Ex-zai-2	831	1	828	0.99	0	828	1610	0.0
Unigene422_All	854	462	854	Unigene103735_Ex-zai-2	832	832	441	0.98	0	393	731	0.0
Unigene11805_All	410	1	285	Unigene103738_Ex-zai-2	831	519	803	0.98	0	285	533	1e-151
Unigene18251_All	386	63	386	Unigene103745_Ex-zai-2	832	142	465	0.99	0	324	634	0.0
Unigene8082_All	398	1	340	Unigene103746_Ex-zai-2	832	340	1	0.99	0	340	666	0.0
Unigene4970_All	641	301	540	Unigene103753_Ex-zai-2	833	1	240	0.98	0	240	452	1e-126
CL2492.Contig2_All	1410	801	828	Unigene103755_Ex-zai-2	833	1	28	1	0	28	56.0	8e-07
Unigene8657_All	1752	536	1368	Unigene103759_Ex-zai-2	833	833	1	0.99	0	833	1635	0.0
Unigene8926_All	722	218	720	Unigene103766_Ex-zai-2	833	188	681	0.97	0.01	503	833	0.0
Unigene6094_All	1059	1	303	Unigene103772_Ex-zai-2	834	532	834	1	0	303	601	1e-171
Unigene11190_All	688	3	40	Unigene103774_Ex-zai-2	834	38	1	0.92	0	38	52.0	6e-06
CL2678.Contig1_All	1096	1	696	Unigene103777_Ex-zai-2	835	696	1	1	0	696	1380	0.0
Unigene17950_All	728	1	728	Unigene103781_Ex-zai-2	835	760	33	0.99	0	730	1386	0.0
Unigene350_All	1189	381	1187	Unigene103784_Ex-zai-2	835	2	808	0.99	0	807	1560	0.0
Unigene10836_All	375	139	374	Unigene103786_Ex-zai-2	835	835	600	0.98	0	236	444	1e-124
Unigene7499_All	1665	831	1664	Unigene103789_Ex-zai-2	835	835	3	0.99	0	834	1594	0.0
Unigene10550_All	479	277	414	Unigene103790_Ex-zai-2	835	698	835	1	0	138	274	6e-73
Unigene1823_All	642	429	637	Unigene103794_Ex-zai-2	835	835	627	1	0	209	414	1e-115
CL1763.Contig1_All	737	449	737	Unigene103797_Ex-zai-2	835	148	437	0.98	0	290	543	1e-154
CL1208.Contig1_All	311	220	302	Unigene103799_Ex-zai-2	835	1	82	0.95	0.01	83	125	2e-28
Unigene16633_All	314	130	312	Unigene10379_Ex-zai-2	496	1	181	0.96	0.01	183	291	2e-78
Unigene10257_All	847	1	785	Unigene103804_Ex-zai-2	836	51	836	0.98	0	786	1439	0.0
Unigene17617_All	755	51	754	Unigene103805_Ex-zai-2	836	64	763	0.99	0	704	1316	0.0
Unigene7778_All	778	734	768	Unigene103806_Ex-zai-2	830	481	447	0.94	0	35	54.0	2e-06
CL1703.Contig1_All	1479	770	1479	Unigene103810_Ex-zai-2	836	836	127	0.99	0	710	1400	0.0
Unigene5714_All	242	1	242	Unigene103811_Ex-zai-2	836	426	666	0.99	0	242	456	1e-128
Unigene7743_All	1077	13	848	Unigene103812_Ex-zai-2	836	1	836	1	0	836	1657	0.0
Unigene18489_All	255	1	249	Unigene103816_Ex-zai-2	836	341	586	0.96	0.01	249	414	1e-115
Unigene2921_All	829	18	828	Unigene103817_Ex-zai-2	836	811	1	0.99	0	811	1552	0.0
Unigene12670_All	474	1	474	Unigene103818_Ex-zai-2	837	266	740	0.98	0	475	894	0.0
Unigene1879_All	1473	250	1086	Unigene103820_Ex-zai-2	837	837	1	0.99	0	837	1635	0.0
Unigene12475_All	673	16	673	Unigene103822_Ex-zai-2	837	1	659	0.99	0	659	1275	0.0
CL905.Contig1_All	977	520	946	Unigene103824_Ex-zai-2	837	411	837	0.99	0	427	839	0.0
Unigene14737_All	730	227	727	Unigene103826_Ex-zai-2	837	837	334	0.99	0	504	952	0.0
Unigene5548_All	819	319	818	Unigene103827_Ex-zai-2	837	8	507	0.99	0	500	952	0.0
Unigene17254_All	629	1	629	Unigene103828_Ex-zai-2	837	136	769	0.98	0.01	635	1152	0.0
Unigene9344_All	417	22	343	Unigene103829_Ex-zai-2	837	516	837	1	0	322	638	0.0
Unigene9512_All	725	1	725	Unigene103831_Ex-zai-2	837	69	791	0.99	0	725	1382	0.0
CL1481.Contig1_All	865	1	630	Unigene103836_Ex-zai-2	838	630	1	0.99	0	630	1241	0.0
Unigene5564_All	1350	27	756	Unigene103839_Ex-zai-2	838	109	838	0.99	0	730	1431	0.0
Unigene13621_All	779	1	758	Unigene103840_Ex-zai-2	838	80	838	0.99	0	759	1481	0.0
Unigene4492_All	535	315	533	Unigene103856_Ex-zai-2	839	28	246	0.99	0	219	418	1e-116
CL2338.Contig2_All	411	1	379	Unigene103857_Ex-zai-2	839	389	10	0.96	0	380	642	0.0
Unigene18786_All	262	4	153	Unigene103858_Ex-zai-2	840	691	840	1	0	150	297	2e-80
Unigene18056_All	713	3	447	Unigene103860_Ex-zai-2	840	397	840	0.99	0	445	842	0.0
Unigene11584_All	645	152	645	Unigene103863_Ex-zai-2	840	1	493	0.99	0	494	940	0.0
Unigene11958_All	730	1	642	Unigene103869_Ex-zai-2	840	642	1	0.99	0	642	1265	0.0
Unigene5429_All	499	23	499	Unigene103870_Ex-zai-2	840	840	364	1	0	477	946	0.0
Unigene1846_All	711	31	707	Unigene103871_Ex-zai-2	840	840	163	0.99	0	679	1283	0.0
CL2379.Contig2_All	3013	1144	1983	Unigene103873_Ex-zai-2	840	1	840	0.99	0	840	1657	0.0
Unigene1248_All	614	418	571	Unigene103874_Ex-zai-2	840	689	536	0.83	0	154	99.6	3e-20
Unigene1766_All	734	2	734	Unigene103875_Ex-zai-2	840	1	735	0.99	0	735	1419	0.0
Unigene12695_All	658	8	658	Unigene103876_Ex-zai-2	840	840	190	0.99	0	651	1243	0.0
Unigene9907_All	1588	207	965	Unigene103878_Ex-zai-2	840	83	840	0.99	0	759	1473	0.0
Unigene9530_All	870	1	389	Unigene103879_Ex-zai-2	841	453	841	0.99	0	389	763	0.0
Unigene8630_All	587	72	561	Unigene103880_Ex-zai-2	841	841	352	0.98	0	490	916	0.0
Unigene533_All	673	1	461	Unigene103884_Ex-zai-2	841	460	1	0.99	0	461	890	0.0
Unigene2223_All	746	102	746	Unigene103887_Ex-zai-2	841	841	198	0.99	0	645	1263	0.0
Unigene510_All	1022	70	911	Unigene103889_Ex-zai-2	842	1	842	0.99	0	842	1661	0.0
Unigene2201_All	414	163	414	Unigene103891_Ex-zai-2	842	842	591	1	0	252	500	1e-141
CL315.Contig1_All	1983	1113	1954	Unigene103893_Ex-zai-2	842	842	1	0.99	0	842	1629	0.0
Unigene6802_All	835	49	834	Unigene103897_Ex-zai-2	842	1	786	0.99	0	786	1534	0.0
Unigene1061_All	1127	167	1012	Unigene103898_Ex-zai-2	843	1	843	0.99	0	846	1629	0.0
CL4.Contig1_All	612	52	612	Unigene103901_Ex-zai-2	843	1	560	0.98	0	561	1017	0.0
Unigene10260_All	1288	152	994	Unigene103902_Ex-zai-2	843	843	1	0.98	0	844	1538	0.0
Unigene14841_All	392	83	389	Unigene103904_Ex-zai-2	843	1	307	0.98	0	308	563	1e-160
Unigene6763_All	769	71	769	Unigene103907_Ex-zai-2	843	108	806	0.99	0	699	1354	0.0
Unigene7122_All	816	1	620	Unigene103910_Ex-zai-2	843	618	1	0.99	0	620	1197	0.0
Unigene3137_All	744	255	744	Unigene103915_Ex-zai-2	844	844	355	0.99	0	490	963	0.0
Unigene8727_All	1011	443	995	Unigene103919_Ex-zai-2	844	844	292	1	0	553	1096	0.0
Unigene14968_All	720	246	272	Unigene10391_Ex-zai-2	314	139	113	1	0	27	54.0	2e-06
Unigene792_All	737	1	617	Unigene103920_Ex-zai-2	844	617	1	1	0	617	1223	0.0
Unigene6766_All	768	277	768	Unigene103921_Ex-zai-2	844	1	494	0.99	0	494	948	0.0
Unigene12765_All	675	1	675	Unigene103922_Ex-zai-2	844	831	157	0.99	0	675	1314	0.0
CL2609.Contig1_All	2168	666	1509	Unigene103923_Ex-zai-2	844	1	844	0.99	0	844	1665	0.0
CL613.Contig2_All	668	322	662	Unigene103924_Ex-zai-2	845	1	341	1	0	341	676	0.0
Unigene8681_All	1127	9	853	Unigene103927_Ex-zai-2	845	1	845	0.99	0	845	1667	0.0
Unigene8544_All	767	1	767	Unigene103934_Ex-zai-2	845	844	79	0.99	0	767	1505	0.0
Unigene7946_All	414	9	414	Unigene103936_Ex-zai-2	845	845	440	0.99	0	406	797	0.0
Unigene4593_All	969	1	542	Unigene103937_Ex-zai-2	845	304	845	0.99	0	542	1066	0.0
Unigene12710_All	522	44	522	Unigene103939_Ex-zai-2	846	1	477	0.97	0	479	854	0.0
CL1466.Contig1_All	708	395	708	Unigene103940_Ex-zai-2	846	1	312	0.99	0	314	583	1e-166
Unigene3476_All	1351	1	786	Unigene103942_Ex-zai-2	846	59	843	0.99	0	786	1542	0.0
Unigene3737_All	471	62	471	Unigene103944_Ex-zai-2	846	1	407	0.97	0	410	702	0.0
Unigene1868_All	1041	180	1025	Unigene103945_Ex-zai-2	846	1	846	0.99	0	846	1622	0.0
Unigene12591_All	204	14	204	Unigene103946_Ex-zai-2	846	846	655	0.94	0	192	285	6e-77
Unigene2646_All	831	195	828	Unigene103949_Ex-zai-2	846	1	632	0.98	0	634	1185	0.0
Unigene3315_All	808	169	592	Unigene10394_Ex-zai-2	1001	158	581	0.99	0	424	833	0.0
Unigene18464_All	482	1	229	Unigene103951_Ex-zai-2	846	229	1	1	0	229	454	1e-127
Unigene3828_All	792	1	792	Unigene103952_Ex-zai-2	846	10	800	0.99	0	792	1530	0.0
CL2564.Contig1_All	1149	25	864	Unigene103953_Ex-zai-2	846	846	1	0.97	0	846	1528	0.0
Unigene5723_All	270	33	270	Unigene103954_Ex-zai-2	846	1	238	0.99	0	238	464	1e-130
CL431.Contig2_All	321	37	321	Unigene103958_Ex-zai-2	846	785	501	0.98	0	285	533	1e-151
Unigene2470_All	683	48	511	Unigene10395_Ex-zai-2	636	607	142	0.98	0	466	852	0.0
Unigene6347_All	704	48	704	Unigene103961_Ex-zai-2	847	1	654	0.97	0	658	1146	0.0
Unigene9012_All	582	29	94	Unigene103962_Ex-zai-2	847	55	120	0.92	0	66	91.7	6e-18
Unigene1831_All	1123	1	819	Unigene103967_Ex-zai-2	847	819	1	0.99	0	819	1608	0.0
Unigene4064_All	1018	319	1018	Unigene103968_Ex-zai-2	847	847	150	0.99	0	700	1340	0.0
Unigene9628_All	739	1	739	Unigene10396_Ex-zai-2	2334	2111	1373	0.99	0	739	1425	0.0
Unigene7719_All	803	138	803	Unigene103970_Ex-zai-2	847	847	182	0.99	0	666	1304	0.0
Unigene15593_All	581	339	578	Unigene103976_Ex-zai-2	848	1	238	0.99	0	240	444	1e-124
Unigene5247_All	1222	277	1120	Unigene103982_Ex-zai-2	848	848	11	0.98	0	845	1515	0.0
Unigene11640_All	758	205	758	Unigene103983_Ex-zai-2	849	1	554	1	0	554	1098	0.0
Unigene6938_All	644	1	644	Unigene103985_Ex-zai-2	849	774	133	0.99	0	644	1229	0.0
CL1666.Contig1_All	898	4	837	Unigene103993_Ex-zai-2	849	840	1	0.97	0	840	1491	0.0
Unigene2673_All	358	1	357	Unigene103994_Ex-zai-2	849	844	487	0.98	0	358	662	0.0
Unigene7507_All	3255	68	916	Unigene103996_Ex-zai-2	849	1	849	0.99	0	849	1620	0.0
Unigene4347_All	1263	25	591	Unigene10399_Ex-zai-2	570	1	570	0.98	0	570	1070	0.0
Unigene1686_All	1543	772	1515	Unigene103_Ex-zai-2	1024	19	770	0.92	0.02	756	1065	0.0
Unigene16223_All	673	1	655	Unigene104002_Ex-zai-2	850	850	195	0.99	0	656	1269	0.0
Unigene3131_All	1284	267	1116	Unigene104004_Ex-zai-2	850	850	1	0.99	0	850	1669	0.0
Unigene7718_All	960	5	803	Unigene104007_Ex-zai-2	850	1	799	0.99	0	799	1544	0.0
CL643.Contig2_All	1546	336	907	Unigene10400_Ex-zai-2	567	567	1	0.98	0	572	1015	0.0
Unigene13812_All	742	306	734	Unigene104010_Ex-zai-2	850	1	430	0.97	0.01	432	755	0.0
Unigene15954_All	812	17	86	Unigene104019_Ex-zai-2	851	1	70	1	0	70	139	4e-32
Unigene65_All	1211	34	884	Unigene104024_Ex-zai-2	852	1	852	0.99	0	852	1657	0.0
Unigene12986_All	613	145	613	Unigene104026_Ex-zai-2	852	852	385	0.99	0	469	906	0.0
Unigene13720_All	372	248	372	Unigene104027_Ex-zai-2	852	146	22	0.99	0	125	240	6e-63
Unigene13347_All	672	120	669	Unigene104041_Ex-zai-2	854	854	305	0.98	0	550	1035	0.0
Unigene18432_All	518	308	518	Unigene104048_Ex-zai-2	854	1	211	0.99	0	211	410	1e-114
CL1706.Contig2_All	403	29	403	Unigene104049_Ex-zai-2	854	43	417	0.93	0	375	545	1e-155
Unigene115_All	585	226	581	Unigene104051_Ex-zai-2	855	1	356	0.99	0	356	698	0.0
Unigene10030_All	676	33	676	Unigene104053_Ex-zai-2	855	1	644	0.99	0	644	1269	0.0
Unigene4245_All	975	252	974	Unigene104054_Ex-zai-2	855	1	722	0.97	0	723	1275	0.0
CL1468.Contig1_All	621	19	471	Unigene104057_Ex-zai-2	855	1	453	0.99	0	453	882	0.0
CL1974.Contig1_All	745	483	745	Unigene104058_Ex-zai-2	855	1	262	0.99	0	263	498	1e-140
Unigene72_All	1142	269	1123	Unigene104059_Ex-zai-2	855	1	855	0.99	0	855	1671	0.0
CL2532.Contig1_All	2070	415	1284	Unigene104060_Ex-zai-2	855	1	855	0.96	0.01	870	1487	0.0
Unigene14072_All	259	132	255	Unigene104061_Ex-zai-2	856	1	124	0.87	0	124	119	1e-26
Unigene7539_All	976	23	878	Unigene104064_Ex-zai-2	856	1	856	0.99	0	856	1633	0.0
CL390.Contig1_All	1702	128	983	Unigene104065_Ex-zai-2	856	856	1	0.99	0	856	1673	0.0
Unigene17383_All	798	255	793	Unigene104066_Ex-zai-2	856	856	318	0.99	0	539	1061	0.0
Unigene13761_All	734	61	734	Unigene104074_Ex-zai-2	857	1	674	0.99	0	674	1296	0.0
Unigene5016_All	664	18	661	Unigene104075_Ex-zai-2	857	857	214	1	0	644	1277	0.0
Unigene132_All	992	182	944	Unigene104077_Ex-zai-2	857	1	763	0.99	0	763	1473	0.0
Unigene3094_All	696	533	696	Unigene104081_Ex-zai-2	857	1	164	1	0	164	325	3e-88
CL1443.Contig3_All	982	1	658	Unigene104082_Ex-zai-2	858	200	858	0.98	0	659	1203	0.0
Unigene2217_All	757	1	123	Unigene104083_Ex-zai-2	858	736	858	0.99	0	123	236	2e-61
Unigene8808_All	1011	38	895	Unigene104086_Ex-zai-2	858	858	1	0.98	0	858	1566	0.0
Unigene5728_All	766	3	766	Unigene104090_Ex-zai-2	858	858	94	0.99	0	765	1493	0.0
Unigene2661_All	1421	294	1153	Unigene104091_Ex-zai-2	858	858	1	0.99	0	860	1673	0.0
Unigene14677_All	816	1	315	Unigene104097_Ex-zai-2	858	315	1	0.99	0	315	617	1e-176
Unigene9858_All	1468	33	890	Unigene104099_Ex-zai-2	858	1	858	0.99	0	858	1693	0.0
Unigene14649_All	480	41	74	Unigene104103_Ex-zai-2	859	787	820	0.94	0	34	52.0	4e-06
Unigene2720_All	666	24	666	Unigene104111_Ex-zai-2	859	859	216	0.98	0	645	1160	0.0
Unigene3591_All	828	1	828	Unigene104114_Ex-zai-2	859	2	828	0.99	0	828	1610	0.0
Unigene9885_All	491	1	491	Unigene104115_Ex-zai-2	859	51	541	1	0	491	973	0.0
Unigene5529_All	957	3	523	Unigene104119_Ex-zai-2	860	343	860	0.99	0	521	977	0.0
Unigene6190_All	683	1	683	Unigene104126_Ex-zai-2	860	16	698	0.98	0	683	1283	0.0
Unigene12125_All	711	148	711	Unigene104130_Ex-zai-2	861	1	565	0.97	0	566	981	0.0
CL2642.Contig1_All	228	6	228	Unigene104131_Ex-zai-2	861	1	223	1	0	223	442	1e-124
Unigene10711_All	669	613	652	Unigene104136_Ex-zai-2	861	587	626	0.92	0	40	56.0	4e-07
Unigene11729_All	368	1	335	Unigene10413_Ex-zai-2	651	335	1	0.99	0	335	648	0.0
Unigene18225_All	745	1	713	Unigene104141_Ex-zai-2	861	152	861	0.99	0	713	1344	0.0
Unigene9279_All	652	3	429	Unigene104143_Ex-zai-2	861	436	861	0.99	0	427	823	0.0
Unigene9840_All	804	1	508	Unigene104148_Ex-zai-2	862	355	862	0.99	0	508	999	0.0
Unigene15775_All	647	1	348	Unigene104149_Ex-zai-2	862	515	862	1	0	348	690	0.0
CL852.Contig3_All	728	15	728	Unigene10414_Ex-zai-2	834	2	716	0.97	0	715	1267	0.0
Unigene7594_All	863	362	863	Unigene104150_Ex-zai-2	862	1	502	1	0	502	995	0.0
Unigene17284_All	604	1	602	Unigene104154_Ex-zai-2	862	29	630	1	0	602	1193	0.0
CL1502.Contig2_All	471	93	118	Unigene104156_Ex-zai-2	862	861	836	1	0	26	52.0	4e-06
Unigene16111_All	225	1	78	Unigene104162_Ex-zai-2	862	785	862	0.91	0	78	99.6	9e-21
Unigene3072_All	566	1	178	Unigene104163_Ex-zai-2	862	685	862	0.98	0	178	337	6e-92
CL1486.Contig1_All	419	27	396	Unigene104164_Ex-zai-2	862	370	1	0.97	0	370	646	0.0
Unigene14910_All	674	151	674	Unigene104169_Ex-zai-2	863	1	523	0.99	0	524	1015	0.0
Unigene2962_All	949	137	947	Unigene104171_Ex-zai-2	863	863	53	0.99	0	811	1600	0.0
Unigene9802_All	1596	690	1551	Unigene104175_Ex-zai-2	863	2	863	0.99	0	862	1685	0.0
Unigene15555_All	703	1	703	Unigene104176_Ex-zai-2	863	52	757	0.99	0	706	1344	0.0
CL1039.Contig2_All	982	60	921	Unigene104177_Ex-zai-2	863	1	863	0.98	0	863	1624	0.0
Unigene13779_All	461	53	461	Unigene104179_Ex-zai-2	864	1	409	0.99	0	409	779	0.0
Unigene18100_All	587	41	292	Unigene104180_Ex-zai-2	864	612	863	0.97	0	252	464	1e-130
Unigene8020_All	276	40	273	Unigene104185_Ex-zai-2	864	1	234	1	0	234	464	1e-130
Unigene3974_All	1200	152	1017	Unigene104187_Ex-zai-2	865	1	865	0.99	0	866	1701	0.0
Unigene7513_All	1414	442	1264	Unigene104193_Ex-zai-2	865	821	1	0.99	0	823	1586	0.0
Unigene4429_All	331	67	328	Unigene104194_Ex-zai-2	865	865	606	0.98	0	262	482	1e-136
Unigene9300_All	792	1	740	Unigene104197_Ex-zai-2	865	738	5	0.98	0	740	1382	0.0
Unigene13911_All	699	15	694	Unigene104200_Ex-zai-2	866	1	680	0.99	0	680	1324	0.0
Unigene11718_All	305	1	212	Unigene104201_Ex-zai-2	866	218	7	0.98	0	212	396	1e-110
Unigene3670_All	907	1	596	Unigene104202_Ex-zai-2	866	271	866	0.99	0	597	1136	0.0
CL2499.Contig2_All	733	11	484	Unigene104203_Ex-zai-2	866	1	474	0.99	0	474	932	0.0
Unigene6305_All	2170	176	1041	Unigene104209_Ex-zai-2	866	1	866	0.99	0	866	1701	0.0
Unigene2843_All	1272	347	1179	Unigene104211_Ex-zai-2	866	1	833	0.99	0	833	1604	0.0
Unigene11589_All	662	345	662	Unigene104213_Ex-zai-2	866	1	315	0.98	0	318	567	1e-161
Unigene5737_All	807	6	807	Unigene104215_Ex-zai-2	866	866	66	0.99	0	802	1526	0.0
CL24.Contig1_All	837	27	834	Unigene104218_Ex-zai-2	867	838	31	0.99	0	808	1594	0.0
Unigene5026_All	940	1	607	Unigene104219_Ex-zai-2	867	263	867	0.99	0	607	1172	0.0
Unigene7149_All	1016	531	961	Unigene10421_Ex-zai-2	431	1	431	0.99	0	431	831	0.0
Unigene5845_All	702	12	702	Unigene104220_Ex-zai-2	867	1	691	0.99	0	692	1324	0.0
Unigene14229_All	614	1	376	Unigene104221_Ex-zai-2	867	491	867	0.97	0	377	676	0.0
Unigene12921_All	338	1	332	Unigene104223_Ex-zai-2	867	15	346	0.97	0	332	603	1e-172
Unigene4415_All	841	218	841	Unigene104224_Ex-zai-2	867	1	624	0.99	0	624	1197	0.0
Unigene15096_All	258	3	255	Unigene104227_Ex-zai-2	868	1	253	0.98	0	253	470	1e-132
CL2291.Contig1_All	911	1	327	Unigene104228_Ex-zai-2	868	388	714	0.99	0	327	632	1e-180
Unigene15457_All	755	120	752	Unigene104229_Ex-zai-2	868	1	635	0.99	0	635	1203	0.0
Unigene3408_All	793	1	793	Unigene104230_Ex-zai-2	868	853	61	0.99	0	794	1526	0.0
Unigene700_All	318	1	318	Unigene104231_Ex-zai-2	868	811	494	0.99	0	318	615	1e-176
Unigene8472_All	453	1	321	Unigene104237_Ex-zai-2	868	548	868	0.99	0	321	628	1e-180
Unigene9818_All	1427	10	877	Unigene104238_Ex-zai-2	868	1	868	0.99	0	868	1681	0.0
Unigene14811_All	743	14	742	Unigene104242_Ex-zai-2	869	1	730	0.99	0	730	1423	0.0
Unigene5172_All	1348	486	1348	Unigene104243_Ex-zai-2	869	869	8	0.99	0	863	1679	0.0
Unigene1986_All	815	10	815	Unigene104246_Ex-zai-2	869	1	803	0.99	0	806	1518	0.0
Unigene2903_All	1422	954	1422	Unigene104247_Ex-zai-2	870	870	402	0.99	0	469	922	0.0
Unigene2564_All	734	1	659	Unigene104249_Ex-zai-2	870	213	870	0.99	0	659	1251	0.0
CL2303.Contig1_All	2662	2302	2659	Unigene104250_Ex-zai-2	870	870	513	1	0	358	710	0.0
CL2451.Contig2_All	1571	561	1427	Unigene104251_Ex-zai-2	870	867	1	0.99	0	867	1655	0.0
Unigene4794_All	609	7	219	Unigene104254_Ex-zai-2	871	118	330	1	0	213	422	1e-117
Unigene704_All	571	95	569	Unigene104255_Ex-zai-2	871	700	227	0.99	0	475	918	0.0
CL921.Contig3_All	1397	340	1210	Unigene104256_Ex-zai-2	871	871	1	0.99	0	871	1711	0.0
CL2795.Contig1_All	976	635	976	Unigene104259_Ex-zai-2	871	528	869	1	0	342	678	0.0
Unigene2061_All	969	95	966	Unigene104261_Ex-zai-2	871	871	1	0.99	0	872	1681	0.0
CL1203.Contig1_All	822	361	800	Unigene104263_Ex-zai-2	871	871	432	0.98	0	442	789	0.0
Unigene3032_All	684	5	490	Unigene104264_Ex-zai-2	871	386	871	0.98	0	486	916	0.0
Unigene4184_All	845	465	501	Unigene104269_Ex-zai-2	872	1	37	1	0	37	73.8	2e-12
Unigene13700_All	775	311	775	Unigene104270_Ex-zai-2	872	1	464	0.99	0	465	890	0.0
CL2748.Contig1_All	1043	5	619	Unigene104271_Ex-zai-2	872	614	1	0.99	0	615	1203	0.0
Unigene9641_All	1100	260	1099	Unigene104275_Ex-zai-2	873	1	838	0.98	0	840	1554	0.0
Unigene694_All	1036	45	782	Unigene104277_Ex-zai-2	873	1	736	0.99	0	738	1392	0.0
Unigene18370_All	372	30	372	Unigene104280_Ex-zai-2	873	873	531	0.99	0	343	664	0.0
Unigene6476_All	830	1	567	Unigene104282_Ex-zai-2	874	567	1	0.99	0	567	1116	0.0
Unigene17569_All	716	1	714	Unigene104290_Ex-zai-2	875	79	793	0.99	0	715	1394	0.0
Unigene3035_All	969	16	888	Unigene104291_Ex-zai-2	875	873	1	0.98	0	873	1643	0.0
CL1155.Contig1_All	667	71	667	Unigene104292_Ex-zai-2	875	1	596	0.95	0	598	971	0.0
Unigene7181_All	307	1	307	Unigene104294_Ex-zai-2	875	401	95	0.99	0	307	593	1e-169
Unigene4427_All	921	24	898	Unigene104295_Ex-zai-2	875	1	875	0.99	0	875	1727	0.0
CL891.Contig1_All	1137	132	1010	Unigene104297_Ex-zai-2	875	875	1	0.99	0	879	1701	0.0
Unigene8452_All	657	170	239	Unigene104299_Ex-zai-2	876	744	675	0.87	0	70	67.9	1e-10
Unigene8471_All	635	25	630	Unigene10429_Ex-zai-2	757	113	718	0.98	0	606	1130	0.0
Unigene4357_All	498	2	498	Unigene104301_Ex-zai-2	876	274	770	1	0	497	985	0.0
Unigene7476_All	1342	193	1068	Unigene104302_Ex-zai-2	876	1	876	0.99	0	876	1705	0.0
Unigene5829_All	313	83	313	Unigene104303_Ex-zai-2	876	1	228	0.97	0.01	231	396	1e-110
Unigene4465_All	1224	326	1201	Unigene104306_Ex-zai-2	876	876	1	0.98	0	876	1657	0.0
CL1613.Contig1_All	249	1	52	Unigene104308_Ex-zai-2	876	510	561	0.98	0	52	95.6	2e-19
Unigene7630_All	1037	1	720	Unigene104314_Ex-zai-2	877	719	1	0.99	0	720	1396	0.0
Unigene6451_All	1425	804	1425	Unigene104316_Ex-zai-2	877	877	257	0.98	0	622	1170	0.0
Unigene7254_All	448	2	84	Unigene104318_Ex-zai-2	877	1	83	1	0	83	165	4e-40
Unigene9917_All	1502	386	1261	Unigene104321_Ex-zai-2	877	5	877	0.99	0	876	1673	0.0
Unigene2184_All	807	86	792	Unigene104322_Ex-zai-2	877	877	173	0.99	0	707	1362	0.0
Unigene10719_All	1290	312	1191	Unigene104324_Ex-zai-2	878	878	1	0.98	0	880	1633	0.0
CL2190.Contig1_All	656	24	655	Unigene104327_Ex-zai-2	878	776	145	0.99	0	632	1237	0.0
Unigene6845_All	821	40	609	Unigene104336_Ex-zai-2	879	879	310	0.99	0	570	1122	0.0
Unigene3871_All	326	1	275	Unigene104338_Ex-zai-2	879	275	1	1	0	275	545	1e-155
CL1678.Contig1_All	278	2	276	Unigene104340_Ex-zai-2	879	861	587	0.95	0	275	442	1e-124
CL1059.Contig1_All	1216	272	1152	Unigene104341_Ex-zai-2	879	879	1	0.99	0	881	1699	0.0
Unigene102_All	1292	288	1167	Unigene104353_Ex-zai-2	880	880	1	1	0	880	1744	0.0
Unigene186_All	1620	738	1617	Unigene104355_Ex-zai-2	880	880	1	0.99	0	880	1721	0.0
CL659.Contig1_All	893	501	851	Unigene104356_Ex-zai-2	880	281	631	0.99	0	351	688	0.0
Unigene5139_All	1139	595	1001	Unigene104358_Ex-zai-2	880	1	407	1	0	407	807	0.0
Unigene16818_All	731	306	731	Unigene104359_Ex-zai-2	880	1	426	0.99	0	426	829	0.0
CL2598.Contig1_All	968	300	690	Unigene104365_Ex-zai-2	881	23	413	0.99	0	391	759	0.0
Unigene64_All	2586	1421	2302	Unigene104372_Ex-zai-2	882	882	1	0.99	0	882	1733	0.0
CL1044.Contig1_All	988	3	884	Unigene104378_Ex-zai-2	882	1	881	0.98	0	882	1637	0.0
Unigene175_All	1133	1	386	Unigene104390_Ex-zai-2	883	498	883	0.99	0	386	749	0.0
Unigene5145_All	1707	1	430	Unigene104395_Ex-zai-2	884	430	1	0.99	0	430	844	0.0
Unigene7231_All	480	1	480	Unigene104397_Ex-zai-2	884	489	10	0.99	0	480	936	0.0
Unigene5118_All	523	240	519	Unigene104401_Ex-zai-2	884	73	352	0.99	0	280	547	1e-155
Unigene4664_All	325	1	300	Unigene104404_Ex-zai-2	884	585	884	0.97	0	300	539	1e-153
CL50.Contig2_All	1660	40	924	Unigene104408_Ex-zai-2	885	1	884	0.99	0	885	1723	0.0
Unigene3501_All	305	10	151	Unigene104409_Ex-zai-2	885	171	30	1	0	142	281	2e-75
CL2284.Contig1_All	484	1	424	Unigene104413_Ex-zai-2	885	424	1	0.99	0	424	809	0.0
Unigene5198_All	1452	568	1452	Unigene104419_Ex-zai-2	885	1	885	0.99	0	885	1731	0.0
Unigene18368_All	1054	1	803	Unigene104424_Ex-zai-2	886	88	886	0.99	0	803	1520	0.0
Unigene1933_All	1156	260	1147	Unigene104425_Ex-zai-2	886	1	886	0.99	0	888	1713	0.0
CL576.Contig2_All	250	26	249	Unigene104426_Ex-zai-2	886	1	224	0.88	0	224	246	7e-65
CL2383.Contig1_All	2426	1081	1966	Unigene104427_Ex-zai-2	886	886	1	1	0	886	1756	0.0
Unigene8178_All	700	47	700	Unigene104429_Ex-zai-2	886	1	650	0.99	0	654	1247	0.0
Unigene7_All	519	160	210	Unigene104431_Ex-zai-2	886	1	51	1	0	51	101	5e-21
Unigene10296_All	652	1	590	Unigene104432_Ex-zai-2	886	297	886	0.98	0	590	1098	0.0
CL2086.Contig1_All	2770	1615	2505	Unigene104435_Ex-zai-2	887	887	1	0.99	0	891	1733	0.0
Unigene18280_All	395	4	395	Unigene104439_Ex-zai-2	887	199	590	0.99	0	392	761	0.0
Unigene7867_All	1161	363	537	Unigene104441_Ex-zai-2	887	1	175	1	0	175	347	1e-94
Unigene83_All	1239	220	1107	Unigene104445_Ex-zai-2	888	1	888	1	0	888	1760	0.0
CL2098.Contig1_All	1353	426	1314	Unigene104446_Ex-zai-2	888	1	888	0.99	0	889	1723	0.0
Unigene15703_All	576	1	576	Unigene104447_Ex-zai-2	888	302	877	0.99	0	576	1134	0.0
Unigene8726_All	1049	1	540	Unigene104448_Ex-zai-2	888	349	888	0.99	0	540	1063	0.0
CL1656.Contig2_All	1834	15	903	Unigene104457_Ex-zai-2	889	889	3	0.99	0	889	1717	0.0
Unigene15881_All	783	139	783	Unigene104465_Ex-zai-2	889	889	245	0.97	0	646	1146	0.0
Unigene84_All	2247	448	1337	Unigene104466_Ex-zai-2	889	1	889	0.99	0	890	1733	0.0
Unigene1465_All	1497	1	197	Unigene104473_Ex-zai-2	890	789	593	0.98	0	197	375	1e-103
Unigene640_All	1176	1	807	Unigene104476_Ex-zai-2	890	89	890	0.99	0	807	1505	0.0
Unigene8299_All	747	1	454	Unigene104477_Ex-zai-2	890	454	1	0.99	0	454	892	0.0
Unigene2021_All	534	41	534	Unigene104480_Ex-zai-2	890	1	494	0.98	0	494	940	0.0
Unigene11848_All	340	110	340	Unigene104481_Ex-zai-2	890	1	231	0.99	0	231	450	1e-126
Unigene14721_All	727	1	714	Unigene104488_Ex-zai-2	891	178	891	0.99	0	714	1407	0.0
Unigene3165_All	1336	120	1013	Unigene104489_Ex-zai-2	891	891	2	0.99	0	894	1693	0.0
CL2515.Contig1_All	2914	1562	2453	Unigene104491_Ex-zai-2	891	891	1	0.99	0	892	1737	0.0
Unigene15499_All	623	105	623	Unigene104492_Ex-zai-2	891	891	371	0.99	0	521	1003	0.0
Unigene3870_All	517	104	517	Unigene104497_Ex-zai-2	892	892	479	0.99	0	414	813	0.0
Unigene2043_All	729	1	729	Unigene104498_Ex-zai-2	892	19	747	0.99	0	729	1421	0.0
CL22.Contig2_All	577	1	286	Unigene104500_Ex-zai-2	892	607	892	1	0	286	567	1e-161
Unigene6395_All	1226	68	957	Unigene104504_Ex-zai-2	890	890	1	0.98	0	890	1685	0.0
Unigene6735_All	1350	1	747	Unigene104506_Ex-zai-2	893	746	1	0.99	0	747	1425	0.0
CL1078.Contig1_All	1526	135	1028	Unigene104510_Ex-zai-2	893	1	893	0.98	0	895	1655	0.0
Unigene5692_All	706	190	705	Unigene104512_Ex-zai-2	893	1	518	0.99	0	518	979	0.0
Unigene1997_All	1171	4	867	Unigene104513_Ex-zai-2	893	1	863	0.99	0	864	1681	0.0
Unigene13003_All	771	1	354	Unigene104518_Ex-zai-2	893	540	893	0.98	0	354	670	0.0
Unigene9660_All	314	285	313	Unigene104521_Ex-zai-2	894	894	866	1	0	29	58.0	4e-08
Unigene301_All	689	15	675	Unigene104523_Ex-zai-2	894	894	234	0.99	0	661	1271	0.0
Unigene14878_All	211	18	207	Unigene104524_Ex-zai-2	894	214	403	1	0	190	377	1e-104
Unigene7706_All	1043	451	1043	Unigene104526_Ex-zai-2	894	894	302	0.99	0	593	1168	0.0
Unigene7970_All	598	1	368	Unigene104534_Ex-zai-2	895	368	1	0.98	0	368	698	0.0
Unigene2922_All	1005	23	917	Unigene104538_Ex-zai-2	895	1	895	0.99	0	895	1727	0.0
Unigene4535_All	1021	387	1021	Unigene104540_Ex-zai-2	895	895	261	0.99	0	635	1227	0.0
CL1319.Contig1_All	682	483	682	Unigene104544_Ex-zai-2	895	1	200	1	0	200	396	1e-110
CL499.Contig1_All	1376	334	1132	Unigene104548_Ex-zai-2	891	891	94	0.99	0	799	1536	0.0
Unigene8622_All	655	1	655	Unigene104554_Ex-zai-2	896	229	883	0.99	0	655	1291	0.0
Unigene17086_All	710	131	710	Unigene104555_Ex-zai-2	896	1	579	0.99	0	580	1134	0.0
Unigene12796_All	776	121	224	Unigene104560_Ex-zai-2	897	298	195	0.83	0	104	71.9	7e-12
CL1565.Contig1_All	521	1	117	Unigene104561_Ex-zai-2	897	117	1	1	0	117	232	2e-60
Unigene7573_All	814	2	570	Unigene104566_Ex-zai-2	897	330	897	0.99	0	569	1104	0.0
Unigene12898_All	723	1	464	Unigene104569_Ex-zai-2	897	434	897	0.99	0	464	912	0.0
Unigene16913_All	401	19	398	Unigene104571_Ex-zai-2	898	898	519	0.99	0	380	729	0.0
Unigene8001_All	1219	1	478	Unigene104572_Ex-zai-2	898	421	898	0.99	0	478	940	0.0
Unigene1937_All	780	2	764	Unigene104574_Ex-zai-2	898	763	1	1	0	763	1513	0.0
Unigene13741_All	758	1	758	Unigene104577_Ex-zai-2	898	782	25	1	0	758	1503	0.0
Unigene3774_All	604	80	604	Unigene104584_Ex-zai-2	891	891	367	0.99	0	525	1017	0.0
Unigene4033_All	776	1	629	Unigene104591_Ex-zai-2	900	628	1	0.99	0	629	1231	0.0
Unigene10496_All	295	1	295	Unigene104599_Ex-zai-2	901	683	389	1	0	295	585	1e-167
CL1228.Contig2_All	2715	98	998	Unigene104602_Ex-zai-2	901	901	1	1	0	901	1786	0.0
Unigene18822_All	571	22	379	Unigene104606_Ex-zai-2	902	1	360	0.78	0	360	224	6e-58
Unigene4481_All	1080	114	1019	Unigene104611_Ex-zai-2	903	903	1	0.99	0	906	1760	0.0
CL538.Contig1_All	700	404	697	Unigene104615_Ex-zai-2	903	692	399	0.97	0	295	513	1e-145
Unigene5419_All	840	1	840	Unigene104623_Ex-zai-2	904	43	881	0.99	0	840	1641	0.0
Unigene3333_All	457	1	217	Unigene104625_Ex-zai-2	904	688	904	1	0	217	430	1e-120
Unigene90_All	2231	1743	2231	Unigene104628_Ex-zai-2	904	904	416	1	0	489	969	0.0
Unigene14381_All	684	98	684	Unigene104635_Ex-zai-2	905	798	212	0.98	0	587	1108	0.0
Unigene11110_All	653	196	222	Unigene104640_Ex-zai-2	905	178	204	1	0	27	54.0	1e-06
Unigene410_All	1137	1	666	Unigene104641_Ex-zai-2	905	240	905	1	0	666	1320	0.0
CL1610.Contig2_All	1565	68	972	Unigene104642_Ex-zai-2	905	905	1	0.99	0	905	1786	0.0
Unigene8983_All	669	8	669	Unigene104652_Ex-zai-2	907	1	662	1	0	662	1312	0.0
Unigene4361_All	426	170	426	Unigene104653_Ex-zai-2	907	907	651	1	0	257	509	1e-144
Unigene15105_All	767	125	767	Unigene104658_Ex-zai-2	908	1	643	0.99	0	643	1251	0.0
Unigene9887_All	1210	93	1001	Unigene104662_Ex-zai-2	908	1	908	0.99	0	909	1762	0.0
Unigene3626_All	681	17	681	Unigene104667_Ex-zai-2	908	1	665	0.99	0	665	1302	0.0
Unigene6773_All	885	1	883	Unigene104668_Ex-zai-2	908	22	904	0.99	0	883	1703	0.0
Unigene12082_All	556	31	556	Unigene104669_Ex-zai-2	908	679	154	1	0	526	1043	0.0
CL1130.Contig1_All	444	53	361	Unigene10466_Ex-zai-2	309	1	309	0.99	0	309	589	1e-168
Unigene12668_All	772	106	431	Unigene104670_Ex-zai-2	908	326	1	0.99	0	326	638	0.0
CL83.Contig3_All	1054	374	665	Unigene104676_Ex-zai-2	909	1	292	0.99	0	292	571	1e-162
Unigene12123_All	417	2	417	Unigene104677_Ex-zai-2	909	892	477	0.97	0	416	729	0.0
Unigene5596_All	845	104	845	Unigene104678_Ex-zai-2	909	1	741	0.99	0	742	1415	0.0
Unigene9172_All	1157	2	901	Unigene104682_Ex-zai-2	910	898	1	0.99	0	900	1729	0.0
CL1401.Contig2_All	264	3	240	Unigene104686_Ex-zai-2	910	181	418	0.86	0	238	226	7e-59
Unigene9646_All	551	53	415	Unigene104689_Ex-zai-2	910	577	215	0.99	0	363	696	0.0
Unigene10427_All	888	31	888	Unigene104695_Ex-zai-2	911	1	856	0.97	0	858	1513	0.0
Unigene9573_All	608	1	302	Unigene104697_Ex-zai-2	911	302	1	1	0	302	599	1e-170
Unigene183_All	1390	203	1113	Unigene104698_Ex-zai-2	911	911	1	0.99	0	911	1790	0.0
Unigene9812_All	1413	255	1113	Unigene104705_Ex-zai-2	912	912	54	0.99	0	859	1687	0.0
Unigene6525_All	469	1	466	Unigene104706_Ex-zai-2	912	15	480	1	0	466	924	0.0
Unigene12623_All	546	97	541	Unigene104707_Ex-zai-2	912	912	473	0.98	0.01	445	805	0.0
CL1526.Contig1_All	967	516	961	Unigene104708_Ex-zai-2	912	467	912	0.99	0	446	868	0.0
Unigene5559_All	979	483	926	Unigene104710_Ex-zai-2	912	912	471	0.98	0	444	825	0.0
Unigene2087_All	752	1	752	Unigene104711_Ex-zai-2	912	1	748	0.99	0	752	1427	0.0
CL192.Contig1_All	587	3	414	Unigene104712_Ex-zai-2	913	503	913	0.99	0	412	793	0.0
Unigene8893_All	1846	313	1226	Unigene104713_Ex-zai-2	912	1	912	0.99	0	914	1756	0.0
Unigene1911_All	911	1	901	Unigene104715_Ex-zai-2	913	13	913	0.99	0	901	1739	0.0
Unigene12009_All	773	65	773	Unigene104716_Ex-zai-2	913	1	710	0.99	0	710	1376	0.0
CL401.Contig1_All	421	178	421	Unigene104717_Ex-zai-2	913	809	565	0.97	0	245	430	1e-120
Unigene171_All	1155	268	1155	Unigene104718_Ex-zai-2	913	913	27	0.99	0	889	1685	0.0
CL1775.Contig1_All	987	21	928	Unigene104720_Ex-zai-2	913	910	5	0.99	0	908	1744	0.0
CL1576.Contig1_All	726	235	628	Unigene104722_Ex-zai-2	913	7	400	0.96	0	394	686	0.0
Unigene2851_All	1371	11	924	Unigene104723_Ex-zai-2	913	913	1	0.99	0	914	1796	0.0
Unigene4963_All	281	118	280	Unigene104730_Ex-zai-2	914	914	752	1	0	163	323	4e-88
Unigene2836_All	1722	800	1685	Unigene104731_Ex-zai-2	914	29	914	0.99	0	886	1748	0.0
Unigene9649_All	513	31	511	Unigene104732_Ex-zai-2	914	914	434	0.99	0	481	922	0.0
Unigene17672_All	313	1	313	Unigene104733_Ex-zai-2	914	272	584	0.99	0	313	605	1e-173
Unigene10406_All	762	213	759	Unigene104737_Ex-zai-2	915	1	547	0.96	0	547	950	0.0
CL1860.Contig3_All	1248	2	825	Unigene104739_Ex-zai-2	914	68	884	0.99	0	824	1522	0.0
Unigene8784_All	1394	1	783	Unigene104743_Ex-zai-2	915	783	1	0.99	0	783	1528	0.0
CL2731.Contig1_All	2939	1739	2654	Unigene104744_Ex-zai-2	916	916	1	0.99	0	916	1776	0.0
CL1414.Contig1_All	1924	643	671	Unigene104745_Ex-zai-2	916	916	888	1	0	29	58.0	3e-07
Unigene8692_All	1173	19	935	Unigene104754_Ex-zai-2	917	1	917	0.99	0	917	1754	0.0
Unigene3169_All	1402	573	1398	Unigene104755_Ex-zai-2	917	917	95	0.99	0	827	1536	0.0
Unigene11669_All	449	1	330	Unigene10475_Ex-zai-2	764	435	764	0.99	0	330	646	0.0
CL1400.Contig1_All	1533	35	923	Unigene104761_Ex-zai-2	917	889	1	0.99	0	889	1715	0.0
CL1702.Contig1_All	3109	2249	3106	Unigene104762_Ex-zai-2	917	1	861	0.99	0	861	1671	0.0
CL1761.Contig1_All	1422	137	1054	Unigene104763_Ex-zai-2	917	1	917	0.99	0	918	1788	0.0
Unigene10998_All	210	4	168	Unigene104764_Ex-zai-2	917	165	1	1	0	165	327	2e-89
Unigene2186_All	622	253	404	Unigene10476_Ex-zai-2	334	334	183	0.98	0	152	285	2e-76
CL2000.Contig2_All	275	106	274	Unigene104770_Ex-zai-2	918	1	169	0.93	0	169	248	2e-65
Unigene14630_All	573	143	570	Unigene104772_Ex-zai-2	918	1	427	0.98	0	428	777	0.0
Unigene4911_All	719	4	701	Unigene104776_Ex-zai-2	918	909	213	0.98	0	698	1312	0.0
Unigene5643_All	819	152	819	Unigene104779_Ex-zai-2	918	918	251	0.99	0	668	1294	0.0
Unigene3633_All	715	2	308	Unigene10477_Ex-zai-2	443	146	443	0.97	0.02	307	505	1e-142
Unigene15181_All	814	27	504	Unigene104781_Ex-zai-2	919	894	417	1	0	478	948	0.0
Unigene2477_All	630	1	547	Unigene104783_Ex-zai-2	919	372	918	0.99	0	547	1061	0.0
Unigene18082_All	566	1	348	Unigene104789_Ex-zai-2	920	300	645	0.98	0	348	642	0.0
CL2043.Contig2_All	1133	432	557	Unigene104790_Ex-zai-2	920	504	629	1	0	126	250	2e-65
Unigene685_All	1234	488	933	Unigene104791_Ex-zai-2	920	1	445	0.99	0	447	841	0.0
CL317.Contig1_All	1349	46	502	Unigene104797_Ex-zai-2	921	455	1	0.98	0	457	842	0.0
Unigene5640_All	1213	1	511	Unigene104798_Ex-zai-2	921	511	1	1	0	511	1013	0.0
Unigene8656_All	805	1	392	Unigene104801_Ex-zai-2	920	529	920	0.99	0	392	761	0.0
Unigene9875_All	603	3	487	Unigene104804_Ex-zai-2	921	485	1	0.99	0	485	954	0.0
Unigene543_All	958	1	909	Unigene104810_Ex-zai-2	921	13	921	0.98	0	909	1723	0.0
Unigene5756_All	1391	1	570	Unigene104811_Ex-zai-2	921	352	921	0.99	0	570	1122	0.0
Unigene9778_All	1178	217	1138	Unigene104816_Ex-zai-2	922	1	922	0.99	0	922	1804	0.0
CL1201.Contig2_All	565	18	526	Unigene104818_Ex-zai-2	922	1	518	0.92	0.01	518	700	0.0
CL616.Contig1_All	625	149	625	Unigene104820_Ex-zai-2	922	743	267	0.99	0	477	922	0.0
Unigene5561_All	551	1	547	Unigene104825_Ex-zai-2	923	837	291	0.99	0	547	1045	0.0
Unigene4976_All	823	10	823	Unigene104826_Ex-zai-2	923	1	815	0.99	0	815	1576	0.0
Unigene3369_All	865	206	660	Unigene104827_Ex-zai-2	923	467	8	0.97	0.01	461	821	0.0
Unigene16316_All	706	598	706	Unigene10482_Ex-zai-2	429	1	108	0.97	0	109	184	6e-46
Unigene5346_All	313	1	293	Unigene104834_Ex-zai-2	923	631	923	1	0	293	581	1e-165
Unigene4113_All	1316	47	969	Unigene104840_Ex-zai-2	923	1	923	0.99	0	923	1822	0.0
Unigene2126_All	674	74	674	Unigene104842_Ex-zai-2	924	924	324	0.99	0	601	1183	0.0
Unigene10317_All	1169	1	108	Unigene104845_Ex-zai-2	924	690	583	1	0	108	214	1e-54
Unigene12051_All	459	1	459	Unigene104848_Ex-zai-2	925	535	77	0.99	0	459	902	0.0
Unigene16821_All	728	36	728	Unigene104849_Ex-zai-2	924	1	693	0.99	0	693	1366	0.0
Unigene16997_All	724	1	528	Unigene104857_Ex-zai-2	925	398	925	0.99	0	528	1039	0.0
Unigene6491_All	1125	6	931	Unigene104862_Ex-zai-2	926	926	1	1	0	926	1836	0.0
Unigene18234_All	639	1	600	Unigene104866_Ex-zai-2	926	327	926	0.99	0	600	1174	0.0
Unigene18792_All	618	29	318	Unigene104867_Ex-zai-2	926	892	612	0.91	0.03	291	313	9e-85
CL1358.Contig6_All	2616	2580	2613	Unigene10486_Ex-zai-2	311	115	148	1	0	34	67.9	4e-10
Unigene14802_All	665	10	161	Unigene104870_Ex-zai-2	926	926	775	1	0	152	301	4e-81
Unigene554_All	882	171	882	Unigene104871_Ex-zai-2	926	1	712	0.98	0	714	1289	0.0
Unigene14907_All	559	282	556	Unigene104873_Ex-zai-2	927	4	278	0.99	0	275	537	1e-152
Unigene8764_All	1354	1	312	Unigene104877_Ex-zai-2	927	312	1	1	0	312	618	1e-176
Unigene2231_All	390	1	369	Unigene104878_Ex-zai-2	927	35	403	0.99	0	369	708	0.0
Unigene16577_All	491	3	491	Unigene104879_Ex-zai-2	928	851	363	1	0	489	969	0.0
Unigene15019_All	420	57	124	Unigene10487_Ex-zai-2	288	216	149	0.95	0	68	111	5e-24
Unigene6553_All	724	1	724	Unigene104884_Ex-zai-2	928	52	775	0.98	0	724	1364	0.0
Unigene13010_All	705	101	705	Unigene104886_Ex-zai-2	928	928	323	0.99	0	606	1170	0.0
Unigene635_All	488	234	486	Unigene104888_Ex-zai-2	928	928	676	0.98	0	253	470	1e-132
CL2385.Contig1_All	1360	142	1067	Unigene104889_Ex-zai-2	928	1	926	1	0	926	1836	0.0
Unigene2946_All	1671	46	973	Unigene104892_Ex-zai-2	928	928	1	0.99	0	928	1824	0.0
Unigene13572_All	437	197	437	Unigene104894_Ex-zai-2	929	1	241	0.99	0	241	470	1e-132
CL2533.Contig2_All	286	5	282	Unigene104905_Ex-zai-2	930	137	414	0.93	0	278	400	1e-111
Unigene1037_All	960	1	725	Unigene104906_Ex-zai-2	930	720	1	0.98	0	725	1294	0.0
Unigene6141_All	633	1	629	Unigene104908_Ex-zai-2	930	177	805	1	0	629	1247	0.0
Unigene7532_All	2270	1337	2269	Unigene104909_Ex-zai-2	930	1	930	0.99	0	933	1770	0.0
Unigene8136_All	247	4	247	Unigene104919_Ex-zai-2	931	409	652	0.99	0	244	468	1e-131
Unigene6177_All	705	11	705	Unigene104920_Ex-zai-2	931	1	694	0.99	0	697	1302	0.0
Unigene2925_All	2397	389	1320	Unigene104922_Ex-zai-2	931	931	1	0.99	0	932	1800	0.0
Unigene15232_All	697	188	697	Unigene104925_Ex-zai-2	931	5	510	0.96	0.01	513	809	0.0
CL1016.Contig1_All	644	49	334	Unigene104926_Ex-zai-2	931	286	1	0.99	0	286	559	1e-158
Unigene9385_All	711	1	690	Unigene104933_Ex-zai-2	932	243	932	0.99	0	690	1360	0.0
CL2733.Contig2_All	571	470	521	Unigene104935_Ex-zai-2	932	881	932	1	0	52	103	2e-21
Unigene447_All	765	19	765	Unigene104937_Ex-zai-2	933	933	188	0.99	0	747	1433	0.0
Unigene7639_All	1911	1130	1852	Unigene104940_Ex-zai-2	933	1	722	0.99	0	723	1378	0.0
Unigene17694_All	654	369	654	Unigene104944_Ex-zai-2	933	1	288	0.98	0	288	523	1e-148
Unigene11993_All	347	1	334	Unigene104945_Ex-zai-2	933	600	933	1	0	334	662	0.0
Unigene7529_All	1751	419	1352	Unigene104946_Ex-zai-2	933	933	1	0.99	0	934	1836	0.0
Unigene924_All	1242	262	1196	Unigene104947_Ex-zai-2	933	933	1	0.99	0	935	1782	0.0
Unigene15051_All	250	1	250	Unigene104949_Ex-zai-2	934	381	132	0.98	0	250	456	1e-128
Unigene824_All	960	16	718	Unigene104950_Ex-zai-2	934	232	934	0.99	0	703	1378	0.0
Unigene14658_All	465	406	465	Unigene104952_Ex-zai-2	934	1	60	1	0	60	119	2e-26
Unigene745_All	596	1	299	Unigene104955_Ex-zai-2	935	637	935	0.98	0	299	569	1e-162
Unigene5277_All	1196	3	766	Unigene104958_Ex-zai-2	935	170	935	0.98	0	766	1449	0.0
Unigene9742_All	2917	694	1631	Unigene104961_Ex-zai-2	935	935	1	0.99	0	938	1814	0.0
Unigene4526_All	683	29	680	Unigene104962_Ex-zai-2	935	910	260	0.99	0	652	1253	0.0
Unigene697_All	659	1	659	Unigene104963_Ex-zai-2	935	85	741	0.98	0	660	1205	0.0
Unigene2353_All	852	190	850	Unigene104964_Ex-zai-2	936	813	154	0.98	0	661	1247	0.0
Unigene14726_All	202	1	202	Unigene104966_Ex-zai-2	936	706	907	0.99	0	202	392	1e-109
Unigene17229_All	681	19	678	Unigene104971_Ex-zai-2	936	907	246	0.99	0	662	1281	0.0
Unigene13073_All	673	1	581	Unigene104973_Ex-zai-2	936	580	1	0.99	0	581	1104	0.0
CL126.Contig2_All	355	39	355	Unigene104982_Ex-zai-2	937	1	317	0.95	0	317	509	1e-144
Unigene17255_All	423	4	423	Unigene104985_Ex-zai-2	938	275	694	0.98	0	420	785	0.0
Unigene2230_All	832	1	832	Unigene104989_Ex-zai-2	938	84	915	0.99	0	832	1633	0.0
Unigene15423_All	334	129	334	Unigene105001_Ex-zai-2	939	1	206	0.87	0	206	210	5e-54
Unigene9983_All	509	11	502	Unigene105002_Ex-zai-2	939	1	493	0.98	0	493	922	0.0
Unigene8531_All	542	239	542	Unigene105003_Ex-zai-2	939	1	304	0.98	0	304	563	1e-160
Unigene7925_All	1408	4	779	Unigene105007_Ex-zai-2	940	165	940	0.99	0	776	1530	0.0
Unigene8224_All	1205	1	933	Unigene105010_Ex-zai-2	940	8	940	0.99	0	933	1826	0.0
Unigene15958_All	655	184	655	Unigene105013_Ex-zai-2	940	1	472	0.99	0	472	920	0.0
Unigene7891_All	527	8	489	Unigene105016_Ex-zai-2	941	482	1	0.99	0	482	932	0.0
Unigene13997_All	218	1	216	Unigene105018_Ex-zai-2	941	899	684	0.97	0	216	389	1e-108
Unigene16866_All	699	1	624	Unigene105019_Ex-zai-2	941	318	941	0.99	0	624	1229	0.0
Unigene13378_All	361	1	361	Unigene105021_Ex-zai-2	942	528	168	0.99	0	361	692	0.0
Unigene5163_All	1314	353	1295	Unigene105022_Ex-zai-2	942	942	1	0.99	0	943	1814	0.0
Unigene18081_All	898	1	596	Unigene105023_Ex-zai-2	942	345	939	0.98	0	596	1098	0.0
Unigene6478_All	1589	713	1586	Unigene105025_Ex-zai-2	942	1	874	0.99	0	874	1717	0.0
Unigene51_All	1806	166	1107	Unigene105028_Ex-zai-2	942	1	942	1	0	942	1867	0.0
Unigene918_All	1138	3	945	Unigene105029_Ex-zai-2	942	942	1	0.99	0	943	1822	0.0
Unigene9852_All	1397	1	1044	Unigene10502_Ex-zai-2	1333	289	1333	0.99	0	1045	2000	0.0
Unigene9866_All	779	205	779	Unigene105033_Ex-zai-2	942	942	373	0.97	0	575	1029	0.0
Unigene7750_All	1920	113	1054	Unigene105034_Ex-zai-2	942	942	1	0.99	0	942	1859	0.0
Unigene3241_All	382	1	193	Unigene105035_Ex-zai-2	943	193	1	1	0	193	383	1e-106
Unigene5396_All	1044	1	736	Unigene105036_Ex-zai-2	943	737	3	0.98	0	736	1372	0.0
Unigene844_All	397	1	335	Unigene105038_Ex-zai-2	943	609	943	0.99	0	335	656	0.0
Unigene18114_All	374	1	370	Unigene105041_Ex-zai-2	944	390	759	0.99	0	370	726	0.0
Unigene2875_All	1212	565	1212	Unigene105042_Ex-zai-2	944	1	646	0.99	0	648	1221	0.0
CL2024.Contig1_All	2011	202	1146	Unigene105045_Ex-zai-2	944	1	944	0.99	0	945	1834	0.0
Unigene12779_All	698	171	697	Unigene105049_Ex-zai-2	944	1	528	0.98	0	529	969	0.0
CL2791.Contig1_All	274	4	240	Unigene105050_Ex-zai-2	945	184	420	0.99	0	237	454	1e-127
Unigene4703_All	302	1	274	Unigene105051_Ex-zai-2	945	672	945	0.99	0	274	535	1e-152
Unigene5702_All	833	169	832	Unigene105055_Ex-zai-2	945	736	73	0.98	0	664	1261	0.0
Unigene16411_All	653	126	653	Unigene105056_Ex-zai-2	945	1	527	0.99	0	528	1015	0.0
CL1601.Contig1_All	2001	727	1660	Unigene105057_Ex-zai-2	945	1	933	0.99	0	934	1828	0.0
Unigene10508_All	679	13	679	Unigene105059_Ex-zai-2	946	1	667	0.98	0	667	1251	0.0
Unigene13576_All	575	1	206	Unigene105061_Ex-zai-2	946	206	1	1	0	206	408	1e-113
Unigene14476_All	238	1	225	Unigene105065_Ex-zai-2	946	722	946	0.98	0	225	422	1e-118
Unigene5418_All	731	1	703	Unigene105066_Ex-zai-2	946	703	1	0.99	0	703	1378	0.0
CL2309.Contig1_All	504	43	465	Unigene105068_Ex-zai-2	946	522	946	0.99	0	425	795	0.0
CL2488.Contig1_All	598	3	598	Unigene105070_Ex-zai-2	946	241	836	0.99	0	597	1152	0.0
CL452.Contig1_All	766	56	766	Unigene105076_Ex-zai-2	947	947	237	0.99	0	711	1370	0.0
Unigene2725_All	513	1	466	Unigene105079_Ex-zai-2	948	483	948	0.99	0	466	916	0.0
Unigene11100_All	288	250	282	Unigene10507_Ex-zai-2	596	119	151	1	0	33	65.9	2e-10
Unigene13470_All	581	15	581	Unigene105088_Ex-zai-2	949	949	383	0.99	0	567	1116	0.0
Unigene4572_All	736	259	736	Unigene105090_Ex-zai-2	949	189	667	0.99	0	479	926	0.0
CL187.Contig1_All	712	1	712	Unigene105098_Ex-zai-2	950	214	922	0.96	0	712	1225	0.0
Unigene10943_All	237	4	111	Unigene105099_Ex-zai-2	950	767	874	0.98	0	108	198	1e-50
Unigene5320_All	725	26	707	Unigene105100_Ex-zai-2	951	682	1	0.98	0	682	1273	0.0
Unigene5048_All	635	103	614	Unigene105101_Ex-zai-2	950	1	508	0.98	0	512	912	0.0
Unigene3160_All	419	140	419	Unigene105104_Ex-zai-2	951	951	672	0.98	0	280	523	1e-148
Unigene7777_All	717	1	275	Unigene105107_Ex-zai-2	951	678	951	0.99	0	275	529	1e-149
Unigene6536_All	615	1	264	Unigene105111_Ex-zai-2	952	690	952	0.98	0	264	484	1e-136
Unigene555_All	723	99	723	Unigene105115_Ex-zai-2	953	30	655	0.99	0	626	1217	0.0
Unigene18503_All	207	1	155	Unigene105117_Ex-zai-2	953	128	281	0.98	0	155	278	2e-74
Unigene15772_All	555	1	549	Unigene105119_Ex-zai-2	953	285	831	0.99	0	549	1041	0.0
Unigene9179_All	910	1	537	Unigene105122_Ex-zai-2	953	418	953	0.98	0	537	977	0.0
Unigene4676_All	326	1	136	Unigene105123_Ex-zai-2	953	136	1	0.97	0	136	246	9e-65
Unigene7831_All	690	55	690	Unigene105124_Ex-zai-2	953	1	634	0.99	0	636	1229	0.0
CL1475.Contig2_All	223	2	163	Unigene105125_Ex-zai-2	953	162	1	0.95	0	162	266	7e-71
Unigene3064_All	819	1	660	Unigene105126_Ex-zai-2	953	294	953	0.99	0	660	1300	0.0
Unigene110_All	1450	199	1151	Unigene105128_Ex-zai-2	954	954	1	0.99	0	954	1859	0.0
Unigene14743_All	314	1	172	Unigene10512_Ex-zai-2	638	452	623	0.99	0	172	333	5e-91
Unigene636_All	707	1	435	Unigene105130_Ex-zai-2	954	520	954	1	0	435	862	0.0
Unigene13066_All	660	1	351	Unigene105131_Ex-zai-2	954	4	354	1	0	351	696	0.0
Unigene9814_All	1298	540	1296	Unigene105134_Ex-zai-2	954	1	756	0.99	0	757	1485	0.0
Unigene15615_All	617	34	62	Unigene105135_Ex-zai-2	955	955	927	1	0	29	58.0	9e-08
CL1255.Contig1_All	851	192	847	Unigene105136_Ex-zai-2	955	1	656	0.99	0	656	1285	0.0
Unigene990_All	316	1	314	Unigene105138_Ex-zai-2	948	602	289	0.99	0	314	607	1e-173
Unigene4290_All	1102	423	1102	Unigene105141_Ex-zai-2	955	955	279	0.98	0	681	1231	0.0
CL2105.Contig1_All	2226	1967	2193	Unigene105145_Ex-zai-2	956	1	227	0.99	0	227	442	1e-123
CL493.Contig1_All	2791	1073	2032	Unigene105147_Ex-zai-2	956	956	1	0.99	0	960	1824	0.0
Unigene5903_All	875	1	809	Unigene105150_Ex-zai-2	956	148	956	0.99	0	809	1572	0.0
Unigene91_All	1183	16	972	Unigene105151_Ex-zai-2	957	1	957	0.99	0	957	1850	0.0
Unigene5125_All	2793	1824	2780	Unigene105162_Ex-zai-2	958	958	1	0.99	0	958	1867	0.0
Unigene16535_All	751	1	751	Unigene105164_Ex-zai-2	958	133	883	0.99	0	751	1457	0.0
Unigene2160_All	985	27	985	Unigene105167_Ex-zai-2	959	1	958	0.99	0	959	1838	0.0
Unigene3033_All	773	137	771	Unigene105170_Ex-zai-2	959	1	634	0.99	0	636	1197	0.0
CL2007.Contig1_All	368	1	367	Unigene105178_Ex-zai-2	961	401	766	0.93	0	367	537	1e-152
Unigene4036_All	1506	766	1506	Unigene105181_Ex-zai-2	961	961	221	0.99	0	741	1453	0.0
Unigene18118_All	535	1	535	Unigene105182_Ex-zai-2	961	291	825	1	0	535	1061	0.0
Unigene18409_All	807	442	807	Unigene105183_Ex-zai-2	961	751	386	0.98	0	366	688	0.0
Unigene800_All	769	1	763	Unigene105192_Ex-zai-2	962	823	62	0.99	0	763	1481	0.0
Unigene156_All	405	3	405	Unigene105195_Ex-zai-2	962	526	124	0.99	0	403	775	0.0
Unigene17185_All	695	2	692	Unigene105197_Ex-zai-2	962	1	696	0.98	0	696	1294	0.0
Unigene4295_All	766	131	440	Unigene10519_Ex-zai-2	318	296	1	0.92	0.04	310	438	1e-122
Unigene3960_All	1449	483	1445	Unigene105200_Ex-zai-2	962	1	962	0.99	0	963	1893	0.0
Unigene17159_All	390	14	386	Unigene105203_Ex-zai-2	963	417	46	0.99	0	373	716	0.0
Unigene15941_All	681	434	681	Unigene105207_Ex-zai-2	963	1	248	0.99	0	248	476	1e-133
Unigene687_All	245	9	245	Unigene105208_Ex-zai-2	963	198	434	0.94	0	237	375	1e-103
Unigene7690_All	1337	670	1334	Unigene105211_Ex-zai-2	964	964	301	0.99	0	665	1271	0.0
Unigene16464_All	291	1	291	Unigene105213_Ex-zai-2	964	819	529	0.98	0	291	537	1e-152
Unigene14993_All	681	231	276	Unigene105217_Ex-zai-2	964	706	661	0.93	0	46	67.9	1e-10
Unigene10594_All	656	169	655	Unigene105219_Ex-zai-2	965	965	479	0.99	0	487	957	0.0
Unigene9081_All	678	39	677	Unigene105220_Ex-zai-2	965	1	639	0.99	0	639	1235	0.0
Unigene1884_All	531	213	531	Unigene105224_Ex-zai-2	955	955	637	0.99	0	319	609	1e-174
Unigene5315_All	916	283	915	Unigene105228_Ex-zai-2	966	966	334	0.99	0	633	1239	0.0
Unigene13866_All	687	1	687	Unigene105230_Ex-zai-2	966	924	238	0.99	0	687	1354	0.0
CL894.Contig2_All	1481	941	1475	Unigene105231_Ex-zai-2	966	1	535	0.99	0	535	1045	0.0
Unigene1677_All	648	120	494	Unigene105235_Ex-zai-2	967	1	375	1	0	375	743	0.0
CL506.Contig1_All	603	61	602	Unigene105237_Ex-zai-2	967	548	8	0.99	0	542	1043	0.0
Unigene1051_All	976	1	589	Unigene105238_Ex-zai-2	967	586	3	0.98	0	589	1110	0.0
CL1498.Contig2_All	392	40	392	Unigene105239_Ex-zai-2	967	964	612	0.99	0	353	692	0.0
Unigene11_All	407	76	111	Unigene105241_Ex-zai-2	965	39	4	0.97	0	36	63.9	9e-10
Unigene168_All	1326	707	1323	Unigene105242_Ex-zai-2	965	955	339	0.84	0	618	432	1e-120
Unigene8753_All	1565	264	1232	Unigene105243_Ex-zai-2	968	968	1	0.99	0	969	1873	0.0
CL68.Contig1_All	852	1	709	Unigene105245_Ex-zai-2	968	260	968	0.98	0	709	1318	0.0
Unigene15530_All	319	1	306	Unigene105248_Ex-zai-2	968	205	510	0.93	0	306	440	1e-123
CL2680.Contig6_All	297	239	264	Unigene105249_Ex-zai-2	968	26	1	1	0	26	52.0	3e-06
Unigene9849_All	1176	356	1175	Unigene105252_Ex-zai-2	968	968	150	0.99	0	820	1594	0.0
CL620.Contig2_All	824	18	824	Unigene105253_Ex-zai-2	968	1	806	0.99	0	807	1544	0.0
CL1369.Contig1_All	694	1	464	Unigene105255_Ex-zai-2	969	522	969	0.95	0.03	465	763	0.0
Unigene12518_All	784	1	779	Unigene105257_Ex-zai-2	969	812	28	0.98	0	785	1445	0.0
CL2452.Contig2_All	1416	41	1010	Unigene105258_Ex-zai-2	969	1	969	0.99	0	970	1907	0.0
Unigene13674_All	802	13	801	Unigene105260_Ex-zai-2	969	969	182	0.99	0	789	1532	0.0
Unigene9388_All	873	556	848	Unigene105263_Ex-zai-2	969	307	599	0.98	0	293	557	1e-158
CL774.Contig1_All	1415	55	1027	Unigene105265_Ex-zai-2	969	1	969	0.99	0	973	1865	0.0
Unigene3235_All	632	4	632	Unigene105269_Ex-zai-2	970	1	629	0.99	0	629	1239	0.0
Unigene187_All	2322	1095	2006	Unigene105270_Ex-zai-2	970	1	911	0.99	0	913	1725	0.0
Unigene8653_All	2693	905	1874	Unigene105271_Ex-zai-2	970	1	970	1	0	970	1923	0.0
Unigene7819_All	1377	207	1176	Unigene105281_Ex-zai-2	971	1	971	0.99	0	971	1885	0.0
Unigene14622_All	733	310	733	Unigene105284_Ex-zai-2	971	971	548	0.99	0	424	817	0.0
Unigene9051_All	793	15	793	Unigene105289_Ex-zai-2	971	971	195	0.99	0	779	1473	0.0
Unigene7614_All	834	309	834	Unigene105290_Ex-zai-2	972	972	447	0.99	0	526	1035	0.0
CL429.Contig1_All	692	24	620	Unigene105293_Ex-zai-2	972	136	728	0.98	0	597	1088	0.0
Unigene17277_All	645	37	645	Unigene105295_Ex-zai-2	972	972	366	0.98	0	609	1136	0.0
Unigene4147_All	2084	92	1065	Unigene105303_Ex-zai-2	973	1	973	0.99	0	975	1853	0.0
Unigene12694_All	472	1	468	Unigene105304_Ex-zai-2	973	522	55	0.99	0	468	920	0.0
Unigene11531_All	355	1	355	Unigene105309_Ex-zai-2	973	215	569	0.96	0	355	593	1e-169
Unigene3575_All	484	384	484	Unigene10530_Ex-zai-2	596	596	498	0.96	0.01	101	153	2e-36
Unigene3002_All	1360	17	991	Unigene105310_Ex-zai-2	973	1	973	0.99	0	975	1846	0.0
Unigene614_All	1245	263	1213	Unigene105311_Ex-zai-2	974	974	29	0.98	0	951	1735	0.0
Unigene8004_All	1106	55	1031	Unigene105312_Ex-zai-2	974	974	1	0.98	0	977	1834	0.0
Unigene675_All	789	1	789	Unigene105313_Ex-zai-2	974	886	97	0.99	0	790	1518	0.0
Unigene1768_All	1823	499	1475	Unigene105318_Ex-zai-2	974	1	974	0.99	0	977	1873	0.0
Unigene18122_All	354	1	220	Unigene105319_Ex-zai-2	975	756	975	1	0	220	436	1e-122
Unigene17927_All	307	16	303	Unigene105325_Ex-zai-2	975	1	286	0.95	0	288	474	1e-133
CL2.Contig1_All	2206	238	1211	Unigene105329_Ex-zai-2	976	976	3	0.99	0	974	1915	0.0
Unigene4897_All	762	301	762	Unigene105332_Ex-zai-2	976	1	461	0.99	0	462	892	0.0
CL1693.Contig1_All	229	46	229	Unigene105333_Ex-zai-2	976	533	350	0.99	0	184	357	2e-98
Unigene9332_All	710	285	700	Unigene105335_Ex-zai-2	976	1	410	0.97	0.01	416	729	0.0
Unigene8834_All	589	268	589	Unigene105337_Ex-zai-2	977	1	322	1	0	322	638	0.0
CL639.Contig1_All	914	74	699	Unigene105339_Ex-zai-2	977	1	626	0.99	0	626	1217	0.0
Unigene18540_All	314	7	314	Unigene105341_Ex-zai-2	977	531	224	0.99	0	308	603	1e-172
Unigene5191_All	2794	610	1586	Unigene105343_Ex-zai-2	977	977	1	0.99	0	977	1921	0.0
Unigene17454_All	684	345	684	Unigene105344_Ex-zai-2	977	1	340	0.98	0	340	634	0.0
Unigene14333_All	799	1	132	Unigene105346_Ex-zai-2	977	132	1	1	0	132	262	4e-69
Unigene7629_All	804	204	804	Unigene105349_Ex-zai-2	977	656	56	0.99	0	601	1176	0.0
Unigene3749_All	927	470	927	Unigene105350_Ex-zai-2	977	1	457	0.99	0	458	892	0.0
Unigene4346_All	931	1	549	Unigene105362_Ex-zai-2	979	431	979	0.99	0	549	1065	0.0
Unigene13317_All	560	204	284	Unigene105363_Ex-zai-2	979	899	979	0.91	0	81	105	4e-22
Unigene9937_All	1473	654	1473	Unigene105364_Ex-zai-2	979	1	820	0.99	0	820	1610	0.0
Unigene3629_All	712	1	712	Unigene105365_Ex-zai-2	979	771	61	0.99	0	712	1380	0.0
Unigene14236_All	586	162	586	Unigene105369_Ex-zai-2	980	1	425	0.99	0	425	827	0.0
Unigene6687_All	776	72	768	Unigene105370_Ex-zai-2	980	1	697	0.99	0	697	1366	0.0
Unigene14436_All	755	26	755	Unigene105373_Ex-zai-2	980	980	250	0.99	0	731	1425	0.0
Unigene5726_All	736	373	736	Unigene105377_Ex-zai-2	980	1	365	0.99	0	365	692	0.0
CL2300.Contig1_All	1681	26	312	Unigene105381_Ex-zai-2	981	695	981	0.99	0	287	553	1e-156
Unigene1501_All	970	349	970	Unigene105382_Ex-zai-2	981	1	619	0.99	0	622	1185	0.0
Unigene4904_All	323	1	243	Unigene105386_Ex-zai-2	981	739	981	0.99	0	243	474	1e-133
Unigene2674_All	683	260	683	Unigene105387_Ex-zai-2	981	1	423	0.99	0	424	801	0.0
Unigene4279_All	710	1	710	Unigene105388_Ex-zai-2	982	24	730	0.99	0	710	1362	0.0
Unigene12787_All	758	9	758	Unigene105389_Ex-zai-2	982	1	751	0.98	0	752	1388	0.0
Unigene18077_All	372	1	283	Unigene105393_Ex-zai-2	982	283	1	0.99	0	283	553	1e-157
Unigene10591_All	930	1	901	Unigene105394_Ex-zai-2	982	901	1	0.99	0	901	1762	0.0
Unigene14269_All	688	7	688	Unigene105396_Ex-zai-2	982	1	682	1	0	682	1352	0.0
Unigene11430_All	350	206	292	Unigene105397_Ex-zai-2	982	890	976	0.87	0	87	85.7	2e-16
Unigene18110_All	1146	133	855	Unigene105402_Ex-zai-2	983	1	721	0.98	0	724	1342	0.0
Unigene13261_All	693	1	528	Unigene105403_Ex-zai-2	983	456	983	0.99	0	528	1031	0.0
Unigene11695_All	731	125	731	Unigene105407_Ex-zai-2	984	1	607	1	0	607	1203	0.0
Unigene4134_All	1053	1	975	Unigene105414_Ex-zai-2	984	975	1	0.99	0	975	1925	0.0
Unigene12254_All	730	1	730	Unigene105418_Ex-zai-2	985	13	742	0.99	0	730	1423	0.0
Unigene355_All	517	375	517	Unigene105419_Ex-zai-2	985	1	143	0.99	0	143	276	2e-73
CL1102.Contig1_All	1028	209	1026	Unigene105423_Ex-zai-2	986	1	818	0.99	0	818	1590	0.0
Unigene12426_All	362	45	362	Unigene105426_Ex-zai-2	987	1	318	0.95	0	318	527	1e-149
CL1351.Contig2_All	2023	381	1366	Unigene105427_Ex-zai-2	986	986	1	0.99	0	986	1939	0.0
Unigene6380_All	1155	100	870	Unigene105430_Ex-zai-2	987	771	1	0.98	0	771	1433	0.0
Unigene3815_All	574	165	572	Unigene105432_Ex-zai-2	973	1	407	0.99	0	408	777	0.0
Unigene4496_All	216	1	216	Unigene105438_Ex-zai-2	987	640	428	0.97	0.01	216	375	1e-103
Unigene15002_All	823	169	823	Unigene105440_Ex-zai-2	988	3	656	0.99	0	655	1243	0.0
Unigene6276_All	1291	12	1000	Unigene105445_Ex-zai-2	988	1	988	0.99	0	989	1945	0.0
CL2013.Contig1_All	1474	474	1155	Unigene105450_Ex-zai-2	989	681	1	0.99	0	682	1312	0.0
Unigene5262_All	733	1	452	Unigene105453_Ex-zai-2	989	452	1	0.99	0	452	880	0.0
Unigene13918_All	321	1	321	Unigene105454_Ex-zai-2	989	472	792	0.97	0	321	581	1e-165
Unigene10075_All	846	1	843	Unigene105455_Ex-zai-2	989	972	130	1	0	843	1671	0.0
Unigene1751_All	1188	237	1183	Unigene105457_Ex-zai-2	989	1	946	0.99	0	947	1838	0.0
CL415.Contig2_All	758	62	758	Unigene105466_Ex-zai-2	990	1	717	0.96	0.02	717	1269	0.0
Unigene10428_All	754	114	754	Unigene105467_Ex-zai-2	989	10	651	0.98	0	642	1178	0.0
Unigene12324_All	652	6	652	Unigene105470_Ex-zai-2	990	1	647	0.99	0	647	1259	0.0
CL1555.Contig1_All	1601	1	936	Unigene105471_Ex-zai-2	991	936	1	0.99	0	936	1832	0.0
Unigene6194_All	527	230	527	Unigene105473_Ex-zai-2	991	1	296	0.98	0	298	543	1e-154
Unigene6477_All	808	1	806	Unigene105477_Ex-zai-2	991	970	165	1	0	806	1598	0.0
Unigene10248_All	846	291	841	Unigene105480_Ex-zai-2	991	1	551	0.99	0	551	1061	0.0
Unigene15345_All	715	1	700	Unigene105484_Ex-zai-2	992	295	992	0.99	0	700	1348	0.0
Unigene13011_All	359	37	355	Unigene105485_Ex-zai-2	991	100	416	0.97	0	319	561	1e-159
Unigene5806_All	350	1	348	Unigene105486_Ex-zai-2	992	630	978	0.99	0	349	668	0.0
Unigene8928_All	520	1	332	Unigene105488_Ex-zai-2	992	332	1	0.99	0	332	650	0.0
Unigene6759_All	1053	342	1053	Unigene105489_Ex-zai-2	992	992	283	0.98	0	712	1314	0.0
Unigene9156_All	757	18	757	Unigene105493_Ex-zai-2	993	1	740	0.99	0	740	1459	0.0
Unigene15884_All	295	30	295	Unigene105497_Ex-zai-2	993	993	728	0.98	0	266	496	1e-140
Unigene16966_All	731	1	645	Unigene105498_Ex-zai-2	993	353	993	0.99	0	645	1227	0.0
Unigene16210_All	767	21	767	Unigene105499_Ex-zai-2	993	30	774	0.99	0	748	1403	0.0
Unigene10464_All	1204	960	1203	Unigene105501_Ex-zai-2	993	1	244	0.98	0	244	452	1e-126
Unigene7943_All	535	3	531	Unigene105502_Ex-zai-2	993	140	669	0.97	0	531	920	0.0
Unigene7632_All	818	13	818	Unigene105503_Ex-zai-2	994	1	804	0.99	0	806	1526	0.0
Unigene15931_All	801	1	728	Unigene105504_Ex-zai-2	994	728	1	1	0	728	1443	0.0
Unigene16209_All	400	2	400	Unigene105507_Ex-zai-2	994	681	283	0.98	0	399	735	0.0
Unigene18431_All	471	1	471	Unigene105508_Ex-zai-2	994	926	456	0.98	0	471	862	0.0
Unigene16521_All	832	10	690	Unigene105509_Ex-zai-2	994	681	1	0.99	0	681	1310	0.0
Unigene13055_All	275	1	275	Unigene105513_Ex-zai-2	994	572	846	1	0	275	545	1e-155
Unigene14154_All	501	16	47	Unigene105516_Ex-zai-2	994	1	32	1	0	32	63.9	1e-09
Unigene13421_All	337	1	334	Unigene105518_Ex-zai-2	995	886	553	1	0	334	662	0.0
Unigene11470_All	702	10	702	Unigene105526_Ex-zai-2	996	866	174	1	0	693	1374	0.0
Unigene15624_All	408	3	408	Unigene105530_Ex-zai-2	997	155	558	0.98	0	406	741	0.0
Unigene9777_All	1975	169	1166	Unigene105535_Ex-zai-2	997	1	997	0.99	0	998	1947	0.0
Unigene4138_All	1825	1	889	Unigene105536_Ex-zai-2	998	112	998	0.99	0	889	1731	0.0
Unigene1845_All	979	15	978	Unigene105539_Ex-zai-2	998	993	34	0.99	0	964	1816	0.0
CL1145.Contig1_All	745	28	466	Unigene105540_Ex-zai-2	999	1	439	0.99	0	439	839	0.0
Unigene9199_All	618	27	618	Unigene105542_Ex-zai-2	999	864	275	0.98	0	593	1096	0.0
Unigene10263_All	1084	1	628	Unigene105543_Ex-zai-2	999	372	999	0.99	0	628	1205	0.0
Unigene9991_All	424	2	423	Unigene105544_Ex-zai-2	999	438	859	0.99	0	422	805	0.0
Unigene15777_All	666	12	666	Unigene105546_Ex-zai-2	999	999	348	0.99	0	655	1243	0.0
Unigene12215_All	640	503	640	Unigene105557_Ex-zai-2	1000	791	928	1	0	138	274	8e-73
CL1787.Contig3_All	1037	1	651	Unigene105558_Ex-zai-2	1000	350	1000	0.99	0	651	1259	0.0
Unigene12636_All	205	1	205	Unigene105559_Ex-zai-2	1000	671	873	0.98	0	205	367	1e-101
Unigene14861_All	344	1	344	Unigene105561_Ex-zai-2	1001	649	990	0.99	0	344	650	0.0
Unigene5183_All	1735	36	998	Unigene105562_Ex-zai-2	1001	963	1	1	0	963	1909	0.0
Unigene2082_All	214	1	214	Unigene105563_Ex-zai-2	1001	742	955	0.98	0	214	392	1e-109
Unigene8875_All	671	278	668	Unigene105564_Ex-zai-2	1001	1001	611	0.99	0	392	737	0.0
Unigene8869_All	859	131	855	Unigene105566_Ex-zai-2	1002	1002	276	0.99	0	727	1394	0.0
Unigene18778_All	396	4	396	Unigene105570_Ex-zai-2	1002	472	78	0.97	0	395	690	0.0
Unigene3857_All	204	1	107	Unigene105572_Ex-zai-2	1002	107	1	0.99	0	107	204	2e-52
CL1178.Contig2_All	630	167	626	Unigene105574_Ex-zai-2	1002	469	10	0.99	0	460	896	0.0
CL2292.Contig3_All	2010	953	1733	Unigene105575_Ex-zai-2	1002	1002	223	0.99	0	782	1513	0.0
CL2130.Contig1_All	1439	384	1387	Unigene105577_Ex-zai-2	1003	1003	2	0.99	0	1004	1895	0.0
Unigene12761_All	374	43	373	Unigene105578_Ex-zai-2	1003	1	331	0.97	0	331	601	1e-171
Unigene4190_All	1368	1	696	Unigene105580_Ex-zai-2	1003	308	1003	1	0	696	1380	0.0
Unigene5479_All	425	1	425	Unigene105581_Ex-zai-2	1003	980	556	0.99	0	425	835	0.0
Unigene14384_All	671	137	671	Unigene105586_Ex-zai-2	1003	1003	469	0.99	0	536	1023	0.0
Unigene1983_All	1172	83	1086	Unigene105587_Ex-zai-2	1003	1	1003	0.99	0	1004	1951	0.0
Unigene5013_All	681	1	222	Unigene105589_Ex-zai-2	1003	782	1003	1	0	222	440	1e-123
Unigene8806_All	606	5	532	Unigene105592_Ex-zai-2	1003	479	1003	0.99	0	528	1011	0.0
Unigene9433_All	652	51	652	Unigene105593_Ex-zai-2	1003	1003	403	0.99	0	602	1138	0.0
Unigene6410_All	870	8	870	Unigene105594_Ex-zai-2	1004	1004	145	0.99	0	863	1639	0.0
CL964.Contig1_All	1414	368	886	Unigene105597_Ex-zai-2	1004	1004	487	0.99	0	519	1013	0.0
Unigene18523_All	926	211	750	Unigene105598_Ex-zai-2	1004	29	566	0.97	0	540	983	0.0
Unigene3578_All	665	1	588	Unigene105599_Ex-zai-2	1004	588	1	1	0	588	1166	0.0
Unigene14534_All	762	1	762	Unigene105600_Ex-zai-2	1005	968	208	0.99	0	762	1487	0.0
Unigene17918_All	276	45	261	Unigene105602_Ex-zai-2	1004	730	946	1	0	217	430	1e-120
Unigene5668_All	1022	1	720	Unigene105605_Ex-zai-2	1005	287	1005	0.99	0	720	1403	0.0
Unigene6004_All	726	16	726	Unigene105607_Ex-zai-2	1005	1005	295	0.99	0	711	1394	0.0
Unigene10921_All	342	4	342	Unigene105612_Ex-zai-2	1006	320	658	1	0	339	672	0.0
Unigene870_All	443	32	164	Unigene105615_Ex-zai-2	1006	874	1006	0.97	0	133	240	8e-63
Unigene15790_All	602	3	602	Unigene105616_Ex-zai-2	1006	11	609	0.98	0	601	1104	0.0
Unigene8712_All	1297	1	415	Unigene105617_Ex-zai-2	1006	415	1	0.99	0	415	791	0.0
Unigene6376_All	1043	9	1016	Unigene105618_Ex-zai-2	1007	1007	1	0.98	0	1008	1887	0.0
Unigene5647_All	362	13	360	Unigene10561_Ex-zai-2	430	1	340	0.95	0.02	349	563	1e-160
CL2128.Contig2_All	736	237	736	Unigene105622_Ex-zai-2	1007	1007	509	0.98	0	501	922	0.0
Unigene12553_All	338	34	189	Unigene105624_Ex-zai-2	1007	1003	848	0.98	0	156	285	1e-76
Unigene2154_All	1341	666	1341	Unigene105626_Ex-zai-2	1007	1007	329	0.99	0	679	1283	0.0
Unigene14915_All	258	28	258	Unigene105630_Ex-zai-2	1008	1008	778	0.98	0	231	426	1e-119
CL2359.Contig1_All	703	31	703	Unigene105632_Ex-zai-2	1008	1008	338	0.99	0	673	1304	0.0
Unigene12414_All	679	55	679	Unigene105633_Ex-zai-2	1008	1008	384	0.99	0	625	1215	0.0
Unigene17917_All	204	16	188	Unigene105644_Ex-zai-2	1009	189	361	0.98	0	173	327	2e-89
Unigene9912_All	1540	236	1246	Unigene105652_Ex-zai-2	1010	1	1010	0.99	0	1011	1972	0.0
Unigene17046_All	238	6	238	Unigene105659_Ex-zai-2	1010	525	757	0.95	0	233	375	1e-103
Unigene17563_All	695	1	695	Unigene105661_Ex-zai-2	1011	1	695	1	0	695	1378	0.0
CL1426.Contig2_All	1225	194	1205	Unigene105662_Ex-zai-2	1011	1011	1	0.99	0	1012	1990	0.0
Unigene4494_All	1230	63	965	Unigene105663_Ex-zai-2	1011	900	1	0.99	0	903	1711	0.0
Unigene15230_All	260	6	257	Unigene105668_Ex-zai-2	1012	5	256	0.93	0	252	373	1e-103
CL41.Contig2_All	1726	60	1071	Unigene105673_Ex-zai-2	1012	1012	1	1	0	1012	2006	0.0
Unigene9595_All	568	296	568	Unigene105675_Ex-zai-2	1013	1013	741	0.98	0	274	488	1e-137
Unigene16766_All	698	23	698	Unigene105678_Ex-zai-2	1013	1013	338	0.99	0	676	1308	0.0
CL1138.Contig1_All	868	1	364	Unigene105683_Ex-zai-2	1014	652	1014	0.99	0	364	698	0.0
Unigene17070_All	742	1	740	Unigene105685_Ex-zai-2	1014	24	763	0.99	0	740	1443	0.0
Unigene14176_All	756	187	756	Unigene105690_Ex-zai-2	1014	857	288	0.99	0	570	1098	0.0
CL1944.Contig2_All	1742	523	1537	Unigene105698_Ex-zai-2	1015	1	1015	1	0	1015	2012	0.0
Unigene8438_All	776	190	604	Unigene105699_Ex-zai-2	1015	561	974	0.99	0	415	807	0.0
Unigene14973_All	560	113	559	Unigene10569_Ex-zai-2	640	640	194	0.96	0	447	751	0.0
Unigene16125_All	632	318	370	Unigene1056_Ex-zai-2	326	326	274	0.96	0	53	89.7	3e-17
Unigene4038_All	778	5	510	Unigene105701_Ex-zai-2	1015	506	1	1	0	506	1003	0.0
Unigene2142_All	839	25	839	Unigene105705_Ex-zai-2	1017	1	815	0.98	0	816	1522	0.0
CL1087.Contig2_All	760	280	760	Unigene105707_Ex-zai-2	1016	1016	538	0.98	0	481	898	0.0
Unigene12580_All	645	4	645	Unigene105709_Ex-zai-2	1017	1	642	0.99	0	642	1241	0.0
CL2197.Contig2_All	574	117	574	Unigene105710_Ex-zai-2	1017	1	458	0.98	0	458	868	0.0
Unigene8671_All	1432	1	381	Unigene105713_Ex-zai-2	1017	637	1017	1	0	381	755	0.0
CL1247.Contig1_All	1306	4	1017	Unigene105714_Ex-zai-2	1017	2	1015	0.99	0	1014	1978	0.0
Unigene2179_All	1275	1	562	Unigene105720_Ex-zai-2	1018	48	602	0.97	0.01	563	936	0.0
Unigene10223_All	806	1	439	Unigene105722_Ex-zai-2	1017	579	1017	0.99	0	439	862	0.0
Unigene13416_All	715	1	573	Unigene105723_Ex-zai-2	1017	446	1015	0.99	0	573	1072	0.0
Unigene15433_All	401	2	330	Unigene105728_Ex-zai-2	1018	329	1	0.99	0	329	644	0.0
Unigene2953_All	1082	176	1082	Unigene105729_Ex-zai-2	1018	1018	112	0.99	0	907	1790	0.0
Unigene12096_All	332	1	328	Unigene105730_Ex-zai-2	1018	1015	688	0.97	0	328	587	1e-167
Unigene9288_All	753	2	753	Unigene105734_Ex-zai-2	1018	10	761	0.99	0	752	1483	0.0
Unigene4836_All	548	36	547	Unigene105736_Ex-zai-2	1019	12	517	0.98	0.01	512	888	0.0
Unigene12991_All	778	1	393	Unigene105737_Ex-zai-2	1019	600	992	1	0	393	779	0.0
CL702.Contig1_All	1323	62	1080	Unigene105740_Ex-zai-2	1019	1	1019	0.99	0	1019	2012	0.0
CL814.Contig2_All	820	32	820	Unigene105741_Ex-zai-2	1020	1002	216	0.98	0	789	1439	0.0
CL1782.Contig1_All	412	21	410	Unigene105745_Ex-zai-2	1020	1	390	0.96	0	390	678	0.0
CL2667.Contig2_All	1225	203	1223	Unigene105746_Ex-zai-2	1020	1	1019	0.99	0	1021	1929	0.0
CL569.Contig1_All	1355	298	1318	Unigene105749_Ex-zai-2	1020	1	1020	0.99	0	1021	2008	0.0
CL974.Contig3_All	1262	827	1262	Unigene105751_Ex-zai-2	1020	1	436	0.98	0	436	825	0.0
Unigene613_All	395	1	394	Unigene105753_Ex-zai-2	1021	241	634	0.99	0	394	773	0.0
Unigene12550_All	655	228	651	Unigene105758_Ex-zai-2	1021	1021	599	0.99	0	424	801	0.0
Unigene10294_All	1063	692	1029	Unigene105759_Ex-zai-2	1021	1	339	0.98	0	339	617	1e-176
CL838.Contig1_All	870	89	870	Unigene105761_Ex-zai-2	1021	1021	240	0.99	0	782	1518	0.0
Unigene3732_All	576	1	575	Unigene105762_Ex-zai-2	1021	368	942	0.98	0	575	1092	0.0
Unigene5122_All	1301	823	1301	Unigene105765_Ex-zai-2	1022	1	479	1	0	479	950	0.0
Unigene2172_All	644	1	644	Unigene105768_Ex-zai-2	1022	1	645	0.99	0	645	1255	0.0
Unigene4599_All	803	185	803	Unigene10576_Ex-zai-2	829	1	618	0.99	0	619	1195	0.0
Unigene9026_All	1206	99	1120	Unigene105770_Ex-zai-2	1022	1	1022	0.99	0	1024	1961	0.0
CL1814.Contig1_All	3108	924	1948	Unigene105782_Ex-zai-2	1025	1025	1	0.99	0	1025	2024	0.0
Unigene11232_All	630	3	562	Unigene105783_Ex-zai-2	1025	658	87	0.97	0.02	572	973	0.0
Unigene16537_All	759	33	759	Unigene105784_Ex-zai-2	1025	1	727	0.99	0	727	1425	0.0
Unigene1062_All	251	1	251	Unigene105785_Ex-zai-2	1025	336	586	0.98	0	251	466	1e-131
Unigene17061_All	760	31	760	Unigene105786_Ex-zai-2	1026	1026	297	0.99	0	730	1431	0.0
Unigene18832_All	643	26	456	Unigene10578_Ex-zai-2	984	5	435	0.95	0	432	704	0.0
Unigene6620_All	339	2	270	Unigene105790_Ex-zai-2	1026	758	1026	0.99	0	269	517	1e-146
Unigene17966_All	734	1	734	Unigene105791_Ex-zai-2	1026	126	856	0.97	0	734	1291	0.0
Unigene19006_All	901	340	369	Unigene105797_Ex-zai-2	1028	414	443	0.96	0	30	52.0	8e-06
CL980.Contig1_All	1317	780	1317	Unigene105799_Ex-zai-2	1028	1	538	0.98	0	538	1019	0.0
Unigene12569_All	524	8	353	Unigene10579_Ex-zai-2	850	355	1	0.97	0.02	355	632	0.0
CL689.Contig2_All	906	1	722	Unigene105801_Ex-zai-2	1028	296	1028	0.97	0.02	735	1306	0.0
Unigene3518_All	1182	538	1182	Unigene105805_Ex-zai-2	1029	1029	385	0.99	0	645	1263	0.0
Unigene4065_All	1106	1	759	Unigene105806_Ex-zai-2	1028	270	1028	0.99	0	759	1497	0.0
Unigene2152_All	847	30	286	Unigene105809_Ex-zai-2	1030	1030	774	1	0	257	509	1e-143
Unigene17934_All	211	12	211	Unigene105812_Ex-zai-2	1029	856	657	0.99	0	200	383	1e-106
Unigene1924_All	976	3	976	Unigene105815_Ex-zai-2	1030	11	984	0.99	0	974	1907	0.0
Unigene8684_All	931	1	874	Unigene105817_Ex-zai-2	1031	159	1031	0.99	0	874	1717	0.0
Unigene12857_All	618	1	618	Unigene105821_Ex-zai-2	1032	648	31	1	0	618	1225	0.0
Unigene3336_All	830	2	681	Unigene105823_Ex-zai-2	1032	1	670	0.97	0.01	680	1134	0.0
Unigene6846_All	399	1	399	Unigene105824_Ex-zai-2	1032	868	470	0.99	0	399	775	0.0
Unigene3230_All	780	44	780	Unigene105825_Ex-zai-2	1032	1032	296	0.99	0	737	1453	0.0
Unigene239_All	1288	1	561	Unigene105831_Ex-zai-2	1033	473	1033	0.99	0	561	1104	0.0
Unigene4052_All	755	14	753	Unigene105835_Ex-zai-2	1033	1033	294	0.99	0	740	1459	0.0
Unigene5258_All	898	369	863	Unigene105837_Ex-zai-2	1033	1031	539	0.98	0	495	894	0.0
Unigene2187_All	412	1	391	Unigene105838_Ex-zai-2	1033	643	1033	1	0	391	775	0.0
Unigene108_All	2252	751	1786	Unigene105839_Ex-zai-2	1034	1	1034	0.99	0	1036	2014	0.0
Unigene5278_All	1283	506	1283	Unigene105840_Ex-zai-2	1034	1034	257	0.99	0	778	1518	0.0
Unigene13679_All	417	1	413	Unigene105841_Ex-zai-2	1034	1009	597	0.98	0	413	763	0.0
Unigene4015_All	1253	239	1251	Unigene105844_Ex-zai-2	1034	1034	23	0.99	0	1013	1961	0.0
Unigene161_All	1149	3	759	Unigene105847_Ex-zai-2	1035	1032	276	0.99	0	757	1485	0.0
CL1022.Contig1_All	1355	72	1106	Unigene105850_Ex-zai-2	1035	1035	1	0.99	0	1035	2036	0.0
Unigene3362_All	401	1	401	Unigene105851_Ex-zai-2	1035	214	614	0.99	0	401	787	0.0
Unigene6423_All	1258	392	1258	Unigene105853_Ex-zai-2	1035	1035	172	0.98	0	867	1594	0.0
Unigene204_All	951	401	951	Unigene105856_Ex-zai-2	1035	1	548	0.98	0	551	1013	0.0
[truncated: 13,519 more rows]
