# Supplementary material for: Analysis of Litopenaeus vannamei Transcriptome Using the Next-Generation DNA Sequencing Technique
Source: PLoS One. 2012 Oct 11;7(10):e47442. doi: 10.1371/journal.pone.0047442 (PMC3469548; doi:10.1371/journal.pone.0047442)
Supplement: Table S2 — BLASTX searching of the Unigenes against NCBI Nr database (E value<0.00001). (ZIP) [file pone.0047442.s002.zip › Litopenaeus vannamei Unigenes-Nr.xls]

Query_id	Query_length	Query_start	Query_end	Subject_id	Subject_length	Subject_start	Subject_end	Identity	Positive	Gap	Align_length	Score	E_value	Query_annotation	Subject_annotation
Unigene28104_Ex-zai-2	159	159	28	gi|170050777|ref|XP_001861464.1|	524	385	428	0.59	0.68	0	44	63.2	3e-09	--	pugilistDominant [Culex quinquefasciatus] >gi|167872266|gb|EDS35649.1| pugilistDominant [Culex quinquefasciatus]
Unigene28104_Ex-zai-2	159	159	43	gi|170046836|ref|XP_001850953.1|	155	41	79	0.56	0.74	0	39	58.5	7e-08	--	pugilistDominant [Culex quinquefasciatus] >gi|167869459|gb|EDS32842.1| pugilistDominant [Culex quinquefasciatus]
Unigene28104_Ex-zai-2	159	159	37	gi|170059764|ref|XP_001865504.1|	182	138	178	0.53	0.7	0	41	57.0	2e-07	--	pugilistDominant [Culex quinquefasciatus] >gi|167878393|gb|EDS41776.1| pugilistDominant [Culex quinquefasciatus]
Unigene28104_Ex-zai-2	159	159	1	gi|170032563|ref|XP_001844150.1|	221	167	219	0.45	0.62	0	53	57.0	2e-07	--	pugilistDominant [Culex quinquefasciatus] >gi|167872781|gb|EDS36164.1| pugilistDominant [Culex quinquefasciatus]
Unigene28104_Ex-zai-2	159	159	22	gi|170074920|ref|XP_001870635.1|	194	117	162	0.47	0.65	0	46	57.0	2e-07	--	pugilistDominant [Culex quinquefasciatus] >gi|167871985|gb|EDS35368.1| pugilistDominant [Culex quinquefasciatus]
Unigene28104_Ex-zai-2	159	159	31	gi|170042302|ref|XP_001848870.1|	147	103	145	0.51	0.69	0	43	56.6	3e-07	--	pugilistDominant [Culex quinquefasciatus] >gi|167865799|gb|EDS29182.1| pugilistDominant [Culex quinquefasciatus]
Unigene28104_Ex-zai-2	159	159	43	gi|170063897|ref|XP_001867302.1|	146	5	43	0.53	0.71	0	39	56.2	3e-07	--	pugilistDominant [Culex quinquefasciatus] >gi|167881377|gb|EDS44760.1| pugilistDominant [Culex quinquefasciatus]
Unigene28104_Ex-zai-2	159	159	43	gi|170044750|ref|XP_001849999.1|	190	21	59	0.53	0.71	0	39	56.2	3e-07	--	pugilistDominant [Culex quinquefasciatus] >gi|167867774|gb|EDS31157.1| pugilistDominant [Culex quinquefasciatus]
Unigene28104_Ex-zai-2	159	159	43	gi|170068229|ref|XP_001868786.1|	206	8	46	0.53	0.71	0	39	56.2	3e-07	--	pugilistDominant [Culex quinquefasciatus] >gi|167864295|gb|EDS27678.1| pugilistDominant [Culex quinquefasciatus]
Unigene28104_Ex-zai-2	159	159	43	gi|170067946|ref|XP_001868680.1|	153	10	48	0.53	0.71	0	39	56.2	3e-07	--	pugilistDominant [Culex quinquefasciatus] >gi|167863978|gb|EDS27361.1| pugilistDominant [Culex quinquefasciatus]
Unigene28113_Ex-zai-2	159	1	135	gi|261331295|emb|CBH14285.1|	151	66	110	0.53	0.64	0	45	62.8	4e-09	--	T. brucei spp.-specific protein [Trypanosoma brucei gambiense DAL972]
Unigene28113_Ex-zai-2	159	148	2	gi|170576646|ref|XP_001893711.1|	107	27	75	0.51	0.63	0	49	62.4	5e-09	--	T-cell receptor beta chain ANA 11 [Brugia malayi]
Unigene28113_Ex-zai-2	159	139	2	gi|170579958|ref|XP_001895056.1|	119	6	51	0.54	0.65	0	46	62.4	5e-09	--	Histidine-rich glycoprotein precursor [Brugia malayi]
Unigene28113_Ex-zai-2	159	142	2	gi|170578137|ref|XP_001894282.1|	102	7	53	0.51	0.65	0	47	61.6	8e-09	--	T-cell receptor beta chain ANA 11 [Brugia malayi]
Unigene28113_Ex-zai-2	159	139	2	gi|170575217|ref|XP_001893148.1|	87	22	67	0.52	0.65	0	46	61.2	1e-08	--	Hypothetical 17.1 kDa protein in PUR5 3'region [Brugia malayi]
Unigene28113_Ex-zai-2	159	139	2	gi|66571325|ref|NP_001019243.1|	428	374	419	0.52	0.65	0	46	61.2	1e-08	--	integrin beta-like protein 1 [Danio rerio] >gi|66267505|gb|AAH95744.1| Integrin, beta-like 1 [Danio rerio]
Unigene28113_Ex-zai-2	159	139	2	gi|170574983|ref|XP_001893046.1|	97	14	59	0.52	0.67	0	46	60.8	1e-08	--	T-cell receptor beta chain ANA 11 [Brugia malayi]
Unigene28113_Ex-zai-2	159	145	2	gi|170572343|ref|XP_001892072.1|	90	16	61	0.52	0.64	0	48	58.5	7e-08	--	T-cell receptor beta chain ANA 11 [Brugia malayi]
Unigene28113_Ex-zai-2	159	139	2	gi|170594753|ref|XP_001902118.1|	68	3	48	0.52	0.65	0	46	58.2	9e-08	--	T-cell receptor beta chain ANA 11 [Brugia malayi]
Unigene28113_Ex-zai-2	159	2	139	gi|195406095|ref|XP_002060510.1|	169	86	131	0.54	0.63	0	46	57.8	1e-07	--	GJ22503 [Drosophila virilis] >gi|194156318|gb|EDW71502.1| GJ22503 [Drosophila virilis]
Unigene28113_Ex-zai-2	159	139	2	gi|170577748|ref|XP_001894123.1|	133	75	120	0.5	0.63	0	46	57.8	1e-07	--	T-cell receptor beta chain ANA 11 [Brugia malayi]
Unigene28113_Ex-zai-2	159	2	139	gi|261327641|emb|CBH10617.1|	152	71	116	0.54	0.63	0	46	57.4	2e-07	--	T. brucei spp.-specific protein [Trypanosoma brucei gambiense DAL972]
Unigene28113_Ex-zai-2	159	148	2	gi|148708998|gb|EDL40944.1|	89	11	59	0.46	0.63	0	49	57.4	2e-07	--	mCG148429 [Mus musculus]
Unigene28113_Ex-zai-2	159	133	5	gi|170576778|ref|XP_001893762.1|	125	51	93	0.51	0.65	0	43	56.2	3e-07	--	T-cell receptor beta chain ANA 11 [Brugia malayi]
Unigene28113_Ex-zai-2	159	139	2	gi|149058506|gb|EDM09663.1|	160	99	142	0.5	0.69	0	46	55.8	4e-07	--	rCG46524 [Rattus norvegicus]
Unigene28113_Ex-zai-2	159	139	2	gi|170596967|ref|XP_001902962.1|	79	27	73	0.48	0.63	0.02	47	55.5	6e-07	--	Hypothetical 17.1 kDa protein in PUR5 3'region [Brugia malayi]
Unigene28113_Ex-zai-2	159	148	5	gi|170592076|ref|XP_001900795.1|	130	10	58	0.46	0.61	0.02	49	55.1	8e-07	--	T-cell receptor beta chain ANA 11 [Brugia malayi]
Unigene28113_Ex-zai-2	159	142	5	gi|170577703|ref|XP_001894106.1|	58	3	49	0.48	0.61	0.02	47	54.3	1e-06	--	Hypothetical 17.1 kDa protein in PUR5 3'region [Brugia malayi]
Unigene28113_Ex-zai-2	159	142	2	gi|149019135|gb|EDL77776.1|	194	1	47	0.46	0.57	0	47	54.3	1e-06	--	rCG26050 [Rattus norvegicus]
Unigene28113_Ex-zai-2	159	5	139	gi|21928439|dbj|BAC05810.1|	346	21	61	0.53	0.66	0	45	52.0	6e-06	--	seven transmembrane helix receptor [Homo sapiens]
Unigene28121_Ex-zai-2	159	4	159	gi|121484195|gb|ABM54458.1|	243	138	189	0.59	0.82	0	52	71.2	1e-11	--	cuticle protein CUT5 [Portunus pelagicus]
Unigene28121_Ex-zai-2	159	4	159	gi|149675211|gb|ABR27687.1|	335	138	189	0.57	0.82	0	52	70.1	2e-11	--	cuticle proprotein proCP5.2 [Callinectes sapidus]
Unigene28126_Ex-zai-2	159	149	3	gi|261327641|emb|CBH10617.1|	152	68	116	0.51	0.75	0	49	67.4	1e-10	--	T. brucei spp.-specific protein [Trypanosoma brucei gambiense DAL972]
Unigene28126_Ex-zai-2	159	157	11	gi|261331295|emb|CBH14285.1|	151	41	92	0.51	0.65	0.05	52	64.3	1e-09	--	T. brucei spp.-specific protein [Trypanosoma brucei gambiense DAL972]
Unigene28126_Ex-zai-2	159	146	3	gi|195406095|ref|XP_002060510.1|	169	78	125	0.52	0.7	0	48	63.5	2e-09	--	GJ22503 [Drosophila virilis] >gi|194156318|gb|EDW71502.1| GJ22503 [Drosophila virilis]
Unigene28126_Ex-zai-2	159	148	2	gi|21928439|dbj|BAC05810.1|	346	16	68	0.5	0.64	0.07	53	58.5	7e-08	--	seven transmembrane helix receptor [Homo sapiens]
Unigene28126_Ex-zai-2	159	125	3	gi|148677652|gb|EDL09599.1|	61	13	53	0.53	0.73	0	41	57.4	2e-07	--	mCG147311 [Mus musculus]
Unigene28126_Ex-zai-2	159	1	159	gi|170592076|ref|XP_001900795.1|	130	11	62	0.49	0.56	0	53	56.6	3e-07	--	T-cell receptor beta chain ANA 11 [Brugia malayi]
Unigene28126_Ex-zai-2	159	158	3	gi|119571878|gb|EAW51493.1|	181	60	109	0.43	0.71	0.01	53	56.2	3e-07	--	hCG2005277 [Homo sapiens]
Unigene28126_Ex-zai-2	159	158	15	gi|261330028|emb|CBH13012.1|	266	100	146	0.46	0.69	0.02	49	55.8	4e-07	--	T. brucei spp.-specific protein [Trypanosoma brucei gambiense DAL972]
Unigene28126_Ex-zai-2	159	3	158	gi|170574983|ref|XP_001893046.1|	97	6	56	0.5	0.53	0	52	55.8	4e-07	--	T-cell receptor beta chain ANA 11 [Brugia malayi]
Unigene28126_Ex-zai-2	159	6	158	gi|170578137|ref|XP_001894282.1|	102	3	52	0.5	0.54	0	51	55.1	8e-07	--	T-cell receptor beta chain ANA 11 [Brugia malayi]
Unigene28126_Ex-zai-2	159	157	5	gi|149016227|gb|EDL75473.1|	117	6	79	0.41	0.5	0.31	74	55.1	8e-07	--	rCG23740 [Rattus norvegicus]
Unigene28126_Ex-zai-2	159	137	24	gi|149045745|gb|EDL98745.1|	41	1	36	0.5	0.76	0	38	54.7	1e-06	--	rCG54974 [Rattus norvegicus]
Unigene28126_Ex-zai-2	159	6	158	gi|170579958|ref|XP_001895056.1|	119	9	58	0.5	0.52	0	51	54.3	1e-06	--	Histidine-rich glycoprotein precursor [Brugia malayi]
Unigene28126_Ex-zai-2	159	6	143	gi|170572343|ref|XP_001892072.1|	90	17	62	0.52	0.54	0	46	53.9	2e-06	--	T-cell receptor beta chain ANA 11 [Brugia malayi]
Unigene28126_Ex-zai-2	159	6	152	gi|170575217|ref|XP_001893148.1|	87	23	71	0.48	0.53	0	49	53.9	2e-06	--	Hypothetical 17.1 kDa protein in PUR5 3'region [Brugia malayi]
Unigene28126_Ex-zai-2	159	158	3	gi|148696949|gb|EDL28896.1|	99	12	56	0.42	0.61	0	52	53.9	2e-06	--	mCG1051063 [Mus musculus]
Unigene28126_Ex-zai-2	159	155	3	gi|124801495|ref|XP_001349711.1|	307	198	247	0.38	0.57	0.01	52	53.9	2e-06	--	conserved Plasmodium falciparum protein family [Plasmodium falciparum 3D7] >gi|23503445|gb|AAC71979.2| conserved Plasmodium falciparum protein family [Plasmodium falciparum 3D7]
Unigene28126_Ex-zai-2	159	4	141	gi|66571325|ref|NP_001019243.1|	428	377	422	0.47	0.54	0	46	53.5	2e-06	--	integrin beta-like protein 1 [Danio rerio] >gi|66267505|gb|AAH95744.1| Integrin, beta-like 1 [Danio rerio]
Unigene28126_Ex-zai-2	159	158	3	gi|148706505|gb|EDL38452.1|	171	5	79	0.32	0.52	0.31	76	53.5	2e-06	--	mCG1050357 [Mus musculus]
Unigene28126_Ex-zai-2	159	4	159	gi|170594753|ref|XP_001902118.1|	68	12	63	0.44	0.51	0	52	53.1	3e-06	--	T-cell receptor beta chain ANA 11 [Brugia malayi]
Unigene28128_Ex-zai-2	159	3	158	gi|74865845|sp|Q8MP30.1|Y7791_DICDI	233	105	156	0.53	0.82	0	52	97.1	2e-19	--	RecName: Full=Uncharacterized histidine-rich protein DDB_G0274557; Flags: Precursor
Unigene28128_Ex-zai-2	159	3	158	gi|119624987|gb|EAX04582.1|	400	137	195	0.55	0.76	0.11	59	96.3	3e-19	--	hCG1999844 [Homo sapiens]
Unigene28128_Ex-zai-2	159	3	158	gi|134069012|emb|CAM67156.1|	358	234	285	0.55	0.76	0	52	94.4	1e-18	--	Hypothetical repeat protein [Leishmania infantum]
Unigene28128_Ex-zai-2	159	3	158	gi|195503441|ref|XP_002098653.1|	107	24	76	0.5	0.81	0.01	53	88.6	6e-17	--	GE10486 [Drosophila yakuba] >gi|194184754|gb|EDW98365.1| GE10486 [Drosophila yakuba]
Unigene28128_Ex-zai-2	159	3	158	gi|257205780|emb|CAX82541.1|	236	149	209	0.48	0.66	0.16	62	85.5	5e-16	--	Histidine-rich glycoprotein precursor [Schistosoma japonicum]
Unigene28128_Ex-zai-2	159	3	158	gi|123530|sp|P04929.1|HRPX_PLALO	351	206	257	0.5	0.73	0	52	85.1	7e-16	--	RecName: Full=Histidine-rich glycoprotein; Flags: Precursor >gi|9999|emb|CAA25698.1| histidine-rich protein [Plasmodium lophurae] >gi|224316|prf||1101401A protein,His rich
Unigene28128_Ex-zai-2	159	6	158	gi|552196|gb|AAA29616.1|	140	75	128	0.49	0.74	0.07	55	80.5	2e-14	--	histidine-rich protein [Plasmodium lophurae]
Unigene28128_Ex-zai-2	159	9	155	gi|195457150|ref|XP_002075448.1|	255	133	182	0.48	0.72	0.02	50	75.1	7e-13	--	GK18088 [Drosophila willistoni] >gi|194171533|gb|EDW86434.1| GK18088 [Drosophila willistoni]
Unigene28128_Ex-zai-2	159	3	158	gi|195484337|ref|XP_002090651.1|	453	64	115	0.5	0.67	0.01	53	71.6	8e-12	--	GE13224 [Drosophila yakuba] >gi|194176752|gb|EDW90363.1| GE13224 [Drosophila yakuba]
Unigene28128_Ex-zai-2	159	3	158	gi|226475398|emb|CAX77748.1|	144	87	143	0.43	0.64	0.08	57	70.5	2e-11	--	Histidine-rich glycoprotein precursor [Schistosoma japonicum] >gi|226475400|emb|CAX77749.1| Histidine-rich glycoprotein precursor [Schistosoma japonicum] >gi|226475420|emb|CAX77759.1| Histidine-rich glycoprotein precursor [Schistosoma japonicum]
Unigene28128_Ex-zai-2	159	3	158	gi|226475410|emb|CAX77754.1|	145	87	144	0.43	0.63	0.1	58	70.1	2e-11	--	Histidine-rich glycoprotein precursor [Schistosoma japonicum] >gi|226475424|emb|CAX77761.1| Histidine-rich glycoprotein precursor [Schistosoma japonicum] >gi|226475426|emb|CAX77762.1| Histidine-rich glycoprotein precursor [Schistosoma japonicum]
Unigene28128_Ex-zai-2	159	3	152	gi|281200820|gb|EFA75037.1|	733	109	154	0.52	0.6	0	50	69.7	3e-11	--	protein serine/threonine kinase [Polysphondylium pallidum PN500]
Unigene28128_Ex-zai-2	159	3	158	gi|226475408|emb|CAX77753.1|	145	74	138	0.43	0.58	0.2	65	69.7	3e-11	--	Histidine-rich glycoprotein precursor [Schistosoma japonicum] >gi|226475416|emb|CAX77757.1| Histidine-rich glycoprotein precursor [Schistosoma japonicum] >gi|226475422|emb|CAX77760.1| Histidine-rich glycoprotein precursor [Schistosoma japonicum]
Unigene28128_Ex-zai-2	159	3	158	gi|226475406|emb|CAX77752.1|	145	74	138	0.43	0.58	0.2	65	69.7	3e-11	--	Histidine-rich glycoprotein precursor [Schistosoma japonicum] >gi|226475412|emb|CAX77755.1| Histidine-rich glycoprotein precursor [Schistosoma japonicum] >gi|226475418|emb|CAX77758.1| Histidine-rich glycoprotein precursor [Schistosoma japonicum]
Unigene28128_Ex-zai-2	159	3	158	gi|226475404|emb|CAX77751.1|	145	74	138	0.43	0.58	0.2	65	69.7	3e-11	--	Histidine-rich glycoprotein precursor [Schistosoma japonicum] >gi|226475414|emb|CAX77756.1| Histidine-rich glycoprotein precursor [Schistosoma japonicum]
Unigene28128_Ex-zai-2	159	3	158	gi|226475428|emb|CAX77763.1|	145	74	138	0.41	0.53	0.2	65	68.9	5e-11	--	Histidine-rich glycoprotein precursor [Schistosoma japonicum]
Unigene28128_Ex-zai-2	159	3	158	gi|226475402|emb|CAX77750.1|	144	74	137	0.42	0.59	0.18	64	68.6	7e-11	--	Histidine-rich glycoprotein precursor [Schistosoma japonicum]
Unigene28128_Ex-zai-2	159	3	158	gi|226475396|emb|CAX77747.1|	144	74	137	0.42	0.59	0.18	64	68.6	7e-11	--	Histidine-rich glycoprotein precursor [Schistosoma japonicum]
Unigene28128_Ex-zai-2	159	33	158	gi|74853145|sp|Q54KT2.1|Y8896_DICDI	72	4	45	0.47	0.78	0	42	66.6	3e-10	--	RecName: Full=Putative uncharacterized protein DDB_G0287191
Unigene28128_Ex-zai-2	159	3	158	gi|268637559|ref|XP_635152.2|	810	426	481	0.42	0.62	0.07	56	65.9	4e-10	--	C2H2-type zinc finger-containing protein [Dictyostelium discoideum AX4] >gi|256012828|gb|EAL61655.2| C2H2-type zinc finger-containing protein [Dictyostelium discoideum AX4]
Unigene28144_Ex-zai-2	159	8	154	gi|170592076|ref|XP_001900795.1|	130	8	54	0.61	0.67	0.05	52	55.1	8e-07	--	T-cell receptor beta chain ANA 11 [Brugia malayi]
Unigene28144_Ex-zai-2	159	5	154	gi|170574983|ref|XP_001893046.1|	97	10	62	0.57	0.64	0.12	57	52.0	6e-06	--	T-cell receptor beta chain ANA 11 [Brugia malayi]
Unigene28144_Ex-zai-2	159	5	154	gi|170579958|ref|XP_001895056.1|	119	14	64	0.58	0.69	0.09	55	52.0	6e-06	--	Histidine-rich glycoprotein precursor [Brugia malayi]
Unigene28144_Ex-zai-2	159	159	1	gi|149032404|gb|EDL87295.1|	123	6	61	0.47	0.56	0.07	57	51.6	8e-06	--	rCG39000, isoform CRA_a [Rattus norvegicus]
Unigene28144_Ex-zai-2	159	5	154	gi|170578137|ref|XP_001894282.1|	102	8	58	0.58	0.67	0.09	55	51.6	8e-06	--	T-cell receptor beta chain ANA 11 [Brugia malayi]
Unigene28158_Ex-zai-2	159	155	3	gi|156229745|gb|AAI52491.1|	307	231	282	0.63	0.75	0.01	52	58.2	9e-08	--	LOC797832 protein [Danio rerio]
Unigene28158_Ex-zai-2	159	155	3	gi|56755964|gb|AAW26160.1|	103	11	62	0.63	0.75	0.01	52	58.2	9e-08	--	SJCHGC06985 protein [Schistosoma japonicum]
Unigene28158_Ex-zai-2	159	155	3	gi|552132|gb|AAA28872.1|	81	21	68	0.6	0.7	0	51	53.5	2e-06	--	Bkm-like protein [Drosophila melanogaster]
Unigene28163_Ex-zai-2	159	158	6	gi|293361836|ref|XP_002730111.1|	159	60	110	0.52	0.7	0	51	54.3	1e-06	--	PREDICTED: hypothetical protein [Rattus norvegicus]
Unigene28164_Ex-zai-2	159	157	2	gi|262401442|gb|ACY66623.1|	104	43	94	0.92	1	0	52	107	1e-22	--	ribosomal protein L44e [Scylla paramamosain]
Unigene28164_Ex-zai-2	159	157	2	gi|70909939|emb|CAJ17456.1|	104	43	94	0.82	0.94	0	52	99.0	5e-20	--	ribosomal protein L44e [Hister sp. APV-2005]
Unigene28164_Ex-zai-2	159	157	2	gi|239789813|dbj|BAH71506.1|	104	43	94	0.8	0.96	0	52	98.2	8e-20	--	ACYPI000896 [Acyrthosiphon pisum]
Unigene28164_Ex-zai-2	159	157	2	gi|115738180|ref|XP_797556.2|	104	43	94	0.82	0.9	0	52	98.2	8e-20	--	PREDICTED: similar to ribosomal protein L44 [Strongylocentrotus purpuratus] >gi|115977032|ref|XP_001178198.1| PREDICTED: similar to ribosomal protein L44 [Strongylocentrotus purpuratus]
Unigene28164_Ex-zai-2	159	157	2	gi|114153164|gb|ABI52748.1|	105	44	95	0.8	0.92	0	52	97.8	1e-19	--	ribosomal protein L44 [Argas monolakensis]
Unigene28164_Ex-zai-2	159	157	2	gi|70909935|emb|CAJ17454.1|	104	43	94	0.8	0.92	0	52	97.4	1e-19	--	ribosomal protein L44e [Eucinetus sp. APV-2005]
Unigene28164_Ex-zai-2	159	157	2	gi|307006525|gb|ADN23547.1|	72	11	62	0.8	0.92	0	52	97.1	2e-19	--	60S ribosomal protein L44 [Hyalomma marginatum rufipes]
Unigene28164_Ex-zai-2	159	157	2	gi|307181094|gb|EFN68839.1|	104	43	94	0.8	0.92	0	52	97.1	2e-19	--	60S ribosomal protein L44 [Camponotus floridanus]
Unigene28164_Ex-zai-2	159	157	2	gi|237761920|emb|CAR94546.1|	79	18	69	0.8	0.92	0	52	97.1	2e-19	--	ribosomal protein L44e [Blattella germanica]
Unigene28164_Ex-zai-2	159	157	2	gi|166952325|gb|ABZ04245.1|	106	45	96	0.78	0.92	0	52	97.1	2e-19	--	ribosomal protein rpl36a [Lineus viridis]
Unigene28164_Ex-zai-2	159	157	2	gi|156543527|ref|XP_001602733.1|	114	53	104	0.8	0.92	0	52	97.1	2e-19	--	PREDICTED: similar to ribosomal protein L44e [Nasonia vitripennis]
Unigene28164_Ex-zai-2	159	157	2	gi|149287034|gb|ABR23416.1|	105	44	95	0.8	0.92	0	52	97.1	2e-19	--	60S ribosomal protein L44 [Ornithodoros parkeri] >gi|260908292|gb|ACX53867.1| 60S ribosomal protein L44 [Rhipicephalus sanguineus]
Unigene28164_Ex-zai-2	159	157	2	gi|110756078|ref|XP_394987.3|	126	65	116	0.8	0.92	0	52	97.1	2e-19	--	PREDICTED: similar to Ribosomal protein L36A CG7424-PA [Apis mellifera]
Unigene28164_Ex-zai-2	159	157	2	gi|51011508|gb|AAT92163.1|	105	44	95	0.8	0.92	0	52	97.1	2e-19	--	ribosomal protein L44 [Ixodes pacificus] >gi|67083897|gb|AAY66883.1| ribosomal protein L44 [Ixodes scapularis]
Unigene28164_Ex-zai-2	159	157	2	gi|70909929|emb|CAJ17451.1|	104	43	94	0.8	0.92	0	52	97.1	2e-19	--	ribosomal protein L44e [Agriotes lineatus] >gi|70909933|emb|CAJ17453.1| ribosomal protein L44e [Dascillus cervinus]
Unigene28164_Ex-zai-2	159	157	2	gi|70909937|emb|CAJ17455.1|	104	43	94	0.8	0.92	0	52	96.7	2e-19	--	ribosomal protein L44e [Georissus sp. APV-2005]
Unigene28164_Ex-zai-2	159	157	2	gi|70909941|emb|CAJ17457.1|	104	43	94	0.8	0.9	0	52	96.3	3e-19	--	ribosomal protein L44e [Platystomos albinus]
Unigene28164_Ex-zai-2	159	157	2	gi|264667399|gb|ACY71285.1|	104	43	94	0.8	0.9	0	52	95.9	4e-19	--	ribosomal protein L36A [Chrysomela tremulae]
Unigene28164_Ex-zai-2	159	157	2	gi|241669024|gb|ACS68170.1|	112	51	102	0.8	0.9	0	52	95.9	4e-19	--	TA01007p [Drosophila melanogaster]
Unigene28164_Ex-zai-2	159	157	2	gi|195434394|ref|XP_002065188.1|	106	45	96	0.8	0.9	0	52	95.9	4e-19	--	GK14804 [Drosophila willistoni] >gi|194161273|gb|EDW76174.1| GK14804 [Drosophila willistoni]
Unigene28172_Ex-zai-2	159	141	4	gi|307197915|gb|EFN79014.1|	206	2	47	0.54	0.78	0	46	60.1	2e-08	--	Coiled-coil domain-containing protein 43 [Harpegnathos saltator]
Unigene28172_Ex-zai-2	159	129	1	gi|195473247|ref|XP_002088907.1|	208	6	48	0.55	0.74	0	43	57.0	2e-07	--	GE10599 [Drosophila yakuba] >gi|194175008|gb|EDW88619.1| GE10599 [Drosophila yakuba]
Unigene28172_Ex-zai-2	159	129	1	gi|194858901|ref|XP_001969280.1|	208	6	48	0.55	0.74	0	43	57.0	2e-07	--	GG24037 [Drosophila erecta] >gi|190661147|gb|EDV58339.1| GG24037 [Drosophila erecta]
Unigene28172_Ex-zai-2	159	129	1	gi|195051500|ref|XP_001993108.1|	206	3	46	0.59	0.72	0.02	44	55.5	6e-07	--	GH13644 [Drosophila grimshawi] >gi|193900167|gb|EDV99033.1| GH13644 [Drosophila grimshawi]
Unigene28172_Ex-zai-2	159	126	1	gi|66547845|ref|XP_623500.1|	214	8	49	0.59	0.73	0	42	55.5	6e-07	--	PREDICTED: similar to CG9586-PB [Apis mellifera]
Unigene28172_Ex-zai-2	159	129	1	gi|19920990|ref|NP_609277.1|	208	6	48	0.55	0.69	0	43	54.7	1e-06	--	CG9586 [Drosophila melanogaster] >gi|17945783|gb|AAL48939.1| RE34039p [Drosophila melanogaster] >gi|22946011|gb|AAN10689.1| CG9586 [Drosophila melanogaster]
Unigene28172_Ex-zai-2	159	129	4	gi|195433402|ref|XP_002064701.1|	210	6	47	0.54	0.76	0	42	54.3	1e-06	--	GK15064 [Drosophila willistoni] >gi|194160786|gb|EDW75687.1| GK15064 [Drosophila willistoni]
Unigene28172_Ex-zai-2	159	129	1	gi|195116092|ref|XP_002002590.1|	207	3	46	0.56	0.72	0.02	44	53.9	2e-06	--	GI11923 [Drosophila mojavensis] >gi|193913165|gb|EDW12032.1| GI11923 [Drosophila mojavensis]
Unigene28172_Ex-zai-2	159	129	1	gi|195577785|ref|XP_002078749.1|	208	6	48	0.53	0.69	0	43	53.5	2e-06	--	GD22364 [Drosophila simulans] >gi|194190758|gb|EDX04334.1| GD22364 [Drosophila simulans]
Unigene28172_Ex-zai-2	159	129	1	gi|195339409|ref|XP_002036312.1|	208	6	48	0.53	0.69	0	43	53.5	2e-06	--	GM12539 [Drosophila sechellia] >gi|194130192|gb|EDW52235.1| GM12539 [Drosophila sechellia]
Unigene28172_Ex-zai-2	159	129	1	gi|195156675|ref|XP_002019222.1|	208	6	48	0.55	0.69	0	43	53.5	2e-06	--	GL25537 [Drosophila persimilis] >gi|198472114|ref|XP_001355841.2| GA21893 [Drosophila pseudoobscura pseudoobscura] >gi|194115375|gb|EDW37418.1| GL25537 [Drosophila persimilis] >gi|198139610|gb|EAL32900.2| GA21893 [Drosophila pseudoobscura pseudoobscura]
Unigene28172_Ex-zai-2	159	129	1	gi|195384816|ref|XP_002051108.1|	207	3	46	0.56	0.72	0.02	44	53.1	3e-06	--	GJ14035 [Drosophila virilis] >gi|194147565|gb|EDW63263.1| GJ14035 [Drosophila virilis]
Unigene28172_Ex-zai-2	159	126	4	gi|307168647|gb|EFN61683.1|	208	8	48	0.56	0.73	0	41	52.4	5e-06	--	Coiled-coil domain-containing protein 43 [Camponotus floridanus]
Unigene28179_Ex-zai-2	159	6	158	gi|67583390|ref|XP_664986.1|	434	368	419	0.54	0.62	0.03	53	51.6	8e-06	--	hypothetical protein [Cryptosporidium hominis TU502] >gi|54655259|gb|EAL34756.1| hypothetical protein Chro.40111 [Cryptosporidium hominis]
Unigene28184_Ex-zai-2	159	1	159	gi|170579958|ref|XP_001895056.1|	119	3	54	0.58	0.66	0	53	76.3	3e-13	--	Histidine-rich glycoprotein precursor [Brugia malayi]
Unigene28184_Ex-zai-2	159	1	159	gi|170577748|ref|XP_001894123.1|	133	64	115	0.56	0.67	0	53	75.1	7e-13	--	T-cell receptor beta chain ANA 11 [Brugia malayi]
Unigene28184_Ex-zai-2	159	1	159	gi|170578137|ref|XP_001894282.1|	102	9	60	0.56	0.66	0	53	75.1	7e-13	--	T-cell receptor beta chain ANA 11 [Brugia malayi]
Unigene28184_Ex-zai-2	159	1	159	gi|170574983|ref|XP_001893046.1|	97	9	60	0.54	0.66	0	53	72.8	4e-12	--	T-cell receptor beta chain ANA 11 [Brugia malayi]
Unigene28184_Ex-zai-2	159	159	1	gi|261331295|emb|CBH14285.1|	151	38	87	0.56	0.71	0	53	72.4	5e-12	--	T. brucei spp.-specific protein [Trypanosoma brucei gambiense DAL972]
Unigene28184_Ex-zai-2	159	1	159	gi|170592076|ref|XP_001900795.1|	130	12	58	0.54	0.62	0	53	71.6	8e-12	--	T-cell receptor beta chain ANA 11 [Brugia malayi]
Unigene28184_Ex-zai-2	159	1	159	gi|66571325|ref|NP_001019243.1|	428	373	420	0.56	0.64	0	53	70.9	1e-11	--	integrin beta-like protein 1 [Danio rerio] >gi|66267505|gb|AAH95744.1| Integrin, beta-like 1 [Danio rerio]
Unigene28184_Ex-zai-2	159	1	159	gi|170572343|ref|XP_001892072.1|	90	17	64	0.56	0.62	0	53	70.5	2e-11	--	T-cell receptor beta chain ANA 11 [Brugia malayi]
Unigene28184_Ex-zai-2	159	1	159	gi|170576646|ref|XP_001893711.1|	107	31	84	0.54	0.61	0.03	55	69.3	4e-11	--	T-cell receptor beta chain ANA 11 [Brugia malayi]
Unigene28184_Ex-zai-2	159	1	159	gi|170594753|ref|XP_001902118.1|	68	4	55	0.54	0.6	0	53	69.3	4e-11	--	T-cell receptor beta chain ANA 11 [Brugia malayi]
Unigene28184_Ex-zai-2	159	1	156	gi|170575217|ref|XP_001893148.1|	87	21	67	0.55	0.63	0	52	67.8	1e-10	--	Hypothetical 17.1 kDa protein in PUR5 3'region [Brugia malayi]
Unigene28184_Ex-zai-2	159	2	157	gi|149032451|gb|EDL87342.1|	142	15	71	0.5	0.59	0.08	57	66.2	3e-10	--	rCG39143 [Rattus norvegicus]
Unigene28184_Ex-zai-2	159	159	1	gi|261327641|emb|CBH10617.1|	152	70	121	0.54	0.67	0	53	65.9	4e-10	--	T. brucei spp.-specific protein [Trypanosoma brucei gambiense DAL972]
Unigene28184_Ex-zai-2	159	1	159	gi|148708998|gb|EDL40944.1|	89	13	60	0.5	0.62	0	53	65.5	6e-10	--	mCG148429 [Mus musculus]
Unigene28184_Ex-zai-2	159	1	159	gi|148670475|gb|EDL02422.1|	191	78	135	0.48	0.56	0.08	58	65.5	6e-10	--	mCG141253 [Mus musculus]
Unigene28184_Ex-zai-2	159	2	157	gi|170576778|ref|XP_001893762.1|	125	51	91	0.53	0.59	0	52	64.3	1e-09	--	T-cell receptor beta chain ANA 11 [Brugia malayi]
Unigene28184_Ex-zai-2	159	159	1	gi|149016227|gb|EDL75473.1|	117	3	80	0.44	0.53	0.32	78	63.9	2e-09	--	rCG23740 [Rattus norvegicus]
Unigene28184_Ex-zai-2	159	157	2	gi|21928439|dbj|BAC05810.1|	346	37	77	0.51	0.69	0	52	62.8	4e-09	--	seven transmembrane helix receptor [Homo sapiens]
Unigene28184_Ex-zai-2	159	157	2	gi|195406095|ref|XP_002060510.1|	169	87	131	0.53	0.65	0	52	62.0	6e-09	--	GJ22503 [Drosophila virilis] >gi|194156318|gb|EDW71502.1| GJ22503 [Drosophila virilis]
Unigene28184_Ex-zai-2	159	2	154	gi|149019135|gb|EDL77776.1|	194	28	85	0.48	0.62	0.12	58	61.6	8e-09	--	rCG26050 [Rattus norvegicus]
Unigene28185_Ex-zai-2	159	1	111	gi|190338776|gb|AAI63934.1|	1491	136	172	0.64	0.7	0	37	57.8	1e-07	--	Col2a1a protein [Danio rerio]
Unigene28185_Ex-zai-2	159	1	111	gi|189441709|gb|AAI67477.1|	1421	66	102	0.64	0.7	0	37	57.8	1e-07	--	Col2a1a protein [Danio rerio]
Unigene28185_Ex-zai-2	159	1	111	gi|85662707|ref|NP_571367.1|	1491	136	172	0.64	0.7	0	37	57.8	1e-07	--	collagen alpha-1(II) chain [Danio rerio] >gi|84626356|gb|ABC59719.1| collagen type II, alpha 1 [Danio rerio] >gi|169158300|emb|CAQ13307.1| collagen type II, alpha-1a [Danio rerio]
Unigene28185_Ex-zai-2	159	7	111	gi|240849597|ref|NP_001155862.1|	1715	624	658	0.68	0.74	0	35	57.4	2e-07	--	collagen, type IV, alpha 2 [Gallus gallus]
Unigene28185_Ex-zai-2	159	1	111	gi|203425|gb|AAA40919.1|	123	63	99	0.67	0.7	0	37	56.6	3e-07	--	prepro-alpha-1 type II collagen [Rattus norvegicus]
Unigene28185_Ex-zai-2	159	1	111	gi|6978677|ref|NP_037061.1|	1419	63	99	0.67	0.7	0	37	56.6	3e-07	--	collagen alpha-1(II) chain precursor [Rattus norvegicus] >gi|83301579|sp|P05539.2|CO2A1_RAT RecName: Full=Collagen alpha-1(II) chain; AltName: Full=Alpha-1 type II collagen; Contains: RecName: Full=Chondrocalcin; Flags: Precursor >gi|1032389|gb|AAA79780.1| collagen alpha 1 type II [Rattus norvegicus]
Unigene28185_Ex-zai-2	159	1	111	gi|45383309|ref|NP_989757.1|	1420	65	101	0.64	0.7	0	37	56.2	3e-07	--	collagen alpha-1(II) chain [Gallus gallus] >gi|15546070|gb|AAK98621.1| alpha 1 type IIA collagen precursor [Gallus gallus]
Unigene28185_Ex-zai-2	159	1	111	gi|211636|gb|AAA48714.1|	206	135	171	0.64	0.7	0	37	56.2	3e-07	--	type II collagen [Gallus gallus]
Unigene28185_Ex-zai-2	159	1	111	gi|301769877|ref|XP_002920361.1|	1473	148	184	0.64	0.7	0	37	55.5	6e-07	--	PREDICTED: collagen alpha-1(II) chain-like [Ailuropoda melanoleuca]
Unigene28185_Ex-zai-2	159	1	111	gi|297691663|ref|XP_002823196.1|	1487	132	168	0.64	0.7	0	37	55.5	6e-07	--	PREDICTED: collagen alpha-1(II) chain-like [Pongo abelii]
Unigene28185_Ex-zai-2	159	1	111	gi|291414477|ref|XP_002723485.1|	1418	63	99	0.64	0.7	0	37	55.5	6e-07	--	PREDICTED: type II Collagen isoform 2 [Oryctolagus cuniculus]
Unigene28185_Ex-zai-2	159	1	111	gi|307548928|ref|NP_001182600.1|	1487	132	168	0.64	0.7	0	37	55.5	6e-07	--	collagen alpha-1(II) chain [Oryctolagus cuniculus]
Unigene28185_Ex-zai-2	159	1	111	gi|164414427|ref|NP_001106695.1|	1418	63	99	0.64	0.7	0	37	55.5	6e-07	--	collagen alpha-1(II) chain isoform 2 [Bos taurus] >gi|296487749|gb|DAA29862.1| collagen alpha-1(II) chain isoform 2 [Bos taurus]
Unigene28185_Ex-zai-2	159	1	111	gi|164414425|ref|NP_001001135.2|	1487	132	168	0.64	0.7	0	37	55.5	6e-07	--	collagen alpha-1(II) chain isoform 1 [Bos taurus] >gi|296487748|gb|DAA29861.1| collagen alpha-1(II) chain isoform 1 [Bos taurus]
Unigene28185_Ex-zai-2	159	1	111	gi|119578370|gb|EAW57966.1|	1418	63	99	0.64	0.7	0	37	55.5	6e-07	--	collagen, type II, alpha 1 (primary osteoarthritis, spondyloepiphyseal dysplasia, congenital), isoform CRA_a [Homo sapiens]
Unigene28185_Ex-zai-2	159	1	111	gi|119578372|gb|EAW57968.1|	1488	133	169	0.64	0.7	0	37	55.5	6e-07	--	collagen, type II, alpha 1 (primary osteoarthritis, spondyloepiphyseal dysplasia, congenital), isoform CRA_c [Homo sapiens]
Unigene28185_Ex-zai-2	159	1	111	gi|119578373|gb|EAW57969.1|	1387	32	68	0.64	0.7	0	37	55.5	6e-07	--	collagen, type II, alpha 1 (primary osteoarthritis, spondyloepiphyseal dysplasia, congenital), isoform CRA_d [Homo sapiens]
Unigene28185_Ex-zai-2	159	1	111	gi|119578374|gb|EAW57970.1|	1487	132	168	0.64	0.7	0	37	55.5	6e-07	--	collagen, type II, alpha 1 (primary osteoarthritis, spondyloepiphyseal dysplasia, congenital), isoform CRA_e [Homo sapiens]
Unigene28185_Ex-zai-2	159	1	111	gi|119578371|gb|EAW57967.1|	1418	63	99	0.64	0.7	0	37	55.5	6e-07	--	collagen, type II, alpha 1 (primary osteoarthritis, spondyloepiphyseal dysplasia, congenital), isoform CRA_b [Homo sapiens]
Unigene28185_Ex-zai-2	159	1	111	gi|111118974|ref|NP_149162.2|	1418	63	99	0.64	0.7	0	37	55.5	6e-07	--	collagen alpha-1(II) chain isoform 2 precursor [Homo sapiens]
Unigene28196_Ex-zai-2	159	159	4	gi|45478170|gb|AAS66256.1|	240	165	217	0.52	0.79	0.01	53	57.0	2e-07	--	LRRGT00165 [Rattus norvegicus]
Unigene28196_Ex-zai-2	159	159	4	gi|111218572|ref|XP_001134472.1|	1720	877	929	0.52	0.79	0.01	53	56.6	3e-07	--	PHD zinc finger-containing protein [Dictyostelium discoideum AX4] >gi|90970872|gb|EAS66936.1| PHD zinc finger-containing protein [Dictyostelium discoideum AX4]
Unigene28196_Ex-zai-2	159	159	4	gi|194208866|ref|XP_001502543.2|	1256	390	441	0.48	0.76	0	52	55.1	8e-07	--	PREDICTED: similar to KIAA0182 [Equus caballus]
Unigene28196_Ex-zai-2	159	159	4	gi|189529618|ref|XP_001921725.1|	1924	1317	1371	0.45	0.74	0.05	55	55.1	8e-07	--	PREDICTED: glutamate-like [Danio rerio]
Unigene28196_Ex-zai-2	159	159	4	gi|74860455|sp|Q86AH4.1|Y8592_DICDI	629	350	401	0.48	0.76	0	52	54.3	1e-06	--	RecName: Full=Putative uncharacterized protein DDB_G0271982
Unigene28196_Ex-zai-2	159	159	4	gi|291236595|ref|XP_002738224.1|	587	120	174	0.5	0.78	0.05	55	53.1	3e-06	--	PREDICTED: protein phosphatase 1, regulatory (inhibitor) subunit 12A-like, partial [Saccoglossus kowalevskii]
Unigene28196_Ex-zai-2	159	158	3	gi|37361880|gb|AAQ91053.1|	900	153	204	0.5	0.71	0	52	53.1	3e-06	--	LRRGT00097 [Rattus norvegicus]
Unigene28196_Ex-zai-2	159	159	4	gi|281211555|gb|EFA85717.1|	1648	715	766	0.46	0.73	0	52	52.8	4e-06	--	LIM-type zinc finger-containing protein [Polysphondylium pallidum PN500]
Unigene28196_Ex-zai-2	159	159	4	gi|195575603|ref|XP_002077667.1|	783	429	480	0.42	0.71	0	52	52.8	4e-06	--	GD23040 [Drosophila simulans] >gi|194189676|gb|EDX03252.1| GD23040 [Drosophila simulans]
Unigene28196_Ex-zai-2	159	159	4	gi|183396269|gb|ACC62005.1|	161	50	102	0.47	0.77	0.01	53	52.4	5e-06	--	hydroxyproline-rich glycoprotein [Cryptosporidium hominis]
Unigene28196_Ex-zai-2	159	159	4	gi|117647456|gb|ABK51685.1|	161	50	102	0.47	0.77	0.01	53	52.4	5e-06	--	hydroxyproline-rich glycoprotein precursor [Cryptosporidium hominis]
Unigene28196_Ex-zai-2	159	159	4	gi|117647450|gb|ABK51682.1|	151	40	92	0.47	0.77	0.01	53	52.4	5e-06	--	hydroxyproline-rich glycoprotein precursor [Cryptosporidium hominis] >gi|183396275|gb|ACC62008.1| hydroxyproline-rich glycoprotein [Cryptosporidium hominis]
Unigene28196_Ex-zai-2	159	159	4	gi|117647452|gb|ABK51683.1|	158	47	99	0.47	0.77	0.01	53	52.4	5e-06	--	hydroxyproline-rich glycoprotein precursor [Cryptosporidium hominis]
Unigene28196_Ex-zai-2	159	159	4	gi|117647454|gb|ABK51684.1|	155	44	96	0.47	0.77	0.01	53	52.4	5e-06	--	hydroxyproline-rich glycoprotein precursor [Cryptosporidium hominis] >gi|183396267|gb|ACC62004.1| hydroxyproline-rich glycoprotein [Cryptosporidium hominis] >gi|183396271|gb|ACC62006.1| hydroxyproline-rich glycoprotein [Cryptosporidium hominis]
Unigene28196_Ex-zai-2	159	159	4	gi|117647458|gb|ABK51686.1|	157	46	98	0.47	0.77	0.01	53	52.4	5e-06	--	hydroxyproline-rich glycoprotein precursor [Cryptosporidium hominis]
Unigene28196_Ex-zai-2	159	150	1	gi|111226944|ref|XP_645574.2|	1845	614	664	0.47	0.8	0.01	51	52.4	5e-06	--	SAM domain-containing protein [Dictyostelium discoideum AX4] >gi|90970850|gb|EAL71677.2| SAM domain-containing protein [Dictyostelium discoideum AX4]
Unigene28196_Ex-zai-2	159	159	4	gi|67599933|ref|XP_666323.1|	328	40	92	0.47	0.77	0.01	53	52.4	5e-06	--	hydroxyproline-rich glycoprotein dz-hrgp precursor [Cryptosporidium hominis TU502] >gi|54657295|gb|EAL36092.1| hydroxyproline-rich glycoprotein dz-hrgp precursor [Cryptosporidium hominis]
Unigene28196_Ex-zai-2	159	159	4	gi|297699379|ref|XP_002826767.1|	1109	237	288	0.44	0.75	0	52	52.0	6e-06	--	PREDICTED: genetic suppressor element 1-like [Pongo abelii]
Unigene28196_Ex-zai-2	159	159	1	gi|224091963|ref|XP_002187177.1|	1066	654	706	0.41	0.79	0	53	52.0	6e-06	--	PREDICTED: ring finger protein 20 [Taeniopygia guttata]
Unigene28196_Ex-zai-2	159	159	4	gi|197304650|dbj|BAA11499.2|	1157	285	336	0.44	0.75	0	52	52.0	6e-06	--	KIAA0182 [Homo sapiens]
Unigene28198_Ex-zai-2	159	158	3	gi|170033919|ref|XP_001844823.1|	494	357	408	0.55	0.73	0	52	67.8	1e-10	--	cytochrome P450 6a8 [Culex quinquefasciatus] >gi|167875068|gb|EDS38451.1| cytochrome P450 6a8 [Culex quinquefasciatus]
Unigene28198_Ex-zai-2	159	158	3	gi|194218796|ref|XP_001498057.2|	503	362	411	0.55	0.78	0	52	65.9	4e-10	--	PREDICTED: similar to cytochrome P450 3A89 [Equus caballus]
Unigene28198_Ex-zai-2	159	158	3	gi|61611906|gb|AAX47271.1|	508	368	419	0.53	0.69	0	52	64.7	1e-09	--	cytochrome P450 [Culex pipiens pallens]
Unigene28198_Ex-zai-2	159	158	3	gi|150022364|gb|ABN80241.2|	521	385	436	0.44	0.75	0	52	63.9	2e-09	--	cytochrome P450 [Liposcelis bostrychophila]
Unigene28198_Ex-zai-2	159	158	3	gi|6525047|gb|AAF15303.1|AF204959_1	503	362	411	0.53	0.76	0	52	63.9	2e-09	--	cytochrome P450 3A25 [Mus musculus]
Unigene28198_Ex-zai-2	159	158	3	gi|269784682|ref|NP_062766.2|	503	362	411	0.53	0.76	0	52	63.9	2e-09	--	cytochrome P450 3A25 [Mus musculus] >gi|5921918|sp|O09158.1|CP3AP_MOUSE RecName: Full=Cytochrome P450 3A25; AltName: Full=CYPIIIA25 >gi|1914796|emb|CAA72720.1| cytochrome P450IIIA25 [Mus musculus] >gi|20809412|gb|AAH28855.1| Cytochrome P450, family 3, subfamily a, polypeptide 25 [Mus musculus]
Unigene28198_Ex-zai-2	159	158	3	gi|6681115|ref|NP_031845.1|	503	362	411	0.55	0.73	0	52	63.9	2e-09	--	cytochrome P450 3A13 [Mus musculus] >gi|5921912|sp|Q64464.1|CP3AD_MOUSE RecName: Full=Cytochrome P450 3A13; AltName: Full=CYPIIIA13 >gi|50635|emb|CAA44754.1| cytochrome P-450IIIA [Mus musculus] >gi|55778715|gb|AAH46592.1| Cytochrome P450, family 3, subfamily a, polypeptide 13 [Mus musculus] >gi|61197023|gb|AAX39491.1| CYP3A13 [Mus musculus] >gi|148687280|gb|EDL19227.1| cytochrome P450, family 3, …
Unigene28198_Ex-zai-2	159	158	3	gi|48976101|ref|NP_001001751.1|	508	368	417	0.53	0.71	0	52	63.5	2e-09	--	cytochrome P450 A 37 [Gallus gallus] >gi|6522679|emb|CAB62060.1| Cytochrome P450 [Gallus gallus]
Unigene28198_Ex-zai-2	159	158	3	gi|126334464|ref|XP_001362807.1|	505	364	413	0.53	0.75	0	52	63.2	3e-09	--	PREDICTED: similar to cytochrome P450 CYP3A70 [Monodelphis domestica]
Unigene28198_Ex-zai-2	159	158	3	gi|47523898|ref|NP_999587.1|	503	362	411	0.51	0.76	0	52	63.2	3e-09	--	cytochrome P450 3A39 [Sus scrofa] >gi|4151927|gb|AAD04628.1| cytochrome P450 [Sus scrofa]
Unigene28198_Ex-zai-2	159	158	3	gi|306782593|ref|NP_001182438.1|	503	362	411	0.51	0.76	0	52	63.2	3e-09	--	cytochrome P450, subfamily IIIA, polypeptide 22 [Sus scrofa] >gi|40316434|dbj|BAD06180.1| cytochrome P450 [Sus scrofa domestica]
Unigene28198_Ex-zai-2	159	158	3	gi|194018574|ref|NP_001123376.1|	503	362	411	0.48	0.78	0	52	63.2	3e-09	--	cytochrome P450 3A24 [Ovis aries] >gi|2493370|sp|Q29496.1|CP3AO_SHEEP RecName: Full=Cytochrome P450 3A24; AltName: Full=CYPIIIA24 >gi|1381232|gb|AAB02657.1| cytochrome P450 CYP3A24 [Ovis aries]
Unigene28198_Ex-zai-2	159	158	3	gi|126334516|ref|XP_001367503.1|	634	493	542	0.51	0.73	0	52	62.8	4e-09	--	PREDICTED: similar to cytochrome P450 3A80 [Monodelphis domestica]
Unigene28198_Ex-zai-2	159	158	3	gi|50261642|gb|AAT72405.1|	508	368	419	0.51	0.69	0	52	62.8	4e-09	--	cytochrome P450 [Culex pipiens pallens]
Unigene28198_Ex-zai-2	159	158	3	gi|170051330|ref|XP_001861715.1|	508	368	419	0.51	0.69	0	52	62.8	4e-09	--	cytochrome P450 6a22 [Culex quinquefasciatus] >gi|7024447|dbj|BAA92152.1| cytochrome P450 [Culex quinquefasciatus] >gi|167872652|gb|EDS36035.1| cytochrome P450 6a22 [Culex quinquefasciatus]
Unigene28198_Ex-zai-2	159	158	3	gi|296473029|gb|DAA15144.1|	452	311	360	0.48	0.78	0	52	62.4	5e-09	--	cytochrome P450 CYP3A24-like protein [Bos taurus]
Unigene28198_Ex-zai-2	159	158	3	gi|196475656|gb|ACG76385.1|	503	362	411	0.53	0.71	0	52	62.4	5e-09	--	cytochrome P450 CYP3A [Sus scrofa]
Unigene28198_Ex-zai-2	159	158	3	gi|151554308|gb|AAI49540.1|	375	234	283	0.48	0.78	0	52	62.4	5e-09	--	LOC517246 protein [Bos taurus]
Unigene28198_Ex-zai-2	159	158	3	gi|16033755|gb|AAL13316.1|AF424780_1	503	362	411	0.53	0.71	0	52	62.4	5e-09	--	cytochrome P450 3A [Sus scrofa]
Unigene28198_Ex-zai-2	159	158	3	gi|47523900|ref|NP_999588.1|	503	362	411	0.53	0.71	0	52	62.4	5e-09	--	cytochrome P450 3A29 [Sus scrofa] >gi|5921921|sp|P79401.1|CP3AT_PIG RecName: Full=Cytochrome P450 3A29; AltName: Full=CYPIIIA29 >gi|1903317|emb|CAB07513.1| cytochrome P450 [Sus scrofa]
Unigene28200_Ex-zai-2	159	1	159	gi|25152562|ref|NP_741272.1|	424	369	422	0.74	0.85	0.01	54	89.4	4e-17	--	PAtterning Defective family member (pad-2) [Caenorhabditis elegans] >gi|26006707|sp|Q8WR51.1|OFUT2_CAEEL RecName: Full=GDP-fucose protein O-fucosyltransferase 2; AltName: Full=Patterning defective protein 2; AltName: Full=Peptide-O-fucosyltransferase 2; Short=O-FucT-2; Flags: Precursor >gi|18182600|gb|AAL65193.1|AF455271_1 C21ORF80 [Caenorhabditis elegans] >gi|22859077|emb|CAD45602.1| C. elegans …
Unigene28200_Ex-zai-2	159	1	159	gi|189238778|ref|XP_001814855.1|	403	349	401	0.69	0.83	0	53	87.8	1e-16	--	PREDICTED: similar to protein O-fucosyltransferase 2 [Tribolium castaneum]
Unigene28200_Ex-zai-2	159	1	159	gi|75911320|gb|ABA29472.1|	433	369	423	0.74	0.81	0.03	55	87.4	1e-16	--	protein O-fucosyltransferase 2 [Ciona savignyi]
Unigene28200_Ex-zai-2	159	1	159	gi|50080004|emb|CAH03735.1|	403	339	393	0.74	0.81	0.03	55	87.4	1e-16	--	protein-O-fucosyltransferase 2 [Ciona savignyi]
Unigene28200_Ex-zai-2	159	1	159	gi|308497178|ref|XP_003110776.1|	441	386	439	0.7	0.87	0.01	54	87.0	2e-16	--	CRE-PAD-2 protein [Caenorhabditis remanei] >gi|308242656|gb|EFO86608.1| CRE-PAD-2 protein [Caenorhabditis remanei]
Unigene28200_Ex-zai-2	159	1	159	gi|148298691|ref|NP_001091743.1|	405	351	403	0.62	0.84	0	53	84.3	1e-15	--	protein O-fucosyltransferase 2 [Bombyx mori] >gi|75911324|gb|ABA29474.1| protein O-fucosyltransferase 2 [Bombyx mori]
Unigene28200_Ex-zai-2	159	1	159	gi|52208035|emb|CAH41977.1|	362	308	360	0.62	0.84	0	53	84.3	1e-15	--	protein-O-fucosyltransferase 2 [Bombyx mori]
Unigene28200_Ex-zai-2	159	1	159	gi|50079998|emb|CAH03732.1|	424	368	421	0.68	0.81	0.01	54	83.6	2e-15	--	protein-O-fucosyltransferase 2 [Caenorhabditis briggsae]
Unigene28200_Ex-zai-2	159	1	159	gi|74096481|ref|NP_001027702.1|	434	370	424	0.7	0.8	0.03	55	83.6	2e-15	--	fut13 protein [Ciona intestinalis]
Unigene28200_Ex-zai-2	159	1	159	gi|239792132|dbj|BAH72442.1|	401	347	399	0.62	0.77	0	53	80.9	1e-14	--	ACYPI004711 [Acyrthosiphon pisum]
Unigene28200_Ex-zai-2	159	1	159	gi|110762686|ref|XP_001120621.1|	440	386	438	0.64	0.81	0	53	80.5	2e-14	--	PREDICTED: similar to protein O-fucosyltransferase 2 [Apis mellifera]
Unigene28200_Ex-zai-2	159	1	159	gi|307766451|gb|EFO25685.1|	474	412	465	0.66	0.79	0.01	54	79.0	5e-14	--	GDP-fucose protein O-fucosyltransferase 2 [Loa loa]
Unigene28200_Ex-zai-2	159	1	159	gi|149639043|ref|XP_001508267.1|	505	449	502	0.68	0.75	0.01	54	79.0	5e-14	--	PREDICTED: similar to protein-O-fucosyltransferase [Ornithorhynchus anatinus]
Unigene28200_Ex-zai-2	159	1	159	gi|162287104|ref|NP_001072179.1|	435	380	433	0.68	0.75	0.01	54	78.6	6e-14	--	protein O-fucosyltransferase 2 [Xenopus (Silurana) tropicalis] >gi|75911318|gb|ABA29471.1| protein O-fucosyltransferase 2 [Xenopus (Silurana) tropicalis]
Unigene28200_Ex-zai-2	159	1	159	gi|50080002|emb|CAH03734.1|	386	331	384	0.66	0.75	0.01	54	77.8	1e-13	--	protein-O-fucosyltransferase 2 [Takifugu rubripes]
Unigene28200_Ex-zai-2	159	1	159	gi|170589127|ref|XP_001899325.1|	455	393	446	0.66	0.77	0.01	54	77.4	1e-13	--	GDP-fucose protein O-fucosyltransferase 2 precursor [Brugia malayi]
Unigene28200_Ex-zai-2	159	1	159	gi|194306611|ref|NP_001071098.2|	444	389	442	0.64	0.77	0.01	54	76.6	2e-13	--	GDP-fucose protein O-fucosyltransferase 2 [Danio rerio] >gi|169154366|emb|CAQ13468.1| protein O-fucosyltransferase 2 [Danio rerio] >gi|190337448|gb|AAI63087.1| Protein O-fucosyltransferase 2 [Danio rerio] >gi|190339838|gb|AAI63097.1| Protein O-fucosyltransferase 2 [Danio rerio]
Unigene28200_Ex-zai-2	159	1	159	gi|75911330|gb|ABA29477.1|	444	389	442	0.64	0.77	0.01	54	76.6	2e-13	--	protein O-fucosyltransferase 2 [Danio rerio]
Unigene28200_Ex-zai-2	159	1	159	gi|75911328|gb|ABA29476.1|	421	366	419	0.64	0.75	0.01	54	76.3	3e-13	--	protein O-fucosyltransferase 2 [Oryzias latipes]
Unigene28200_Ex-zai-2	159	1	159	gi|75911280|gb|ABA29452.1|	429	374	427	0.64	0.75	0.01	54	76.3	3e-13	--	protein O-fucosyltransferase 2a [Bos taurus]
Unigene28204_Ex-zai-2	159	158	3	gi|307211708|gb|EFN87711.1|	2372	1471	1522	1	1	0	52	119	3e-26	--	Pre-mRNA-processing-splicing factor 8 [Harpegnathos saltator]
Unigene28204_Ex-zai-2	159	158	3	gi|307176253|gb|EFN65884.1|	2372	1471	1522	1	1	0	52	119	3e-26	--	Pre-mRNA-processing-splicing factor 8 [Camponotus floridanus]
Unigene28204_Ex-zai-2	159	158	3	gi|195551806|ref|XP_002076298.1|	2312	1449	1500	1	1	0	52	119	3e-26	--	GD15250 [Drosophila simulans] >gi|194201947|gb|EDX15523.1| GD15250 [Drosophila simulans]
Unigene28204_Ex-zai-2	159	158	3	gi|195485519|ref|XP_002091123.1|	2396	1494	1545	1	1	0	52	119	3e-26	--	GE13473 [Drosophila yakuba] >gi|194177224|gb|EDW90835.1| GE13473 [Drosophila yakuba]
Unigene28204_Ex-zai-2	159	158	3	gi|195455448|ref|XP_002074725.1|	2406	1504	1555	1	1	0	52	119	3e-26	--	GK23219 [Drosophila willistoni] >gi|194170810|gb|EDW85711.1| GK23219 [Drosophila willistoni]
Unigene28204_Ex-zai-2	159	158	3	gi|195384533|ref|XP_002050969.1|	2397	1495	1546	1	1	0	52	119	3e-26	--	GJ22442 [Drosophila virilis] >gi|194145766|gb|EDW62162.1| GJ22442 [Drosophila virilis]
Unigene28204_Ex-zai-2	159	158	3	gi|195333618|ref|XP_002033487.1|	2396	1494	1545	1	1	0	52	119	3e-26	--	GM20383 [Drosophila sechellia] >gi|194125457|gb|EDW47500.1| GM20383 [Drosophila sechellia]
Unigene28204_Ex-zai-2	159	158	3	gi|195148966|ref|XP_002015433.1|	2397	1495	1546	1	1	0	52	119	3e-26	--	GL11026 [Drosophila persimilis] >gi|194109280|gb|EDW31323.1| GL11026 [Drosophila persimilis]
Unigene28204_Ex-zai-2	159	158	3	gi|195120644|ref|XP_002004834.1|	2397	1495	1546	1	1	0	52	119	3e-26	--	GI19381 [Drosophila mojavensis] >gi|193909902|gb|EDW08769.1| GI19381 [Drosophila mojavensis]
Unigene28204_Ex-zai-2	159	158	3	gi|195030027|ref|XP_001987870.1|	2397	1495	1546	1	1	0	52	119	3e-26	--	GH22152 [Drosophila grimshawi] >gi|193903870|gb|EDW02737.1| GH22152 [Drosophila grimshawi]
Unigene28204_Ex-zai-2	159	158	3	gi|193573533|ref|XP_001948639.1|	2382	1480	1531	1	1	0	52	119	3e-26	--	PREDICTED: similar to AGAP006885-PA [Acyrthosiphon pisum]
Unigene28204_Ex-zai-2	159	158	3	gi|194883790|ref|XP_001975980.1|	2396	1494	1545	1	1	0	52	119	3e-26	--	GG22605 [Drosophila erecta] >gi|190659167|gb|EDV56380.1| GG22605 [Drosophila erecta]
Unigene28204_Ex-zai-2	159	158	3	gi|194753319|ref|XP_001958961.1|	2329	1427	1478	1	1	0	52	119	3e-26	--	GF12641 [Drosophila ananassae] >gi|190620259|gb|EDV35783.1| GF12641 [Drosophila ananassae]
Unigene28204_Ex-zai-2	159	158	3	gi|170062750|ref|XP_001866804.1|	2340	1516	1567	1	1	0	52	119	3e-26	--	pre-mRNA-processing-splicing factor 8 [Culex quinquefasciatus] >gi|167880569|gb|EDS43952.1| pre-mRNA-processing-splicing factor 8 [Culex quinquefasciatus]
Unigene28204_Ex-zai-2	159	158	3	gi|110749234|ref|XP_624014.2|	2374	1473	1524	1	1	0	52	119	3e-26	--	PREDICTED: similar to CG8877-PA [Apis mellifera]
Unigene28204_Ex-zai-2	159	158	3	gi|157124759|ref|XP_001660510.1|	2383	1481	1532	1	1	0	52	119	3e-26	--	pre-mrna splicing factor prp8 [Aedes aegypti] >gi|108873881|gb|EAT38106.1| pre-mrna splicing factor prp8 [Aedes aegypti]
Unigene28204_Ex-zai-2	159	158	3	gi|91093216|ref|XP_966931.1|	2364	1463	1514	1	1	0	52	119	3e-26	--	PREDICTED: similar to pre-mrna splicing factor prp8 [Tribolium castaneum]
Unigene28204_Ex-zai-2	159	158	3	gi|15291963|gb|AAK93250.1|	1328	426	477	1	1	0	52	119	3e-26	--	LD33339p [Drosophila melanogaster]
Unigene28204_Ex-zai-2	159	158	3	gi|20129897|ref|NP_610735.1|	2396	1494	1545	1	1	0	52	119	3e-26	--	pre-mRNA processing factor 8 [Drosophila melanogaster] >gi|7303518|gb|AAF58573.1| pre-mRNA processing factor 8 [Drosophila melanogaster]
Unigene28204_Ex-zai-2	159	158	3	gi|58376810|ref|XP_308873.2|	2388	1486	1537	1	1	0	52	119	3e-26	--	AGAP006885-PA [Anopheles gambiae str. PEST] >gi|55245956|gb|EAA04255.2| AGAP006885-PA [Anopheles gambiae str. PEST]
Unigene28206_Ex-zai-2	159	159	31	gi|307203849|gb|EFN82785.1|	543	285	327	0.83	0.9	0	43	74.3	1e-12	--	Y+L amino acid transporter 2 [Harpegnathos saltator]
Unigene28206_Ex-zai-2	159	159	31	gi|307177633|gb|EFN66692.1|	494	285	327	0.81	0.9	0	43	73.2	3e-12	--	Y+L amino acid transporter 2 [Camponotus floridanus]
Unigene28206_Ex-zai-2	159	159	31	gi|110763263|ref|XP_395239.3|	535	299	341	0.81	0.88	0	43	72.4	5e-12	--	PREDICTED: similar to CG1607-PA, isoform A [Apis mellifera]
Unigene28206_Ex-zai-2	159	159	31	gi|193657083|ref|XP_001945498.1|	487	281	323	0.81	0.88	0	43	70.1	2e-11	--	PREDICTED: similar to AGAP001627-PA [Acyrthosiphon pisum]
Unigene28206_Ex-zai-2	159	159	31	gi|156537341|ref|XP_001606388.1|	546	297	339	0.79	0.88	0	43	69.7	3e-11	--	PREDICTED: similar to ENSANGP00000017402 [Nasonia vitripennis]
Unigene28206_Ex-zai-2	159	159	31	gi|118794426|ref|XP_321470.3|	497	294	336	0.76	0.88	0	43	69.3	4e-11	--	AGAP001627-PA [Anopheles gambiae str. PEST] >gi|116116291|gb|EAA00996.3| AGAP001627-PA [Anopheles gambiae str. PEST]
Unigene28206_Ex-zai-2	159	159	31	gi|91090842|ref|XP_972243.1|	475	269	311	0.76	0.88	0	43	68.9	5e-11	--	PREDICTED: similar to cationic amino acid transporter [Tribolium castaneum]
Unigene28206_Ex-zai-2	159	159	31	gi|170032454|ref|XP_001844096.1|	378	175	217	0.74	0.88	0	43	68.2	9e-11	--	cationic amino acid transporter [Culex quinquefasciatus] >gi|167872566|gb|EDS35949.1| cationic amino acid transporter [Culex quinquefasciatus]
Unigene28206_Ex-zai-2	159	159	31	gi|157167695|ref|XP_001655584.1|	491	288	330	0.74	0.88	0	43	68.2	9e-11	--	cationic amino acid transporter [Aedes aegypti] >gi|108881999|gb|EAT46224.1| cationic amino acid transporter [Aedes aegypti]
Unigene28206_Ex-zai-2	159	159	31	gi|195575296|ref|XP_002105615.1|	533	300	342	0.72	0.83	0	43	65.9	4e-10	--	GD21575 [Drosophila simulans] >gi|194201542|gb|EDX15118.1| GD21575 [Drosophila simulans]
Unigene28206_Ex-zai-2	159	159	31	gi|195449880|ref|XP_002072266.1|	524	309	351	0.72	0.83	0	43	65.9	4e-10	--	GK22762 [Drosophila willistoni] >gi|194168351|gb|EDW83252.1| GK22762 [Drosophila willistoni]
Unigene28206_Ex-zai-2	159	159	31	gi|195391134|ref|XP_002054218.1|	535	302	344	0.72	0.83	0	43	65.9	4e-10	--	GJ24324 [Drosophila virilis] >gi|194152304|gb|EDW67738.1| GJ24324 [Drosophila virilis]
Unigene28206_Ex-zai-2	159	159	31	gi|195341751|ref|XP_002037469.1|	531	298	340	0.72	0.83	0	43	65.9	4e-10	--	GM12940 [Drosophila sechellia] >gi|194131585|gb|EDW53628.1| GM12940 [Drosophila sechellia]
Unigene28206_Ex-zai-2	159	159	31	gi|195112947|ref|XP_002001033.1|	524	302	344	0.72	0.83	0	43	65.9	4e-10	--	GI22204 [Drosophila mojavensis] >gi|193917627|gb|EDW16494.1| GI22204 [Drosophila mojavensis]
Unigene28206_Ex-zai-2	159	159	31	gi|194741980|ref|XP_001953487.1|	521	301	343	0.72	0.83	0	43	65.9	4e-10	--	GF17783 [Drosophila ananassae] >gi|190626524|gb|EDV42048.1| GF17783 [Drosophila ananassae]
Unigene28206_Ex-zai-2	159	159	31	gi|195505440|ref|XP_002099505.1|	533	300	342	0.72	0.83	0	43	65.5	6e-10	--	GE10940 [Drosophila yakuba] >gi|194185606|gb|EDW99217.1| GE10940 [Drosophila yakuba]
Unigene28206_Ex-zai-2	159	159	31	gi|157103807|ref|XP_001648140.1|	506	303	345	0.62	0.86	0	43	65.5	6e-10	--	amino acids transporter [Aedes aegypti] >gi|108869341|gb|EAT33566.1| amino acids transporter [Aedes aegypti]
Unigene28206_Ex-zai-2	159	159	31	gi|194904946|ref|XP_001981089.1|	520	296	338	0.69	0.83	0	43	65.1	7e-10	--	GG11805 [Drosophila erecta] >gi|190655727|gb|EDV52959.1| GG11805 [Drosophila erecta]
Unigene28206_Ex-zai-2	159	159	31	gi|24651633|ref|NP_651865.1|	505	300	342	0.69	0.83	0	43	65.1	7e-10	--	CG1607, isoform A [Drosophila melanogaster] >gi|24651635|ref|NP_733427.1| CG1607, isoform B [Drosophila melanogaster] >gi|7302046|gb|AAF57148.1| CG1607, isoform A [Drosophila melanogaster] >gi|23172767|gb|AAN14271.1| CG1607, isoform B [Drosophila melanogaster] >gi|116875696|gb|ABK30898.1| GH11014p [Drosophila melanogaster]
Unigene28206_Ex-zai-2	159	159	31	gi|284515814|gb|ADB91414.1|	495	292	334	0.62	0.83	0	43	64.7	1e-09	--	MIP16009p [Drosophila melanogaster]
Unigene28212_Ex-zai-2	159	38	157	gi|255653874|gb|ACU25385.1|	150	90	130	0.82	0.85	0.02	41	80.9	1e-14	--	crustin 4 [Panulirus japonicus]
Unigene28212_Ex-zai-2	159	38	157	gi|255653868|gb|ACU25382.1|	130	74	113	0.75	0.77	0	40	74.3	1e-12	--	crustin 1 [Panulirus japonicus]
Unigene28212_Ex-zai-2	159	38	157	gi|255653872|gb|ACU25384.1|	124	68	107	0.72	0.75	0	40	71.6	8e-12	--	crustin 3 [Panulirus japonicus]
Unigene28212_Ex-zai-2	159	35	154	gi|238909393|gb|ACR77767.1|	104	49	89	0.68	0.8	0.02	41	70.9	1e-11	--	crustin I [Eriocheir sinensis] >gi|283101124|gb|ADB10836.1| crustin [Eriocheir sinensis]
Unigene28212_Ex-zai-2	159	38	157	gi|255653870|gb|ACU25383.1|	139	83	122	0.7	0.72	0	40	67.0	2e-10	--	crustin 2 [Panulirus japonicus]
Unigene28212_Ex-zai-2	159	26	157	gi|258618631|gb|ACV84092.1|	117	60	101	0.63	0.68	0	44	62.4	5e-09	--	crustin-like antimicrobial peptide [Fenneropenaeus indicus]
Unigene28212_Ex-zai-2	159	38	154	gi|148613147|gb|ABQ96198.1|	69	15	51	0.64	0.66	0	39	56.2	3e-07	--	crustin isoform 2 [Litopenaeus schmitti]
Unigene28212_Ex-zai-2	159	26	154	gi|73426822|gb|AAZ76017.1|	134	77	117	0.58	0.62	0	43	56.2	3e-07	--	crustin-like protein fc-1 [Fenneropenaeus chinensis]
Unigene28212_Ex-zai-2	159	35	154	gi|210076885|gb|ACJ06765.1|	116	63	101	0.55	0.62	0	40	54.3	1e-06	--	crustin [Paralithodes camtschaticus]
Unigene28212_Ex-zai-2	159	38	154	gi|269798963|gb|ACZ43781.1|	107	51	87	0.58	0.66	0	39	53.9	2e-06	--	crustin 1 [Fenneropenaeus chinensis]
Unigene28212_Ex-zai-2	159	26	157	gi|220966757|gb|ACL97377.1|	136	79	120	0.54	0.61	0	44	53.9	2e-06	--	crustin-like antimicrobial peptide [Penaeus monodon]
Unigene28212_Ex-zai-2	159	38	154	gi|45385716|gb|AAS59736.1|	163	107	143	0.58	0.66	0	39	53.9	2e-06	--	crustin P [Litopenaeus vannamei] >gi|45385718|gb|AAS59737.1| crustin P [Litopenaeus vannamei] >gi|45385720|gb|AAS59738.1| crustin P [Litopenaeus vannamei] >gi|45385722|gb|AAS59739.1| crustin P [Litopenaeus vannamei]
Unigene28212_Ex-zai-2	159	26	157	gi|254832578|gb|ACT82964.1|	73	16	57	0.52	0.61	0	44	53.5	2e-06	--	crustin-like antimicrobial peptide type 1 [Penaeus monodon]
Unigene28212_Ex-zai-2	159	26	157	gi|254832576|gb|ACT82963.1|	141	84	125	0.52	0.61	0	44	53.5	2e-06	--	crustin-like antimicrobial peptide type 2 [Penaeus monodon]
Unigene28212_Ex-zai-2	159	26	157	gi|220966759|gb|ACL97378.1|	136	79	120	0.52	0.61	0	44	53.5	2e-06	--	crustin-like antimicrobial peptide [Penaeus monodon]
Unigene28212_Ex-zai-2	159	26	157	gi|220966755|gb|ACL97376.1|	136	79	120	0.52	0.61	0	44	53.5	2e-06	--	crustin-like antimicrobial peptide [Penaeus monodon]
Unigene28212_Ex-zai-2	159	26	157	gi|220966751|gb|ACL97374.1|	136	79	120	0.52	0.61	0	44	53.5	2e-06	--	crustin-like antimicrobial peptide [Penaeus monodon]
Unigene28212_Ex-zai-2	159	26	157	gi|157166174|gb|ABV25094.1|	141	84	125	0.52	0.61	0	44	53.5	2e-06	--	crustin-like antimicrobial peptide [Penaeus monodon] >gi|157166176|gb|ABV25095.1| crustin-like antimicrobial peptide [Penaeus monodon]
Unigene28212_Ex-zai-2	159	38	154	gi|143598673|gb|ABO93323.1|	146	90	126	0.58	0.66	0	39	53.5	2e-06	--	crustin [Farfantepenaeus subtilis]
Unigene28212_Ex-zai-2	159	38	154	gi|121615293|gb|ABM63361.1|	168	112	148	0.58	0.66	0	39	53.5	2e-06	--	crustin [Farfantepenaeus paulensis]
Unigene28219_Ex-zai-2	159	7	147	gi|91092164|ref|XP_967929.1|	730	669	715	0.89	0.97	0	47	94.7	9e-19	--	PREDICTED: similar to defective proventriculus CG5799-PA [Tribolium castaneum]
Unigene28219_Ex-zai-2	159	7	147	gi|158296217|ref|XP_316670.4|	737	649	695	0.87	0.97	0	47	93.6	2e-18	--	AGAP006642-PA [Anopheles gambiae str. PEST] >gi|157016406|gb|EAA10785.5| AGAP006642-PA [Anopheles gambiae str. PEST]
Unigene28219_Ex-zai-2	159	7	147	gi|198460224|ref|XP_001361658.2|	1058	989	1035	0.85	0.95	0	47	91.3	1e-17	--	GA19138 [Drosophila pseudoobscura pseudoobscura] >gi|198136941|gb|EAL26237.3| GA19138 [Drosophila pseudoobscura pseudoobscura]
Unigene28219_Ex-zai-2	159	7	147	gi|195488643|ref|XP_002092401.1|	1032	963	1009	0.85	0.95	0	47	91.3	1e-17	--	GE14170 [Drosophila yakuba] >gi|194178502|gb|EDW92113.1| GE14170 [Drosophila yakuba]
Unigene28219_Ex-zai-2	159	7	147	gi|195462721|ref|XP_002075877.1|	314	245	291	0.85	0.95	0	47	91.3	1e-17	--	GK10790 [Drosophila willistoni] >gi|194171962|gb|EDW86863.1| GK10790 [Drosophila willistoni]
Unigene28219_Ex-zai-2	159	7	147	gi|195426308|ref|XP_002061280.1|	1047	978	1024	0.85	0.95	0	47	91.3	1e-17	--	GK20806 [Drosophila willistoni] >gi|194157365|gb|EDW72266.1| GK20806 [Drosophila willistoni]
Unigene28219_Ex-zai-2	159	7	147	gi|195402615|ref|XP_002059900.1|	1033	964	1010	0.85	0.95	0	47	91.3	1e-17	--	GJ15096 [Drosophila virilis] >gi|194140766|gb|EDW57237.1| GJ15096 [Drosophila virilis]
Unigene28219_Ex-zai-2	159	7	147	gi|195346684|ref|XP_002039887.1|	1017	948	994	0.85	0.95	0	47	91.3	1e-17	--	GM15897 [Drosophila sechellia] >gi|194135236|gb|EDW56752.1| GM15897 [Drosophila sechellia]
Unigene28219_Ex-zai-2	159	7	147	gi|195154417|ref|XP_002018118.1|	884	815	861	0.85	0.95	0	47	91.3	1e-17	--	GL17532 [Drosophila persimilis] >gi|194113914|gb|EDW35957.1| GL17532 [Drosophila persimilis]
Unigene28219_Ex-zai-2	159	7	147	gi|195119836|ref|XP_002004435.1|	1069	1000	1046	0.85	0.95	0	47	91.3	1e-17	--	GI19929 [Drosophila mojavensis] >gi|193909503|gb|EDW08370.1| GI19929 [Drosophila mojavensis]
Unigene28219_Ex-zai-2	159	7	147	gi|195027463|ref|XP_001986602.1|	1060	991	1037	0.85	0.95	0	47	91.3	1e-17	--	GH21453 [Drosophila grimshawi] >gi|193902602|gb|EDW01469.1| GH21453 [Drosophila grimshawi]
Unigene28219_Ex-zai-2	159	7	147	gi|194882159|ref|XP_001975180.1|	1024	955	1001	0.85	0.95	0	47	91.3	1e-17	--	GG22176 [Drosophila erecta] >gi|190658367|gb|EDV55580.1| GG22176 [Drosophila erecta]
Unigene28219_Ex-zai-2	159	7	147	gi|194753221|ref|XP_001958915.1|	1052	983	1029	0.85	0.95	0	47	91.3	1e-17	--	GF12619 [Drosophila ananassae] >gi|190620213|gb|EDV35737.1| GF12619 [Drosophila ananassae]
Unigene28219_Ex-zai-2	159	7	147	gi|3688286|emb|CAA09729.1|	1021	952	998	0.85	0.95	0	47	91.3	1e-17	--	Dve protein [Drosophila melanogaster]
Unigene28219_Ex-zai-2	159	7	147	gi|21711723|gb|AAM75052.1|	785	716	762	0.85	0.95	0	47	91.3	1e-17	--	RE03646p [Drosophila melanogaster]
Unigene28219_Ex-zai-2	159	7	147	gi|45549086|ref|NP_477241.2|	780	711	757	0.85	0.95	0	47	91.3	1e-17	--	defective proventriculus, isoform B [Drosophila melanogaster] >gi|45445360|gb|AAM68216.2| defective proventriculus, isoform B [Drosophila melanogaster]
Unigene28219_Ex-zai-2	159	7	147	gi|17137350|ref|NP_477242.1|	1024	955	1001	0.85	0.95	0	47	91.3	1e-17	--	defective proventriculus, isoform A [Drosophila melanogaster] >gi|7291399|gb|AAF46827.1| defective proventriculus, isoform A [Drosophila melanogaster] >gi|92109866|gb|ABE73257.1| IP14647p [Drosophila melanogaster]
Unigene28219_Ex-zai-2	159	7	147	gi|3523073|dbj|BAA32660.1|	1019	950	996	0.85	0.95	0	47	91.3	1e-17	--	Dve [Drosophila melanogaster]
Unigene28219_Ex-zai-2	159	7	147	gi|170038491|ref|XP_001847083.1|	704	600	646	0.85	0.95	0	47	90.5	2e-17	--	defective proventriculus [Culex quinquefasciatus] >gi|167882193|gb|EDS45576.1| defective proventriculus [Culex quinquefasciatus]
Unigene28219_Ex-zai-2	159	7	147	gi|195426095|ref|XP_002061245.1|	544	475	521	0.82	0.93	0	47	89.4	4e-17	--	GK23597 [Drosophila willistoni] >gi|194157330|gb|EDW72231.1| GK23597 [Drosophila willistoni]
Unigene28227_Ex-zai-2	159	3	158	gi|170574983|ref|XP_001893046.1|	97	12	64	0.45	0.52	0.01	53	53.5	2e-06	--	T-cell receptor beta chain ANA 11 [Brugia malayi]
Unigene28227_Ex-zai-2	159	3	158	gi|170578137|ref|XP_001894282.1|	102	6	56	0.46	0.53	0	52	52.8	4e-06	--	T-cell receptor beta chain ANA 11 [Brugia malayi]
Unigene28227_Ex-zai-2	159	3	158	gi|170579958|ref|XP_001895056.1|	119	8	58	0.46	0.51	0	52	52.0	6e-06	--	Histidine-rich glycoprotein precursor [Brugia malayi]
Unigene28228_Ex-zai-2	159	159	16	gi|170052084|ref|XP_001862061.1|	440	142	189	0.83	0.91	0	48	85.9	4e-16	--	multidrug resistance-associated protein 14 [Culex quinquefasciatus] >gi|167873086|gb|EDS36469.1| multidrug resistance-associated protein 14 [Culex quinquefasciatus]
Unigene28228_Ex-zai-2	159	159	1	gi|156551141|ref|XP_001604021.1|	1536	1236	1288	0.77	0.83	0	53	85.9	4e-16	--	PREDICTED: similar to ENSANGP00000027587 [Nasonia vitripennis]
Unigene28228_Ex-zai-2	159	159	7	gi|195114746|ref|XP_002001928.1|	1808	1509	1559	0.74	0.9	0	51	85.5	5e-16	--	GI14505 [Drosophila mojavensis] >gi|193912503|gb|EDW11370.1| GI14505 [Drosophila mojavensis]
Unigene28228_Ex-zai-2	159	159	13	gi|194761310|ref|XP_001962872.1|	2098	1799	1847	0.79	0.91	0	49	85.5	5e-16	--	GF14209 [Drosophila ananassae] >gi|190616569|gb|EDV32093.1| GF14209 [Drosophila ananassae]
Unigene28228_Ex-zai-2	159	159	4	gi|160373115|gb|ABX38842.1|	1544	1247	1298	0.73	0.88	0	52	84.7	9e-16	--	multidrug resistance-associated protein 3 [Squalus acanthias]
Unigene28228_Ex-zai-2	159	159	13	gi|195051872|ref|XP_001993188.1|	2020	1721	1769	0.77	0.91	0	49	84.0	2e-15	--	GH13214 [Drosophila grimshawi] >gi|193900247|gb|EDV99113.1| GH13214 [Drosophila grimshawi]
Unigene28228_Ex-zai-2	159	159	13	gi|195578817|ref|XP_002079260.1|	2113	1814	1862	0.77	0.91	0	49	83.2	3e-15	--	GD23852 [Drosophila simulans] >gi|194191269|gb|EDX04845.1| GD23852 [Drosophila simulans]
Unigene28228_Ex-zai-2	159	159	13	gi|195472441|ref|XP_002088509.1|	2086	1787	1835	0.77	0.91	0	49	83.2	3e-15	--	GE18601 [Drosophila yakuba] >gi|194174610|gb|EDW88221.1| GE18601 [Drosophila yakuba]
Unigene28228_Ex-zai-2	159	159	13	gi|195351121|ref|XP_002042085.1|	2042	1743	1791	0.77	0.91	0	49	83.2	3e-15	--	GM10053 [Drosophila sechellia] >gi|194123909|gb|EDW45952.1| GM10053 [Drosophila sechellia]
Unigene28228_Ex-zai-2	159	159	13	gi|194861051|ref|XP_001969705.1|	1597	1298	1346	0.77	0.91	0	49	83.2	3e-15	--	GG23797 [Drosophila erecta] >gi|190661572|gb|EDV58764.1| GG23797 [Drosophila erecta]
Unigene28228_Ex-zai-2	159	159	13	gi|17862990|gb|AAL39972.1|	1548	1249	1297	0.77	0.91	0	49	83.2	3e-15	--	SD07655p [Drosophila melanogaster]
Unigene28228_Ex-zai-2	159	159	13	gi|45552363|ref|NP_995704.1|	1548	1249	1297	0.77	0.91	0	49	83.2	3e-15	--	Multidrug-Resistance like protein 1, isoform M [Drosophila melanogaster] >gi|45445117|gb|AAS64699.1| Multidrug-Resistance like protein 1, isoform M [Drosophila melanogaster]
Unigene28228_Ex-zai-2	159	159	13	gi|45552343|ref|NP_995694.1|	1548	1249	1297	0.77	0.91	0	49	83.2	3e-15	--	Multidrug-Resistance like protein 1, isoform H [Drosophila melanogaster] >gi|45445110|gb|AAS64692.1| Multidrug-Resistance like protein 1, isoform H [Drosophila melanogaster]
Unigene28228_Ex-zai-2	159	159	13	gi|45550972|ref|NP_723772.2|	1549	1250	1298	0.77	0.91	0	49	83.2	3e-15	--	Multidrug-Resistance like protein 1, isoform A [Drosophila melanogaster] >gi|45552359|ref|NP_995702.1| Multidrug-Resistance like protein 1, isoform O [Drosophila melanogaster] >gi|45445106|gb|AAF53223.4| Multidrug-Resistance like protein 1, isoform A [Drosophila melanogaster] >gi|45445107|gb|AAS64689.1| Multidrug-Resistance like protein 1, isoform O [Drosophila melanogaster]
Unigene28228_Ex-zai-2	159	159	13	gi|45552355|ref|NP_995700.1|	1548	1249	1297	0.77	0.91	0	49	83.2	3e-15	--	Multidrug-Resistance like protein 1, isoform Q [Drosophila melanogaster] >gi|45445116|gb|AAS64698.1| Multidrug-Resistance like protein 1, isoform Q [Drosophila melanogaster]
Unigene28228_Ex-zai-2	159	159	13	gi|45552337|ref|NP_995691.1|	1548	1249	1297	0.77	0.91	0	49	83.2	3e-15	--	Multidrug-Resistance like protein 1, isoform K [Drosophila melanogaster] >gi|45445113|gb|AAS64695.1| Multidrug-Resistance like protein 1, isoform K [Drosophila melanogaster]
Unigene28228_Ex-zai-2	159	159	13	gi|45552339|ref|NP_995692.1|	1548	1249	1297	0.77	0.91	0	49	83.2	3e-15	--	Multidrug-Resistance like protein 1, isoform J [Drosophila melanogaster] >gi|45445111|gb|AAS64693.1| Multidrug-Resistance like protein 1, isoform J [Drosophila melanogaster]
Unigene28228_Ex-zai-2	159	159	13	gi|45552347|ref|NP_995696.1|	1548	1249	1297	0.77	0.91	0	49	83.2	3e-15	--	Multidrug-Resistance like protein 1, isoform F [Drosophila melanogaster] >gi|45445104|gb|AAS64687.1| Multidrug-Resistance like protein 1, isoform F [Drosophila melanogaster]
Unigene28228_Ex-zai-2	159	159	13	gi|45552357|ref|NP_995701.1|	1548	1249	1297	0.77	0.91	0	49	83.2	3e-15	--	Multidrug-Resistance like protein 1, isoform P [Drosophila melanogaster] >gi|45445109|gb|AAS64691.1| Multidrug-Resistance like protein 1, isoform P [Drosophila melanogaster]
Unigene28228_Ex-zai-2	159	159	13	gi|45552351|ref|NP_995698.1|	1548	1249	1297	0.77	0.91	0	49	83.2	3e-15	--	Multidrug-Resistance like protein 1, isoform D [Drosophila melanogaster] >gi|45445102|gb|AAS64685.1| Multidrug-Resistance like protein 1, isoform D [Drosophila melanogaster]
Unigene28251_Ex-zai-2	159	2	157	gi|9186884|dbj|BAA99543.1|	156	73	124	0.61	0.76	0	52	70.5	2e-11	--	BCS-1 [Balanus amphitrite]
Unigene28251_Ex-zai-2	159	2	157	gi|121484216|gb|ABM54465.1|	220	101	152	0.51	0.69	0	52	59.3	4e-08	--	cuticle protein CB6 [Portunus pelagicus]
Unigene28251_Ex-zai-2	159	2	157	gi|268607726|ref|NP_001161320.1|	192	108	158	0.55	0.65	0	52	58.2	9e-08	--	cuticle protein [Tribolium castaneum]
Unigene28251_Ex-zai-2	159	2	157	gi|189242490|ref|XP_971993.2|	564	339	390	0.48	0.59	0	52	55.1	8e-07	--	PREDICTED: similar to cuticular protein 146, RR-2 family (AGAP012466-PA), partial [Tribolium castaneum]
Unigene28251_Ex-zai-2	159	5	157	gi|170061883|ref|XP_001866429.1|	184	105	154	0.56	0.6	0	51	54.7	1e-06	--	cuticle protein [Culex quinquefasciatus] >gi|167879926|gb|EDS43309.1| cuticle protein [Culex quinquefasciatus]
Unigene28251_Ex-zai-2	159	2	157	gi|195381607|ref|XP_002049539.1|	174	89	140	0.48	0.61	0	52	53.9	2e-06	--	GJ21646 [Drosophila virilis] >gi|194144336|gb|EDW60732.1| GJ21646 [Drosophila virilis]
Unigene28251_Ex-zai-2	159	2	157	gi|195024268|ref|XP_001985840.1|	173	88	139	0.48	0.61	0	52	53.9	2e-06	--	GH21033 [Drosophila grimshawi] >gi|193901840|gb|EDW00707.1| GH21033 [Drosophila grimshawi]
Unigene28251_Ex-zai-2	159	2	157	gi|195442011|ref|XP_002068754.1|	176	91	142	0.48	0.61	0	52	53.5	2e-06	--	GK17855 [Drosophila willistoni] >gi|194164839|gb|EDW79740.1| GK17855 [Drosophila willistoni]
Unigene28251_Ex-zai-2	159	2	157	gi|91080063|ref|XP_966720.1|	180	66	117	0.44	0.63	0	52	53.5	2e-06	--	PREDICTED: similar to Cuticular protein 50Cb CG6305-PA [Tribolium castaneum]
Unigene28251_Ex-zai-2	159	2	157	gi|306482570|ref|NP_001182329.1|	567	366	416	0.51	0.59	0	52	53.1	3e-06	--	resilin [Tribolium castaneum] >gi|304368142|gb|ADM26717.1| resilin [Tribolium castaneum]
Unigene28251_Ex-zai-2	159	5	157	gi|290462725|gb|ADD24410.1|	149	57	107	0.49	0.62	0	51	53.1	3e-06	--	Cuticle protein 18.6, isoform B [Lepeophtheirus salmonis]
Unigene28251_Ex-zai-2	159	5	157	gi|225713136|gb|ACO12414.1|	141	50	100	0.5	0.6	0	51	53.1	3e-06	--	Cuticle protein 7 [Lepeophtheirus salmonis]
Unigene28251_Ex-zai-2	159	2	157	gi|195583133|ref|XP_002081378.1|	178	91	142	0.46	0.61	0	52	52.8	4e-06	--	GD10983 [Drosophila simulans] >gi|194193387|gb|EDX06963.1| GD10983 [Drosophila simulans]
Unigene28251_Ex-zai-2	159	2	157	gi|195484900|ref|XP_002090868.1|	180	91	142	0.46	0.61	0	52	52.8	4e-06	--	GE12561 [Drosophila yakuba] >gi|194176969|gb|EDW90580.1| GE12561 [Drosophila yakuba]
Unigene28251_Ex-zai-2	159	2	157	gi|195334156|ref|XP_002033750.1|	178	91	142	0.46	0.61	0	52	52.8	4e-06	--	GM21489 [Drosophila sechellia] >gi|194125720|gb|EDW47763.1| GM21489 [Drosophila sechellia]
Unigene28251_Ex-zai-2	159	2	157	gi|194883272|ref|XP_001975727.1|	181	91	142	0.46	0.61	0	52	52.8	4e-06	--	GG20401 [Drosophila erecta] >gi|190658914|gb|EDV56127.1| GG20401 [Drosophila erecta]
Unigene28251_Ex-zai-2	159	2	157	gi|194757736|ref|XP_001961118.1|	174	90	141	0.46	0.61	0	52	52.8	4e-06	--	GF13710 [Drosophila ananassae] >gi|190622416|gb|EDV37940.1| GF13710 [Drosophila ananassae]
Unigene28251_Ex-zai-2	159	2	157	gi|110759040|ref|XP_001122447.1|	194	126	177	0.48	0.57	0	52	52.8	4e-06	--	PREDICTED: similar to CG6305-PA [Apis mellifera]
Unigene28251_Ex-zai-2	159	2	157	gi|19922188|ref|NP_610901.1|	178	91	142	0.46	0.61	0	52	52.8	4e-06	--	cuticular protein 50Cb [Drosophila melanogaster] >gi|7303275|gb|AAF58336.1| cuticular protein 50Cb [Drosophila melanogaster] >gi|16768174|gb|AAL28306.1| GH20904p [Drosophila melanogaster]
Unigene28251_Ex-zai-2	159	2	157	gi|195123649|ref|XP_002006316.1|	173	88	139	0.46	0.61	0	52	52.0	6e-06	--	GI18634 [Drosophila mojavensis] >gi|193911384|gb|EDW10251.1| GI18634 [Drosophila mojavensis]
Unigene28252_Ex-zai-2	159	155	3	gi|291244092|ref|XP_002741938.1|	854	569	619	0.56	0.74	0	51	65.1	7e-10	--	PREDICTED: glycine receptor, alpha 4b-like [Saccoglossus kowalevskii]
Unigene28252_Ex-zai-2	159	155	3	gi|288683407|ref|NP_001165756.1|	342	149	199	0.5	0.72	0	51	62.4	5e-09	--	glycine receptor subunit alpha-4 isoform 2 precursor [Homo sapiens]
Unigene28252_Ex-zai-2	159	155	3	gi|218156328|ref|NP_001019623.2|	417	149	199	0.5	0.72	0	51	62.4	5e-09	--	glycine receptor subunit alpha-4 isoform 1 precursor [Homo sapiens] >gi|262527577|sp|Q5JXX5.3|GLRA4_HUMAN RecName: Full=Glycine receptor subunit alpha-4; Flags: Precursor >gi|220732272|emb|CAI42158.2| glycine receptor, alpha 4 [Homo sapiens] >gi|220897518|emb|CAI41994.2| glycine receptor, alpha 4 [Homo sapiens]
Unigene28252_Ex-zai-2	159	155	3	gi|119575082|gb|EAW54695.1|	458	149	199	0.5	0.72	0	51	62.4	5e-09	--	hCG17971 [Homo sapiens]
Unigene28252_Ex-zai-2	159	155	3	gi|269785259|ref|NP_001161557.1|	450	162	212	0.54	0.76	0	51	62.0	6e-09	--	glycine receptor alpha 3 subunit-like protein [Saccoglossus kowalevskii] >gi|268054101|gb|ACY92537.1| glycine receptor alpha 3 subunit-like protein [Saccoglossus kowalevskii]
Unigene28252_Ex-zai-2	159	158	12	gi|170578799|ref|XP_001894550.1|	215	102	150	0.53	0.77	0	49	62.0	6e-09	--	glutamate-gated chloride channel alpha3A subunit [Brugia malayi]
Unigene28252_Ex-zai-2	159	158	12	gi|1401281|gb|AAB03403.1|	141	19	67	0.53	0.77	0	49	62.0	6e-09	--	glutamate-gated chloride channel [Dirofilaria immitis]
Unigene28252_Ex-zai-2	159	158	12	gi|1401283|gb|AAB03404.1|	351	143	191	0.53	0.77	0	49	62.0	6e-09	--	glutamate-gated chloride channel [Onchocerca volvulus]
Unigene28252_Ex-zai-2	159	158	12	gi|34481590|emb|CAE46430.1|	427	142	190	0.53	0.77	0	49	62.0	6e-09	--	glutamate-gated chloride channel alpha3B subunit [Dirofilaria immitis]
Unigene28252_Ex-zai-2	159	158	12	gi|34481588|emb|CAE46429.1|	419	142	190	0.53	0.77	0	49	62.0	6e-09	--	glutamate-gated chloride channel alpha3A subunit [Dirofilaria immitis]
Unigene28252_Ex-zai-2	159	158	3	gi|309364498|emb|CAP24727.2|	598	146	197	0.5	0.75	0	52	60.1	2e-08	--	CBR-AVR-14 protein [Caenorhabditis briggsae AF16]
Unigene28252_Ex-zai-2	159	158	3	gi|308494132|ref|XP_003109255.1|	525	173	224	0.5	0.75	0	52	60.1	2e-08	--	CRE-AVR-14 protein [Caenorhabditis remanei] >gi|308246668|gb|EFO90620.1| CRE-AVR-14 protein [Caenorhabditis remanei]
Unigene28252_Ex-zai-2	159	155	3	gi|292613710|ref|XP_002662032.1|	428	267	317	0.49	0.7	0	51	60.1	2e-08	--	PREDICTED: glycine receptor, alpha 4b-like, partial [Danio rerio]
Unigene28252_Ex-zai-2	159	155	3	gi|122890737|emb|CAM14418.1|	536	192	242	0.49	0.7	0	51	60.1	2e-08	--	glycine receptor, alpha 4b [Danio rerio]
Unigene28252_Ex-zai-2	159	155	3	gi|55250367|gb|AAH85599.1|	532	188	238	0.49	0.7	0	51	60.1	2e-08	--	Glra4b protein [Danio rerio]
Unigene28252_Ex-zai-2	159	158	3	gi|1262893|gb|AAC25481.1|	416	146	197	0.5	0.75	0	52	60.1	2e-08	--	inhibitory amino acid receptor subunit gbr-2A [Caenorhabditis elegans]
Unigene28252_Ex-zai-2	159	158	3	gi|1262895|gb|AAC25482.1|	430	146	197	0.5	0.75	0	52	60.1	2e-08	--	inhibitory amino acid receptor subunit gbr-2B [Caenorhabditis elegans]
Unigene28252_Ex-zai-2	159	158	3	gi|1401279|gb|AAB03402.1|	155	22	73	0.5	0.75	0	52	60.1	2e-08	--	glutamate-gated chloride channel [Caenorhabditis elegans]
Unigene28252_Ex-zai-2	159	155	3	gi|68359755|ref|XP_690068.1|	611	267	317	0.49	0.7	0	51	60.1	2e-08	--	PREDICTED: glycine receptor, alpha 4b [Danio rerio]
Unigene28252_Ex-zai-2	159	158	3	gi|71980442|ref|NP_001020963.1|	430	146	197	0.5	0.75	0	52	60.1	2e-08	--	altered AVeRmectin sensitivity family member (avr-14) [Caenorhabditis elegans] >gi|14574602|gb|AAK68666.1|U97196_5 Altered avermectin sensitivity protein 14, isoform b [Caenorhabditis elegans]
Unigene28259_Ex-zai-2	159	1	159	gi|195979063|gb|ACG63697.1|	474	45	97	0.88	0.9	0	53	97.8	1e-19	--	myosin heavy chain [Gammarus duebeni]
Unigene28259_Ex-zai-2	159	1	159	gi|195979061|gb|ACG63696.1|	475	45	97	0.88	0.9	0	53	97.8	1e-19	--	myosin heavy chain [Gammarus duebeni]
Unigene28259_Ex-zai-2	159	1	156	gi|307212786|gb|EFN88457.1|	2228	289	340	0.86	0.9	0	52	94.4	1e-18	--	Myosin heavy chain, muscle [Harpegnathos saltator]
Unigene28259_Ex-zai-2	159	1	156	gi|307190725|gb|EFN74640.1|	1076	290	341	0.86	0.9	0	52	94.4	1e-18	--	Myosin heavy chain, muscle [Camponotus floridanus]
Unigene28259_Ex-zai-2	159	1	156	gi|234204058|gb|ACQ91272.1|	582	240	291	0.86	0.9	0	52	94.4	1e-18	--	myosin heavy chain variant A [Bombyx mori]
Unigene28259_Ex-zai-2	159	1	156	gi|234204032|gb|ACQ91269.1|	582	240	291	0.86	0.9	0	52	94.4	1e-18	--	myosin heavy chain variant A [Bombyx mandarina]
Unigene28259_Ex-zai-2	159	1	156	gi|229472617|gb|ACQ72823.1|	582	240	291	0.86	0.9	0	52	94.4	1e-18	--	myosin heavy chain [Bombyx mandarina]
Unigene28259_Ex-zai-2	159	1	156	gi|197322814|gb|ACH69158.1|	582	240	291	0.86	0.9	0	52	94.4	1e-18	--	myosin heavy chain [Bombyx mori]
Unigene28259_Ex-zai-2	159	1	156	gi|195386602|ref|XP_002051993.1|	2153	287	338	0.86	0.9	0	52	94.4	1e-18	--	myosin heavy chain [Drosophila virilis] >gi|194148450|gb|EDW64148.1| myosin heavy chain [Drosophila virilis]
Unigene28259_Ex-zai-2	159	1	156	gi|193624650|ref|XP_001952213.1|	1967	244	295	0.86	0.9	0	52	94.4	1e-18	--	PREDICTED: similar to muscle myosin heavy chain isoform 2 [Acyrthosiphon pisum]
Unigene28259_Ex-zai-2	159	1	156	gi|193624648|ref|XP_001952238.1|	1967	244	295	0.86	0.9	0	52	94.4	1e-18	--	PREDICTED: similar to muscle myosin heavy chain isoform 3 [Acyrthosiphon pisum]
Unigene28259_Ex-zai-2	159	1	156	gi|193624646|ref|XP_001952092.1|	1969	244	295	0.86	0.9	0	52	94.4	1e-18	--	PREDICTED: similar to muscle myosin heavy chain isoform 1 [Acyrthosiphon pisum]
Unigene28259_Ex-zai-2	159	1	156	gi|183979376|dbj|BAG30740.1|	1965	240	291	0.86	0.9	0	52	94.4	1e-18	--	muscle myosin heavy chain [Papilio xuthus]
Unigene28259_Ex-zai-2	159	1	156	gi|156544337|ref|XP_001607303.1|	1964	240	291	0.86	0.9	0	52	94.4	1e-18	--	PREDICTED: similar to CG17927-PF [Nasonia vitripennis]
Unigene28259_Ex-zai-2	159	1	156	gi|110759191|ref|XP_393334.3|	1967	241	292	0.86	0.9	0	52	94.4	1e-18	--	PREDICTED: similar to Myosin heavy chain CG17927-PB, isoform B isoform 1 [Apis mellifera]
Unigene28259_Ex-zai-2	159	1	156	gi|281365099|ref|NP_001162992.1|	1949	239	290	0.84	0.9	0	52	93.2	3e-18	--	myosin heavy chain, isoform P [Drosophila melanogaster] >gi|272407070|gb|ACZ94278.1| myosin heavy chain, isoform P [Drosophila melanogaster]
Unigene28259_Ex-zai-2	159	1	156	gi|281365095|ref|NP_001162990.1|	1949	239	290	0.84	0.9	0	52	93.2	3e-18	--	myosin heavy chain, isoform N [Drosophila melanogaster] >gi|272407068|gb|ACZ94276.1| myosin heavy chain, isoform N [Drosophila melanogaster]
Unigene28259_Ex-zai-2	159	1	156	gi|219990777|gb|ACL68762.1|	1962	239	290	0.84	0.9	0	52	93.2	3e-18	--	RH59876p [Drosophila melanogaster]
Unigene28259_Ex-zai-2	159	1	156	gi|198474044|ref|XP_002132614.1|	2166	288	339	0.84	0.9	0	52	93.2	3e-18	--	GA25794 [Drosophila pseudoobscura pseudoobscura] >gi|198138224|gb|EDY70016.1| GA25794 [Drosophila pseudoobscura pseudoobscura]
Unigene28259_Ex-zai-2	159	1	156	gi|195579652|ref|XP_002079675.1|	437	287	338	0.84	0.9	0	52	93.2	3e-18	--	GD24080 [Drosophila simulans] >gi|194191684|gb|EDX05260.1| GD24080 [Drosophila simulans]
Unigene28281_Ex-zai-2	159	155	3	gi|291244092|ref|XP_002741938.1|	854	143	193	0.54	0.74	0	51	63.2	3e-09	--	PREDICTED: glycine receptor, alpha 4b-like [Saccoglossus kowalevskii]
Unigene28281_Ex-zai-2	159	155	3	gi|269785259|ref|NP_001161557.1|	450	162	212	0.56	0.76	0	51	63.2	3e-09	--	glycine receptor alpha 3 subunit-like protein [Saccoglossus kowalevskii] >gi|268054101|gb|ACY92537.1| glycine receptor alpha 3 subunit-like protein [Saccoglossus kowalevskii]
Unigene28281_Ex-zai-2	159	158	12	gi|170578799|ref|XP_001894550.1|	215	102	150	0.53	0.75	0	49	61.6	8e-09	--	glutamate-gated chloride channel alpha3A subunit [Brugia malayi]
Unigene28281_Ex-zai-2	159	158	12	gi|1401281|gb|AAB03403.1|	141	19	67	0.53	0.75	0	49	61.6	8e-09	--	glutamate-gated chloride channel [Dirofilaria immitis]
Unigene28281_Ex-zai-2	159	158	12	gi|1401283|gb|AAB03404.1|	351	143	191	0.53	0.75	0	49	61.6	8e-09	--	glutamate-gated chloride channel [Onchocerca volvulus]
Unigene28281_Ex-zai-2	159	158	12	gi|34481590|emb|CAE46430.1|	427	142	190	0.53	0.75	0	49	61.6	8e-09	--	glutamate-gated chloride channel alpha3B subunit [Dirofilaria immitis]
Unigene28281_Ex-zai-2	159	158	12	gi|34481588|emb|CAE46429.1|	419	142	190	0.53	0.75	0	49	61.6	8e-09	--	glutamate-gated chloride channel alpha3A subunit [Dirofilaria immitis]
Unigene28281_Ex-zai-2	159	155	3	gi|288683407|ref|NP_001165756.1|	342	149	199	0.49	0.72	0	51	60.5	2e-08	--	glycine receptor subunit alpha-4 isoform 2 precursor [Homo sapiens]
Unigene28281_Ex-zai-2	159	155	3	gi|218156328|ref|NP_001019623.2|	417	149	199	0.49	0.72	0	51	60.5	2e-08	--	glycine receptor subunit alpha-4 isoform 1 precursor [Homo sapiens] >gi|262527577|sp|Q5JXX5.3|GLRA4_HUMAN RecName: Full=Glycine receptor subunit alpha-4; Flags: Precursor >gi|220732272|emb|CAI42158.2| glycine receptor, alpha 4 [Homo sapiens] >gi|220897518|emb|CAI41994.2| glycine receptor, alpha 4 [Homo sapiens]
Unigene28281_Ex-zai-2	159	155	3	gi|119575082|gb|EAW54695.1|	458	149	199	0.49	0.72	0	51	60.5	2e-08	--	hCG17971 [Homo sapiens]
Unigene28281_Ex-zai-2	159	158	12	gi|115361509|gb|ABI95855.1|	443	133	181	0.55	0.69	0	49	60.1	2e-08	--	glutamate-gated chloride channel alpha subunit [Lepeophtheirus salmonis]
Unigene28281_Ex-zai-2	159	155	12	gi|292624510|ref|XP_697486.2|	464	155	202	0.45	0.75	0	48	58.5	7e-08	--	PREDICTED: si:dkey-181i3.1 [Danio rerio]
Unigene28281_Ex-zai-2	159	155	12	gi|56208024|emb|CAI20773.1|	426	117	164	0.45	0.75	0	48	58.5	7e-08	--	novel protein similar to vertebrate gamma-aminobutyric acid (GABA) receptor, rho subunit family [Danio rerio]
Unigene28281_Ex-zai-2	159	158	12	gi|3850612|emb|CAA77131.1|	379	93	141	0.51	0.73	0	49	58.5	7e-08	--	GBR-2 protein [Ascaris suum]
Unigene28281_Ex-zai-2	159	155	12	gi|2317700|gb|AAB66600.1|	473	158	205	0.47	0.75	0	48	58.5	7e-08	--	gamma-aminobutyric-acid receptor rho-2B subunit [Morone americana]
Unigene28281_Ex-zai-2	159	158	3	gi|309364498|emb|CAP24727.2|	598	146	197	0.48	0.75	0	52	58.2	9e-08	--	CBR-AVR-14 protein [Caenorhabditis briggsae AF16]
Unigene28281_Ex-zai-2	159	158	3	gi|308494132|ref|XP_003109255.1|	525	173	224	0.48	0.75	0	52	58.2	9e-08	--	CRE-AVR-14 protein [Caenorhabditis remanei] >gi|308246668|gb|EFO90620.1| CRE-AVR-14 protein [Caenorhabditis remanei]
Unigene28281_Ex-zai-2	159	155	3	gi|292613710|ref|XP_002662032.1|	428	267	317	0.47	0.7	0	51	58.2	9e-08	--	PREDICTED: glycine receptor, alpha 4b-like, partial [Danio rerio]
Unigene28281_Ex-zai-2	159	155	3	gi|122890737|emb|CAM14418.1|	536	192	242	0.47	0.7	0	51	58.2	9e-08	--	glycine receptor, alpha 4b [Danio rerio]
Unigene28281_Ex-zai-2	159	155	3	gi|55250367|gb|AAH85599.1|	532	188	238	0.47	0.7	0	51	58.2	9e-08	--	Glra4b protein [Danio rerio]
Unigene28284_Ex-zai-2	159	6	146	gi|74865845|sp|Q8MP30.1|Y7791_DICDI	233	119	165	0.46	0.63	0	47	68.2	2e-12	--	RecName: Full=Uncharacterized histidine-rich protein DDB_G0274557; Flags: Precursor
Unigene28284_Ex-zai-2	159	6	113	gi|119624987|gb|EAX04582.1|	400	150	185	0.58	0.66	0	36	63.5	2e-09	--	hCG1999844 [Homo sapiens]
Unigene28284_Ex-zai-2	159	3	158	gi|195499877|ref|XP_002097134.1|	506	73	125	0.41	0.6	0.01	53	59.7	3e-08	--	GE26052 [Drosophila yakuba] >gi|194183235|gb|EDW96846.1| GE26052 [Drosophila yakuba]
Unigene28284_Ex-zai-2	159	6	113	gi|552196|gb|AAA29616.1|	140	9	46	0.5	0.68	0.05	38	56.6	4e-08	--	histidine-rich protein [Plasmodium lophurae]
Unigene28284_Ex-zai-2	159	3	104	gi|195023451|ref|XP_001985698.1|	1624	1129	1160	0.55	0.73	0	34	59.3	4e-08	--	GH20938 [Drosophila grimshawi] >gi|193901698|gb|EDW00565.1| GH20938 [Drosophila grimshawi]
Unigene28284_Ex-zai-2	159	6	113	gi|134069012|emb|CAM67156.1|	358	124	159	0.5	0.69	0	36	58.9	5e-08	--	Hypothetical repeat protein [Leishmania infantum]
Unigene28284_Ex-zai-2	159	6	113	gi|123530|sp|P04929.1|HRPX_PLALO	351	217	252	0.5	0.69	0	36	58.9	5e-08	--	RecName: Full=Histidine-rich glycoprotein; Flags: Precursor >gi|9999|emb|CAA25698.1| histidine-rich protein [Plasmodium lophurae] >gi|224316|prf||1101401A protein,His rich
Unigene28284_Ex-zai-2	159	6	113	gi|257205780|emb|CAX82541.1|	236	186	221	0.52	0.66	0	36	58.5	7e-08	--	Histidine-rich glycoprotein precursor [Schistosoma japonicum]
Unigene28284_Ex-zai-2	159	15	143	gi|46227731|gb|EAK88651.1|	379	169	211	0.55	0.71	0.04	45	57.8	1e-07	--	uncharacterized protein rich in Thr and Ser residues [Cryptosporidium parvum Iowa II]
Unigene28284_Ex-zai-2	159	6	116	gi|195440066|ref|XP_002067880.1|	910	23	60	0.5	0.6	0.02	38	51.2	2e-07	--	GK18880 [Drosophila willistoni] >gi|194163965|gb|EDW78866.1| GK18880 [Drosophila willistoni]
Unigene28284_Ex-zai-2	159	6	116	gi|195438990|ref|XP_002067414.1|	1133	282	329	0.41	0.52	0.22	48	49.7	2e-07	--	GK16199 [Drosophila willistoni] >gi|194163499|gb|EDW78400.1| GK16199 [Drosophila willistoni]
Unigene28284_Ex-zai-2	159	12	149	gi|307176956|gb|EFN66262.1|	583	216	257	0.45	0.58	0	46	56.2	3e-07	--	Midnolin [Camponotus floridanus]
Unigene28284_Ex-zai-2	159	3	128	gi|301616879|ref|XP_002937874.1|	472	320	367	0.4	0.57	0.19	52	56.2	3e-07	--	PREDICTED: fetuin-B [Xenopus (Silurana) tropicalis]
Unigene28284_Ex-zai-2	159	6	146	gi|195503441|ref|XP_002098653.1|	107	47	100	0.44	0.62	0.12	54	56.2	3e-07	--	GE10486 [Drosophila yakuba] >gi|194184754|gb|EDW98365.1| GE10486 [Drosophila yakuba]
Unigene28284_Ex-zai-2	159	3	107	gi|195330017|ref|XP_002031705.1|	502	67	101	0.48	0.68	0	35	56.2	3e-07	--	GM23901 [Drosophila sechellia] >gi|194120648|gb|EDW42691.1| GM23901 [Drosophila sechellia]
Unigene28284_Ex-zai-2	159	6	158	gi|194902198|ref|XP_001980636.1|	499	67	118	0.4	0.55	0.01	52	56.2	3e-07	--	GG17727 [Drosophila erecta] >gi|190652339|gb|EDV49594.1| GG17727 [Drosophila erecta]
Unigene28284_Ex-zai-2	159	3	128	gi|49523035|gb|AAH75450.1|	474	322	369	0.4	0.57	0.19	52	56.2	3e-07	--	hrg protein [Xenopus (Silurana) tropicalis] >gi|58477709|gb|AAH89754.1| hrg protein [Xenopus (Silurana) tropicalis]
Unigene28284_Ex-zai-2	159	18	128	gi|170055821|ref|XP_001863752.1|	378	100	136	0.51	0.64	0	37	55.5	6e-07	--	transcription enhancer factor [Culex quinquefasciatus] >gi|167875720|gb|EDS39103.1| transcription enhancer factor [Culex quinquefasciatus]
Unigene28284_Ex-zai-2	159	3	155	gi|194763166|ref|XP_001963704.1|	567	213	259	0.43	0.6	0	51	55.1	8e-07	--	GF21158 [Drosophila ananassae] >gi|190618629|gb|EDV34153.1| GF21158 [Drosophila ananassae]
Unigene28284_Ex-zai-2	159	6	107	gi|195571907|ref|XP_002103942.1|	503	69	102	0.47	0.64	0	34	54.3	1e-06	--	GD18713 [Drosophila simulans] >gi|194199869|gb|EDX13445.1| GD18713 [Drosophila simulans]
Unigene28289_Ex-zai-2	159	157	2	gi|270015108|gb|EFA11556.1|	1830	267	317	0.67	0.84	0	52	76.3	3e-13	--	plexin B [Tribolium castaneum]
Unigene28289_Ex-zai-2	159	157	8	gi|307204023|gb|EFN82927.1|	1989	261	314	0.68	0.75	0.07	54	72.4	5e-12	--	Plexin-B [Harpegnathos saltator]
Unigene28289_Ex-zai-2	159	157	8	gi|307180403|gb|EFN68429.1|	2031	307	360	0.68	0.79	0.07	54	72.4	5e-12	--	Plexin-B [Camponotus floridanus]
Unigene28289_Ex-zai-2	159	157	5	gi|110764295|ref|XP_395735.3|	1939	277	331	0.65	0.76	0.07	55	71.2	1e-11	--	PREDICTED: similar to plexin B CG17245-PA [Apis mellifera]
Unigene28289_Ex-zai-2	159	157	5	gi|156545152|ref|XP_001602831.1|	1952	304	355	0.66	0.81	0.03	53	69.7	3e-11	--	PREDICTED: similar to GA14409-PA [Nasonia vitripennis]
Unigene28289_Ex-zai-2	159	157	2	gi|193596589|ref|XP_001948647.1|	1951	301	358	0.58	0.68	0.1	58	69.3	4e-11	--	PREDICTED: similar to GA14409-PA [Acyrthosiphon pisum]
Unigene28289_Ex-zai-2	159	157	5	gi|158287491|ref|XP_309509.4|	1997	213	262	0.54	0.8	0	51	67.0	2e-10	--	AGAP011139-PA [Anopheles gambiae str. PEST] >gi|157019676|gb|EAA05249.5| AGAP011139-PA [Anopheles gambiae str. PEST]
Unigene28289_Ex-zai-2	159	157	8	gi|195402255|ref|XP_002059722.1|	2069	324	374	0.56	0.76	0.01	51	65.1	7e-10	--	GJ14688 [Drosophila virilis] >gi|194155936|gb|EDW71120.1| GJ14688 [Drosophila virilis]
Unigene28289_Ex-zai-2	159	157	8	gi|195450646|ref|XP_002072571.1|	2061	305	355	0.54	0.76	0.01	51	64.3	1e-09	--	GK13667 [Drosophila willistoni] >gi|194168656|gb|EDW83557.1| GK13667 [Drosophila willistoni]
Unigene28289_Ex-zai-2	159	157	8	gi|195469289|ref|XP_002099570.1|	2052	297	347	0.52	0.76	0.01	51	62.4	5e-09	--	GE14532 [Drosophila yakuba] >gi|194185671|gb|EDW99282.1| GE14532 [Drosophila yakuba]
Unigene28289_Ex-zai-2	159	157	8	gi|195173569|ref|XP_002027562.1|	2069	308	358	0.54	0.74	0.01	51	62.4	5e-09	--	GL18389 [Drosophila persimilis] >gi|194114474|gb|EDW36517.1| GL18389 [Drosophila persimilis]
Unigene28289_Ex-zai-2	159	157	8	gi|195134077|ref|XP_002011464.1|	2056	306	356	0.54	0.74	0.01	51	62.4	5e-09	--	GI14120 [Drosophila mojavensis] >gi|193912087|gb|EDW10954.1| GI14120 [Drosophila mojavensis]
Unigene28289_Ex-zai-2	159	157	8	gi|194768266|ref|XP_001966234.1|	2057	301	351	0.52	0.76	0.01	51	62.4	5e-09	--	GF19331 [Drosophila ananassae] >gi|190623119|gb|EDV38643.1| GF19331 [Drosophila ananassae]
Unigene28289_Ex-zai-2	159	157	8	gi|126002196|ref|XP_001352289.1|	2069	308	358	0.54	0.74	0.01	51	62.4	5e-09	--	GA14409 [Drosophila pseudoobscura pseudoobscura] >gi|54640287|gb|EAL29305.1| GA14409 [Drosophila pseudoobscura pseudoobscura]
Unigene28289_Ex-zai-2	159	157	8	gi|195564246|ref|XP_002105676.1|	950	203	253	0.54	0.74	0.01	51	62.0	6e-09	--	GD24393 [Drosophila simulans] >gi|194201607|gb|EDX15183.1| GD24393 [Drosophila simulans]
Unigene28289_Ex-zai-2	159	157	8	gi|195356028|ref|XP_002044484.1|	2004	297	347	0.54	0.74	0.01	51	62.0	6e-09	--	GM23238 [Drosophila sechellia] >gi|194131759|gb|EDW53705.1| GM23238 [Drosophila sechellia]
Unigene28289_Ex-zai-2	159	157	8	gi|157129355|ref|XP_001661651.1|	1048	265	313	0.5	0.78	0	50	62.0	6e-09	--	plexin b [Aedes aegypti] >gi|108872247|gb|EAT36472.1| plexin b [Aedes aegypti]
Unigene28289_Ex-zai-2	159	157	8	gi|4056676|gb|AAD09426.1|	2051	297	347	0.54	0.74	0.01	51	62.0	6e-09	--	plexin B [Drosophila melanogaster]
Unigene28289_Ex-zai-2	159	157	8	gi|24638494|ref|NP_524616.2|	2051	297	347	0.54	0.74	0.01	51	62.0	6e-09	--	plexin B [Drosophila melanogaster] >gi|74947379|sp|Q9V4A7.2|PLXB_DROME RecName: Full=Plexin-B; Flags: Precursor >gi|22759420|gb|AAF59374.2| plexin B [Drosophila melanogaster] >gi|33589422|gb|AAQ22478.1| RE22882p [Drosophila melanogaster]
Unigene28289_Ex-zai-2	159	157	8	gi|194913725|ref|XP_001982757.1|	2052	297	347	0.52	0.76	0.01	51	61.6	8e-09	--	GG16467 [Drosophila erecta] >gi|190647973|gb|EDV45276.1| GG16467 [Drosophila erecta]
Unigene28291_Ex-zai-2	159	1	159	gi|158291808|ref|XP_313346.3|	461	160	212	0.62	0.73	0	53	73.9	2e-12	--	AGAP003589-PA [Anopheles gambiae str. PEST] >gi|157017465|gb|EAA08954.3| AGAP003589-PA [Anopheles gambiae str. PEST]
Unigene28291_Ex-zai-2	159	1	159	gi|195440008|ref|XP_002067851.1|	461	156	208	0.6	0.77	0	53	71.6	8e-12	--	GK12501 [Drosophila willistoni] >gi|194163936|gb|EDW78837.1| GK12501 [Drosophila willistoni]
Unigene28291_Ex-zai-2	159	1	159	gi|91078076|ref|XP_971952.1|	448	161	213	0.6	0.77	0	53	71.6	8e-12	--	PREDICTED: similar to prolyl-tRNA synthetase [Tribolium castaneum]
Unigene28291_Ex-zai-2	159	1	159	gi|28278090|gb|AAH44273.1|	466	188	240	0.56	0.75	0	53	71.6	8e-12	--	MGC53152 protein [Xenopus laevis]
Unigene28291_Ex-zai-2	159	1	159	gi|125980520|ref|XP_001354284.1|	462	156	208	0.6	0.77	0	53	71.2	1e-11	--	GA11463 [Drosophila pseudoobscura pseudoobscura] >gi|54642590|gb|EAL31337.1| GA11463 [Drosophila pseudoobscura pseudoobscura]
Unigene28291_Ex-zai-2	159	1	159	gi|195587264|ref|XP_002083385.1|	458	156	208	0.6	0.77	0	53	70.5	2e-11	--	GD13380 [Drosophila simulans] >gi|194195394|gb|EDX08970.1| GD13380 [Drosophila simulans]
Unigene28291_Ex-zai-2	159	1	159	gi|195375658|ref|XP_002046617.1|	464	156	208	0.6	0.77	0	53	70.5	2e-11	--	GJ12980 [Drosophila virilis] >gi|194153775|gb|EDW68959.1| GJ12980 [Drosophila virilis]
Unigene28291_Ex-zai-2	159	1	159	gi|194749304|ref|XP_001957079.1|	458	156	208	0.58	0.77	0	53	70.1	2e-11	--	GF10245 [Drosophila ananassae] >gi|190624361|gb|EDV39885.1| GF10245 [Drosophila ananassae]
Unigene28291_Ex-zai-2	159	1	159	gi|165971208|gb|AAI58530.1|	466	188	240	0.54	0.75	0	53	70.1	2e-11	--	LOC100145097 protein [Xenopus (Silurana) tropicalis]
Unigene28291_Ex-zai-2	159	1	159	gi|33636681|gb|AAQ23638.1|	335	33	85	0.58	0.77	0	53	69.7	3e-11	--	AT04665p [Drosophila melanogaster]
Unigene28291_Ex-zai-2	159	1	159	gi|27820035|gb|AAO25049.1|	458	156	208	0.58	0.77	0	53	69.7	3e-11	--	GM03563p [Drosophila melanogaster]
Unigene28291_Ex-zai-2	159	1	159	gi|195492914|ref|XP_002094195.1|	458	156	208	0.58	0.75	0	53	69.3	4e-11	--	GE21696 [Drosophila yakuba] >gi|194180296|gb|EDW93907.1| GE21696 [Drosophila yakuba]
Unigene28291_Ex-zai-2	159	1	159	gi|24656200|ref|NP_647737.1|	458	156	208	0.58	0.77	0	53	69.3	4e-11	--	Prolyl-tRNA synthetase [Drosophila melanogaster] >gi|7292265|gb|AAF47674.1| Prolyl-tRNA synthetase [Drosophila melanogaster]
Unigene28291_Ex-zai-2	159	1	159	gi|297664845|ref|XP_002810834.1|	436	197	249	0.58	0.73	0	53	68.9	5e-11	--	PREDICTED: probable prolyl-tRNA synthetase, mitochondrial-like [Pongo abelii]
Unigene28291_Ex-zai-2	159	1	159	gi|195125579|ref|XP_002007255.1|	460	156	208	0.58	0.77	0	53	68.9	5e-11	--	GI12837 [Drosophila mojavensis] >gi|193918864|gb|EDW17731.1| GI12837 [Drosophila mojavensis]
Unigene28291_Ex-zai-2	159	1	159	gi|193661987|ref|XP_001946406.1|	433	155	207	0.54	0.79	0	53	68.9	5e-11	--	PREDICTED: similar to Prolyl-tRNA synthetase CG12186-PA [Acyrthosiphon pisum]
Unigene28291_Ex-zai-2	159	1	159	gi|157127485|ref|XP_001655003.1|	435	157	209	0.6	0.73	0	53	68.9	5e-11	--	prolyl-tRNA synthetase [Aedes aegypti] >gi|108872928|gb|EAT37153.1| prolyl-tRNA synthetase [Aedes aegypti]
Unigene28291_Ex-zai-2	159	1	159	gi|195336930|ref|XP_002035086.1|	458	156	208	0.58	0.75	0	53	68.6	7e-11	--	GM14112 [Drosophila sechellia] >gi|194128179|gb|EDW50222.1| GM14112 [Drosophila sechellia]
Unigene28291_Ex-zai-2	159	1	159	gi|296208047|ref|XP_002750943.1|	475	197	249	0.56	0.73	0	53	68.2	9e-11	--	PREDICTED: probable prolyl-tRNA synthetase, mitochondrial-like [Callithrix jacchus]
Unigene28291_Ex-zai-2	159	1	159	gi|34303926|ref|NP_689481.2|	475	197	249	0.56	0.73	0	53	67.8	1e-10	--	probable prolyl-tRNA synthetase, mitochondrial precursor [Homo sapiens] >gi|73919761|sp|Q7L3T8.1|SYPM_HUMAN RecName: Full=Probable prolyl-tRNA synthetase, mitochondrial; AltName: Full=Proline--tRNA ligase; Short=ProRS; Flags: Precursor
Unigene28296_Ex-zai-2	159	71	157	gi|170595123|ref|XP_001902255.1|	120	70	98	0.62	0.72	0	29	63.9	2e-09	--	U88 [Brugia malayi]
Unigene28296_Ex-zai-2	159	8	157	gi|13592364|gb|AAK31463.1|	188	65	115	0.46	0.46	0.03	52	58.5	7e-08	--	Hypothetical protein C27A2.5 [Caenorhabditis elegans]
Unigene28296_Ex-zai-2	159	68	157	gi|1480863|gb|AAB05810.1|	46	10	37	0.63	0.63	0	30	57.0	2e-07	--	super cysteine rich protein [Homo sapiens]
Unigene28296_Ex-zai-2	159	158	6	gi|66825315|ref|XP_646012.1|	1043	494	544	0.5	0.68	0	51	56.2	3e-07	--	MYND-type zinc finger-containing protein [Dictyostelium discoideum AX4] >gi|74858805|sp|Q55DW9.1|GACZ_DICDI RecName: Full=Rho GTPase-activating protein gacZ; AltName: Full=GTPase activating factor for raC protein Z >gi|60474161|gb|EAL72098.1| MYND-type zinc finger-containing protein [Dictyostelium discoideum AX4]
Unigene28296_Ex-zai-2	159	156	28	gi|195478289|ref|XP_002086476.1|	1140	21	63	0.62	0.79	0	43	54.7	1e-06	--	GE23151 [Drosophila yakuba] >gi|194186266|gb|EDW99877.1| GE23151 [Drosophila yakuba]
Unigene28296_Ex-zai-2	159	158	3	gi|195396551|ref|XP_002056894.1|	1042	949	992	0.5	0.61	0	52	54.7	1e-06	--	GJ16643 [Drosophila virilis] >gi|194146661|gb|EDW62380.1| GJ16643 [Drosophila virilis]
Unigene28296_Ex-zai-2	159	8	157	gi|14573761|gb|AAK68161.1|U55854_9	197	67	116	0.46	0.46	0.03	52	54.7	1e-06	--	Hypothetical protein C04G6.7 [Caenorhabditis elegans]
Unigene28296_Ex-zai-2	159	8	157	gi|3879236|emb|CAA91301.1|	164	65	114	0.46	0.46	0.03	52	54.7	1e-06	--	C. elegans protein T01B7.8, confirmed by transcript evidence [Caenorhabditis elegans]
Unigene28296_Ex-zai-2	159	8	157	gi|14573757|gb|AAK68158.1|U55854_2	166	66	115	0.46	0.46	0.03	52	54.7	1e-06	--	Hypothetical protein C04G6.10 [Caenorhabditis elegans]
Unigene28296_Ex-zai-2	159	8	157	gi|268531056|ref|XP_002630654.1|	162	64	113	0.46	0.46	0.03	52	54.7	1e-06	--	Hypothetical protein CBG02325 [Caenorhabditis briggsae]
Unigene28296_Ex-zai-2	159	8	157	gi|268531052|ref|XP_002630652.1|	279	181	230	0.46	0.46	0.03	52	54.7	1e-06	--	Hypothetical protein CBG02323 [Caenorhabditis briggsae]
Unigene28296_Ex-zai-2	159	158	24	gi|66820408|ref|XP_643823.1|	941	431	475	0.48	0.68	0	45	54.7	1e-06	--	cell differentiation family, Rcd1-like protein [Dictyostelium discoideum AX4] >gi|60471971|gb|EAL69925.1| cell differentiation family, Rcd1-like protein [Dictyostelium discoideum AX4]
Unigene28296_Ex-zai-2	159	158	3	gi|66819081|ref|XP_643200.1|	3446	143	194	0.46	0.67	0	52	54.3	1e-06	--	unconventional myosin heavy chain [Dictyostelium discoideum AX4] >gi|74860417|sp|Q86AC8.1|MYOG_DICDI RecName: Full=Myosin-G heavy chain >gi|60471300|gb|EAL69262.1| unconventional myosin heavy chain [Dictyostelium discoideum AX4]
Unigene28296_Ex-zai-2	159	158	33	gi|24286686|gb|AAN46880.1|	1551	571	612	0.52	0.73	0	42	53.9	2e-06	--	nucleotide exchange factor RasGEF K [Dictyostelium discoideum]
Unigene28296_Ex-zai-2	159	158	33	gi|18997101|gb|AAL83292.1|AF474377_1	1359	379	420	0.52	0.73	0	42	53.9	2e-06	--	Ras GTP exchange factor K [Dictyostelium discoideum]
Unigene28296_Ex-zai-2	159	158	3	gi|124805523|ref|XP_001350464.1|	1785	1000	1051	0.44	0.63	0	52	53.9	2e-06	--	conserved Plasmodium protein [Plasmodium falciparum 3D7] >gi|23496586|gb|AAN36144.1| conserved Plasmodium protein [Plasmodium falciparum 3D7]
Unigene28296_Ex-zai-2	159	158	36	gi|74855157|sp|Q54SY5.1|Y5150_DICDI	765	452	495	0.56	0.7	0.06	44	53.9	2e-06	--	RecName: Full=Putative uncharacterized protein DDB_G0282129
Unigene28296_Ex-zai-2	159	158	33	gi|66803252|ref|XP_635469.1|	1557	577	618	0.52	0.73	0	42	53.9	2e-06	--	Ras guanine nucleotide exchange factor [Dictyostelium discoideum AX4] >gi|74851638|sp|Q54FF3.1|GEFK_DICDI RecName: Full=Ras guanine nucleotide exchange factor K; AltName: Full=RasGEF domain-containing protein K >gi|60463790|gb|EAL61966.1| Ras guanine nucleotide exchange factor [Dictyostelium discoideum AX4]
Unigene28296_Ex-zai-2	159	158	36	gi|111226552|ref|XP_001134555.1|	1295	393	433	0.53	0.7	0	41	53.5	2e-06	--	argonaut-like protein [Dictyostelium discoideum AX4] >gi|90970643|gb|EAS66872.1| argonaut-like protein [Dictyostelium discoideum AX4]
Unigene28296_Ex-zai-2	159	158	6	gi|66811594|ref|XP_639976.1|	726	24	74	0.49	0.58	0	51	53.5	2e-06	--	vacuolar sorting protein 9 domain-containing protein [Dictyostelium discoideum AX4] >gi|60466956|gb|EAL65000.1| vacuolar sorting protein 9 domain-containing protein [Dictyostelium discoideum AX4]
Unigene28300_Ex-zai-2	159	159	1	gi|194762028|ref|XP_001963163.1|	136	66	118	0.6	0.77	0	53	62.8	4e-09	--	GF14082 [Drosophila ananassae] >gi|190616860|gb|EDV32384.1| GF14082 [Drosophila ananassae]
Unigene28300_Ex-zai-2	159	2	157	gi|158289428|ref|XP_001687752.1|	251	97	150	0.53	0.75	0.03	54	62.8	4e-09	--	AGAP000003-PA [Anopheles gambiae str. PEST] >gi|157019051|gb|EDO64365.1| AGAP000003-PA [Anopheles gambiae str. PEST]
Unigene28300_Ex-zai-2	159	6	152	gi|194879342|ref|XP_001974221.1|	87	24	74	0.54	0.66	0.03	51	58.2	9e-08	--	GG21615 [Drosophila erecta] >gi|190657408|gb|EDV54621.1| GG21615 [Drosophila erecta]
Unigene28300_Ex-zai-2	159	2	157	gi|195482049|ref|XP_002101887.1|	144	73	126	0.44	0.75	0.03	54	56.6	3e-07	--	GE15355 [Drosophila yakuba] >gi|194189411|gb|EDX02995.1| GE15355 [Drosophila yakuba]
Unigene28300_Ex-zai-2	159	152	12	gi|261331295|emb|CBH14285.1|	151	40	86	0.44	0.72	0	47	56.2	3e-07	--	T. brucei spp.-specific protein [Trypanosoma brucei gambiense DAL972]
Unigene28300_Ex-zai-2	159	152	12	gi|21928439|dbj|BAC05810.1|	346	39	85	0.51	0.74	0	47	55.8	4e-07	--	seven transmembrane helix receptor [Homo sapiens]
Unigene28300_Ex-zai-2	159	159	1	gi|148670286|gb|EDL02233.1|	149	53	105	0.54	0.69	0	53	55.5	6e-07	--	mCG1041337 [Mus musculus]
Unigene28300_Ex-zai-2	159	2	154	gi|193683832|ref|XP_001948871.1|	1246	187	239	0.54	0.62	0.03	53	55.5	6e-07	--	PREDICTED: similar to ATP-dependent RNA helicase [Acyrthosiphon pisum]
Unigene28300_Ex-zai-2	159	2	154	gi|94733401|emb|CAK04563.1|	346	165	215	0.49	0.64	0	51	55.5	6e-07	--	novel protein (zgc:92496) [Danio rerio]
Unigene28300_Ex-zai-2	159	2	154	gi|50539818|ref|NP_001002375.1|	346	165	215	0.49	0.64	0	51	55.5	6e-07	--	negative elongation factor E [Danio rerio] >gi|49903853|gb|AAH76037.1| RD RNA binding protein [Danio rerio]
Unigene28300_Ex-zai-2	159	2	154	gi|37362276|gb|AAQ91266.1|	346	165	215	0.49	0.64	0	51	55.5	6e-07	--	class III histocompatibility antigen RD [Danio rerio]
Unigene28300_Ex-zai-2	159	8	154	gi|66362066|ref|XP_627997.1|	582	103	151	0.53	0.65	0	49	55.5	6e-07	--	transcription factor E2F [Cryptosporidium parvum Iowa II] >gi|46227501|gb|EAK88436.1| transcription factor E2F [Cryptosporidium parvum Iowa II]
Unigene28300_Ex-zai-2	159	2	151	gi|82541201|ref|XP_724858.1|	1268	1067	1116	0.48	0.62	0	50	53.9	2e-06	--	eukaryotic translation initiation factor 3 subunit 10 [Plasmodium yoelii yoelii str. 17XNL] >gi|23479655|gb|EAA16423.1| eukaryotic translation initiation factor 3 subunit 10 [Plasmodium yoelii yoelii]
Unigene28300_Ex-zai-2	159	8	154	gi|126309585|ref|XP_001368988.1|	400	215	263	0.53	0.57	0	49	53.5	2e-06	--	PREDICTED: similar to mitochondrial trans-2-enoyl-CoA reductase isoform 1 [Monodelphis domestica]
Unigene28300_Ex-zai-2	159	8	154	gi|146332117|gb|ABQ22564.1|	218	33	81	0.53	0.61	0	49	53.1	3e-06	--	negative elongation factor E-like protein [Callithrix jacchus]
Unigene28300_Ex-zai-2	159	8	151	gi|307215201|gb|EFN89973.1|	383	275	322	0.54	0.56	0	48	52.8	4e-06	--	Putative RNA-binding protein Luc7-like 2 [Harpegnathos saltator]
Unigene28300_Ex-zai-2	159	8	154	gi|291395819|ref|XP_002714359.1|	388	201	249	0.48	0.63	0	49	52.8	4e-06	--	PREDICTED: RD RNA-binding protein [Oryctolagus cuniculus]
Unigene28300_Ex-zai-2	159	8	154	gi|220678428|emb|CAX13927.1|	1629	703	751	0.48	0.63	0	49	52.8	4e-06	--	novel protein similar to vertebrate HLA-B associated transcript 2 (BAT2) [Danio rerio]
Unigene28300_Ex-zai-2	159	154	5	gi|195033598|ref|XP_001988717.1|	207	73	124	0.44	0.69	0.03	52	52.8	4e-06	--	GH10423 [Drosophila grimshawi] >gi|193904717|gb|EDW03584.1| GH10423 [Drosophila grimshawi]
Unigene28300_Ex-zai-2	159	8	154	gi|110761115|ref|XP_624373.2|	364	272	320	0.53	0.57	0	49	52.8	4e-06	--	PREDICTED: similar to CG7564-PA [Apis mellifera]
Unigene28314_Ex-zai-2	160	152	3	gi|195576622|ref|XP_002078174.1|	493	228	277	0.6	0.7	0	50	61.2	1e-08	--	GD23308 [Drosophila simulans] >gi|194190183|gb|EDX03759.1| GD23308 [Drosophila simulans]
Unigene28314_Ex-zai-2	160	152	3	gi|195401317|ref|XP_002059260.1|	502	237	286	0.6	0.7	0	50	61.2	1e-08	--	GJ16298 [Drosophila virilis] >gi|194156134|gb|EDW71318.1| GJ16298 [Drosophila virilis]
Unigene28314_Ex-zai-2	160	152	3	gi|195342562|ref|XP_002037869.1|	493	228	277	0.6	0.7	0	50	61.2	1e-08	--	GM18500 [Drosophila sechellia] >gi|194132719|gb|EDW54287.1| GM18500 [Drosophila sechellia]
Unigene28314_Ex-zai-2	160	152	3	gi|20129235|ref|NP_608873.1|	493	228	277	0.6	0.7	0	50	61.2	1e-08	--	CG3036 [Drosophila melanogaster] >gi|7295657|gb|AAF50963.1| CG3036 [Drosophila melanogaster] >gi|27820090|gb|AAO25070.1| GH05102p [Drosophila melanogaster]
Unigene28314_Ex-zai-2	160	152	3	gi|198474532|ref|XP_001356729.2|	494	229	278	0.58	0.7	0	50	60.8	1e-08	--	GA15786 [Drosophila pseudoobscura pseudoobscura] >gi|198138431|gb|EAL33794.2| GA15786 [Drosophila pseudoobscura pseudoobscura]
Unigene28314_Ex-zai-2	160	152	3	gi|195471373|ref|XP_002087979.1|	493	228	277	0.58	0.7	0	50	60.8	1e-08	--	GE18317 [Drosophila yakuba] >gi|194174080|gb|EDW87691.1| GE18317 [Drosophila yakuba]
Unigene28314_Ex-zai-2	160	152	3	gi|195148128|ref|XP_002015026.1|	494	229	278	0.58	0.7	0	50	60.8	1e-08	--	GL18642 [Drosophila persimilis] >gi|194106979|gb|EDW29022.1| GL18642 [Drosophila persimilis]
Unigene28314_Ex-zai-2	160	152	3	gi|194766031|ref|XP_001965128.1|	501	236	285	0.58	0.7	0	50	60.8	1e-08	--	GF23558 [Drosophila ananassae] >gi|190617738|gb|EDV33262.1| GF23558 [Drosophila ananassae]
Unigene28314_Ex-zai-2	160	152	3	gi|194856324|ref|XP_001968725.1|	493	228	277	0.58	0.7	0	50	60.5	2e-08	--	GG25027 [Drosophila erecta] >gi|190660592|gb|EDV57784.1| GG25027 [Drosophila erecta]
Unigene28314_Ex-zai-2	160	152	3	gi|195118588|ref|XP_002003818.1|	511	246	295	0.58	0.7	0	50	60.1	2e-08	--	GI18111 [Drosophila mojavensis] >gi|193914393|gb|EDW13260.1| GI18111 [Drosophila mojavensis]
Unigene28314_Ex-zai-2	160	152	3	gi|195437382|ref|XP_002066619.1|	494	229	278	0.56	0.68	0	50	58.9	5e-08	--	GK24471 [Drosophila willistoni] >gi|194162704|gb|EDW77605.1| GK24471 [Drosophila willistoni]
Unigene28314_Ex-zai-2	160	152	3	gi|195099759|ref|XP_001997987.1|	299	34	83	0.56	0.7	0	50	58.9	5e-08	--	GH19642 [Drosophila grimshawi] >gi|193905549|gb|EDW04416.1| GH19642 [Drosophila grimshawi]
Unigene28314_Ex-zai-2	160	152	3	gi|195032351|ref|XP_001988483.1|	509	244	293	0.56	0.7	0	50	58.9	5e-08	--	GH11190 [Drosophila grimshawi] >gi|193904483|gb|EDW03350.1| GH11190 [Drosophila grimshawi]
Unigene28314_Ex-zai-2	160	149	3	gi|193659770|ref|XP_001948908.1|	510	239	288	0.54	0.68	0.02	50	56.2	3e-07	--	PREDICTED: similar to sodium-dependent phosphate transporter [Acyrthosiphon pisum]
Unigene28314_Ex-zai-2	160	149	3	gi|170032365|ref|XP_001844052.1|	492	224	272	0.51	0.67	0	49	55.5	6e-07	--	sodium-dependent phosphate transporter [Culex quinquefasciatus] >gi|167872338|gb|EDS35721.1| sodium-dependent phosphate transporter [Culex quinquefasciatus]
Unigene28314_Ex-zai-2	160	149	3	gi|157113576|ref|XP_001652004.1|	527	254	302	0.53	0.65	0	49	55.5	6e-07	--	sodium-dependent phosphate transporter [Aedes aegypti] >gi|108877650|gb|EAT41875.1| sodium-dependent phosphate transporter [Aedes aegypti]
Unigene28314_Ex-zai-2	160	149	3	gi|158288317|ref|XP_310197.4|	437	170	218	0.53	0.61	0	49	53.1	3e-06	--	AGAP009498-PA [Anopheles gambiae str. PEST] >gi|157019192|gb|EAA05844.5| AGAP009498-PA [Anopheles gambiae str. PEST]
Unigene28315_Ex-zai-2	160	158	9	gi|261331295|emb|CBH14285.1|	151	81	130	0.5	0.64	0	50	61.2	1e-08	--	T. brucei spp.-specific protein [Trypanosoma brucei gambiense DAL972]
Unigene28315_Ex-zai-2	160	158	9	gi|261327641|emb|CBH10617.1|	152	71	120	0.52	0.62	0	50	61.2	1e-08	--	T. brucei spp.-specific protein [Trypanosoma brucei gambiense DAL972]
Unigene28315_Ex-zai-2	160	158	9	gi|21928439|dbj|BAC05810.1|	346	24	79	0.48	0.58	0.1	56	58.9	5e-08	--	seven transmembrane helix receptor [Homo sapiens]
Unigene28315_Ex-zai-2	160	8	160	gi|170577748|ref|XP_001894123.1|	133	72	122	0.47	0.6	0	51	57.0	2e-07	--	T-cell receptor beta chain ANA 11 [Brugia malayi]
Unigene28315_Ex-zai-2	160	8	160	gi|170578137|ref|XP_001894282.1|	102	3	53	0.47	0.56	0	51	57.0	2e-07	--	T-cell receptor beta chain ANA 11 [Brugia malayi]
Unigene28315_Ex-zai-2	160	8	160	gi|170579958|ref|XP_001895056.1|	119	3	53	0.47	0.54	0	51	56.2	3e-07	--	Histidine-rich glycoprotein precursor [Brugia malayi]
Unigene28315_Ex-zai-2	160	9	158	gi|170574983|ref|XP_001893046.1|	97	18	67	0.52	0.56	0	50	56.2	3e-07	--	T-cell receptor beta chain ANA 11 [Brugia malayi]
Unigene28315_Ex-zai-2	160	17	160	gi|170576646|ref|XP_001893711.1|	107	28	75	0.45	0.56	0	48	55.8	4e-07	--	T-cell receptor beta chain ANA 11 [Brugia malayi]
Unigene28315_Ex-zai-2	160	158	6	gi|195406095|ref|XP_002060510.1|	169	88	134	0.49	0.6	0	51	55.1	8e-07	--	GJ22503 [Drosophila virilis] >gi|194156318|gb|EDW71502.1| GJ22503 [Drosophila virilis]
Unigene28315_Ex-zai-2	160	23	160	gi|170575217|ref|XP_001893148.1|	87	20	65	0.47	0.56	0	46	54.7	1e-06	--	Hypothetical 17.1 kDa protein in PUR5 3'region [Brugia malayi]
Unigene28315_Ex-zai-2	160	20	160	gi|170572343|ref|XP_001892072.1|	90	15	61	0.46	0.57	0	47	54.3	1e-06	--	T-cell receptor beta chain ANA 11 [Brugia malayi]
Unigene28315_Ex-zai-2	160	11	160	gi|66571325|ref|NP_001019243.1|	428	372	421	0.44	0.56	0	50	53.9	2e-06	--	integrin beta-like protein 1 [Danio rerio] >gi|66267505|gb|AAH95744.1| Integrin, beta-like 1 [Danio rerio]
Unigene28315_Ex-zai-2	160	14	160	gi|170576778|ref|XP_001893762.1|	125	40	92	0.45	0.54	0.07	53	53.5	2e-06	--	T-cell receptor beta chain ANA 11 [Brugia malayi]
Unigene28315_Ex-zai-2	160	23	160	gi|170594753|ref|XP_001902118.1|	68	5	50	0.45	0.56	0	46	53.1	3e-06	--	T-cell receptor beta chain ANA 11 [Brugia malayi]
Unigene28315_Ex-zai-2	160	155	12	gi|119608598|gb|EAW88192.1|	175	1	52	0.48	0.57	0.07	52	52.8	4e-06	--	hCG1814693 [Homo sapiens]
Unigene28315_Ex-zai-2	160	158	9	gi|6560616|gb|AAF16687.1|AF111848_1	190	10	65	0.42	0.57	0.1	56	52.8	4e-06	--	PRO0529 [Homo sapiens] >gi|119627266|gb|EAX06861.1| hCG1780467 [Homo sapiens]
Unigene28315_Ex-zai-2	160	116	9	gi|148677652|gb|EDL09599.1|	61	14	51	0.57	0.68	0.05	38	51.6	8e-06	--	mCG147311 [Mus musculus]
Unigene28316_Ex-zai-2	160	1	153	gi|156540914|ref|XP_001601838.1|	1036	209	259	0.6	0.74	0	51	73.9	2e-12	--	PREDICTED: similar to pol polyprotein [Nasonia vitripennis]
Unigene28316_Ex-zai-2	160	1	153	gi|115744330|ref|XP_001177707.1|	1159	352	402	0.58	0.76	0	51	73.9	2e-12	--	PREDICTED: similar to gag-pol polyprotein [Strongylocentrotus purpuratus] >gi|115963269|ref|XP_001188939.1| PREDICTED: similar to gag-pol polyprotein [Strongylocentrotus purpuratus]
Unigene28316_Ex-zai-2	160	1	153	gi|67625723|tpe|CAJ00250.1|	1028	211	261	0.56	0.74	0	51	73.6	2e-12	--	TPA: pol polyprotein [Schistosoma mansoni]
Unigene28316_Ex-zai-2	160	1	153	gi|156549518|ref|XP_001605007.1|	1302	387	437	0.56	0.72	0	51	71.6	8e-12	--	PREDICTED: similar to pol polyprotein [Nasonia vitripennis]
Unigene28316_Ex-zai-2	160	1	153	gi|254587290|emb|CAX83702.1|	1345	513	563	0.54	0.74	0	51	70.9	1e-11	--	Gag-Pol polyprotein [Schistosoma japonicum]
Unigene28316_Ex-zai-2	160	1	153	gi|67625682|tpe|CAJ00226.1|	925	117	167	0.56	0.74	0	51	70.1	2e-11	--	TPA: pol polyprotein [Schistosoma mansoni]
Unigene28316_Ex-zai-2	160	1	153	gi|156539758|ref|XP_001599114.1|	1574	910	960	0.56	0.7	0	51	69.7	3e-11	--	PREDICTED: similar to Gag and Pol, partial [Nasonia vitripennis]
Unigene28316_Ex-zai-2	160	1	153	gi|115620267|ref|XP_001198865.1|	1470	593	643	0.56	0.7	0	51	69.7	3e-11	--	PREDICTED: similar to gag-pol polyprotein [Strongylocentrotus purpuratus]
Unigene28316_Ex-zai-2	160	1	153	gi|44829164|tpg|DAA04495.1|	1057	234	284	0.6	0.7	0	51	69.3	4e-11	--	TPA: TPA_exp: pol polyprotein [Schistosoma mansoni]
Unigene28316_Ex-zai-2	160	1	153	gi|193690765|ref|XP_001948214.1|	1369	491	541	0.56	0.74	0	51	68.9	5e-11	--	PREDICTED: similar to gag-pol polyprotein [Acyrthosiphon pisum]
Unigene28316_Ex-zai-2	160	1	153	gi|115955825|ref|XP_001191412.1|	787	518	568	0.52	0.72	0	51	68.6	7e-11	--	PREDICTED: similar to gag-pol polyprotein [Strongylocentrotus purpuratus]
Unigene28316_Ex-zai-2	160	1	153	gi|115908437|ref|XP_001201648.1|	1048	261	311	0.52	0.72	0	51	68.6	7e-11	--	PREDICTED: similar to gag-pol polyprotein [Strongylocentrotus purpuratus] >gi|115926438|ref|XP_001179724.1| PREDICTED: similar to gag-pol polyprotein [Strongylocentrotus purpuratus]
Unigene28316_Ex-zai-2	160	1	153	gi|115754965|ref|XP_001184403.1|	685	518	568	0.52	0.72	0	51	68.6	7e-11	--	PREDICTED: similar to gag-pol polyprotein, partial [Strongylocentrotus purpuratus]
Unigene28316_Ex-zai-2	160	1	153	gi|189242367|ref|XP_001807263.1|	1200	453	503	0.56	0.72	0	51	68.2	9e-11	--	PREDICTED: similar to gag-pol polyprotein [Tribolium castaneum]
Unigene28316_Ex-zai-2	160	1	156	gi|12958103|gb|AAK07487.1|	1304	490	541	0.53	0.69	0	52	68.2	9e-11	--	gag-pol polyprotein [Clonorchis sinensis]
Unigene28316_Ex-zai-2	160	1	159	gi|292618076|ref|XP_002663545.1|	594	30	82	0.56	0.71	0	53	67.4	1e-10	--	PREDICTED: protease, reverse transcriptase, ribonuclease H, integrase-like [Danio rerio]
Unigene28316_Ex-zai-2	160	1	156	gi|211925532|dbj|BAG81989.1|	569	148	199	0.53	0.69	0	52	67.4	1e-10	--	gag-pol polyprotein [Clonorchis sinensis]
Unigene28316_Ex-zai-2	160	1	156	gi|211925530|dbj|BAG81988.1|	530	109	160	0.53	0.69	0	52	67.4	1e-10	--	gag-pol polyprotein [Clonorchis sinensis]
Unigene28316_Ex-zai-2	160	1	156	gi|211925527|dbj|BAG81987.1|	489	148	199	0.53	0.69	0	52	67.4	1e-10	--	gag-pol polyprotein [Clonorchis sinensis]
Unigene28316_Ex-zai-2	160	1	156	gi|211925521|dbj|BAG81984.1|	310	16	67	0.53	0.69	0	52	67.4	1e-10	--	gag-pol polyprotein [Clonorchis sinensis]
Unigene28321_Ex-zai-2	160	1	159	gi|149025156|gb|EDL81523.1|	61	3	55	0.67	0.77	0	53	68.6	7e-11	--	rCG21007 [Rattus norvegicus]
Unigene28321_Ex-zai-2	160	1	159	gi|158289002|ref|XP_001687774.1|	156	10	62	0.6	0.79	0	53	63.9	2e-09	--	AGAP000318-PA [Anopheles gambiae str. PEST] >gi|157018844|gb|EDO64343.1| AGAP000318-PA [Anopheles gambiae str. PEST]
Unigene28321_Ex-zai-2	160	10	159	gi|158284998|ref|XP_001687838.1|	194	137	186	0.62	0.78	0	50	62.8	4e-09	--	AGAP002158-PA [Anopheles gambiae str. PEST] >gi|157020862|gb|EDO64825.1| AGAP002158-PA [Anopheles gambiae str. PEST]
Unigene28321_Ex-zai-2	160	16	159	gi|25090543|sp|P83214.1|HSP1_OCTVU	56	11	56	0.68	0.75	0	48	62.0	6e-09	--	RecName: Full=Sperm protamine P1; Short=Po1; Contains: RecName: Full=Sperm protamine P2; Short=Po2; AltName: Full=Main protamine
Unigene28321_Ex-zai-2	160	1	159	gi|1042189|gb|AAB34942.1|	79	23	79	0.59	0.68	0.07	57	60.5	2e-08	--	T2=testis-specific pro-protamine [Loligo pealeii=squids, testis chromatin, Peptide, 79 aa]
Unigene28321_Ex-zai-2	160	4	159	gi|307185222|gb|EFN71349.1|	229	90	141	0.64	0.68	0.03	54	58.5	7e-08	--	Histone H1-delta [Camponotus floridanus]
Unigene28321_Ex-zai-2	160	4	150	gi|148664446|gb|EDK96862.1|	83	35	83	0.59	0.71	0	49	58.2	9e-08	--	RIKEN cDNA C230029F24 [Mus musculus]
Unigene28321_Ex-zai-2	160	1	156	gi|122063514|sp|Q7LZB2.2|HSP1_CHRPI	59	6	56	0.59	0.67	0	52	56.2	3e-07	--	RecName: Full=Sperm protamine P1-type; AltName: Full=Protamine I-1
Unigene28321_Ex-zai-2	160	1	138	gi|1170393|sp|P42132.2|HSP1_DROAU	64	19	63	0.67	0.73	0	46	56.2	3e-07	--	RecName: Full=Sperm protamine P1 >gi|1582111|prf||2117429D protamine P1
Unigene28321_Ex-zai-2	160	1	138	gi|119631974|gb|EAX11569.1|	193	97	151	0.52	0.74	0.16	55	55.1	8e-07	--	hCG1647962, isoform CRA_b [Homo sapiens]
Unigene28321_Ex-zai-2	160	1	159	gi|1042188|gb|AAB34941.1|	79	23	79	0.59	0.66	0.07	57	54.7	1e-06	--	T1=testis-specific pro-protamine [Loligo pealeii=squids, testis chromatin, Peptide, 79 aa]
Unigene28321_Ex-zai-2	160	1	159	gi|131036|sp|P80001.2|PRT1_SEPOF	78	23	78	0.6	0.67	0.05	56	54.3	1e-06	--	RecName: Full=Spermatid-specific protein T1; Contains: RecName: Full=Spermatid-specific protein T1B; Contains: RecName: Full=Sperm protamine SP1 >gi|235522|gb|AAB19807.1| spermatid-specific protein=variant T1 [cuttlefish, Peptide, 78 aa]
Unigene28321_Ex-zai-2	160	1	156	gi|30525861|gb|AAP32169.1|	78	23	78	0.57	0.62	0.07	56	53.9	2e-06	--	protamine [Loligo opalescens]
Unigene28321_Ex-zai-2	160	1	159	gi|33243114|gb|AAQ01227.1|	187	101	157	0.51	0.75	0.11	60	53.9	2e-06	--	P1 protamine [Styela montereyensis]
Unigene28321_Ex-zai-2	160	1	159	gi|131044|sp|P80002.2|PRT2_SEPOF	77	23	77	0.6	0.69	0.03	55	53.5	2e-06	--	RecName: Full=Spermatid-specific protein T2; Contains: RecName: Full=Spermatid-specific protein T2B; Contains: RecName: Full=Sperm protamine SP2 >gi|235523|gb|AAB19808.1| spermatid-specific protein=variant T2 [cuttlefish, Peptide, 77 aa]
Unigene28321_Ex-zai-2	160	1	126	gi|149037659|gb|EDL92090.1|	86	37	78	0.59	0.83	0	42	53.1	3e-06	--	rCG55594 [Rattus norvegicus]
Unigene28321_Ex-zai-2	160	1	159	gi|54037341|sp|P67834.2|HSP1_DASHA	61	3	53	0.56	0.66	0	53	53.1	3e-06	--	RecName: Full=Sperm protamine P1 >gi|598103|gb|AAA74599.1| protamine P1 [Dasyurus viverrinus] >gi|598105|gb|AAA56795.1| protamine P1 [Dasyurus hallucatus] >gi|1582124|prf||2117429T protamine P1
Unigene28321_Ex-zai-2	160	1	159	gi|50402162|sp|P62485.2|HSP1_DASMA	62	3	53	0.56	0.66	0	53	53.1	3e-06	--	RecName: Full=Sperm protamine P1 >gi|50402163|sp|P62486.2|HSP1_SARHA RecName: Full=Sperm protamine P1 >gi|598379|gb|AAA74608.1| protamine P1 [Sarcophilus harrisii] >gi|2352881|gb|AAB69306.1| protamine P1 [Dasyurus maculatus]
Unigene28321_Ex-zai-2	160	1	156	gi|1170401|sp|P42143.2|HSP1_NOTTY	61	8	60	0.58	0.62	0.01	53	53.1	3e-06	--	RecName: Full=Sperm protamine P1 >gi|598338|gb|AAA74613.1| protamine P1 [Notoryctes typhlops] >gi|1582122|prf||2117429Q protamine P1
Unigene28321_Ex-zai-2	160	1	159	gi|32565321|ref|NP_498260.2|	730	89	142	0.55	0.59	0.01	54	52.4	5e-06	--	DEAD boX helicase homolog family member (ddx-23) [Caenorhabditis elegans]
Unigene28327_Ex-zai-2	160	160	2	gi|91084635|ref|XP_974720.1|	845	419	472	0.74	0.87	0.01	54	89.4	4e-17	--	PREDICTED: similar to CG2052 CG2052-PB [Tribolium castaneum]
Unigene28327_Ex-zai-2	160	160	29	gi|45551181|ref|NP_726568.2|	1140	545	589	0.64	0.82	0.02	45	67.0	2e-10	--	CG2052, isoform B [Drosophila melanogaster] >gi|45444815|gb|AAF59348.3| CG2052, isoform B [Drosophila melanogaster]
Unigene28327_Ex-zai-2	160	160	8	gi|198462291|ref|XP_002132195.1|	1014	413	476	0.53	0.64	0.2	64	66.6	3e-10	--	GA22510 [Drosophila pseudoobscura pseudoobscura] >gi|198140045|gb|EDY70905.1| GA22510 [Drosophila pseudoobscura pseudoobscura]
Unigene28327_Ex-zai-2	160	160	8	gi|195172528|ref|XP_002027049.1|	921	320	383	0.53	0.64	0.2	64	66.6	3e-10	--	GL18148 [Drosophila persimilis] >gi|194112827|gb|EDW34870.1| GL18148 [Drosophila persimilis]
Unigene28327_Ex-zai-2	160	160	5	gi|194769116|ref|XP_001966653.1|	540	475	538	0.51	0.67	0.18	64	65.9	4e-10	--	GF23422 [Drosophila ananassae] >gi|190618178|gb|EDV33702.1| GF23422 [Drosophila ananassae]
Unigene28327_Ex-zai-2	160	160	8	gi|195450793|ref|XP_002072635.1|	1054	479	542	0.51	0.64	0.2	64	65.1	7e-10	--	GK13709 [Drosophila willistoni] >gi|194168720|gb|EDW83621.1| GK13709 [Drosophila willistoni]
Unigene28327_Ex-zai-2	160	160	29	gi|195065084|ref|XP_001996677.1|	1152	468	522	0.54	0.67	0.2	55	64.7	1e-09	--	GH23618 [Drosophila grimshawi] >gi|193891606|gb|EDV90472.1| GH23618 [Drosophila grimshawi]
Unigene28327_Ex-zai-2	160	160	29	gi|195402325|ref|XP_002059757.1|	1062	461	515	0.52	0.67	0.2	55	63.5	2e-09	--	GJ18239 [Drosophila virilis] >gi|194155971|gb|EDW71155.1| GJ18239 [Drosophila virilis]
Unigene28327_Ex-zai-2	160	160	29	gi|195354373|ref|XP_002043672.1|	1094	489	543	0.52	0.67	0.2	55	63.2	3e-09	--	GM26782 [Drosophila sechellia] >gi|194128860|gb|EDW50903.1| GM26782 [Drosophila sechellia]
Unigene28327_Ex-zai-2	160	160	29	gi|194913584|ref|XP_001982731.1|	1094	491	545	0.52	0.67	0.2	55	63.2	3e-09	--	GG16450 [Drosophila erecta] >gi|190647947|gb|EDV45250.1| GG16450 [Drosophila erecta]
Unigene28327_Ex-zai-2	160	160	29	gi|16182614|gb|AAL13533.1|	1097	492	546	0.52	0.67	0.2	55	63.2	3e-09	--	GH06573p [Drosophila melanogaster]
Unigene28327_Ex-zai-2	160	160	29	gi|45552147|ref|NP_995596.1|	1150	545	599	0.52	0.67	0.2	55	63.2	3e-09	--	CG2052, isoform A [Drosophila melanogaster] >gi|45444816|gb|AAS64609.1| CG2052, isoform A [Drosophila melanogaster] >gi|237681233|gb|ACR10183.1| GH02610p [Drosophila melanogaster]
Unigene28327_Ex-zai-2	160	160	29	gi|195469345|ref|XP_002099598.1|	1091	491	545	0.5	0.67	0.2	55	62.4	5e-09	--	GE14516 [Drosophila yakuba] >gi|194185699|gb|EDW99310.1| GE14516 [Drosophila yakuba]
Unigene28327_Ex-zai-2	160	160	26	gi|193664545|ref|XP_001945943.1|	642	327	382	0.5	0.6	0.19	56	58.5	7e-08	--	PREDICTED: similar to CG2052 CG2052-PA, partial [Acyrthosiphon pisum]
Unigene28329_Ex-zai-2	160	117	55	gi|170595123|ref|XP_001902255.1|	120	80	100	0.66	0.8	0	21	50.4	1e-10	--	U88 [Brugia malayi]
Unigene28329_Ex-zai-2	160	30	158	gi|66811044|ref|XP_639229.1|	2063	260	302	0.53	0.83	0	43	58.9	5e-08	--	nipped-B protein [Dictyostelium discoideum AX4] >gi|60467865|gb|EAL65879.1| nipped-B protein [Dictyostelium discoideum AX4]
Unigene28329_Ex-zai-2	160	30	158	gi|20260804|gb|AAK54092.2|AF362373_1	1709	1190	1246	0.45	0.54	0.24	57	54.7	1e-07	--	histidine kinase DhkL [Dictyostelium discoideum]
Unigene28329_Ex-zai-2	160	30	158	gi|66811194|ref|XP_639305.1|	1709	1190	1246	0.45	0.54	0.24	57	54.7	1e-07	--	histidine kinase [Dictyostelium discoideum AX4] >gi|74854804|sp|Q54RP6.1|DHKL_DICDI RecName: Full=Hybrid signal transduction histidine kinase L >gi|60467894|gb|EAL65907.1| histidine kinase [Dictyostelium discoideum AX4]
Unigene28329_Ex-zai-2	160	48	125	gi|121962482|sp|Q1ZXH2.1|FHKB_DICDI	1142	1056	1081	0.69	0.76	0	26	48.9	3e-07	--	RecName: Full=Probable serine/threonine-protein kinase fhkB; AltName: Full=Forkhead-associated kinase protein B
Unigene28329_Ex-zai-2	160	1	102	gi|307209187|gb|EFN86298.1|	449	90	123	0.64	0.73	0	34	56.2	3e-07	--	SPRY domain-containing SOCS box protein 1 [Harpegnathos saltator]
Unigene28329_Ex-zai-2	160	1	54	gi|195034748|ref|XP_001988968.1|	920	408	425	0.66	0.77	0	18	38.5	6e-07	--	GH10290 [Drosophila grimshawi] >gi|193904968|gb|EDW03835.1| GH10290 [Drosophila grimshawi]
Unigene28329_Ex-zai-2	160	117	55	gi|1480863|gb|AAB05810.1|	46	11	31	0.61	0.61	0	21	42.4	1e-06	--	super cysteine rich protein [Homo sapiens]
Unigene28329_Ex-zai-2	160	1	54	gi|74897090|sp|Q54QY7.1|SRFD_DICDI	446	135	152	0.72	0.83	0	18	37.7	2e-06	--	RecName: Full=Serum factor response D
Unigene28329_Ex-zai-2	160	48	155	gi|66827151|ref|XP_646930.1|	655	116	151	0.44	0.66	0	36	44.3	4e-06	--	glycoside hydrolase family 47 protein [Dictyostelium discoideum AX4] >gi|60475030|gb|EAL72966.1| glycoside hydrolase family 47 protein [Dictyostelium discoideum AX4]
Unigene28329_Ex-zai-2	160	9	119	gi|281201186|gb|EFA75400.1|	832	294	330	0.62	0.75	0	37	52.8	4e-06	--	RasGEF domain-containing protein [Polysphondylium pallidum PN500]
Unigene28329_Ex-zai-2	160	3	140	gi|195401851|ref|XP_002059524.1|	1902	800	847	0.52	0.66	0.04	48	52.8	4e-06	--	GJ14813 [Drosophila virilis] >gi|194147231|gb|EDW62946.1| GJ14813 [Drosophila virilis]
Unigene28329_Ex-zai-2	160	3	155	gi|66810666|ref|XP_639040.1|	2410	769	819	0.41	0.54	0	51	52.8	4e-06	--	non-receptor tyrosine kinase [Dictyostelium discoideum AX4] >gi|161789021|sp|P18160.3|PYK1_DICDI RecName: Full=Dual specificity protein kinase pyk1; AltName: Full=Non-receptor tyrosine kinase spore lysis A; AltName: Full=Tyrosine-protein kinase 1 >gi|60467658|gb|EAL65677.1| non-receptor tyrosine kinase [Dictyostelium discoideum AX4]
Unigene28329_Ex-zai-2	160	18	125	gi|17647553|ref|NP_523833.1|	601	240	275	0.52	0.83	0	36	52.4	5e-06	--	ken and barbie [Drosophila melanogaster] >gi|41688554|sp|O77459.1|KEN_DROME RecName: Full=Transcription factor Ken; AltName: Full=Protein Ken and Barbie >gi|5901850|gb|AAD55433.1|AF181647_1 ken [Drosophila melanogaster] >gi|3550809|dbj|BAA32683.1| ken [Drosophila melanogaster] >gi|3550814|dbj|BAA32687.1| ken [Drosophila melanogaster] >gi|3851216|emb|CAA10062.1| zinc finger protein [Drosophila mel…
Unigene28329_Ex-zai-2	160	30	158	gi|66815929|ref|XP_641981.1|	1297	500	542	0.51	0.69	0	43	52.4	5e-06	--	centrosomal protein 148 kDa [Dictyostelium discoideum AX4] >gi|60470025|gb|EAL68006.1| centrosomal protein 148 kDa [Dictyostelium discoideum AX4]
Unigene28329_Ex-zai-2	160	48	125	gi|66811144|ref|XP_639280.1|	1536	666	691	0.57	0.76	0	26	39.3	6e-06	--	P-type ATPase [Dictyostelium discoideum AX4] >gi|60467910|gb|EAL65923.1| P-type ATPase [Dictyostelium discoideum AX4]
Unigene28329_Ex-zai-2	160	30	125	gi|66825455|ref|XP_646082.1|	1448	327	358	0.65	0.84	0	32	52.0	6e-06	--	myb domain-containing protein [Dictyostelium discoideum AX4] >gi|74997440|sp|Q55DP9.1|MYBP_DICDI RecName: Full=Myb-like protein P >gi|60474693|gb|EAL72630.1| myb domain-containing protein [Dictyostelium discoideum AX4]
Unigene28329_Ex-zai-2	160	9	158	gi|111218572|ref|XP_001134472.1|	1720	1501	1550	0.44	0.54	0	50	51.6	8e-06	--	PHD zinc finger-containing protein [Dictyostelium discoideum AX4] >gi|90970872|gb|EAS66936.1| PHD zinc finger-containing protein [Dictyostelium discoideum AX4]
Unigene28334_Ex-zai-2	160	36	158	gi|295789408|pdb|3L1Z|A	157	6	46	0.68	0.78	0	41	62.0	6e-09	--	Chain A, Crystal Structure Of The U-Box Domain Of Human E4b Ubiquitin Ligase In Complex With Ubch5c E2 Ubiquitin Conjugating Enzyme
Unigene28334_Ex-zai-2	160	36	158	gi|295789407|pdb|3L1Y|A	157	6	46	0.68	0.78	0	41	62.0	6e-09	--	Chain A, Crystal Structure Of Human Ubc4 E2 Conjugating Enzyme
Unigene28334_Ex-zai-2	160	54	158	gi|225903790|gb|ACO35043.1|	147	2	36	0.74	0.8	0	35	55.1	8e-07	--	ubiquitin-conjugating enzyme E2 D4 [Larimichthys crocea]
Unigene28334_Ex-zai-2	160	54	158	gi|291392630|ref|XP_002712936.1|	147	2	36	0.71	0.82	0	35	54.7	1e-06	--	PREDICTED: ubiquitin-conjugating enzyme E2D 1 [Oryctolagus cuniculus]
Unigene28334_Ex-zai-2	160	54	158	gi|291240278|ref|XP_002740047.1|	121	2	36	0.71	0.82	0	35	54.7	1e-06	--	PREDICTED: LEThal family member (let-70)-like isoform 2 [Saccoglossus kowalevskii]
Unigene28334_Ex-zai-2	160	54	158	gi|291240276|ref|XP_002740046.1|	147	2	36	0.71	0.82	0	35	54.7	1e-06	--	PREDICTED: LEThal family member (let-70)-like isoform 1 [Saccoglossus kowalevskii]
Unigene28334_Ex-zai-2	160	54	158	gi|229366054|gb|ACQ58007.1|	147	2	36	0.71	0.82	0	35	54.7	1e-06	--	Ubiquitin-conjugating enzyme E2 2 [Anoplopoma fimbria] >gi|229367444|gb|ACQ58702.1| Ubiquitin-conjugating enzyme E2 2 [Anoplopoma fimbria] >gi|229368018|gb|ACQ58989.1| Ubiquitin-conjugating enzyme E2 2 [Anoplopoma fimbria]
Unigene28334_Ex-zai-2	160	54	158	gi|225706610|gb|ACO09151.1|	147	2	36	0.71	0.82	0	35	54.7	1e-06	--	Ubiquitin-conjugating enzyme E2 D2 [Osmerus mordax]
Unigene28334_Ex-zai-2	160	54	158	gi|170576821|ref|XP_001893776.1|	147	2	36	0.71	0.82	0	35	54.7	1e-06	--	ubiquitin-conjugating enzyme E2-17 kDa [Brugia malayi] >gi|307762637|gb|EFO21871.1| ubiquitin-conjugating enzyme E [Loa loa]
Unigene28334_Ex-zai-2	160	54	158	gi|119574552|gb|EAW54167.1|	102	2	36	0.71	0.82	0	35	54.7	1e-06	--	ubiquitin-conjugating enzyme E2D 1 (UBC4/5 homolog, yeast), isoform CRA_a [Homo sapiens]
Unigene28334_Ex-zai-2	160	54	158	gi|119389044|pdb|2C4P|A	165	20	54	0.71	0.82	0	35	54.7	1e-06	--	Chain A, Crystal Structure Of Human Ubiquitin-Conjugating Enzyme Ubch5a >gi|119389045|pdb|2C4P|B Chain B, Crystal Structure Of Human Ubiquitin-Conjugating Enzyme Ubch5a
Unigene28334_Ex-zai-2	160	54	158	gi|114630616|ref|XP_001163828.1|	133	2	36	0.71	0.82	0	35	54.7	1e-06	--	PREDICTED: ubiquitin-conjugating enzyme E2D 1 isoform 1 [Pan troglodytes]
Unigene28334_Ex-zai-2	160	54	158	gi|62738886|pdb|1Z2U|A	150	5	39	0.71	0.82	0	35	54.7	1e-06	--	Chain A, The 1.1a Crystallographic Structure Of Ubiquitin- Conjugating Enzyme (Ubc-2) From Caenorhabditis Elegans: Functional And Evolutionary Significance
Unigene28334_Ex-zai-2	160	54	158	gi|13591896|ref|NP_112263.1|	147	2	36	0.71	0.8	0	35	54.7	1e-06	--	ubiquitin-conjugating enzyme E2 D2B [Rattus norvegicus] >gi|2501431|sp|P70711.1|U2D2B_RAT RecName: Full=Ubiquitin-conjugating enzyme E2 D2B; AltName: Full=Ubiquitin carrier protein D2B; AltName: Full=Ubiquitin-conjugating enzyme E2(17)KB 2B; AltName: Full=Ubiquitin-conjugating enzyme E2-17 kDa 2B; AltName: Full=Ubiquitin-protein ligase D2B >gi|81893820|sp|Q6ZWY6.1|U2D2B_MOUSE RecName: Full=Ubiqui…
Unigene28334_Ex-zai-2	160	54	158	gi|17541470|ref|NP_502065.1|	147	2	36	0.71	0.82	0	35	54.7	1e-06	--	LEThal family member (let-70) [Caenorhabditis elegans] >gi|170589261|ref|XP_001899392.1| ubiquitin-conjugating enzyme ubc-2 [Brugia malayi] >gi|268536276|ref|XP_002633273.1| C. briggsae CBR-LET-70 protein [Caenorhabditis briggsae] >gi|308491730|ref|XP_003108056.1| CRE-LET-70 protein [Caenorhabditis remanei] >gi|464979|sp|P35129.1|UBC2_CAEEL RecName: Full=Ubiquitin-conjugating enzyme E2 2; AltName…
Unigene28334_Ex-zai-2	160	54	158	gi|4507773|ref|NP_003329.1|	147	2	36	0.71	0.82	0	35	54.7	1e-06	--	ubiquitin-conjugating enzyme E2 D1 [Homo sapiens] >gi|21703838|ref|NP_663395.1| ubiquitin-conjugating enzyme E2 D1 [Mus musculus] >gi|84000307|ref|NP_001033256.1| ubiquitin-conjugating enzyme E2 D1 [Bos taurus] >gi|118403844|ref|NP_001072142.1| UB2D1 [Sus scrofa] >gi|157818361|ref|NP_001102000.1| ubiquitin-conjugating enzyme E2 D1 [Rattus norvegicus] >gi|1717848|sp|P51668.1|UB2D1_HUMAN RecName: F…
Unigene28334_Ex-zai-2	160	54	158	gi|301762240|ref|XP_002916537.1|	147	2	36	0.71	0.82	0	35	54.3	1e-06	--	PREDICTED: ubiquitin-conjugating enzyme E2 D3-like isoform 1 [Ailuropoda melanoleuca] >gi|301762242|ref|XP_002916538.1| PREDICTED: ubiquitin-conjugating enzyme E2 D3-like isoform 2 [Ailuropoda melanoleuca]
Unigene28334_Ex-zai-2	160	54	158	gi|296486741|gb|DAA28854.1|	139	2	36	0.71	0.82	0	35	54.3	1e-06	--	ubiquitin-conjugating enzyme E2 D3 [Bos taurus]
Unigene28334_Ex-zai-2	160	54	158	gi|269914374|pdb|3A33|A	150	5	39	0.71	0.82	0	35	54.3	1e-06	--	Chain A, Ubch5b~ubiquitin Conjugate
Unigene28334_Ex-zai-2	160	54	158	gi|269146680|gb|ACZ28286.1|	147	2	36	0.71	0.82	0	35	54.3	1e-06	--	ubiquitin-protein ligase [Simulium nigrimanum]
Unigene28346_Ex-zai-2	160	157	2	gi|261327641|emb|CBH10617.1|	152	70	121	0.71	0.82	0	52	97.1	2e-19	--	T. brucei spp.-specific protein [Trypanosoma brucei gambiense DAL972]
Unigene28346_Ex-zai-2	160	160	2	gi|261331295|emb|CBH14285.1|	151	49	103	0.65	0.8	0.03	55	95.1	7e-19	--	T. brucei spp.-specific protein [Trypanosoma brucei gambiense DAL972]
Unigene28346_Ex-zai-2	160	156	13	gi|195406095|ref|XP_002060510.1|	169	86	133	0.75	0.81	0	48	86.7	2e-16	--	GJ22503 [Drosophila virilis] >gi|194156318|gb|EDW71502.1| GJ22503 [Drosophila virilis]
Unigene28346_Ex-zai-2	160	2	157	gi|170574983|ref|XP_001893046.1|	97	13	64	0.67	0.73	0	52	84.0	2e-15	--	T-cell receptor beta chain ANA 11 [Brugia malayi]
Unigene28346_Ex-zai-2	160	2	157	gi|170578137|ref|XP_001894282.1|	102	9	60	0.67	0.73	0	52	84.0	2e-15	--	T-cell receptor beta chain ANA 11 [Brugia malayi]
Unigene28346_Ex-zai-2	160	2	157	gi|170579958|ref|XP_001895056.1|	119	5	56	0.67	0.73	0	52	84.0	2e-15	--	Histidine-rich glycoprotein precursor [Brugia malayi]
Unigene28346_Ex-zai-2	160	8	157	gi|170577748|ref|XP_001894123.1|	133	64	113	0.68	0.74	0	50	82.0	6e-15	--	T-cell receptor beta chain ANA 11 [Brugia malayi]
Unigene28346_Ex-zai-2	160	157	2	gi|21928439|dbj|BAC05810.1|	346	23	78	0.57	0.75	0.07	56	82.0	6e-15	--	seven transmembrane helix receptor [Homo sapiens]
Unigene28346_Ex-zai-2	160	14	157	gi|66571325|ref|NP_001019243.1|	428	373	420	0.68	0.75	0	48	80.9	1e-14	--	integrin beta-like protein 1 [Danio rerio] >gi|66267505|gb|AAH95744.1| Integrin, beta-like 1 [Danio rerio]
Unigene28346_Ex-zai-2	160	17	157	gi|170576646|ref|XP_001893711.1|	107	30	76	0.68	0.74	0	47	79.0	5e-14	--	T-cell receptor beta chain ANA 11 [Brugia malayi]
Unigene28346_Ex-zai-2	160	14	157	gi|170572343|ref|XP_001892072.1|	90	17	64	0.66	0.72	0	48	78.2	8e-14	--	T-cell receptor beta chain ANA 11 [Brugia malayi]
Unigene28346_Ex-zai-2	160	11	154	gi|170575217|ref|XP_001893148.1|	87	20	67	0.66	0.75	0	48	78.2	8e-14	--	Hypothetical 17.1 kDa protein in PUR5 3'region [Brugia malayi]
Unigene28346_Ex-zai-2	160	2	157	gi|170592076|ref|XP_001900795.1|	130	8	58	0.65	0.71	0	52	78.2	8e-14	--	T-cell receptor beta chain ANA 11 [Brugia malayi]
Unigene28346_Ex-zai-2	160	11	157	gi|148708998|gb|EDL40944.1|	89	12	60	0.65	0.73	0	49	77.8	1e-13	--	mCG148429 [Mus musculus]
Unigene28346_Ex-zai-2	160	159	13	gi|148677652|gb|EDL09599.1|	61	13	60	0.67	0.79	0	49	77.4	1e-13	--	mCG147311 [Mus musculus]
Unigene28346_Ex-zai-2	160	160	2	gi|124801495|ref|XP_001349711.1|	307	196	248	0.45	0.66	0	53	76.6	2e-13	--	conserved Plasmodium falciparum protein family [Plasmodium falciparum 3D7] >gi|23503445|gb|AAC71979.2| conserved Plasmodium falciparum protein family [Plasmodium falciparum 3D7]
Unigene28346_Ex-zai-2	160	7	159	gi|170594753|ref|XP_001902118.1|	68	13	62	0.6	0.7	0	51	76.3	3e-13	--	T-cell receptor beta chain ANA 11 [Brugia malayi]
Unigene28346_Ex-zai-2	160	1	159	gi|149032451|gb|EDL87342.1|	142	23	77	0.56	0.61	0.03	55	72.8	4e-12	--	rCG39143 [Rattus norvegicus]
Unigene28346_Ex-zai-2	160	8	154	gi|149058506|gb|EDM09663.1|	160	94	146	0.62	0.69	0.07	53	72.4	5e-12	--	rCG46524 [Rattus norvegicus]
Unigene28346_Ex-zai-2	160	17	145	gi|170576778|ref|XP_001893762.1|	125	51	93	0.67	0.74	0	43	72.0	6e-12	--	T-cell receptor beta chain ANA 11 [Brugia malayi]
Unigene28359_Ex-zai-2	160	160	71	gi|170595123|ref|XP_001902255.1|	120	91	120	0.6	0.7	0	30	58.9	5e-08	--	U88 [Brugia malayi]
Unigene28359_Ex-zai-2	160	160	89	gi|1480863|gb|AAB05810.1|	46	12	35	0.66	0.7	0	24	56.6	3e-07	--	super cysteine rich protein [Homo sapiens]
Unigene28359_Ex-zai-2	160	13	159	gi|66812016|ref|XP_640187.1|	3080	1962	2010	0.46	0.61	0	49	54.7	1e-06	--	involucrin repeat-containing protein [Dictyostelium discoideum AX4] >gi|74854927|sp|Q54S52.1|Y2801_DICDI RecName: Full=Transmembrane protein DDB_G0282801 >gi|60468250|gb|EAL66260.1| involucrin repeat-containing protein [Dictyostelium discoideum AX4]
Unigene28359_Ex-zai-2	160	13	159	gi|66825455|ref|XP_646082.1|	1448	311	359	0.44	0.67	0	49	53.1	3e-06	--	myb domain-containing protein [Dictyostelium discoideum AX4] >gi|74997440|sp|Q55DP9.1|MYBP_DICDI RecName: Full=Myb-like protein P >gi|60474693|gb|EAL72630.1| myb domain-containing protein [Dictyostelium discoideum AX4]
Unigene28359_Ex-zai-2	160	1	159	gi|66815941|ref|XP_641987.1|	545	206	258	0.39	0.6	0	53	52.0	6e-06	--	adenosine deaminase acting on tRNA 1 [Dictyostelium discoideum AX4] >gi|74856501|sp|Q54XP3.1|ADAT1_DICDI RecName: Full=tRNA-specific adenosine deaminase 1; AltName: Full=tRNA-specific adenosine-37 deaminase >gi|60470092|gb|EAL68073.1| adenosine deaminase acting on tRNA 1 [Dictyostelium discoideum AX4]
Unigene28359_Ex-zai-2	160	13	159	gi|66808549|ref|XP_637997.1|	537	419	467	0.48	0.63	0	49	51.6	8e-06	--	OTU domain containin protein [Dictyostelium discoideum AX4] >gi|60466433|gb|EAL64488.1| OTU domain containin protein [Dictyostelium discoideum AX4]
Unigene28360_Ex-zai-2	160	1	159	gi|239790198|dbj|BAH71675.1|	175	51	103	0.69	0.84	0	53	87.4	1e-16	--	ACYPI004968 [Acyrthosiphon pisum]
Unigene28360_Ex-zai-2	160	1	159	gi|238661629|emb|CAZ32600.1|	137	52	104	0.64	0.81	0	53	83.6	2e-15	--	expressed protein [Schistosoma mansoni]
Unigene28360_Ex-zai-2	160	1	159	gi|291222397|ref|XP_002731206.1|	139	57	109	0.62	0.84	0	53	82.8	3e-15	--	PREDICTED: TAF9 RNA polymerase II, TATA box binding protein-associated factor-like [Saccoglossus kowalevskii]
Unigene28360_Ex-zai-2	160	1	159	gi|126314994|ref|XP_001364983.1|	171	49	101	0.69	0.79	0	53	82.8	3e-15	--	PREDICTED: similar to TAF9 RNA polymerase II, TATA box binding protein (TBP)-associated factor [Monodelphis domestica]
Unigene28360_Ex-zai-2	160	1	159	gi|157744498|ref|NP_001099078.1|	172	49	101	0.69	0.79	0	53	82.8	3e-15	--	TAF9 RNA polymerase II, TATA box binding protein-associated factor isoform 2 [Bos taurus] >gi|166218739|sp|A5PJA1.1|KAD6_BOVIN RecName: Full=Adenylate kinase isoenzyme 6; AltName: Full=ATP-AMP transphosphorylase 6; AltName: Full=Coilin-interacting nuclear ATPase protein >gi|148744833|gb|AAI42022.1| TAF9 protein [Bos taurus] >gi|296475870|gb|DAA17985.1| TAF9 RNA polymerase II, TATA box binding pro…
Unigene28360_Ex-zai-2	160	4	159	gi|74856583|sp|Q54Y03.1|KAD6_DICDI	175	54	105	0.61	0.86	0	52	82.8	3e-15	--	RecName: Full=Probable adenylate kinase isoenzyme 6; AltName: Full=ATP-AMP transphosphorylase 6
Unigene28360_Ex-zai-2	160	1	159	gi|301760261|ref|XP_002915935.1|	172	49	101	0.67	0.77	0	53	82.0	6e-15	--	PREDICTED: adenylate kinase isoenzyme 6-like [Ailuropoda melanoleuca]
Unigene28360_Ex-zai-2	160	1	159	gi|73950125|ref|XP_535264.2|	290	167	219	0.67	0.77	0	53	82.0	6e-15	--	PREDICTED: similar to TAF9 RNA polymerase II, TATA box binding protein (TBP)-associated factor isoform 2 [Canis familiaris]
Unigene28360_Ex-zai-2	160	1	159	gi|226476706|emb|CAX72245.1|	174	52	104	0.64	0.81	0	53	80.9	1e-14	--	TAF9 RNA polymerase II, TATA box binding protein (TBP)-associated factor [Schistosoma japonicum]
Unigene28360_Ex-zai-2	160	1	159	gi|56758210|gb|AAW27245.1|	174	52	104	0.64	0.81	0	53	80.9	1e-14	--	SJCHGC06169 protein [Schistosoma japonicum] >gi|226476704|emb|CAX72244.1| TAF9 RNA polymerase II, TATA box binding protein (TBP)-associated factor [Schistosoma japonicum]
Unigene28360_Ex-zai-2	160	1	159	gi|198433592|ref|XP_002119318.1|	172	50	102	0.62	0.81	0	53	79.7	3e-14	--	PREDICTED: similar to TAF9 RNA polymerase II isoform 1 [Ciona intestinalis]
Unigene28360_Ex-zai-2	160	1	159	gi|198433590|ref|XP_002119356.1|	171	49	101	0.62	0.81	0	53	79.7	3e-14	--	PREDICTED: similar to TAF9 RNA polymerase II isoform 2 [Ciona intestinalis]
Unigene28360_Ex-zai-2	160	1	156	gi|122890955|emb|CAM14035.1|	174	52	103	0.67	0.8	0	52	79.0	5e-14	--	novel protein (zgc:86811) [Danio rerio]
Unigene28360_Ex-zai-2	160	1	156	gi|47939442|gb|AAH71472.1|	171	49	100	0.67	0.8	0	52	79.0	5e-14	--	Zgc:86811 [Danio rerio]
Unigene28360_Ex-zai-2	160	1	156	gi|209155444|gb|ACI33954.1|	174	52	103	0.63	0.8	0	52	78.6	6e-14	--	Adenylate kinase isoenzyme 6 [Salmo salar]
Unigene28360_Ex-zai-2	160	1	156	gi|197631865|gb|ACH70656.1|	171	49	100	0.63	0.8	0	52	78.6	6e-14	--	RNA polymerase II TATA box binding protein [Salmo salar]
Unigene28360_Ex-zai-2	160	1	159	gi|126324009|ref|XP_001362526.1|	171	49	101	0.67	0.77	0	53	78.6	6e-14	--	PREDICTED: similar to TAF9 RNA polymerase II, TATA box binding protein (TBP)-associated factor [Monodelphis domestica]
Unigene28360_Ex-zai-2	160	1	159	gi|62857427|ref|NP_001017167.1|	171	49	101	0.64	0.79	0	53	78.6	6e-14	--	TAF9 RNA polymerase II, TATA box binding protein-associated factor [Xenopus (Silurana) tropicalis] >gi|89272038|emb|CAJ82903.1| OTTXETP00000007949 [Xenopus tropicalis]
Unigene28360_Ex-zai-2	160	1	159	gi|148668482|gb|EDL00801.1|	170	47	99	0.64	0.77	0	53	78.2	8e-14	--	mCG116122, isoform CRA_b [Mus musculus]
Unigene28360_Ex-zai-2	160	1	159	gi|147899639|ref|NP_001089528.1|	171	49	101	0.62	0.81	0	53	78.2	8e-14	--	TAF9 RNA polymerase II, TATA box binding protein (TBP)-associated factor, 32kDa [Xenopus laevis] >gi|67678349|gb|AAH97802.1| MGC115514 protein [Xenopus laevis]
Unigene28370_Ex-zai-2	160	1	108	gi|307191446|gb|EFN74987.1|	124	44	79	0.72	0.86	0	36	64.7	1e-09	--	Acylphosphatase-1 [Camponotus floridanus]
Unigene28370_Ex-zai-2	160	1	117	gi|195389028|ref|XP_002053180.1|	96	16	54	0.71	0.84	0	39	63.5	2e-09	--	GJ23483 [Drosophila virilis] >gi|194151266|gb|EDW66700.1| GJ23483 [Drosophila virilis]
Unigene28370_Ex-zai-2	160	1	126	gi|194862226|ref|XP_001969952.1|	124	44	85	0.69	0.78	0	42	63.5	2e-09	--	GG10375 [Drosophila erecta] >gi|190661819|gb|EDV59011.1| GG10375 [Drosophila erecta]
Unigene28370_Ex-zai-2	160	1	108	gi|66517653|ref|XP_625017.1|	96	16	51	0.72	0.88	0	36	63.5	2e-09	--	PREDICTED: similar to Acylphosphatase, organ-common type isozyme (Acylphosphate phosphohydrolase) (Acylphosphatase, erythrocyte isozyme) [Apis mellifera]
Unigene28370_Ex-zai-2	160	1	111	gi|195471916|ref|XP_002088248.1|	124	44	80	0.72	0.83	0	37	62.8	4e-09	--	GE13517 [Drosophila yakuba] >gi|194174349|gb|EDW87960.1| GE13517 [Drosophila yakuba]
Unigene28370_Ex-zai-2	160	1	111	gi|125660114|gb|ABN49285.1|	111	31	67	0.72	0.83	0	37	61.6	8e-09	--	IP17604p [Drosophila melanogaster]
Unigene28370_Ex-zai-2	160	1	111	gi|161076862|ref|NP_001097143.1|	125	45	81	0.72	0.83	0	37	61.6	8e-09	--	CG34161, isoform A [Drosophila melanogaster] >gi|281364801|ref|NP_001162941.1| CG34161, isoform C [Drosophila melanogaster] >gi|119508120|gb|ABL75635.1| IP16901p [Drosophila melanogaster] >gi|119508206|gb|ABL75678.1| IP17101p [Drosophila melanogaster] >gi|157400142|gb|ABV53666.1| CG34161, isoform A [Drosophila melanogaster] >gi|272406989|gb|ACZ94229.1| CG34161, isoform C [Drosophila melanogaster]
Unigene28370_Ex-zai-2	160	1	111	gi|195578271|ref|XP_002078989.1|	124	44	80	0.7	0.83	0	37	61.2	1e-08	--	GD22242 [Drosophila simulans] >gi|194190998|gb|EDX04574.1| GD22242 [Drosophila simulans]
Unigene28370_Ex-zai-2	160	1	108	gi|194744985|ref|XP_001954973.1|	102	22	57	0.69	0.91	0	36	61.2	1e-08	--	GF18541 [Drosophila ananassae] >gi|190628010|gb|EDV43534.1| GF18541 [Drosophila ananassae]
Unigene28370_Ex-zai-2	160	1	105	gi|195111628|ref|XP_002000380.1|	96	16	50	0.74	0.85	0	35	60.8	1e-08	--	GI10195 [Drosophila mojavensis] >gi|193916974|gb|EDW15841.1| GI10195 [Drosophila mojavensis]
Unigene28370_Ex-zai-2	160	1	111	gi|194762014|ref|XP_001963157.1|	119	39	75	0.7	0.83	0	37	60.8	1e-08	--	GF14085 [Drosophila ananassae] >gi|190616854|gb|EDV32378.1| GF14085 [Drosophila ananassae]
Unigene28370_Ex-zai-2	160	1	114	gi|195440544|ref|XP_002068101.1|	99	19	56	0.65	0.86	0	38	60.5	2e-08	--	GK12388 [Drosophila willistoni] >gi|194164186|gb|EDW79087.1| GK12388 [Drosophila willistoni]
Unigene28370_Ex-zai-2	160	1	108	gi|195435151|ref|XP_002065565.1|	126	46	81	0.69	0.86	0	36	60.5	2e-08	--	GK15522 [Drosophila willistoni] >gi|194161650|gb|EDW76551.1| GK15522 [Drosophila willistoni]
Unigene28370_Ex-zai-2	160	1	105	gi|195152738|ref|XP_002017293.1|	102	22	56	0.74	0.85	0	35	60.5	2e-08	--	GL22235 [Drosophila persimilis] >gi|198454038|ref|XP_002137790.1| GA27428 [Drosophila pseudoobscura pseudoobscura] >gi|194112350|gb|EDW34393.1| GL22235 [Drosophila persimilis] >gi|198132623|gb|EDY68348.1| GA27428 [Drosophila pseudoobscura pseudoobscura]
Unigene28370_Ex-zai-2	160	1	111	gi|198472729|ref|XP_002133097.1|	117	37	73	0.67	0.86	0	37	60.1	2e-08	--	GA28850 [Drosophila pseudoobscura pseudoobscura] >gi|198139135|gb|EDY70499.1| GA28850 [Drosophila pseudoobscura pseudoobscura]
Unigene28370_Ex-zai-2	160	1	150	gi|239788652|dbj|BAH70997.1|	100	17	66	0.52	0.7	0	50	60.1	2e-08	--	ACYPI001708 [Acyrthosiphon pisum]
Unigene28370_Ex-zai-2	160	1	108	gi|307196057|gb|EFN77782.1|	93	13	48	0.66	0.8	0	36	59.3	4e-08	--	Acylphosphatase-1 [Harpegnathos saltator]
Unigene28370_Ex-zai-2	160	1	105	gi|195501190|ref|XP_002097697.1|	102	22	56	0.74	0.82	0	35	58.9	5e-08	--	GE24338 [Drosophila yakuba] >gi|194183798|gb|EDW97409.1| GE24338 [Drosophila yakuba]
Unigene28370_Ex-zai-2	160	1	105	gi|194901120|ref|XP_001980100.1|	102	22	56	0.74	0.82	0	35	58.9	5e-08	--	GG16952 [Drosophila erecta] >gi|190651803|gb|EDV49058.1| GG16952 [Drosophila erecta]
Unigene28370_Ex-zai-2	160	1	105	gi|24647239|ref|NP_650491.1|	102	22	56	0.74	0.8	0	35	58.9	5e-08	--	acylphosphatase 2 [Drosophila melanogaster] >gi|60389840|sp|Q9VF36.1|ACYP2_DROME RecName: Full=Acylphosphatase-2; AltName: Full=Acylphosphate phosphohydrolase 2; Short=AcPDro2 >gi|49259384|pdb|1URR|A Chain A, A Novel Drosophila Melanogaster Acylphosphatase (Acpdro2) >gi|7300054|gb|AAF55224.1| acylphosphatase 2 [Drosophila melanogaster] >gi|85861033|gb|ABC86466.1| IP04766p [Drosophila melanogaster]
Unigene28386_Ex-zai-2	160	159	1	gi|123439757|ref|XP_001310646.1|	1054	593	645	0.47	0.71	0	53	51.6	8e-06	--	smooth muscle caldesmon [Trichomonas vaginalis G3]
Unigene28388_Ex-zai-2	160	4	159	gi|91093709|ref|XP_967210.1|	105	11	62	0.75	0.9	0	52	87.4	1e-16	--	PREDICTED: similar to dynein light chain 4, axonemal [Tribolium castaneum]
Unigene28388_Ex-zai-2	160	16	159	gi|225715418|gb|ACO13555.1|	106	15	62	0.7	0.87	0	48	75.1	7e-13	--	Dynein light chain 4, axonemal [Esox lucius]
Unigene28388_Ex-zai-2	160	13	159	gi|195455450|ref|XP_002074726.1|	105	13	61	0.65	0.87	0	49	75.1	7e-13	--	GK23006 [Drosophila willistoni] >gi|194170811|gb|EDW85712.1| GK23006 [Drosophila willistoni]
Unigene28388_Ex-zai-2	160	16	159	gi|55742025|ref|NP_001006784.1|	106	15	62	0.7	0.87	0	48	75.1	7e-13	--	dynein, axonemal, light chain 4 [Xenopus (Silurana) tropicalis] >gi|148231117|ref|NP_001087464.1| dynein, axonemal, light chain 4 [Xenopus laevis] >gi|49522636|gb|AAH75591.1| dynein, axonemal, light chain 4 [Xenopus (Silurana) tropicalis] >gi|51258811|gb|AAH79917.1| MGC78850 protein [Xenopus laevis] >gi|89269902|emb|CAJ83547.1| dynein, axonemal, light polypeptide 4 [Xenopus tropicalis]
Unigene28388_Ex-zai-2	160	16	159	gi|156229968|gb|AAI52121.1|	106	15	62	0.7	0.85	0	48	74.7	9e-13	--	MGC173644 protein [Danio rerio] >gi|163915743|gb|AAI57594.1| LOC100135297 protein [Xenopus (Silurana) tropicalis] >gi|169145248|emb|CAQ13826.1| novel protein similar to H.sapiens DNAL4, dynein, axonemal, light chain 4 (DNAL4, si:dkey-4c23.7) [Danio rerio]
Unigene28388_Ex-zai-2	160	16	159	gi|66472710|ref|NP_001018338.1|	106	15	62	0.7	0.85	0	48	74.7	9e-13	--	dynein, axonemal, light chain 4 [Danio rerio] >gi|63100568|gb|AAH95114.1| Si:dkey-4c23.7 [Danio rerio] >gi|94732730|emb|CAK11097.1| novel protein similar to mouse and human dynein, axonemal, light polypeptide 4 (DNAL4) [Danio rerio]
Unigene28388_Ex-zai-2	160	22	159	gi|256076481|ref|XP_002574540.1|	104	15	60	0.71	0.86	0	46	73.9	2e-12	--	axonemal dynein light chain [Schistosoma mansoni]
Unigene28388_Ex-zai-2	160	16	159	gi|291190394|ref|NP_001167253.1|	106	15	62	0.68	0.87	0	48	73.9	2e-12	--	Dynein light chain 4, axonemal [Salmo salar] >gi|223648898|gb|ACN11207.1| Dynein light chain 4, axonemal [Salmo salar]
Unigene28388_Ex-zai-2	160	13	159	gi|125806624|ref|XP_001360094.1|	105	13	61	0.63	0.87	0	49	73.9	2e-12	--	GA21054 [Drosophila pseudoobscura pseudoobscura] >gi|195148964|ref|XP_002015432.1| GL11080 [Drosophila persimilis] >gi|54635265|gb|EAL24668.1| GA21054 [Drosophila pseudoobscura pseudoobscura] >gi|194109279|gb|EDW31322.1| GL11080 [Drosophila persimilis]
Unigene28388_Ex-zai-2	160	16	159	gi|57525405|ref|NP_001006242.1|	106	15	62	0.68	0.85	0	48	73.6	2e-12	--	dynein light chain 4, axonemal [Gallus gallus]
Unigene28388_Ex-zai-2	160	13	159	gi|195333616|ref|XP_002033486.1|	104	12	60	0.65	0.83	0	49	73.2	3e-12	--	GM21336 [Drosophila sechellia] >gi|195551827|ref|XP_002076302.1| GD15397 [Drosophila simulans] >gi|195551834|ref|XP_002076305.1| GD15399 [Drosophila simulans] >gi|194125456|gb|EDW47499.1| GM21336 [Drosophila sechellia] >gi|194201951|gb|EDX15527.1| GD15397 [Drosophila simulans] >gi|194201954|gb|EDX15530.1| GD15399 [Drosophila simulans]
Unigene28388_Ex-zai-2	160	13	159	gi|194753321|ref|XP_001958962.1|	105	13	61	0.65	0.85	0	49	73.2	3e-12	--	GF12295 [Drosophila ananassae] >gi|190620260|gb|EDV35784.1| GF12295 [Drosophila ananassae]
Unigene28388_Ex-zai-2	160	16	159	gi|126339546|ref|XP_001367599.1|	104	13	60	0.68	0.85	0	48	73.2	3e-12	--	PREDICTED: similar to dynein, axonemal, light chain 4 [Monodelphis domestica]
Unigene28388_Ex-zai-2	160	22	159	gi|198422319|ref|XP_002126866.1|	105	16	61	0.69	0.84	0	46	72.8	4e-12	--	PREDICTED: similar to dynein light chain 4, axonemal [Ciona intestinalis]
Unigene28388_Ex-zai-2	160	16	159	gi|149065909|gb|EDM15782.1|	101	14	61	0.68	0.85	0	48	72.8	4e-12	--	rCG59556, isoform CRA_b [Rattus norvegicus]
Unigene28388_Ex-zai-2	160	16	159	gi|57527188|ref|NP_001009666.1|	105	14	61	0.68	0.85	0	48	72.8	4e-12	--	dynein light chain 4, axonemal [Rattus norvegicus] >gi|56388590|gb|AAH87688.1| Dynein, axonemal, light chain 4 [Rattus norvegicus] >gi|149065908|gb|EDM15781.1| rCG59556, isoform CRA_a [Rattus norvegicus] >gi|149065910|gb|EDM15783.1| rCG59556, isoform CRA_a [Rattus norvegicus]
Unigene28388_Ex-zai-2	160	13	159	gi|194883792|ref|XP_001975981.1|	104	12	60	0.63	0.83	0	49	72.0	6e-12	--	GG20249 [Drosophila erecta] >gi|195485521|ref|XP_002091124.1| GE12408 [Drosophila yakuba] >gi|190659168|gb|EDV56381.1| GG20249 [Drosophila erecta] >gi|194177225|gb|EDW90836.1| GE12408 [Drosophila yakuba]
Unigene28388_Ex-zai-2	160	13	159	gi|24652892|ref|NP_610734.1|	104	12	60	0.63	0.83	0	49	72.0	6e-12	--	CG8407, isoform A [Drosophila melanogaster] >gi|281363199|ref|NP_001163124.1| CG8407, isoform B [Drosophila melanogaster] >gi|7303519|gb|AAF58574.1| CG8407, isoform A [Drosophila melanogaster] >gi|219990683|gb|ACL68715.1| IP07569p [Drosophila melanogaster] >gi|272432444|gb|ACZ94399.1| CG8407, isoform B [Drosophila melanogaster]
Unigene28388_Ex-zai-2	160	16	159	gi|301757542|ref|XP_002914599.1|	105	14	61	0.68	0.83	0	48	71.6	8e-12	--	PREDICTED: dynein light chain 4, axonemal-like [Ailuropoda melanoleuca]
Unigene28388_Ex-zai-2	160	16	159	gi|149743295|ref|XP_001501757.1|	105	14	61	0.68	0.83	0	48	71.6	8e-12	--	PREDICTED: similar to Dynein light chain 4, axonemal [Equus caballus]
Unigene28391_Ex-zai-2	160	158	3	gi|148226456|ref|NP_001079883.1|	399	8	59	0.67	0.88	0	52	80.5	2e-14	--	POC1 centriolar protein homolog A [Xenopus laevis] >gi|33417154|gb|AAH56099.1| MGC69111 protein [Xenopus laevis]
Unigene28391_Ex-zai-2	160	158	3	gi|62860034|ref|NP_001016608.1|	441	50	101	0.67	0.88	0	52	80.1	2e-14	--	POC1 centriolar protein homolog A [Xenopus (Silurana) tropicalis] >gi|89269936|emb|CAJ83727.1| WD repeat domain 51A [Xenopus tropicalis] >gi|166796961|gb|AAI58995.1| WD repeat domain 51B [Xenopus (Silurana) tropicalis]
Unigene28391_Ex-zai-2	160	158	3	gi|296225369|ref|XP_002758456.1|	407	51	102	0.69	0.8	0	52	78.6	6e-14	--	PREDICTED: WD repeat-containing protein 51A [Callithrix jacchus]
Unigene28391_Ex-zai-2	160	158	3	gi|297671159|ref|XP_002813712.1|	369	13	64	0.67	0.82	0	52	77.8	1e-13	--	PREDICTED: WD repeat-containing protein 51A-like isoform 3 [Pongo abelii]
Unigene28391_Ex-zai-2	160	158	3	gi|297671157|ref|XP_002813711.1|	359	51	102	0.67	0.82	0	52	77.8	1e-13	--	PREDICTED: WD repeat-containing protein 51A-like isoform 2 [Pongo abelii]
Unigene28391_Ex-zai-2	160	158	3	gi|297671155|ref|XP_002813710.1|	407	51	102	0.67	0.82	0	52	77.8	1e-13	--	PREDICTED: WD repeat-containing protein 51A-like isoform 1 [Pongo abelii]
Unigene28391_Ex-zai-2	160	155	3	gi|126336660|ref|XP_001380418.1|	437	14	64	0.68	0.86	0	51	77.8	1e-13	--	PREDICTED: similar to WD repeat domain 51A [Monodelphis domestica]
Unigene28391_Ex-zai-2	160	158	3	gi|84370141|ref|NP_001033649.1|	407	51	102	0.67	0.82	0	52	77.8	1e-13	--	POC1 centriolar protein homolog A [Bos taurus] >gi|91207985|sp|Q2TBP4.1|POC1A_BOVIN RecName: Full=POC1 centriolar protein homolog A; AltName: Full=WD repeat-containing protein 51A >gi|83638685|gb|AAI09863.1| WD repeat domain 51A [Bos taurus] >gi|296474830|gb|DAA16945.1| WD repeat-containing protein 51A [Bos taurus]
Unigene28391_Ex-zai-2	160	158	3	gi|297285654|ref|XP_002802847.1|	359	51	102	0.65	0.82	0	52	77.4	1e-13	--	PREDICTED: WD repeat-containing protein 51A-like isoform 3 [Macaca mulatta]
Unigene28391_Ex-zai-2	160	158	3	gi|297285652|ref|XP_002802846.1|	369	13	64	0.65	0.82	0	52	77.4	1e-13	--	PREDICTED: WD repeat-containing protein 51A-like isoform 2 [Macaca mulatta]
Unigene28391_Ex-zai-2	160	158	3	gi|297285650|ref|XP_001086686.2|	407	51	102	0.65	0.82	0	52	77.4	1e-13	--	PREDICTED: WD repeat-containing protein 51A-like isoform 1 [Macaca mulatta]
Unigene28391_Ex-zai-2	160	158	3	gi|148689181|gb|EDL21128.1|	375	69	120	0.67	0.82	0	52	77.4	1e-13	--	WD repeat domain 51A, isoform CRA_a [Mus musculus]
Unigene28391_Ex-zai-2	160	158	3	gi|133778015|gb|AAI19694.1|	441	85	136	0.67	0.82	0	52	77.4	1e-13	--	WDR51A protein [Homo sapiens]
Unigene28391_Ex-zai-2	160	158	3	gi|239787764|ref|NP_001155053.1|	369	13	64	0.67	0.82	0	52	77.4	1e-13	--	POC1 centriolar protein homolog A isoform 3 [Homo sapiens]
Unigene28391_Ex-zai-2	160	158	3	gi|157817821|ref|NP_001102766.1|	367	13	64	0.67	0.82	0	52	77.4	1e-13	--	WD repeat-containing protein 51A [Rattus norvegicus] >gi|149018680|gb|EDL77321.1| rCG25766 [Rattus norvegicus]
Unigene28391_Ex-zai-2	160	158	3	gi|239787754|ref|NP_056241.3|	407	51	102	0.67	0.82	0	52	77.4	1e-13	--	POC1 centriolar protein homolog A isoform 1 [Homo sapiens] >gi|91207986|sp|Q8NBT0.2|POC1A_HUMAN RecName: Full=POC1 centriolar protein homolog A; AltName: Full=WD repeat-containing protein 51A >gi|110645868|gb|AAI19693.1| WD repeat domain 51A [Homo sapiens] >gi|119585590|gb|EAW65186.1| WD repeat domain 51A, isoform CRA_b [Homo sapiens]
Unigene28391_Ex-zai-2	160	158	3	gi|256985170|ref|NP_081630.2|	405	51	102	0.67	0.82	0	52	77.4	1e-13	--	POC1 centriolar protein homolog A [Mus musculus] >gi|91207987|sp|Q8JZX3.2|POC1A_MOUSE RecName: Full=POC1 centriolar protein homolog A; AltName: Full=WD repeat-containing protein 51A
Unigene28391_Ex-zai-2	160	158	3	gi|239787760|ref|NP_001155052.1|	359	51	102	0.67	0.82	0	52	77.4	1e-13	--	POC1 centriolar protein homolog A isoform 2 [Homo sapiens] >gi|83406042|gb|AAI10878.1| WDR51A protein [Homo sapiens] >gi|119585589|gb|EAW65185.1| WD repeat domain 51A, isoform CRA_a [Homo sapiens]
Unigene28391_Ex-zai-2	160	158	3	gi|62913993|gb|AAH07417.2|	396	40	91	0.67	0.82	0	52	77.4	1e-13	--	WDR51A protein [Homo sapiens]
Unigene28391_Ex-zai-2	160	158	3	gi|22028422|gb|AAH34901.1|	405	51	102	0.67	0.82	0	52	77.4	1e-13	--	WD repeat domain 51A [Mus musculus] >gi|148689182|gb|EDL21129.1| WD repeat domain 51A, isoform CRA_b [Mus musculus]
Unigene28392_Ex-zai-2	160	160	2	gi|268575752|ref|XP_002642856.1|	128	63	118	0.57	0.6	0.05	56	59.7	3e-08	--	Hypothetical protein CBG15126 [Caenorhabditis briggsae]
Unigene28392_Ex-zai-2	160	160	8	gi|57972670|ref|XP_565223.1|	113	56	103	0.54	0.62	0.03	53	58.5	7e-08	--	AGAP006972-PA [Anopheles gambiae str. PEST] >gi|55245871|gb|EAL41905.1| AGAP006972-PA [Anopheles gambiae str. PEST]
Unigene28392_Ex-zai-2	160	160	11	gi|142886055|gb|ABO92761.1|	332	203	251	0.56	0.6	0	50	56.2	3e-07	--	shematrin-9 [Pinctada margaritifera]
Unigene28392_Ex-zai-2	160	160	2	gi|195111958|ref|XP_002000543.1|	96	35	92	0.5	0.59	0.1	59	55.8	4e-07	--	GI10281 [Drosophila mojavensis] >gi|193917137|gb|EDW16004.1| GI10281 [Drosophila mojavensis]
Unigene28392_Ex-zai-2	160	160	8	gi|158286518|ref|XP_001688093.1|	113	56	103	0.52	0.6	0.03	53	55.8	4e-07	--	AGAP006973-PA [Anopheles gambiae str. PEST] >gi|157020507|gb|EDO64742.1| AGAP006973-PA [Anopheles gambiae str. PEST]
Unigene28392_Ex-zai-2	160	136	11	gi|195124193|ref|XP_002006578.1|	90	25	66	0.52	0.66	0	42	53.5	2e-06	--	GI21137 [Drosophila mojavensis] >gi|193911646|gb|EDW10513.1| GI21137 [Drosophila mojavensis]
Unigene28392_Ex-zai-2	160	124	2	gi|171451975|dbj|BAG15911.1|	286	114	154	0.58	0.63	0	41	53.1	3e-06	--	shematrin [Pinctada maxima]
Unigene28392_Ex-zai-2	160	154	2	gi|195055017|ref|XP_001994419.1|	137	33	78	0.52	0.58	0	51	52.8	4e-06	--	GH16401 [Drosophila grimshawi] >gi|193892182|gb|EDV91048.1| GH16401 [Drosophila grimshawi]
Unigene28392_Ex-zai-2	160	160	8	gi|194900394|ref|XP_001979742.1|	145	77	122	0.56	0.58	0	51	52.8	4e-06	--	GG22373 [Drosophila erecta] >gi|190651445|gb|EDV48700.1| GG22373 [Drosophila erecta]
Unigene28392_Ex-zai-2	160	160	17	gi|17557250|ref|NP_504107.1|	75	25	71	0.54	0.6	0	48	52.8	4e-06	--	Neuropeptide-Like Protein family member (nlp-31) [Caenorhabditis elegans] >gi|66774147|sp|O44662.1|NLP31_CAEEL RecName: Full=Neuropeptide-like protein 31; Contains: RecName: Full=QWGYGGY-amide; Contains: RecName: Full=GYGGYGGY-amide; Contains: RecName: Full=GYGGY-amide; Contains: RecName: Full=GMYGGY-amide; Contains: RecName: Full=PYGGYGW-amide; Flags: Precursor >gi|2736483|gb|AAC47927.1| Neurope…
Unigene28392_Ex-zai-2	160	124	2	gi|142886017|gb|ABO92760.1|	416	243	283	0.58	0.63	0	41	52.4	5e-06	--	shematrin-8 [Pinctada margaritifera]
Unigene28392_Ex-zai-2	160	160	11	gi|194217258|ref|XP_001501405.2|	586	466	518	0.5	0.56	0.05	53	52.4	5e-06	--	PREDICTED: similar to TBP-associated factor 15 [Equus caballus]
Unigene28392_Ex-zai-2	160	160	2	gi|93359255|gb|ABF13207.1|	187	73	127	0.51	0.55	0.08	58	52.4	5e-06	--	glycine/tyrosine-rich eggshell protein [Opisthorchis viverrini]
Unigene28392_Ex-zai-2	160	160	2	gi|123455589|ref|XP_001315537.1|	598	514	573	0.5	0.51	0.11	60	52.0	6e-06	--	DEAD/DEAH box helicase family protein [Trichomonas vaginalis G3] >gi|121898217|gb|EAY03314.1| DEAD/DEAH box helicase family protein [Trichomonas vaginalis G3]
Unigene28392_Ex-zai-2	160	160	2	gi|215541533|emb|CAO78681.1|	174	100	155	0.55	0.6	0.08	58	51.6	8e-06	--	beta-keratin-like protein [Pseudemys nelsoni]
Unigene28395_Ex-zai-2	160	154	5	gi|226510844|gb|ACO59955.1|	375	228	282	0.63	0.74	0.09	55	70.5	2e-11	--	beta-amyloid precursor-like protein [Neohelice granulata]
Unigene28399_Ex-zai-2	160	136	2	gi|237847765|gb|ACR23314.1|	602	346	390	0.97	1	0	45	98.6	6e-20	--	chitinase 4 precursor [Litopenaeus vannamei]
Unigene28399_Ex-zai-2	160	127	2	gi|295639970|gb|ADG22163.1|	468	324	365	0.54	0.78	0	42	56.6	3e-07	--	chitinase 3 precursor [Penaeus monodon]
Unigene28399_Ex-zai-2	160	127	2	gi|165879742|gb|ABY70643.1|	487	343	384	0.52	0.78	0	42	56.2	3e-07	--	chitinase precursor [Litopenaeus vannamei]
Unigene28399_Ex-zai-2	160	127	2	gi|25229108|gb|AAN74647.1|	467	323	364	0.52	0.78	0	42	56.2	3e-07	--	chitinase [Litopenaeus vannamei]
Unigene28399_Ex-zai-2	160	127	2	gi|50659758|gb|AAT80625.1|	450	306	347	0.52	0.78	0	42	56.2	3e-07	--	chitinase [Litopenaeus vannamei]
Unigene28399_Ex-zai-2	160	136	11	gi|157135733|ref|XP_001663568.1|	391	339	380	0.59	0.71	0	42	55.5	6e-07	--	brain chitinase and chia [Aedes aegypti] >gi|108870141|gb|EAT34366.1| brain chitinase and chia [Aedes aegypti]
Unigene28399_Ex-zai-2	160	127	2	gi|2541918|dbj|BAA22854.1|	467	323	364	0.52	0.76	0	42	55.5	6e-07	--	Pjchi-3 [Marsupenaeus japonicus]
Unigene28399_Ex-zai-2	160	127	2	gi|66276651|gb|AAY44300.1|	467	323	364	0.52	0.73	0	42	54.7	1e-06	--	chitinase [Fenneropenaeus chinensis]
Unigene28399_Ex-zai-2	160	148	2	gi|307182299|gb|EFN69600.1|	442	340	388	0.48	0.65	0	49	53.1	3e-06	--	Probable chitinase 2 [Camponotus floridanus]
Unigene28399_Ex-zai-2	160	136	2	gi|111182472|gb|ABH07674.1|	390	340	384	0.53	0.66	0	45	53.1	3e-06	--	gut-specific chitinase [Apriona germari] >gi|111182474|gb|ABH07675.1| gut-specific chitinase [Apriona germari]
Unigene28399_Ex-zai-2	160	136	2	gi|194769608|ref|XP_001966895.1|	2318	531	575	0.55	0.6	0	45	52.0	6e-06	--	GF22750 [Drosophila ananassae] >gi|190619852|gb|EDV35376.1| GF22750 [Drosophila ananassae]
Unigene28399_Ex-zai-2	160	148	2	gi|307203534|gb|EFN82567.1|	432	343	391	0.46	0.65	0	49	51.6	8e-06	--	Probable chitinase 2 [Harpegnathos saltator]
Unigene28400_Ex-zai-2	160	6	146	gi|91086047|ref|XP_973605.1|	897	245	290	0.68	0.85	0	47	73.2	3e-12	--	PREDICTED: similar to CG12950 CG12950-PA [Tribolium castaneum]
Unigene28400_Ex-zai-2	160	6	143	gi|110756558|ref|XP_394552.3|	895	232	276	0.67	0.84	0	46	69.7	3e-11	--	PREDICTED: similar to CG12950-PA [Apis mellifera]
Unigene28400_Ex-zai-2	160	6	149	gi|224586972|gb|ACN58585.1|	631	219	265	0.58	0.85	0	48	68.2	9e-11	--	RT01989p [Drosophila melanogaster]
Unigene28400_Ex-zai-2	160	6	149	gi|198453203|ref|XP_001359110.2|	935	238	284	0.58	0.85	0	48	68.2	9e-11	--	GA11933 [Drosophila pseudoobscura pseudoobscura] >gi|198132256|gb|EAL28253.2| GA11933 [Drosophila pseudoobscura pseudoobscura]
Unigene28400_Ex-zai-2	160	6	149	gi|195572176|ref|XP_002104072.1|	939	238	284	0.58	0.85	0	48	68.2	9e-11	--	GD20766 [Drosophila simulans] >gi|194199999|gb|EDX13575.1| GD20766 [Drosophila simulans]
Unigene28400_Ex-zai-2	160	6	149	gi|195499551|ref|XP_002096997.1|	939	238	284	0.58	0.85	0	48	68.2	9e-11	--	GE24740 [Drosophila yakuba] >gi|194183098|gb|EDW96709.1| GE24740 [Drosophila yakuba]
Unigene28400_Ex-zai-2	160	6	149	gi|195451663|ref|XP_002073022.1|	936	238	284	0.58	0.85	0	48	68.2	9e-11	--	GK13915 [Drosophila willistoni] >gi|194169107|gb|EDW84008.1| GK13915 [Drosophila willistoni]
Unigene28400_Ex-zai-2	160	6	149	gi|195330304|ref|XP_002031844.1|	939	238	284	0.58	0.85	0	48	68.2	9e-11	--	GM26222 [Drosophila sechellia] >gi|194120787|gb|EDW42830.1| GM26222 [Drosophila sechellia]
Unigene28400_Ex-zai-2	160	6	149	gi|195151719|ref|XP_002016786.1|	935	238	284	0.58	0.85	0	48	68.2	9e-11	--	GL21886 [Drosophila persimilis] >gi|194111843|gb|EDW33886.1| GL21886 [Drosophila persimilis]
Unigene28400_Ex-zai-2	160	6	149	gi|194902822|ref|XP_001980768.1|	939	238	284	0.58	0.85	0	48	68.2	9e-11	--	GG17336 [Drosophila erecta] >gi|190652471|gb|EDV49726.1| GG17336 [Drosophila erecta]
Unigene28400_Ex-zai-2	160	6	149	gi|194767651|ref|XP_001965928.1|	944	238	284	0.58	0.85	0	48	68.2	9e-11	--	GF11518 [Drosophila ananassae] >gi|190619771|gb|EDV35295.1| GF11518 [Drosophila ananassae]
Unigene28400_Ex-zai-2	160	6	149	gi|21356009|ref|NP_649933.1|	939	238	284	0.58	0.85	0	48	68.2	9e-11	--	CG12950 [Drosophila melanogaster] >gi|17861610|gb|AAL39282.1| GH14967p [Drosophila melanogaster] >gi|23170839|gb|AAF54434.2| CG12950 [Drosophila melanogaster]
Unigene28400_Ex-zai-2	160	6	149	gi|195107688|ref|XP_001998440.1|	940	238	284	0.58	0.83	0	48	67.0	2e-10	--	GI23966 [Drosophila mojavensis] >gi|193915034|gb|EDW13901.1| GI23966 [Drosophila mojavensis]
Unigene28400_Ex-zai-2	160	6	149	gi|195038876|ref|XP_001990828.1|	940	238	284	0.58	0.83	0	48	67.0	2e-10	--	GH18044 [Drosophila grimshawi] >gi|193895024|gb|EDV93890.1| GH18044 [Drosophila grimshawi]
Unigene28400_Ex-zai-2	160	6	149	gi|195400275|ref|XP_002058743.1|	910	217	263	0.58	0.83	0	48	66.6	3e-10	--	GJ11152 [Drosophila virilis] >gi|194147465|gb|EDW63172.1| GJ11152 [Drosophila virilis]
Unigene28400_Ex-zai-2	160	6	149	gi|157128800|ref|XP_001655199.1|	400	102	148	0.54	0.85	0	48	63.5	2e-09	--	sidestep protein [Aedes aegypti] >gi|108882154|gb|EAT46379.1| sidestep protein [Aedes aegypti]
Unigene28400_Ex-zai-2	160	6	149	gi|158291628|ref|XP_313139.3|	831	173	219	0.52	0.85	0	48	62.0	6e-09	--	AGAP004230-PA [Anopheles gambiae str. PEST] >gi|157017638|gb|EAA08599.4| AGAP004230-PA [Anopheles gambiae str. PEST]
Unigene28400_Ex-zai-2	160	6	149	gi|189239686|ref|XP_974562.2|	662	117	163	0.57	0.71	0.02	49	58.2	9e-08	--	PREDICTED: similar to AGAP002104-PA [Tribolium castaneum]
Unigene28400_Ex-zai-2	160	3	155	gi|158301207|ref|XP_320937.4|	1058	258	307	0.52	0.62	0	51	56.6	3e-07	--	AGAP002104-PA [Anopheles gambiae str. PEST] >gi|157012359|gb|EAA01274.5| AGAP002104-PA [Anopheles gambiae str. PEST]
Unigene28400_Ex-zai-2	160	6	155	gi|110756455|ref|XP_392356.3|	625	216	264	0.52	0.68	0	50	53.9	2e-06	--	PREDICTED: similar to CG33041-PA [Apis mellifera]
Unigene28408_Ex-zai-2	160	151	2	gi|221221302|gb|ACM09312.1|	131	36	85	0.6	0.74	0	50	65.9	4e-10	--	Cold-inducible RNA-binding protein [Salmo salar]
Unigene28408_Ex-zai-2	160	151	2	gi|213510736|ref|NP_001133148.1|	154	36	85	0.6	0.74	0	50	65.9	4e-10	--	hyperosmotic glycine rich protein-like [Salmo salar] >gi|197632151|gb|ACH70799.1| hyperosmotic glycine rich protein-like [Salmo salar] >gi|221219968|gb|ACM08645.1| Cold-inducible RNA-binding protein [Salmo salar] >gi|221221054|gb|ACM09188.1| Cold-inducible RNA-binding protein [Salmo salar]
Unigene28408_Ex-zai-2	160	151	2	gi|223647416|gb|ACN10466.1|	193	36	85	0.54	0.76	0	50	63.2	3e-09	--	Cold-inducible RNA-binding protein [Salmo salar]
Unigene28408_Ex-zai-2	160	151	2	gi|221220658|gb|ACM08990.1|	161	36	85	0.58	0.7	0	50	62.8	4e-09	--	Cold-inducible RNA-binding protein [Salmo salar] >gi|304376965|gb|ACI70202.2| Cold-inducible RNA-binding protein [Salmo salar]
Unigene28408_Ex-zai-2	160	151	2	gi|209734900|gb|ACI68319.1|	114	36	85	0.58	0.7	0	50	62.8	4e-09	--	Cold-inducible RNA-binding protein [Salmo salar] >gi|303657347|gb|ADM15872.1| Cold-inducible RNA-binding protein [Salmo salar]
Unigene28408_Ex-zai-2	160	151	2	gi|198285593|gb|ACH85335.1|	160	36	85	0.58	0.7	0	50	62.8	4e-09	--	hyperosmotic glycine rich protein-like [Salmo salar] >gi|221219546|gb|ACM08434.1| Cold-inducible RNA-binding protein [Salmo salar]
Unigene28408_Ex-zai-2	160	151	2	gi|213513270|ref|NP_001133190.1|	126	36	85	0.58	0.7	0	50	62.8	4e-09	--	hyperosmotic glycine rich protein [Salmo salar] >gi|197632401|gb|ACH70924.1| hyperosmotic glycine rich protein [Salmo salar]
Unigene28408_Ex-zai-2	160	151	2	gi|185133178|ref|NP_001117016.1|	205	36	85	0.58	0.7	0	50	62.8	4e-09	--	hyperosmotic glycine rich protein [Salmo salar] >gi|28173040|gb|AAO32675.1| hyperosmotic glycine rich protein [Salmo salar]
Unigene28408_Ex-zai-2	160	151	2	gi|303668381|gb|ADM16300.1|	121	36	85	0.54	0.74	0	50	62.4	5e-09	--	Cold-inducible RNA-binding protein [Salmo salar]
Unigene28408_Ex-zai-2	160	151	5	gi|74096251|ref|NP_001027768.1|	162	35	83	0.57	0.77	0	49	62.4	5e-09	--	glycine rich RNA binding protein [Ciona intestinalis] >gi|5911800|emb|CAB56042.1| glycine rich RNA binding protein [Ciona intestinalis]
Unigene28408_Ex-zai-2	160	151	5	gi|4803739|dbj|BAA77512.1|	158	35	83	0.57	0.77	0	49	62.4	5e-09	--	cold-inducible RNA-binding protein [Ciona intestinalis]
Unigene28408_Ex-zai-2	160	160	14	gi|3342756|gb|AAC41383.1|	144	35	83	0.55	0.71	0	49	61.6	8e-09	--	RNA-binding protein AxRNBP [Ambystoma mexicanum]
Unigene28408_Ex-zai-2	160	151	2	gi|229367642|gb|ACQ58801.1|	179	36	85	0.56	0.72	0	50	61.2	1e-08	--	Cold-inducible RNA-binding protein [Anoplopoma fimbria]
Unigene28408_Ex-zai-2	160	151	2	gi|221048043|gb|ACL98129.1|	175	36	85	0.56	0.74	0	50	61.2	1e-08	--	hyperosmotic glycine rich protein [Epinephelus coioides]
Unigene28408_Ex-zai-2	160	151	2	gi|94733363|emb|CAK04928.1|	219	52	101	0.56	0.72	0	50	61.2	1e-08	--	cold inducible RNA binding protein [Danio rerio]
Unigene28408_Ex-zai-2	160	151	2	gi|94733362|emb|CAK04927.1|	223	53	102	0.56	0.72	0	50	61.2	1e-08	--	cold inducible RNA binding protein [Danio rerio]
Unigene28408_Ex-zai-2	160	151	2	gi|34785785|gb|AAH57481.1|	121	29	78	0.56	0.72	0	50	61.2	1e-08	--	Cirbp protein [Danio rerio]
Unigene28408_Ex-zai-2	160	151	2	gi|45544646|ref|NP_956311.1|	184	36	85	0.56	0.72	0	50	61.2	1e-08	--	cold inducible RNA binding protein isoform 2 [Danio rerio] >gi|28856196|gb|AAH48027.1| Cold inducible RNA binding protein [Danio rerio] >gi|182891172|gb|AAI64022.1| Cirbp protein [Danio rerio]
Unigene28408_Ex-zai-2	160	151	2	gi|62955567|ref|NP_001017797.1|	185	36	85	0.54	0.7	0	50	60.5	2e-08	--	cold inducible RNA binding protein [Danio rerio] >gi|62202782|gb|AAH93299.1| Zgc:112425 [Danio rerio] >gi|63100518|gb|AAH95030.1| Zgc:112425 [Danio rerio] >gi|182889498|gb|AAI65256.1| Zgc:112425 protein [Danio rerio]
Unigene28408_Ex-zai-2	160	151	2	gi|225706362|gb|ACO09027.1|	172	36	85	0.56	0.7	0	50	60.1	2e-08	--	Cold-inducible RNA-binding protein [Osmerus mordax]
Unigene28410_Ex-zai-2	160	152	18	gi|118344646|ref|NP_001072105.1|	783	587	631	0.48	0.55	0	45	54.3	1e-06	--	membrane-associated DHHC5 zinc finger protein [Takifugu rubripes] >gi|62131248|gb|AAX68545.1| membrane-associated DHHC5 zinc finger protein [Takifugu rubripes]
Unigene28410_Ex-zai-2	160	158	66	gi|31074957|gb|AAP42142.1|	239	40	70	0.61	0.64	0	31	52.8	4e-06	--	RNA-binding protein 6 [Trypanosoma cruzi]
Unigene28410_Ex-zai-2	160	158	66	gi|71660764|ref|XP_822097.1|	250	52	82	0.61	0.64	0	31	52.8	4e-06	--	RNA-binding protein 6 [Trypanosoma cruzi strain CL Brener]
Unigene28425_Ex-zai-2	160	3	158	gi|260795348|ref|XP_002592667.1|	783	720	771	0.42	0.61	0	52	52.8	4e-06	--	hypothetical protein BRAFLDRAFT_118384 [Branchiostoma floridae] >gi|229277890|gb|EEN48678.1| hypothetical protein BRAFLDRAFT_118384 [Branchiostoma floridae]
Unigene28426_Ex-zai-2	160	25	159	gi|261331295|emb|CBH14285.1|	151	48	89	0.57	0.77	0	45	68.6	7e-11	--	T. brucei spp.-specific protein [Trypanosoma brucei gambiense DAL972]
Unigene28426_Ex-zai-2	160	25	159	gi|261327641|emb|CBH10617.1|	152	63	107	0.6	0.75	0	45	68.2	9e-11	--	T. brucei spp.-specific protein [Trypanosoma brucei gambiense DAL972]
Unigene28426_Ex-zai-2	160	37	159	gi|195406095|ref|XP_002060510.1|	169	82	122	0.63	0.75	0	41	66.2	3e-10	--	GJ22503 [Drosophila virilis] >gi|194156318|gb|EDW71502.1| GJ22503 [Drosophila virilis]
Unigene28426_Ex-zai-2	160	61	159	gi|261330028|emb|CBH13012.1|	266	109	141	0.69	0.81	0	33	62.0	6e-09	--	T. brucei spp.-specific protein [Trypanosoma brucei gambiense DAL972]
Unigene28426_Ex-zai-2	160	159	34	gi|170576646|ref|XP_001893711.1|	107	37	78	0.57	0.66	0	42	60.8	1e-08	--	T-cell receptor beta chain ANA 11 [Brugia malayi]
Unigene28426_Ex-zai-2	160	159	4	gi|170579958|ref|XP_001895056.1|	119	55	109	0.49	0.56	0.05	55	60.8	1e-08	--	Histidine-rich glycoprotein precursor [Brugia malayi]
Unigene28426_Ex-zai-2	160	159	34	gi|170594753|ref|XP_001902118.1|	68	12	53	0.57	0.66	0	42	60.8	1e-08	--	T-cell receptor beta chain ANA 11 [Brugia malayi]
Unigene28426_Ex-zai-2	160	159	28	gi|170576778|ref|XP_001893762.1|	125	56	99	0.54	0.63	0	44	60.5	2e-08	--	T-cell receptor beta chain ANA 11 [Brugia malayi]
Unigene28426_Ex-zai-2	160	159	31	gi|170574983|ref|XP_001893046.1|	97	19	62	0.56	0.65	0.02	44	60.1	2e-08	--	T-cell receptor beta chain ANA 11 [Brugia malayi]
Unigene28426_Ex-zai-2	160	159	31	gi|170578137|ref|XP_001894282.1|	102	3	46	0.56	0.68	0.02	44	60.1	2e-08	--	T-cell receptor beta chain ANA 11 [Brugia malayi]
Unigene28426_Ex-zai-2	160	159	31	gi|148708998|gb|EDL40944.1|	89	15	58	0.59	0.63	0.02	44	60.1	2e-08	--	mCG148429 [Mus musculus]
Unigene28426_Ex-zai-2	160	52	159	gi|115313288|gb|AAI24399.1|	252	216	249	0.66	0.8	0	36	60.1	2e-08	--	Zgc:153610 [Danio rerio]
Unigene28426_Ex-zai-2	160	46	159	gi|148677652|gb|EDL09599.1|	61	13	50	0.57	0.76	0	38	59.7	3e-08	--	mCG147311 [Mus musculus]
Unigene28426_Ex-zai-2	160	159	22	gi|66571325|ref|NP_001019243.1|	428	377	423	0.53	0.65	0.02	47	59.7	3e-08	--	integrin beta-like protein 1 [Danio rerio] >gi|66267505|gb|AAH95744.1| Integrin, beta-like 1 [Danio rerio]
Unigene28426_Ex-zai-2	160	159	31	gi|170572343|ref|XP_001892072.1|	90	17	60	0.56	0.65	0.02	44	59.3	4e-08	--	T-cell receptor beta chain ANA 11 [Brugia malayi]
Unigene28426_Ex-zai-2	160	159	31	gi|170575217|ref|XP_001893148.1|	87	21	64	0.56	0.65	0.02	44	59.3	4e-08	--	Hypothetical 17.1 kDa protein in PUR5 3'region [Brugia malayi]
Unigene28426_Ex-zai-2	160	25	156	gi|21928439|dbj|BAC05810.1|	346	23	65	0.53	0.75	0.02	45	59.3	4e-08	--	seven transmembrane helix receptor [Homo sapiens]
Unigene28426_Ex-zai-2	160	159	46	gi|170577703|ref|XP_001894106.1|	58	10	47	0.57	0.68	0	38	57.4	2e-07	--	Hypothetical 17.1 kDa protein in PUR5 3'region [Brugia malayi]
Unigene28426_Ex-zai-2	160	159	31	gi|170577748|ref|XP_001894123.1|	133	64	107	0.54	0.65	0.02	44	57.4	2e-07	--	T-cell receptor beta chain ANA 11 [Brugia malayi]
Unigene28426_Ex-zai-2	160	46	153	gi|149045745|gb|EDL98745.1|	41	1	36	0.55	0.77	0	36	57.4	2e-07	--	rCG54974 [Rattus norvegicus]
Unigene28434_Ex-zai-2	160	2	160	gi|307184870|gb|EFN71148.1|	1843	1743	1795	0.56	0.77	0	53	66.6	3e-10	--	Uncharacterized protein KIAA0564-like protein [Camponotus floridanus]
Unigene28434_Ex-zai-2	160	2	160	gi|110757434|ref|XP_394829.3|	1748	1647	1699	0.54	0.75	0	53	65.1	7e-10	--	PREDICTED: similar to c12.2 CG12149-PA isoform 1 [Apis mellifera]
Unigene28434_Ex-zai-2	160	2	160	gi|205831271|sp|B0R0T1.1|K0564_DANRE	1896	1798	1850	0.54	0.69	0	53	63.5	2e-09	--	RecName: Full=Uncharacterized protein KIAA0564 homolog >gi|169146203|emb|CAQ14674.1| novel protein with ATPase family associated with various cellular activities (AAA) domains [Danio rerio] >gi|169154828|emb|CAQ14217.1| novel protein with ATPase family associated with various cellular activities (AAA) domains [Danio rerio]
Unigene28434_Ex-zai-2	160	2	160	gi|297274349|ref|XP_001091849.2|	1906	1808	1860	0.54	0.71	0	53	63.2	3e-09	--	PREDICTED: uncharacterized protein KIAA0564 isoform 2 [Macaca mulatta]
Unigene28434_Ex-zai-2	160	2	160	gi|194221927|ref|XP_001493080.2|	1899	1801	1853	0.54	0.71	0	53	63.2	3e-09	--	PREDICTED: similar to KIAA0564 protein [Equus caballus]
Unigene28434_Ex-zai-2	160	2	160	gi|307197900|gb|EFN78999.1|	2886	2785	2837	0.52	0.73	0	53	62.8	4e-09	--	Uncharacterized protein KIAA0564-like protein [Harpegnathos saltator]
Unigene28434_Ex-zai-2	160	2	160	gi|301760233|ref|XP_002915924.1|	1865	1767	1819	0.54	0.69	0	53	62.4	5e-09	--	PREDICTED: uncharacterized protein KIAA0564-like [Ailuropoda melanoleuca]
Unigene28434_Ex-zai-2	160	2	160	gi|297693950|ref|XP_002824263.1|	201	103	155	0.54	0.69	0	53	62.4	5e-09	--	PREDICTED: uncharacterized protein KIAA0564, partial [Pongo abelii]
Unigene28434_Ex-zai-2	160	2	160	gi|296203808|ref|XP_002749063.1|	1909	1811	1863	0.54	0.69	0	53	62.4	5e-09	--	PREDICTED: uncharacterized protein KIAA0564-like [Callithrix jacchus]
Unigene28434_Ex-zai-2	160	2	160	gi|126361953|gb|AAI31803.1|	1872	1774	1826	0.54	0.69	0	53	62.4	5e-09	--	KIAA0564 protein [Homo sapiens]
Unigene28434_Ex-zai-2	160	2	160	gi|57160636|emb|CAI39586.1|	1429	1331	1383	0.54	0.69	0	53	62.4	5e-09	--	novel protein [Homo sapiens] >gi|57160707|emb|CAI39490.1| novel protein [Homo sapiens] >gi|57162217|emb|CAI40564.1| novel protein [Homo sapiens] >gi|57162255|emb|CAI40169.1| novel protein [Homo sapiens]
Unigene28434_Ex-zai-2	160	2	160	gi|73989044|ref|XP_848634.1|	1904	1806	1858	0.54	0.69	0	53	62.4	5e-09	--	PREDICTED: similar to F11C1.5a isoform 3 [Canis familiaris]
Unigene28434_Ex-zai-2	160	2	160	gi|73989048|ref|XP_856719.1|	1410	1312	1364	0.54	0.69	0	53	62.4	5e-09	--	PREDICTED: similar to CG12149-PA isoform 4 [Canis familiaris]
Unigene28434_Ex-zai-2	160	2	160	gi|73989050|ref|XP_856765.1|	1414	1316	1368	0.54	0.69	0	53	62.4	5e-09	--	PREDICTED: similar to CG12149-PA isoform 5 [Canis familiaris]
Unigene28434_Ex-zai-2	160	2	160	gi|205831273|sp|A3KMH1.2|K0564_HUMAN	1905	1807	1859	0.54	0.69	0	53	62.4	5e-09	--	RecName: Full=Uncharacterized protein KIAA0564; Flags: Precursor >gi|119629070|gb|EAX08665.1| KIAA0564 protein, isoform CRA_a [Homo sapiens]
Unigene28434_Ex-zai-2	160	2	160	gi|3043652|dbj|BAA25490.1|	1441	1343	1395	0.54	0.69	0	53	62.4	5e-09	--	KIAA0564 protein [Homo sapiens]
Unigene28434_Ex-zai-2	160	2	160	gi|115639653|ref|XP_001202240.1|	409	313	365	0.54	0.73	0	53	62.0	6e-09	--	PREDICTED: similar to KIAA0564 protein [Strongylocentrotus purpuratus] >gi|115655657|ref|XP_796391.2| PREDICTED: similar to KIAA0564 protein [Strongylocentrotus purpuratus]
Unigene28434_Ex-zai-2	160	2	160	gi|91095331|ref|XP_975275.1|	1083	986	1038	0.52	0.73	0	53	61.2	1e-08	--	PREDICTED: similar to c12.2 CG12149-PA [Tribolium castaneum]
Unigene28434_Ex-zai-2	160	2	160	gi|205831274|sp|Q8CC88.2|K0564_MOUSE	1905	1807	1859	0.52	0.66	0	53	60.1	2e-08	--	RecName: Full=Uncharacterized protein KIAA0564 homolog; Flags: Precursor
Unigene28434_Ex-zai-2	160	2	160	gi|148703826|gb|EDL35773.1|	1931	1833	1885	0.52	0.66	0	53	60.1	2e-08	--	mCG9015 [Mus musculus]
Unigene28446_Ex-zai-2	160	158	18	gi|148706505|gb|EDL38452.1|	171	46	94	0.42	0.67	0.04	49	52.8	4e-06	--	mCG1050357 [Mus musculus]
Unigene28456_Ex-zai-2	160	3	158	gi|261331295|emb|CBH14285.1|	151	83	131	0.42	0.63	0	52	63.9	2e-09	--	T. brucei spp.-specific protein [Trypanosoma brucei gambiense DAL972]
Unigene28456_Ex-zai-2	160	159	1	gi|170572343|ref|XP_001892072.1|	90	28	85	0.44	0.6	0.08	58	62.4	5e-09	--	T-cell receptor beta chain ANA 11 [Brugia malayi]
Unigene28456_Ex-zai-2	160	159	1	gi|170577748|ref|XP_001894123.1|	133	71	130	0.46	0.63	0.11	60	61.6	8e-09	--	T-cell receptor beta chain ANA 11 [Brugia malayi]
Unigene28456_Ex-zai-2	160	3	158	gi|21928439|dbj|BAC05810.1|	346	5	56	0.45	0.64	0.01	53	61.2	1e-08	--	seven transmembrane helix receptor [Homo sapiens]
Unigene28456_Ex-zai-2	160	159	1	gi|170579958|ref|XP_001895056.1|	119	12	63	0.45	0.66	0	53	60.1	2e-08	--	Histidine-rich glycoprotein precursor [Brugia malayi]
Unigene28456_Ex-zai-2	160	159	1	gi|170578137|ref|XP_001894282.1|	102	8	59	0.45	0.66	0	53	59.7	3e-08	--	T-cell receptor beta chain ANA 11 [Brugia malayi]
Unigene28456_Ex-zai-2	160	159	4	gi|170574983|ref|XP_001893046.1|	97	12	62	0.46	0.63	0	52	58.2	9e-08	--	T-cell receptor beta chain ANA 11 [Brugia malayi]
Unigene28456_Ex-zai-2	160	159	1	gi|170576646|ref|XP_001893711.1|	107	30	91	0.41	0.61	0.14	62	57.8	1e-07	--	T-cell receptor beta chain ANA 11 [Brugia malayi]
Unigene28456_Ex-zai-2	160	159	1	gi|170594753|ref|XP_001902118.1|	68	13	63	0.45	0.66	0	53	57.8	1e-07	--	T-cell receptor beta chain ANA 11 [Brugia malayi]
Unigene28456_Ex-zai-2	160	2	160	gi|148706505|gb|EDL38452.1|	171	9	70	0.45	0.59	0.14	62	57.4	2e-07	--	mCG1050357 [Mus musculus]
Unigene28456_Ex-zai-2	160	159	4	gi|170575217|ref|XP_001893148.1|	87	22	71	0.44	0.65	0	52	57.0	2e-07	--	Hypothetical 17.1 kDa protein in PUR5 3'region [Brugia malayi]
Unigene28456_Ex-zai-2	160	159	1	gi|149032451|gb|EDL87342.1|	142	17	78	0.42	0.6	0.15	63	56.6	3e-07	--	rCG39143 [Rattus norvegicus]
Unigene28456_Ex-zai-2	160	159	16	gi|148708998|gb|EDL40944.1|	89	16	61	0.5	0.66	0	48	56.6	3e-07	--	mCG148429 [Mus musculus]
Unigene28456_Ex-zai-2	160	159	1	gi|66571325|ref|NP_001019243.1|	428	374	421	0.45	0.66	0	53	56.6	3e-07	--	integrin beta-like protein 1 [Danio rerio] >gi|66267505|gb|AAH95744.1| Integrin, beta-like 1 [Danio rerio]
Unigene28456_Ex-zai-2	160	3	158	gi|261327641|emb|CBH10617.1|	152	71	121	0.42	0.59	0	52	56.6	3e-07	--	T. brucei spp.-specific protein [Trypanosoma brucei gambiense DAL972]
Unigene28456_Ex-zai-2	160	159	28	gi|170576778|ref|XP_001893762.1|	125	51	93	0.45	0.7	0	44	54.7	1e-06	--	T-cell receptor beta chain ANA 11 [Brugia malayi]
Unigene28456_Ex-zai-2	160	2	160	gi|119571878|gb|EAW51493.1|	181	48	107	0.4	0.6	0.11	60	54.3	1e-06	--	hCG2005277 [Homo sapiens]
Unigene28456_Ex-zai-2	160	16	153	gi|56757374|gb|AAW26857.1|	138	56	100	0.41	0.78	0	46	54.3	1e-06	--	SJCHGC01974 protein [Schistosoma japonicum]
Unigene28456_Ex-zai-2	160	159	13	gi|170571500|ref|XP_001891750.1|	48	3	48	0.44	0.65	0	49	53.9	2e-06	--	T-cell receptor beta chain ANA 11 [Brugia malayi]
Unigene28456_Ex-zai-2	160	6	158	gi|148678757|gb|EDL10704.1|	131	41	105	0.39	0.6	0.22	66	53.9	2e-06	--	mCG1027110 [Mus musculus]
Unigene28463_Ex-zai-2	160	22	156	gi|270008223|gb|EFA04671.1|	443	266	310	0.77	0.86	0	45	72.8	4e-12	--	midline [Tribolium castaneum]
Unigene28463_Ex-zai-2	160	22	156	gi|91082917|ref|XP_972626.1|	465	288	332	0.77	0.86	0	45	72.8	4e-12	--	PREDICTED: similar to T-box transcription factor TBX20 [Tribolium castaneum]
Unigene28463_Ex-zai-2	160	22	156	gi|46518310|dbj|BAD16721.1|	556	316	360	0.73	0.86	0	45	71.6	8e-12	--	T-box protein H15-2 [Achaearanea tepidariorum]
Unigene28463_Ex-zai-2	160	22	156	gi|156553381|ref|XP_001602073.1|	614	371	415	0.75	0.82	0	45	67.4	1e-10	--	PREDICTED: similar to T-box protein H15-2 [Nasonia vitripennis]
Unigene28463_Ex-zai-2	160	31	156	gi|307198362|gb|EFN79310.1|	249	34	75	0.78	0.85	0	42	67.0	2e-10	--	T-box transcription factor TBX20 [Harpegnathos saltator]
Unigene28463_Ex-zai-2	160	22	156	gi|157118524|ref|XP_001659147.1|	459	264	307	0.73	0.88	0	45	65.9	4e-10	--	t-box transcription factor tbx20 [Aedes aegypti] >gi|108875672|gb|EAT39897.1| t-box transcription factor tbx20 [Aedes aegypti]
Unigene28463_Ex-zai-2	160	22	156	gi|157137790|ref|XP_001664036.1|	356	161	204	0.73	0.88	0	45	65.9	4e-10	--	t-box transcription factor tbx20 [Aedes aegypti] >gi|108869651|gb|EAT33876.1| t-box transcription factor tbx20 [Aedes aegypti]
Unigene28463_Ex-zai-2	160	22	156	gi|195388507|ref|XP_002052921.1|	687	466	510	0.71	0.75	0	45	65.5	6e-10	--	GJ19565 [Drosophila virilis] >gi|194149378|gb|EDW65076.1| GJ19565 [Drosophila virilis]
Unigene28463_Ex-zai-2	160	22	156	gi|195118074|ref|XP_002003565.1|	675	458	502	0.71	0.75	0	45	65.5	6e-10	--	GI17985 [Drosophila mojavensis] >gi|193914140|gb|EDW13007.1| GI17985 [Drosophila mojavensis]
Unigene28463_Ex-zai-2	160	22	156	gi|270008163|gb|EFA04611.1|	371	160	204	0.66	0.82	0	45	64.3	1e-09	--	H15 [Tribolium castaneum]
Unigene28463_Ex-zai-2	160	22	156	gi|198476780|ref|XP_002132448.1|	677	471	515	0.68	0.75	0	45	64.3	1e-09	--	GA25466 [Drosophila pseudoobscura pseudoobscura] >gi|198137850|gb|EDY69850.1| GA25466 [Drosophila pseudoobscura pseudoobscura]
Unigene28463_Ex-zai-2	160	22	156	gi|195155501|ref|XP_002018642.1|	679	473	517	0.68	0.75	0	45	64.3	1e-09	--	GL25841 [Drosophila persimilis] >gi|194114795|gb|EDW36838.1| GL25841 [Drosophila persimilis]
Unigene28463_Ex-zai-2	160	22	156	gi|194760625|ref|XP_001962539.1|	662	457	501	0.68	0.75	0	45	64.3	1e-09	--	GF14390 [Drosophila ananassae] >gi|190616236|gb|EDV31760.1| GF14390 [Drosophila ananassae]
Unigene28463_Ex-zai-2	160	22	156	gi|91082919|ref|XP_972670.1|	594	383	427	0.66	0.82	0	45	64.3	1e-09	--	PREDICTED: similar to GA19742-PA [Tribolium castaneum]
Unigene28463_Ex-zai-2	160	22	156	gi|170028439|ref|XP_001842103.1|	346	128	171	0.71	0.86	0	45	63.9	2e-09	--	T-box protein H15 [Culex quinquefasciatus] >gi|167874258|gb|EDS37641.1| T-box protein H15 [Culex quinquefasciatus]
Unigene28463_Ex-zai-2	160	22	156	gi|198476787|ref|XP_001357470.2|	604	387	430	0.71	0.86	0	45	63.5	2e-09	--	GA19742 [Drosophila pseudoobscura pseudoobscura] >gi|198137853|gb|EAL34540.2| GA19742 [Drosophila pseudoobscura pseudoobscura]
Unigene28463_Ex-zai-2	160	22	156	gi|195576749|ref|XP_002078236.1|	581	365	408	0.71	0.86	0	45	63.5	2e-09	--	GD23341 [Drosophila simulans] >gi|194190245|gb|EDX03821.1| GD23341 [Drosophila simulans]
Unigene28463_Ex-zai-2	160	22	156	gi|195473876|ref|XP_002089218.1|	585	369	412	0.71	0.86	0	45	63.5	2e-09	--	GE25417 [Drosophila yakuba] >gi|194175319|gb|EDW88930.1| GE25417 [Drosophila yakuba]
Unigene28463_Ex-zai-2	160	22	156	gi|195433444|ref|XP_002064722.1|	596	380	423	0.71	0.86	0	45	63.5	2e-09	--	GK15086 [Drosophila willistoni] >gi|194160807|gb|EDW75708.1| GK15086 [Drosophila willistoni]
Unigene28463_Ex-zai-2	160	22	156	gi|195433440|ref|XP_002064720.1|	688	473	517	0.68	0.75	0	45	63.5	2e-09	--	GK15084 [Drosophila willistoni] >gi|194160805|gb|EDW75706.1| GK15084 [Drosophila willistoni]
Unigene28477_Ex-zai-2	160	1	159	gi|189524301|ref|XP_695887.3|	1070	917	981	0.55	0.58	0.18	65	57.8	1e-07	--	PREDICTED: si:dkey-50p8.3 [Danio rerio]
Unigene28477_Ex-zai-2	160	2	157	gi|20452161|gb|AAM22073.1|AF385629_1	572	384	436	0.56	0.58	0.01	53	52.8	4e-06	--	retinitis pigmentosa GTPase regulator [Canis lupus familiaris]
Unigene28479_Ex-zai-2	160	160	2	gi|46486938|gb|AAS98884.1|	178	17	69	0.81	0.92	0	53	85.9	4e-16	--	slow-tonic S2 myosin heavy chain [Homarus americanus]
Unigene28479_Ex-zai-2	160	160	2	gi|195964839|gb|ACG60421.1|	157	22	74	0.81	0.9	0	53	85.5	5e-16	--	myosin heavy chain isoform 3 [Ocypode quadrata]
Unigene28479_Ex-zai-2	160	160	2	gi|37925239|gb|AAP59794.1|	507	372	424	0.75	0.88	0	53	81.6	8e-15	--	slow muscle myosin S1 heavy chain [Homarus americanus]
Unigene28479_Ex-zai-2	160	160	2	gi|414985|gb|AAA17371.1|	413	273	325	0.69	0.92	0	53	80.9	1e-14	--	fast myosin heavy chain [Homarus americanus]
Unigene28479_Ex-zai-2	160	160	2	gi|32436404|emb|CAD38197.1|	213	152	204	0.73	0.86	0	53	79.7	3e-14	--	myosin heavy chain [Alpheus lottini]
Unigene28479_Ex-zai-2	160	160	2	gi|32436378|emb|CAD38184.1|	213	152	204	0.73	0.86	0	53	79.7	3e-14	--	myosin heavy chain [Alpheus lottini] >gi|32436380|emb|CAD38185.1| myosin heavy chain [Alpheus lottini] >gi|32436382|emb|CAD38186.1| myosin heavy chain [Alpheus lottini] >gi|32436384|emb|CAD38187.1| myosin heavy chain [Alpheus lottini] >gi|32436388|emb|CAD38189.1| myosin heavy chain [Alpheus lottini] >gi|32436394|emb|CAD38192.1| myosin heavy chain [Alpheus lottini] >gi|32436396|emb|CAD38193.1| myo…
Unigene28479_Ex-zai-2	160	160	2	gi|32436370|emb|CAD38180.1|	213	152	204	0.73	0.86	0	53	79.7	3e-14	--	myosin heavy chain [Alpheus lottini] >gi|32436372|emb|CAD38181.1| myosin heavy chain [Alpheus lottini] >gi|32436374|emb|CAD38182.1| myosin heavy chain [Alpheus lottini] >gi|32436376|emb|CAD38183.1| myosin heavy chain [Alpheus lottini] >gi|32436386|emb|CAD38188.1| myosin heavy chain [Alpheus lottini] >gi|32436390|emb|CAD38190.1| myosin heavy chain [Alpheus lottini] >gi|32436392|emb|CAD38191.1| myo…
Unigene28479_Ex-zai-2	160	160	2	gi|32436400|emb|CAD38195.1|	213	152	204	0.73	0.86	0	53	79.7	3e-14	--	myosin heavy chain [Alpheus lottini]
Unigene28479_Ex-zai-2	160	160	2	gi|170029190|ref|XP_001842476.1|	2068	1883	1935	0.67	0.86	0	53	78.6	6e-14	--	myosin heavy chain [Culex quinquefasciatus] >gi|167881579|gb|EDS44962.1| myosin heavy chain [Culex quinquefasciatus]
Unigene28479_Ex-zai-2	160	160	2	gi|157110721|ref|XP_001651219.1|	1940	1774	1826	0.66	0.86	0	53	78.2	8e-14	--	myosin heavy chain, nonmuscle or smooth muscle [Aedes aegypti] >gi|108878633|gb|EAT42858.1| myosin heavy chain, nonmuscle or smooth muscle [Aedes aegypti]
Unigene28479_Ex-zai-2	160	160	2	gi|157111095|ref|XP_001651387.1|	1963	1777	1829	0.66	0.86	0	53	77.4	1e-13	--	myosin heavy chain, nonmuscle or smooth muscle [Aedes aegypti] >gi|108878533|gb|EAT42758.1| myosin heavy chain, nonmuscle or smooth muscle [Aedes aegypti]
Unigene28479_Ex-zai-2	160	160	2	gi|157111097|ref|XP_001651388.1|	1945	1777	1829	0.66	0.86	0	53	77.4	1e-13	--	myosin heavy chain, nonmuscle or smooth muscle [Aedes aegypti] >gi|108878534|gb|EAT42759.1| myosin heavy chain, nonmuscle or smooth muscle [Aedes aegypti]
Unigene28479_Ex-zai-2	160	160	2	gi|307212786|gb|EFN88457.1|	2228	2055	2107	0.66	0.83	0	53	77.0	2e-13	--	Myosin heavy chain, muscle [Harpegnathos saltator]
Unigene28479_Ex-zai-2	160	160	2	gi|307190724|gb|EFN74639.1|	1141	953	1005	0.66	0.83	0	53	77.0	2e-13	--	Myosin heavy chain, muscle [Camponotus floridanus]
Unigene28479_Ex-zai-2	160	160	2	gi|193624650|ref|XP_001952213.1|	1967	1779	1831	0.66	0.83	0	53	77.0	2e-13	--	PREDICTED: similar to muscle myosin heavy chain isoform 2 [Acyrthosiphon pisum]
Unigene28479_Ex-zai-2	160	160	2	gi|193624648|ref|XP_001952238.1|	1967	1779	1831	0.66	0.83	0	53	77.0	2e-13	--	PREDICTED: similar to muscle myosin heavy chain isoform 3 [Acyrthosiphon pisum]
Unigene28479_Ex-zai-2	160	160	2	gi|193624646|ref|XP_001952092.1|	1969	1781	1833	0.66	0.83	0	53	77.0	2e-13	--	PREDICTED: similar to muscle myosin heavy chain isoform 1 [Acyrthosiphon pisum]
Unigene28479_Ex-zai-2	160	160	2	gi|158299190|ref|XP_319309.3|	1959	1773	1825	0.66	0.86	0	53	77.0	2e-13	--	AGAP010147-PA [Anopheles gambiae str. PEST] >gi|157014247|gb|EAA43613.3| AGAP010147-PA [Anopheles gambiae str. PEST]
Unigene28479_Ex-zai-2	160	160	2	gi|156544337|ref|XP_001607303.1|	1964	1776	1828	0.66	0.83	0	53	77.0	2e-13	--	PREDICTED: similar to CG17927-PF [Nasonia vitripennis]
Unigene28479_Ex-zai-2	160	160	2	gi|110759191|ref|XP_393334.3|	1967	1779	1831	0.66	0.83	0	53	77.0	2e-13	--	PREDICTED: similar to Myosin heavy chain CG17927-PB, isoform B isoform 1 [Apis mellifera]
Unigene28481_Ex-zai-2	160	12	158	gi|170029476|ref|XP_001842618.1|	433	380	432	0.77	0.81	0.07	53	80.5	2e-14	--	enolase [Culex quinquefasciatus] >gi|167863202|gb|EDS26585.1| enolase [Culex quinquefasciatus]
Unigene28481_Ex-zai-2	160	12	158	gi|157121051|ref|XP_001653750.1|	433	380	432	0.75	0.81	0.07	53	79.0	5e-14	--	enolase [Aedes aegypti] >gi|108882996|gb|EAT47221.1| enolase [Aedes aegypti]
Unigene28481_Ex-zai-2	160	36	158	gi|6624229|dbj|BAA88479.1|	395	352	392	0.87	0.92	0	41	77.8	1e-13	--	enolase [Eptatretus burgeri]
Unigene28481_Ex-zai-2	160	12	158	gi|58390364|ref|XP_317672.2|	433	380	432	0.73	0.79	0.07	53	77.4	1e-13	--	AGAP007827-PA [Anopheles gambiae str. PEST] >gi|55237886|gb|EAA12254.2| AGAP007827-PA [Anopheles gambiae str. PEST]
Unigene28481_Ex-zai-2	160	36	158	gi|3885968|gb|AAC78141.1|	434	393	433	0.9	0.9	0	41	76.6	2e-13	--	phosphopyruvate hydratase [Penaeus monodon]
Unigene28481_Ex-zai-2	160	12	158	gi|221111817|ref|XP_002164467.1|	435	381	433	0.71	0.81	0.07	53	75.5	5e-13	--	PREDICTED: similar to enolase 3, (beta, muscle) [Hydra magnipapillata]
Unigene28481_Ex-zai-2	160	12	158	gi|308321422|gb|ADO27862.1|	434	379	431	0.69	0.79	0.07	53	75.1	7e-13	--	beta-enolase [Ictalurus furcatus]
Unigene28481_Ex-zai-2	160	12	158	gi|116488264|gb|ABJ98714.1|	119	66	118	0.71	0.77	0.07	53	75.1	7e-13	--	enolase 1 alpha 2 [Psetta maxima]
Unigene28481_Ex-zai-2	160	36	158	gi|462011|sp|P33676.1|ENO_SCHJA	434	392	432	0.85	0.9	0	41	75.1	7e-13	--	RecName: Full=Enolase; AltName: Full=2-phospho-D-glycerate hydro-lyase; AltName: Full=2-phosphoglycerate dehydratase >gi|349802|gb|AAA29874.1| enolase [Schistosoma japonicum] >gi|257123775|gb|ACV41761.1| enolase [Schistosoma japonicum]
Unigene28481_Ex-zai-2	160	12	158	gi|91090950|ref|XP_967559.1|	433	380	432	0.71	0.79	0.07	53	74.7	9e-13	--	PREDICTED: similar to AGAP007827-PA isoform 1 [Tribolium castaneum]
Unigene28481_Ex-zai-2	160	12	158	gi|225706874|gb|ACO09283.1|	434	379	431	0.69	0.77	0.07	53	74.3	1e-12	--	Beta-enolase [Osmerus mordax]
Unigene28481_Ex-zai-2	160	12	158	gi|68086449|gb|AAH92869.2|	433	379	431	0.69	0.77	0.07	53	74.3	1e-12	--	Enolase 3, (beta, muscle) [Danio rerio]
Unigene28481_Ex-zai-2	160	12	158	gi|47551317|ref|NP_999888.1|	433	379	431	0.69	0.77	0.07	53	74.3	1e-12	--	beta-enolase [Danio rerio] >gi|37681795|gb|AAQ97775.1| enolase 1, (alpha) [Danio rerio]
Unigene28481_Ex-zai-2	160	12	158	gi|77567762|gb|AAI07495.1|	423	369	421	0.69	0.77	0.07	53	74.3	1e-12	--	Eno3 protein [Danio rerio]
Unigene28481_Ex-zai-2	160	12	158	gi|309265198|ref|XP_003086462.1|	377	322	374	0.71	0.79	0.07	53	73.9	2e-12	--	PREDICTED: alpha-enolase-like isoform 9 [Mus musculus]
Unigene28481_Ex-zai-2	160	12	158	gi|309265196|ref|XP_003086465.1|	363	308	360	0.71	0.79	0.07	53	73.9	2e-12	--	PREDICTED: alpha-enolase-like isoform 12 [Mus musculus]
Unigene28481_Ex-zai-2	160	12	158	gi|309265192|ref|XP_003086463.1|	337	282	334	0.71	0.79	0.07	53	73.9	2e-12	--	PREDICTED: alpha-enolase-like isoform 10 [Mus musculus]
Unigene28481_Ex-zai-2	160	12	158	gi|309265190|ref|XP_003086464.1|	434	379	431	0.71	0.79	0.07	53	73.9	2e-12	--	PREDICTED: alpha-enolase-like isoform 11 [Mus musculus]
Unigene28481_Ex-zai-2	160	12	158	gi|309265176|ref|XP_003086460.1|	438	383	435	0.71	0.79	0.07	53	73.9	2e-12	--	PREDICTED: alpha-enolase-like isoform 7 [Mus musculus] >gi|309265178|ref|XP_003086461.1| PREDICTED: alpha-enolase-like isoform 8 [Mus musculus]
Unigene28481_Ex-zai-2	160	12	158	gi|301766606|ref|XP_002918722.1|	434	379	431	0.71	0.79	0.07	53	73.9	2e-12	--	PREDICTED: alpha-enolase-like [Ailuropoda melanoleuca]
Unigene28488_Ex-zai-2	160	154	8	gi|148696361|gb|EDL28308.1|	574	385	433	0.53	0.69	0	49	54.7	1e-06	--	centromere protein B [Mus musculus]
Unigene28488_Ex-zai-2	160	154	8	gi|13879308|gb|AAH06628.1|	622	410	458	0.53	0.69	0	49	54.7	1e-06	--	Cenpb protein [Mus musculus]
Unigene28488_Ex-zai-2	160	154	8	gi|34328105|ref|NP_031708.2|	599	410	458	0.53	0.69	0	49	54.7	1e-06	--	major centromere autoantigen B [Mus musculus] >gi|31419766|gb|AAH53333.1| Centromere protein B [Mus musculus] >gi|47940205|gb|AAH71269.1| Centromere protein B [Mus musculus] >gi|50368582|gb|AAH75733.1| Centromere protein B [Mus musculus] >gi|123230443|emb|CAM21102.1| centromere autoantigen B [Mus musculus]
Unigene28488_Ex-zai-2	160	154	8	gi|116110|sp|P27790.1|CENPB_MOUSE	599	410	458	0.53	0.69	0	49	54.7	1e-06	--	RecName: Full=Major centromere autoantigen B; AltName: Full=Centromere protein B; Short=CENP-B >gi|50382|emb|CAA38878.1| centromere autoantigen B (CENP-B) [Mus musculus]
Unigene28488_Ex-zai-2	160	157	5	gi|77808105|gb|ABB03734.1|	590	416	464	0.5	0.74	0	51	54.3	1e-06	--	RPGR ORF15 isoform [Xenopus laevis]
Unigene28488_Ex-zai-2	160	154	17	gi|45478244|gb|AAS66293.1|	231	70	115	0.56	0.73	0	46	53.5	2e-06	--	LRRGT00202 [Rattus norvegicus] >gi|149048554|gb|EDM01095.1| rCG65905 [Rattus norvegicus]
Unigene28488_Ex-zai-2	160	160	2	gi|37361866|gb|AAQ91046.1|	212	70	122	0.43	0.79	0	53	52.8	4e-06	--	LRRGT00090 [Rattus norvegicus]
Unigene28492_Ex-zai-2	160	2	160	gi|261331295|emb|CBH14285.1|	151	73	131	0.41	0.63	0.11	60	55.8	4e-07	--	T. brucei spp.-specific protein [Trypanosoma brucei gambiense DAL972]
Unigene28492_Ex-zai-2	160	2	160	gi|21928439|dbj|BAC05810.1|	346	38	96	0.46	0.63	0.11	60	52.4	5e-06	--	seven transmembrane helix receptor [Homo sapiens]
Unigene28492_Ex-zai-2	160	32	160	gi|148677652|gb|EDL09599.1|	61	17	61	0.43	0.62	0.1	48	52.0	6e-06	--	mCG147311 [Mus musculus]
Unigene28493_Ex-zai-2	160	159	1	gi|306480887|emb|CBX19382.1|	561	492	544	0.66	0.79	0	53	82.0	6e-15	--	nicotinic acetylcholine receptor [Ctenocephalides felis]
Unigene28493_Ex-zai-2	160	159	1	gi|306480885|emb|CBX19381.1|	349	280	332	0.66	0.79	0	53	82.0	6e-15	--	nicotinic acetylcholine receptor, 3' fragment [Ctenocephalides felis]
Unigene28493_Ex-zai-2	160	153	1	gi|267925004|gb|ACY82684.1|	568	492	542	0.7	0.8	0	51	82.0	6e-15	--	nicotinic acetylcholine receptor subunit alpha 2 [Nasonia vitripennis]
Unigene28493_Ex-zai-2	160	153	1	gi|156537452|ref|XP_001607056.1|	602	526	576	0.7	0.8	0	51	82.0	6e-15	--	PREDICTED: similar to neuronal nicotinic acetylcholine receptor Apisa2 subunit [Nasonia vitripennis]
Unigene28493_Ex-zai-2	160	153	1	gi|307193932|gb|EFN76512.1|	542	467	517	0.68	0.8	0	51	80.9	1e-14	--	Acetylcholine receptor subunit alpha-like 2 [Harpegnathos saltator]
Unigene28493_Ex-zai-2	160	159	1	gi|157783826|gb|ABV72684.1|	545	472	524	0.66	0.77	0	53	80.9	1e-14	--	nicotinic acetylcholine receptor alpha 2 subunit [Bombyx mori]
Unigene28493_Ex-zai-2	160	159	1	gi|158186760|ref|NP_001103397.1|	545	472	524	0.66	0.77	0	53	80.9	1e-14	--	nicotinic acetylcholine receptor subunit alpha 2 [Bombyx mori] >gi|157367287|gb|ABV45512.1| nicotinic acetylcholine receptor subunit alpha 2 [Bombyx mori]
Unigene28493_Ex-zai-2	160	159	1	gi|4191494|gb|AAD09808.1|	545	472	524	0.66	0.77	0	53	80.9	1e-14	--	nicotinic acetylcholine receptor alpha-2 subunit [Heliothis virescens]
Unigene28493_Ex-zai-2	160	153	1	gi|307185695|gb|EFN71611.1|	543	467	517	0.66	0.78	0	51	79.7	3e-14	--	Acetylcholine receptor subunit alpha-like 2 [Camponotus floridanus]
Unigene28493_Ex-zai-2	160	153	1	gi|1771339|emb|CAA57476.1|	552	482	532	0.62	0.82	0	51	79.0	5e-14	--	nicotinic acetylcholine receptor alpha subunit [Myzus persicae]
Unigene28493_Ex-zai-2	160	159	1	gi|113050|sp|P23414.1|ACH1_SCHGR	557	486	538	0.64	0.77	0	53	79.0	5e-14	--	RecName: Full=Acetylcholine receptor subunit alpha-L1; Flags: Precursor >gi|10134|emb|CAA39081.1| neuronal nicotinic acetylcholine receptor alpha subunit [Schistocerca gregaria]
Unigene28493_Ex-zai-2	160	153	1	gi|215274047|gb|ACJ64921.1|	542	471	521	0.64	0.78	0	51	78.2	8e-14	--	nicotinic acetylcholine receptor alpha 2 [Leptinotarsa decemlineata]
Unigene28493_Ex-zai-2	160	159	1	gi|170042296|ref|XP_001848867.1|	518	443	495	0.66	0.75	0	53	78.2	8e-14	--	acetylcholine receptor protein alpha 1 [Culex quinquefasciatus] >gi|167865796|gb|EDS29179.1| acetylcholine receptor protein alpha 1 [Culex quinquefasciatus]
Unigene28493_Ex-zai-2	160	153	1	gi|58585194|ref|NP_001011625.1|	541	467	517	0.64	0.8	0	51	77.8	1e-13	--	nicotinic acetylcholine receptor alpha2 subunit [Apis mellifera] >gi|44887595|gb|AAS48080.1| neuronal nicotinic acetylcholine receptor Apisa2 subunit [Apis mellifera]
Unigene28493_Ex-zai-2	160	153	1	gi|221222647|gb|ACM09846.1|	540	471	521	0.64	0.76	0	51	77.4	1e-13	--	nicotinic acetylcholine receptor subunit a2 [Tribolium castaneum]
Unigene28493_Ex-zai-2	160	153	1	gi|218669716|gb|ACL00341.1|	540	471	521	0.64	0.76	0	51	77.4	1e-13	--	nicotinic acetylcholine receptor a2 subunit [Tribolium castaneum]
Unigene28493_Ex-zai-2	160	153	1	gi|158262719|ref|NP_001103423.1|	541	472	522	0.64	0.76	0	51	77.4	1e-13	--	nicotinic acetylcholine receptor alpha 2 subunit [Tribolium castaneum] >gi|154810969|gb|ABS86903.1| nicotinic acetylcholine receptor subunit alpha2 [Tribolium castaneum] >gi|270014345|gb|EFA10793.1| nicotinic acetylcholine receptor subunit alpha2 [Tribolium castaneum]
Unigene28493_Ex-zai-2	160	153	1	gi|221222649|gb|ACM09847.1|	540	471	521	0.64	0.76	0	51	77.4	1e-13	--	nicotinic acetylcholine receptor subunit a2 [Tribolium castaneum] >gi|221222651|gb|ACM09848.1| nicotinic acetylcholine receptor subunit a2 [Tribolium castaneum] >gi|221222653|gb|ACM09849.1| nicotinic acetylcholine receptor subunit a2 [Tribolium castaneum]
Unigene28493_Ex-zai-2	160	159	1	gi|157104160|ref|XP_001648279.1|	579	504	556	0.64	0.75	0	53	77.4	1e-13	--	acetylcholine receptor protein alpha 1, 2, 3, 4 invertebrate [Aedes aegypti] >gi|108880394|gb|EAT44619.1| acetylcholine receptor protein alpha 1, 2, 3, 4 invertebrate [Aedes aegypti]
Unigene28493_Ex-zai-2	160	159	1	gi|118781884|ref|XP_311921.3|	569	495	547	0.64	0.75	0	53	77.4	1e-13	--	AGAP002972-PA [Anopheles gambiae str. PEST] >gi|51873077|gb|AAU12504.1| nicotinic acetylcholine receptor subunit alpha 2 [Anopheles gambiae] >gi|116129305|gb|EAA08142.3| AGAP002972-PA [Anopheles gambiae str. PEST]
Unigene28503_Ex-zai-2	160	159	1	gi|91076500|ref|XP_973094.1|	574	262	314	0.54	0.62	0	53	58.5	7e-08	--	PREDICTED: similar to tissue-nonspecific alkaline phosphatase [Tribolium castaneum]
Unigene28503_Ex-zai-2	160	159	1	gi|193580117|ref|XP_001944717.1|	349	205	257	0.49	0.6	0	53	55.5	6e-07	--	PREDICTED: similar to tissue-nonspecific alkaline phosphatase, partial [Acyrthosiphon pisum]
Unigene28503_Ex-zai-2	160	159	16	gi|91089295|ref|XP_971418.1|	529	270	317	0.52	0.62	0	48	55.1	8e-07	--	PREDICTED: similar to alkaline phosphatase [Tribolium castaneum]
Unigene28503_Ex-zai-2	160	159	7	gi|195119670|ref|XP_002004352.1|	524	273	323	0.47	0.64	0	51	53.9	2e-06	--	GI19888 [Drosophila mojavensis] >gi|193909420|gb|EDW08287.1| GI19888 [Drosophila mojavensis]
Unigene28503_Ex-zai-2	160	159	16	gi|22218918|pdb|1K7H|A	476	233	280	0.54	0.64	0	48	53.1	3e-06	--	Chain A, Crystal Structure Of Shrimp Alkaline Phosphatase >gi|22218919|pdb|1K7H|B Chain B, Crystal Structure Of Shrimp Alkaline Phosphatase
Unigene28503_Ex-zai-2	160	159	7	gi|195402455|ref|XP_002059820.1|	524	273	323	0.47	0.62	0	51	52.0	6e-06	--	GJ15058 [Drosophila virilis] >gi|194140686|gb|EDW57157.1| GJ15058 [Drosophila virilis]
Unigene28505_Ex-zai-2	160	159	1	gi|307173420|gb|EFN64373.1|	321	81	133	0.81	0.9	0	53	97.1	2e-19	--	Sphingolipid delta(4)-desaturase DES1 [Camponotus floridanus]
Unigene28505_Ex-zai-2	160	159	1	gi|307198147|gb|EFN79175.1|	321	81	133	0.77	0.92	0	53	96.3	3e-19	--	Sphingolipid delta(4)-desaturase DES1 [Harpegnathos saltator]
Unigene28505_Ex-zai-2	160	159	1	gi|195116349|ref|XP_002002718.1|	321	81	133	0.81	0.86	0	53	95.9	4e-19	--	GI17538 [Drosophila mojavensis] >gi|193913293|gb|EDW12160.1| GI17538 [Drosophila mojavensis]
Unigene28505_Ex-zai-2	160	159	1	gi|156541840|ref|XP_001601297.1|	321	81	133	0.77	0.9	0	53	95.9	4e-19	--	PREDICTED: similar to sphingolipid delta 4 desaturase/c-4 hydroxylase protein des2 [Nasonia vitripennis]
Unigene28505_Ex-zai-2	160	159	1	gi|195576882|ref|XP_002078302.1|	321	81	133	0.81	0.86	0	53	95.1	7e-19	--	GD23376 [Drosophila simulans] >gi|194190311|gb|EDX03887.1| GD23376 [Drosophila simulans]
Unigene28505_Ex-zai-2	160	159	1	gi|195473737|ref|XP_002089149.1|	321	81	133	0.81	0.86	0	53	95.1	7e-19	--	ifc [Drosophila yakuba] >gi|194175250|gb|EDW88861.1| ifc [Drosophila yakuba]
Unigene28505_Ex-zai-2	160	159	1	gi|195434727|ref|XP_002065354.1|	321	81	133	0.81	0.86	0	53	95.1	7e-19	--	GK14712 [Drosophila willistoni] >gi|194161439|gb|EDW76340.1| GK14712 [Drosophila willistoni]
Unigene28505_Ex-zai-2	160	159	1	gi|195385380|ref|XP_002051384.1|	321	81	133	0.81	0.86	0	53	95.1	7e-19	--	GJ15437 [Drosophila virilis] >gi|194147841|gb|EDW63539.1| GJ15437 [Drosophila virilis]
Unigene28505_Ex-zai-2	160	159	1	gi|195342876|ref|XP_002038024.1|	321	81	133	0.81	0.86	0	53	95.1	7e-19	--	GM18588 [Drosophila sechellia] >gi|194132874|gb|EDW54442.1| GM18588 [Drosophila sechellia]
Unigene28505_Ex-zai-2	160	159	1	gi|195030622|ref|XP_001988167.1|	321	81	133	0.81	0.86	0	53	95.1	7e-19	--	GH11019 [Drosophila grimshawi] >gi|193904167|gb|EDW03034.1| GH11019 [Drosophila grimshawi]
Unigene28505_Ex-zai-2	160	159	1	gi|194856995|ref|XP_001968874.1|	321	81	133	0.81	0.86	0	53	95.1	7e-19	--	GG25111 [Drosophila erecta] >gi|190660741|gb|EDV57933.1| GG25111 [Drosophila erecta]
Unigene28505_Ex-zai-2	160	159	1	gi|194761006|ref|XP_001962723.1|	321	81	133	0.81	0.86	0	53	95.1	7e-19	--	GF15596 [Drosophila ananassae] >gi|190616420|gb|EDV31944.1| GF15596 [Drosophila ananassae]
Unigene28505_Ex-zai-2	160	159	1	gi|17136246|ref|NP_476594.1|	321	81	133	0.81	0.86	0	53	95.1	7e-19	--	infertile crescent [Drosophila melanogaster] >gi|20147522|gb|AAM12535.1|AF466379_1 sphingolipid delta 4 desaturase protein DES-1 [Drosophila melanogaster] >gi|1667359|emb|CAA63889.1| Des-1 protein [Drosophila melanogaster] >gi|7297049|gb|AAF52318.1| infertile crescent [Drosophila melanogaster] >gi|16769050|gb|AAL28744.1| LD15458p [Drosophila melanogaster]
Unigene28505_Ex-zai-2	160	159	1	gi|125986881|ref|XP_001357203.1|	321	81	133	0.81	0.86	0	53	95.1	7e-19	--	GA21524 [Drosophila pseudoobscura pseudoobscura] >gi|54645534|gb|EAL34272.1| GA21524 [Drosophila pseudoobscura pseudoobscura]
Unigene28505_Ex-zai-2	160	159	1	gi|289741635|gb|ADD19565.1|	321	81	133	0.79	0.86	0	53	94.4	1e-18	--	fatty acid desaturase [Glossina morsitans morsitans]
Unigene28505_Ex-zai-2	160	159	1	gi|170070095|ref|XP_001869465.1|	322	82	134	0.79	0.86	0	53	94.0	1e-18	--	dihydroceramide delta(4)-desaturase [Culex quinquefasciatus] >gi|167866009|gb|EDS29392.1| dihydroceramide delta(4)-desaturase [Culex quinquefasciatus]
Unigene28505_Ex-zai-2	160	159	1	gi|91085523|ref|XP_972076.1|	321	81	133	0.75	0.86	0	53	93.2	3e-18	--	PREDICTED: similar to sphingolipid delta 4 desaturase/c-4 hydroxylase protein des2 [Tribolium castaneum]
Unigene28505_Ex-zai-2	160	159	1	gi|157133595|ref|XP_001656266.1|	321	81	133	0.77	0.84	0	53	91.3	1e-17	--	sphingolipid delta 4 desaturase/c-4 hydroxylase protein des2 [Aedes aegypti] >gi|157134375|ref|XP_001663266.1| sphingolipid delta 4 desaturase/c-4 hydroxylase protein des2 [Aedes aegypti] >gi|108870520|gb|EAT34745.1| sphingolipid delta 4 desaturase/c-4 hydroxylase protein des2 [Aedes aegypti] >gi|108870769|gb|EAT34994.1| sphingolipid delta 4 desaturase/c-4 hydroxylase protein des2 [Aedes aegypti]
Unigene28505_Ex-zai-2	160	159	1	gi|225712264|gb|ACO11978.1|	327	81	133	0.75	0.9	0	53	90.9	1e-17	--	Sphingolipid delta4-desaturase DES1 [Lepeophtheirus salmonis]
Unigene28505_Ex-zai-2	160	159	1	gi|225718664|gb|ACO15178.1|	327	81	133	0.73	0.9	0	53	89.7	3e-17	--	Sphingolipid delta4-desaturase DES1 [Caligus clemensi]
Unigene28517_Ex-zai-2	160	2	127	gi|119627579|gb|EAX07174.1|	478	423	465	0.65	0.67	0.02	43	61.2	1e-08	--	hCG1793893 [Homo sapiens]
Unigene28517_Ex-zai-2	160	154	2	gi|149025156|gb|EDL81523.1|	61	11	61	0.54	0.68	0	51	53.1	2e-07	--	rCG21007 [Rattus norvegicus]
Unigene28517_Ex-zai-2	160	2	127	gi|307202404|gb|EFN81824.1|	1779	467	508	0.61	0.61	0	42	57.0	2e-07	--	Protein furry [Harpegnathos saltator]
Unigene28517_Ex-zai-2	160	2	127	gi|301771069|ref|XP_002920938.1|	2611	293	334	0.59	0.66	0	42	56.6	3e-07	--	PREDICTED: LOW QUALITY PROTEIN: histone-lysine N-methyltransferase MLL4-like [Ailuropoda melanoleuca]
Unigene28517_Ex-zai-2	160	23	127	gi|194857246|ref|XP_001968912.1|	374	299	333	0.62	0.71	0	35	56.6	3e-07	--	GG24240 [Drosophila erecta] >gi|190660779|gb|EDV57971.1| GG24240 [Drosophila erecta]
Unigene28517_Ex-zai-2	160	2	127	gi|301614450|ref|XP_002936708.1|	1099	559	599	0.59	0.64	0	42	55.5	6e-07	--	PREDICTED: formin-like protein 2-like [Xenopus (Silurana) tropicalis]
Unigene28517_Ex-zai-2	160	8	127	gi|293342304|ref|XP_002725205.1|	603	369	407	0.6	0.67	0	40	55.5	6e-07	--	PREDICTED: anthrax toxin receptor 1-like [Rattus norvegicus]
Unigene28517_Ex-zai-2	160	11	127	gi|141279|sp|P21260.1|YPRO_OWEFU	141	6	44	0.56	0.61	0	39	54.7	1e-06	--	RecName: Full=Uncharacterized proline-rich protein
Unigene28517_Ex-zai-2	160	2	127	gi|307207075|gb|EFN84884.1|	1669	575	616	0.52	0.57	0	42	54.3	1e-06	--	Protein diaphanous [Harpegnathos saltator]
Unigene28517_Ex-zai-2	160	23	124	gi|268535534|ref|XP_002632900.1|	198	88	125	0.63	0.73	0.1	38	54.3	1e-06	--	Hypothetical protein CBG21646 [Caenorhabditis briggsae]
Unigene28517_Ex-zai-2	160	20	124	gi|268571523|ref|XP_002641072.1|	307	151	189	0.58	0.71	0.1	39	54.3	1e-06	--	Hypothetical protein CBG22492 [Caenorhabditis briggsae]
Unigene28517_Ex-zai-2	160	155	15	gi|170592222|ref|XP_001900868.1|	151	89	137	0.59	0.75	0.04	49	54.3	1e-06	--	MSP domain protein with Glu-rich domain [Brugia malayi] >gi|158591735|gb|EDP30339.1| MSP domain protein with Glu-rich domain [Brugia malayi]
Unigene28517_Ex-zai-2	160	2	127	gi|297688257|ref|XP_002821597.1|	674	64	106	0.53	0.65	0.02	43	53.9	2e-06	--	PREDICTED: splicing factor 1-like [Pongo abelii]
Unigene28517_Ex-zai-2	160	20	127	gi|170577713|ref|XP_001894110.1|	351	114	150	0.62	0.64	0.02	37	53.9	2e-06	--	pherophorin-dz1 protein [Brugia malayi]
Unigene28517_Ex-zai-2	160	20	127	gi|71401500|ref|XP_803457.1|	1508	1211	1246	0.61	0.61	0	36	53.9	2e-06	--	dispersed gene family protein 1 (DGF-1) [Trypanosoma cruzi strain CL Brener]
Unigene28517_Ex-zai-2	160	20	127	gi|194222229|ref|XP_001915969.1|	1089	552	588	0.59	0.7	0.02	37	53.5	2e-06	--	PREDICTED: similar to KIAA1902 protein [Equus caballus]
Unigene28517_Ex-zai-2	160	14	127	gi|123232121|emb|CAM19616.1|	1091	552	590	0.56	0.71	0.02	39	53.5	2e-06	--	formin-like 2 [Mus musculus] >gi|123232147|emb|CAM19034.1| formin-like 2 [Mus musculus] >gi|123858174|emb|CAM25963.1| formin-like 2 [Mus musculus]
Unigene28517_Ex-zai-2	160	14	127	gi|148886616|sp|A2APV2.2|FMNL2_MOUSE	1086	552	590	0.56	0.71	0.02	39	53.5	2e-06	--	RecName: Full=Formin-like protein 2; AltName: Full=Protein Man
Unigene28517_Ex-zai-2	160	14	127	gi|124378048|ref|NP_765997.2|	1083	552	590	0.56	0.71	0.02	39	53.5	2e-06	--	formin-like protein 2 [Mus musculus]
Unigene28517_Ex-zai-2	160	20	127	gi|73984403|ref|XP_533358.2|	1119	582	618	0.59	0.7	0.02	37	53.5	2e-06	--	PREDICTED: similar to formin-like 2 isoform B [Canis familiaris]
Unigene28523_Ex-zai-2	160	1	159	gi|300676741|gb|ADK26626.1|	282	91	143	0.94	0.96	0	53	100	2e-20	--	actin [Spongomonas sp. ATCC 50405]
Unigene28523_Ex-zai-2	160	1	159	gi|198424628|ref|XP_002128607.1|	375	168	220	0.94	0.94	0	53	100	2e-20	--	PREDICTED: similar to actin [Ciona intestinalis]
Unigene28523_Ex-zai-2	160	1	159	gi|160337395|gb|ABX25974.1|	278	90	142	0.94	0.96	0	53	100	2e-20	--	actin [Metopus palaeformis]
Unigene28523_Ex-zai-2	160	1	159	gi|160337375|gb|ABX25964.1|	278	90	142	0.94	0.96	0	53	100	2e-20	--	actin [Metopus palaeformis]
Unigene28523_Ex-zai-2	160	1	159	gi|160337373|gb|ABX25963.1|	265	83	135	0.94	0.96	0	53	100	2e-20	--	actin [Hyperamoeba sp. ATCC PRA-39]
Unigene28523_Ex-zai-2	160	1	159	gi|167859752|gb|ACA04832.1|	265	83	135	0.94	0.96	0	53	100	2e-20	--	actin [Pessonella sp. PRA-29]
Unigene28523_Ex-zai-2	160	1	159	gi|167859712|gb|ACA04814.1|	263	81	133	0.94	0.96	0	53	100	2e-20	--	actin [Arachnula sp. ATCC 50593]
Unigene28523_Ex-zai-2	160	1	159	gi|157673543|gb|ABV60081.1|	297	90	142	0.94	0.96	0	53	100	2e-20	--	actin [Sappinia pedata]
Unigene28523_Ex-zai-2	160	1	159	gi|52352102|gb|AAU43213.1|	261	52	104	0.94	0.96	0	53	100	2e-20	--	actin [Phalansterium solitarium]
Unigene28523_Ex-zai-2	160	1	159	gi|110645076|gb|ABG81376.1|	265	83	135	0.94	0.96	0	53	100	2e-20	--	actin [Metopus es]
Unigene28523_Ex-zai-2	160	1	159	gi|116222117|gb|ABJ80929.1|	350	150	202	0.94	0.96	0	53	100	2e-20	--	actin [Apusomonas proboscidea]
Unigene28523_Ex-zai-2	160	1	159	gi|116222115|gb|ABJ80928.1|	350	150	202	0.94	0.96	0	53	100	2e-20	--	actin [Apusomonas proboscidea]
Unigene28523_Ex-zai-2	160	1	159	gi|116222075|gb|ABJ80908.1|	345	146	198	0.94	0.96	0	53	100	2e-20	--	actin [Apusomonas proboscidea]
Unigene28523_Ex-zai-2	160	1	159	gi|50345799|gb|AAT74858.1|	375	168	220	0.94	0.96	0	53	100	2e-20	--	beta-actin [Scleronephthya gracillimum]
Unigene28523_Ex-zai-2	160	1	159	gi|33946355|gb|AAQ55803.1|	376	169	221	0.94	0.96	0	53	100	2e-20	--	actin [Pelomyxa palustris]
Unigene28523_Ex-zai-2	160	1	159	gi|42405873|gb|AAS13674.1|	207	44	96	0.94	0.96	0	53	100	2e-20	--	actin [Minchinia chitonis]
Unigene28523_Ex-zai-2	160	1	159	gi|69048499|gb|AAY99758.1|	301	94	146	0.94	0.96	0	53	100	2e-20	--	actin [Diaphanoeca grandis]
Unigene28523_Ex-zai-2	160	1	159	gi|33946349|gb|AAQ55800.1|	367	168	220	0.94	0.96	0	53	100	2e-20	--	actin [Platyamoeba placida]
Unigene28523_Ex-zai-2	160	1	159	gi|33946351|gb|AAQ55801.1|	376	169	221	0.94	0.96	0	53	100	2e-20	--	actin [Thecamoeba similis]
Unigene28523_Ex-zai-2	160	1	159	gi|113301|sp|P02576.2|ACTA_PHYPO	376	169	221	0.94	0.96	0	53	100	2e-20	--	RecName: Full=Actin, plasmodial isoform >gi|3187|emb|CAA30629.1| actin [Physarum polycephalum] >gi|3191|emb|CAA43201.1| actin [Physarum polycephalum] >gi|161208|gb|AAA29969.1| actin PpA35 [Physarum polycephalum] >gi|161210|gb|AAA29970.1| actin PpA5 [Physarum polycephalum] >gi|161212|gb|AAA29971.1| actin [Physarum polycephalum]
Unigene28524_Ex-zai-2	160	2	151	gi|113204648|gb|ABI34072.1|	308	259	308	0.9	0.98	0	50	97.8	1e-19	--	ATP/ADP translocase [Pacifastacus leniusculus]
Unigene28524_Ex-zai-2	160	2	151	gi|124295296|gb|ABN04118.1|	309	260	309	0.8	0.88	0	50	85.1	7e-16	--	ATP/ADP translocase [Marsupenaeus japonicus]
Unigene28524_Ex-zai-2	160	2	133	gi|198432871|ref|XP_002131174.1|	303	257	300	0.75	0.86	0	44	72.4	5e-12	--	PREDICTED: similar to ADT/ATP translocase [Ciona intestinalis]
Unigene28524_Ex-zai-2	160	2	124	gi|58378714|ref|XP_308964.2|	301	260	300	0.8	0.9	0	41	72.4	5e-12	--	AGAP006782-PA [Anopheles gambiae str. PEST] >gi|55246046|gb|EAA04717.2| AGAP006782-PA [Anopheles gambiae str. PEST]
Unigene28524_Ex-zai-2	160	2	124	gi|239793510|dbj|BAH72867.1|	310	270	310	0.82	0.87	0	41	72.0	6e-12	--	ACYPI002892 [Acyrthosiphon pisum]
Unigene28524_Ex-zai-2	160	2	124	gi|151384885|gb|AAP20934.2|	300	260	300	0.82	0.87	0	41	72.0	6e-12	--	ADP/ATP translocase [Helicoverpa armigera]
Unigene28524_Ex-zai-2	160	2	124	gi|156547293|ref|XP_001606673.1|	300	260	300	0.82	0.9	0	41	71.6	8e-12	--	PREDICTED: similar to ADP/ATP translocase [Nasonia vitripennis]
Unigene28524_Ex-zai-2	160	2	133	gi|1197164|dbj|BAA11765.1|	304	257	300	0.75	0.86	0	44	71.2	1e-11	--	ADT/ATP translocase [Halocynthia roretzi]
Unigene28524_Ex-zai-2	160	2	130	gi|198417407|ref|XP_002122572.1|	299	257	299	0.74	0.86	0	43	70.9	1e-11	--	PREDICTED: similar to ADT/ATP translocase [Ciona intestinalis]
Unigene28524_Ex-zai-2	160	2	124	gi|157127675|ref|XP_001655033.1|	257	217	257	0.8	0.87	0	41	70.9	1e-11	--	adp,atp carrier protein [Aedes aegypti] >gi|108872852|gb|EAT37077.1| adp,atp carrier protein [Aedes aegypti]
Unigene28524_Ex-zai-2	160	2	124	gi|92090585|sp|Q27238.2|ADT1_ANOGA	301	260	300	0.78	0.87	0	41	70.9	1e-11	--	RecName: Full=ADP,ATP carrier protein 1; AltName: Full=ADP/ATP translocase 1; AltName: Full=Adenine nucleotide translocator 1; Short=ANT 1 >gi|28269709|gb|AAO32818.2| ADP/ATP translocase [Anopheles gambiae]
Unigene28524_Ex-zai-2	160	2	124	gi|89213828|gb|ABD64222.1|	301	261	301	0.82	0.87	0	41	70.9	1e-11	--	adenine nucleotide translocator [Myzus persicae]
Unigene28524_Ex-zai-2	160	2	124	gi|1438860|gb|AAB04104.1|	301	260	300	0.78	0.87	0	41	70.9	1e-11	--	ADP/ATP carrier protein [Anopheles gambiae] >gi|1438862|gb|AAB04105.1| ADP/ATP carrier protein [Anopheles gambiae]
Unigene28524_Ex-zai-2	160	2	124	gi|58383536|ref|XP_312601.2|	300	260	300	0.8	0.87	0	41	70.9	1e-11	--	AGAP002358-PA [Anopheles gambiae str. PEST] >gi|74920601|sp|Q7PQV7.2|ADT2_ANOGA RecName: Full=ADP,ATP carrier protein 2; AltName: Full=ADP/ATP translocase 2; AltName: Full=Adenine nucleotide translocator 2; Short=ANT 2 >gi|55242426|gb|EAA08224.3| AGAP002358-PA [Anopheles gambiae str. PEST]
Unigene28524_Ex-zai-2	160	2	124	gi|225581069|gb|ACN94645.1|	299	259	299	0.8	0.87	0	41	70.5	2e-11	--	GA14229 [Drosophila miranda]
Unigene28524_Ex-zai-2	160	2	124	gi|194762726|ref|XP_001963485.1|	299	259	299	0.8	0.85	0	41	70.5	2e-11	--	GF20265 [Drosophila ananassae] >gi|190629144|gb|EDV44561.1| GF20265 [Drosophila ananassae]
Unigene28524_Ex-zai-2	160	2	124	gi|170039111|ref|XP_001847389.1|	299	259	299	0.8	0.85	0	41	70.5	2e-11	--	ADP,ATP carrier protein 2 [Culex quinquefasciatus] >gi|167862739|gb|EDS26122.1| ADP,ATP carrier protein 2 [Culex quinquefasciatus]
Unigene28524_Ex-zai-2	160	2	124	gi|6942136|gb|AAF32322.1|AF218587_1	300	260	300	0.8	0.85	0	41	70.5	2e-11	--	ADP/ATP translocase [Lucilia cuprina]
Unigene28524_Ex-zai-2	160	2	124	gi|24641090|ref|NP_727448.1|	312	272	312	0.78	0.87	0	41	70.5	2e-11	--	stress-sensitive B, isoform C [Drosophila melanogaster] >gi|24641092|ref|NP_727449.1| stress-sensitive B, isoform D [Drosophila melanogaster] >gi|92090586|sp|Q26365.4|ADT_DROME RecName: Full=ADP,ATP carrier protein; AltName: Full=ADP/ATP translocase; AltName: Full=Adenine nucleotide translocator; Short=ANT; AltName: Full=Stress-sensitive protein B >gi|22832050|gb|AAN09267.1| stress-sensitive B, i…
Unigene28524_Ex-zai-2	160	2	124	gi|18079273|ref|NP_511109.1|	299	259	299	0.78	0.87	0	41	70.5	2e-11	--	stress-sensitive B, isoform A [Drosophila melanogaster] >gi|24641095|ref|NP_727450.1| stress-sensitive B, isoform B [Drosophila melanogaster] >gi|195350750|ref|XP_002041901.1| GM11286 [Drosophila sechellia] >gi|195566103|ref|XP_002106630.1| GD16013 [Drosophila simulans] >gi|1805741|emb|CAA71628.1| ADP/ATP translocase [Drosophila melanogaster] >gi|7292557|gb|AAF47957.1| stress-sensitive B, isoform…
Unigene28535_Ex-zai-2	160	142	5	gi|21928439|dbj|BAC05810.1|	346	31	78	0.5	0.77	0.04	48	66.2	3e-10	--	seven transmembrane helix receptor [Homo sapiens]
Unigene28535_Ex-zai-2	160	142	5	gi|261331295|emb|CBH14285.1|	151	76	121	0.47	0.71	0	46	65.9	4e-10	--	T. brucei spp.-specific protein [Trypanosoma brucei gambiense DAL972]
Unigene28535_Ex-zai-2	160	139	5	gi|195406095|ref|XP_002060510.1|	169	86	130	0.51	0.68	0	45	65.5	6e-10	--	GJ22503 [Drosophila virilis] >gi|194156318|gb|EDW71502.1| GJ22503 [Drosophila virilis]
Unigene28535_Ex-zai-2	160	142	5	gi|261327641|emb|CBH10617.1|	152	70	115	0.52	0.69	0	46	65.1	7e-10	--	T. brucei spp.-specific protein [Trypanosoma brucei gambiense DAL972]
Unigene28535_Ex-zai-2	160	16	159	gi|170576646|ref|XP_001893711.1|	107	28	76	0.55	0.63	0.02	49	62.4	5e-09	--	T-cell receptor beta chain ANA 11 [Brugia malayi]
Unigene28535_Ex-zai-2	160	25	159	gi|170578137|ref|XP_001894282.1|	102	5	50	0.58	0.67	0.02	46	62.4	5e-09	--	T-cell receptor beta chain ANA 11 [Brugia malayi]
Unigene28535_Ex-zai-2	160	25	159	gi|170574983|ref|XP_001893046.1|	97	11	58	0.56	0.64	0.06	48	61.6	8e-09	--	T-cell receptor beta chain ANA 11 [Brugia malayi]
Unigene28535_Ex-zai-2	160	25	159	gi|170579958|ref|XP_001895056.1|	119	23	68	0.58	0.65	0.02	46	61.6	8e-09	--	Histidine-rich glycoprotein precursor [Brugia malayi]
Unigene28535_Ex-zai-2	160	10	156	gi|170594753|ref|XP_001902118.1|	68	11	59	0.53	0.59	0	49	61.2	1e-08	--	T-cell receptor beta chain ANA 11 [Brugia malayi]
Unigene28535_Ex-zai-2	160	25	159	gi|170575217|ref|XP_001893148.1|	87	21	66	0.56	0.65	0.02	46	60.5	2e-08	--	Hypothetical 17.1 kDa protein in PUR5 3'region [Brugia malayi]
Unigene28535_Ex-zai-2	160	25	159	gi|66571325|ref|NP_001019243.1|	428	373	418	0.56	0.65	0.02	46	60.5	2e-08	--	integrin beta-like protein 1 [Danio rerio] >gi|66267505|gb|AAH95744.1| Integrin, beta-like 1 [Danio rerio]
Unigene28535_Ex-zai-2	160	143	6	gi|148678757|gb|EDL10704.1|	131	10	53	0.45	0.71	0	46	60.1	2e-08	--	mCG1027110 [Mus musculus]
Unigene28535_Ex-zai-2	160	152	45	gi|261330028|emb|CBH13012.1|	266	106	141	0.63	0.8	0	36	59.7	3e-08	--	T. brucei spp.-specific protein [Trypanosoma brucei gambiense DAL972]
Unigene28535_Ex-zai-2	160	25	144	gi|148708998|gb|EDL40944.1|	89	19	58	0.6	0.65	0	40	59.3	4e-08	--	mCG148429 [Mus musculus]
Unigene28535_Ex-zai-2	160	28	159	gi|170577748|ref|XP_001894123.1|	133	61	105	0.57	0.64	0.02	45	58.9	5e-08	--	T-cell receptor beta chain ANA 11 [Brugia malayi]
Unigene28535_Ex-zai-2	160	143	6	gi|148706505|gb|EDL38452.1|	171	2	55	0.48	0.61	0.14	54	58.9	5e-08	--	mCG1050357 [Mus musculus]
Unigene28535_Ex-zai-2	160	143	24	gi|148677652|gb|EDL09599.1|	61	16	56	0.6	0.73	0.02	41	58.9	5e-08	--	mCG147311 [Mus musculus]
Unigene28535_Ex-zai-2	160	25	159	gi|170572343|ref|XP_001892072.1|	90	17	62	0.54	0.65	0.02	46	58.2	9e-08	--	T-cell receptor beta chain ANA 11 [Brugia malayi]
Unigene28535_Ex-zai-2	160	25	144	gi|170576778|ref|XP_001893762.1|	125	52	91	0.57	0.67	0	40	57.8	1e-07	--	T-cell receptor beta chain ANA 11 [Brugia malayi]
Unigene28535_Ex-zai-2	160	25	156	gi|170592076|ref|XP_001900795.1|	130	18	62	0.55	0.66	0.02	45	57.8	1e-07	--	T-cell receptor beta chain ANA 11 [Brugia malayi]
Unigene28536_Ex-zai-2	160	1	159	gi|158297736|ref|XP_317925.4|	1241	1160	1212	0.6	0.69	0	53	61.6	8e-09	--	AGAP011395-PA [Anopheles gambiae str. PEST] >gi|157014720|gb|EAA13037.4| AGAP011395-PA [Anopheles gambiae str. PEST]
Unigene28536_Ex-zai-2	160	1	159	gi|268531734|ref|XP_002630994.1|	197	16	68	0.58	0.69	0	53	60.1	2e-08	--	Hypothetical protein CBG02739 [Caenorhabditis briggsae]
Unigene28536_Ex-zai-2	160	1	159	gi|73989294|ref|XP_542572.2|	1656	678	730	0.58	0.66	0	53	59.3	4e-08	--	PREDICTED: similar to Protein KIAA0853 [Canis familiaris]
Unigene28536_Ex-zai-2	160	1	159	gi|158289428|ref|XP_001687752.1|	251	152	206	0.56	0.72	0.03	55	58.9	5e-08	--	AGAP000003-PA [Anopheles gambiae str. PEST] >gi|157019051|gb|EDO64365.1| AGAP000003-PA [Anopheles gambiae str. PEST]
Unigene28536_Ex-zai-2	160	1	159	gi|126337731|ref|XP_001370189.1|	1589	678	730	0.56	0.69	0	53	58.9	5e-08	--	PREDICTED: similar to RIKEN cDNA 3110050K21 [Monodelphis domestica]
Unigene28536_Ex-zai-2	160	1	153	gi|291392984|ref|XP_002712999.1|	1654	680	730	0.56	0.7	0	51	58.5	7e-08	--	PREDICTED: zinc finger CCCH-type containing 13 [Oryctolagus cuniculus]
Unigene28536_Ex-zai-2	160	1	159	gi|118084869|ref|XP_417045.2|	1689	779	831	0.58	0.67	0	53	58.5	7e-08	--	PREDICTED: similar to KIAA0853 protein [Gallus gallus]
Unigene28536_Ex-zai-2	160	1	159	gi|194221905|ref|XP_001491081.2|	1656	680	732	0.56	0.66	0	53	58.2	9e-08	--	PREDICTED: similar to KIAA0853 [Equus caballus]
Unigene28536_Ex-zai-2	160	1	159	gi|194769472|ref|XP_001966828.1|	1429	120	172	0.58	0.66	0	53	58.2	9e-08	--	GF19228 [Drosophila ananassae] >gi|190618349|gb|EDV33873.1| GF19228 [Drosophila ananassae]
Unigene28536_Ex-zai-2	160	1	153	gi|281427188|ref|NP_001163942.1|	1728	738	788	0.56	0.7	0	51	58.2	9e-08	--	zinc finger CCCH type containing 13 [Rattus norvegicus]
Unigene28536_Ex-zai-2	160	1	159	gi|224043401|ref|XP_002198580.1|	1584	673	725	0.56	0.67	0	53	57.4	2e-07	--	PREDICTED: zinc finger CCCH-type containing 13 [Taeniopygia guttata]
Unigene28536_Ex-zai-2	160	1	159	gi|67623767|ref|XP_668166.1|	664	491	543	0.56	0.67	0	53	57.4	2e-07	--	cdc2-related protein kinase [Cryptosporidium hominis TU502] >gi|54659344|gb|EAL37925.1| cdc2-related protein kinase [Cryptosporidium hominis]
Unigene28536_Ex-zai-2	160	1	159	gi|301758332|ref|XP_002915017.1|	1658	678	730	0.56	0.66	0	53	57.0	2e-07	--	PREDICTED: zinc finger CCCH domain-containing protein 13-like [Ailuropoda melanoleuca]
Unigene28536_Ex-zai-2	160	1	159	gi|268579349|ref|XP_002644657.1|	780	655	707	0.56	0.66	0	53	57.0	2e-07	--	Hypothetical protein CBG14637 [Caenorhabditis briggsae]
Unigene28536_Ex-zai-2	160	1	153	gi|223461012|gb|AAI38265.1|	1730	740	790	0.52	0.72	0	51	56.6	3e-07	--	Zinc finger CCCH type containing 13 [Mus musculus]
Unigene28536_Ex-zai-2	160	1	153	gi|158289006|ref|XP_001687772.1|	80	13	63	0.58	0.68	0	51	56.6	3e-07	--	AGAP000315-PA [Anopheles gambiae str. PEST] >gi|157018846|gb|EDO64345.1| AGAP000315-PA [Anopheles gambiae str. PEST]
Unigene28536_Ex-zai-2	160	1	159	gi|149635930|ref|XP_001514344.1|	1592	678	730	0.52	0.69	0	53	56.6	3e-07	--	PREDICTED: similar to RIKEN cDNA 3110050K21 [Ornithorhynchus anatinus]
Unigene28536_Ex-zai-2	160	1	153	gi|148703885|gb|EDL35832.1|	824	742	792	0.52	0.72	0	51	56.6	3e-07	--	mCG121293, isoform CRA_b [Mus musculus]
Unigene28536_Ex-zai-2	160	1	153	gi|61742810|ref|NP_080359.2|	1729	740	790	0.52	0.72	0	51	56.6	3e-07	--	RIKEN cDNA 3110050K21 [Mus musculus]
Unigene28536_Ex-zai-2	160	1	159	gi|74860455|sp|Q86AH4.1|Y8592_DICDI	629	332	384	0.52	0.69	0	53	56.6	3e-07	--	RecName: Full=Putative uncharacterized protein DDB_G0271982
Unigene28539_Ex-zai-2	160	35	157	gi|60602612|gb|AAX27763.1|	180	1	41	0.68	0.7	0	41	65.5	6e-10	--	SJCHGC01957 protein [Schistosoma japonicum]
Unigene28539_Ex-zai-2	160	159	31	gi|307192747|gb|EFN75846.1|	155	30	72	0.67	0.88	0	43	63.5	2e-09	--	G1/S-specific cyclin-D1 [Harpegnathos saltator]
Unigene28539_Ex-zai-2	160	159	37	gi|268565721|ref|XP_002639530.1|	58	17	57	0.68	0.9	0	41	60.5	2e-08	--	Hypothetical protein CBG04159 [Caenorhabditis briggsae]
Unigene28539_Ex-zai-2	160	157	8	gi|114691730|ref|XP_001137389.1|	297	77	126	0.56	0.72	0	50	60.1	2e-08	--	PREDICTED: similar to transcript Y 7 [Pan troglodytes] >gi|114691751|ref|XP_001138991.1| PREDICTED: similar to transcript Y 7 [Pan troglodytes]
Unigene28539_Ex-zai-2	160	159	22	gi|268532588|ref|XP_002631422.1|	155	43	88	0.6	0.82	0	46	60.1	2e-08	--	Hypothetical protein CBG03276 [Caenorhabditis briggsae]
Unigene28539_Ex-zai-2	160	158	45	gi|158289002|ref|XP_001687774.1|	156	12	49	0.71	0.89	0	38	60.1	2e-08	--	AGAP000318-PA [Anopheles gambiae str. PEST] >gi|157018844|gb|EDO64343.1| AGAP000318-PA [Anopheles gambiae str. PEST]
Unigene28539_Ex-zai-2	160	159	40	gi|197246340|gb|AAI68572.1|	2259	2208	2247	0.67	0.9	0	40	59.3	4e-08	--	itpr2 protein [Xenopus (Silurana) tropicalis]
Unigene28539_Ex-zai-2	160	159	40	gi|134085565|gb|ABO52841.1|	491	444	483	0.67	0.9	0	40	59.3	4e-08	--	IP17579p [Drosophila melanogaster]
Unigene28539_Ex-zai-2	160	157	2	gi|126321426|ref|XP_001380374.1|	240	170	221	0.53	0.73	0	52	59.3	4e-08	--	PREDICTED: similar to chromosome 18 open reading frame 34 [Monodelphis domestica]
Unigene28539_Ex-zai-2	160	159	40	gi|115933339|ref|XP_001199295.1|	609	528	568	0.78	0.82	0.02	41	59.3	4e-08	--	PREDICTED: similar to amiloride-sensitive sodium channel [Strongylocentrotus purpuratus] >gi|115971298|ref|XP_001187435.1| PREDICTED: similar to amiloride-sensitive sodium channel [Strongylocentrotus purpuratus]
Unigene28539_Ex-zai-2	160	157	8	gi|115931431|ref|XP_001185218.1|	574	484	533	0.56	0.74	0	50	59.3	4e-08	--	PREDICTED: similar to Syne-1B [Strongylocentrotus purpuratus]
Unigene28539_Ex-zai-2	160	157	26	gi|148669418|gb|EDL01365.1|	60	15	58	0.63	0.81	0	44	59.3	4e-08	--	mCG146995 [Mus musculus]
Unigene28539_Ex-zai-2	160	159	40	gi|86438068|gb|AAI12638.1|	385	338	377	0.67	0.9	0	40	59.3	4e-08	--	HGD protein [Bos taurus]
Unigene28539_Ex-zai-2	160	159	40	gi|83405744|gb|AAI11291.1|	418	363	402	0.67	0.9	0	40	59.3	4e-08	--	ADH1C protein [Bos taurus]
Unigene28539_Ex-zai-2	160	159	40	gi|56269435|gb|AAH86839.1|	244	202	241	0.67	0.9	0	40	59.3	4e-08	--	Zgc:123047 protein [Danio rerio]
Unigene28539_Ex-zai-2	160	158	24	gi|33086440|gb|AAP92532.1|	348	240	284	0.55	0.86	0	45	59.3	4e-08	--	Ab1-013 [Rattus norvegicus] >gi|149025437|gb|EDL81804.1| rCG63023 [Rattus norvegicus]
Unigene28539_Ex-zai-2	160	158	24	gi|33086446|gb|AAP92535.1|	256	148	192	0.55	0.86	0	45	59.3	4e-08	--	Ab1-042 [Rattus norvegicus]
Unigene28539_Ex-zai-2	160	159	40	gi|117306697|gb|AAI26646.1|	295	251	290	0.67	0.9	0	40	58.9	5e-08	--	NSUN7 protein [Bos taurus]
Unigene28539_Ex-zai-2	160	159	40	gi|81674613|gb|AAI09518.1|	366	327	366	0.67	0.9	0	40	58.9	5e-08	--	PLAGL2 protein [Bos taurus]
Unigene28539_Ex-zai-2	160	157	2	gi|66803018|ref|XP_635352.1|	619	248	299	0.55	0.73	0	52	58.9	5e-08	--	histone H3 domain-containing protein [Dictyostelium discoideum AX4] >gi|74851544|sp|Q54F38.1|H3V1_DICDI RecName: Full=Histone H3.v1 >gi|60463694|gb|EAL61876.1| histone H3 domain-containing protein [Dictyostelium discoideum AX4]
Unigene28540_Ex-zai-2	160	1	159	gi|66525260|ref|XP_394082.2|	443	3	55	0.94	1	0	53	110	2e-23	--	PREDICTED: similar to twins CG6235-PE, isoform E isoform 1 [Apis mellifera]
Unigene28540_Ex-zai-2	160	1	159	gi|193659913|ref|XP_001949195.1|	400	8	60	0.92	1	0	53	109	3e-23	--	PREDICTED: similar to phosphatase pp2a regulatory subunit b [Acyrthosiphon pisum]
Unigene28540_Ex-zai-2	160	1	159	gi|307210635|gb|EFN87073.1|	422	3	55	0.92	1	0	53	108	4e-23	--	Protein phosphatase PP2A 55 kDa regulatory subunit [Harpegnathos saltator]
Unigene28540_Ex-zai-2	160	1	159	gi|91089853|ref|XP_970874.1|	475	35	87	0.9	1	0	53	108	4e-23	--	PREDICTED: similar to protein phosphatase pp2a regulatory subunit b [Tribolium castaneum]
Unigene28540_Ex-zai-2	160	1	159	gi|158292269|ref|XP_313800.4|	445	3	55	0.88	0.94	0	53	105	5e-22	--	AGAP004502-PA [Anopheles gambiae str. PEST] >gi|157017356|gb|EAA09262.5| AGAP004502-PA [Anopheles gambiae str. PEST]
Unigene28540_Ex-zai-2	160	4	159	gi|156538759|ref|XP_001607887.1|	501	62	113	0.92	0.98	0	52	104	1e-21	--	PREDICTED: similar to protein phosphatase pp2a regulatory subunit b [Nasonia vitripennis]
Unigene28540_Ex-zai-2	160	1	159	gi|290260|gb|AAA99871.1|	443	3	55	0.86	0.94	0	53	104	1e-21	--	phosphoprotein phosphatase 2A 55 kDa regulatory subunit [Drosophila melanogaster]
Unigene28540_Ex-zai-2	160	1	159	gi|17136744|ref|NP_476881.1|	443	3	55	0.86	0.94	0	53	104	1e-21	--	twins, isoform E [Drosophila melanogaster] >gi|19550196|ref|NP_599111.1| twins, isoform D [Drosophila melanogaster] >gi|19550198|ref|NP_599112.1| twins, isoform C [Drosophila melanogaster] >gi|19550200|ref|NP_599113.1| twins, isoform B [Drosophila melanogaster] >gi|24645614|ref|NP_731452.1| twins, isoform G [Drosophila melanogaster] >gi|24645616|ref|NP_731453.1| twins, isoform H [Drosophila melan…
Unigene28540_Ex-zai-2	160	1	159	gi|170055290|ref|XP_001863517.1|	470	28	80	0.84	0.94	0	53	103	2e-21	--	phosphatase pp2a regulatory subunit b [Culex quinquefasciatus] >gi|167875261|gb|EDS38644.1| phosphatase pp2a regulatory subunit b [Culex quinquefasciatus]
Unigene28540_Ex-zai-2	160	1	159	gi|157138669|ref|XP_001657334.1|	445	3	55	0.84	0.94	0	53	103	2e-21	--	protein phosphatase pp2a regulatory subunit b [Aedes aegypti] >gi|157138671|ref|XP_001657335.1| protein phosphatase pp2a regulatory subunit b [Aedes aegypti] >gi|108869454|gb|EAT33679.1| protein phosphatase pp2a regulatory subunit b [Aedes aegypti] >gi|108869455|gb|EAT33680.1| protein phosphatase pp2a regulatory subunit b [Aedes aegypti]
Unigene28540_Ex-zai-2	160	4	159	gi|195444080|ref|XP_002069705.1|	494	55	106	0.86	0.94	0	52	102	5e-21	--	GK11431 [Drosophila willistoni] >gi|194165790|gb|EDW80691.1| GK11431 [Drosophila willistoni]
Unigene28540_Ex-zai-2	160	4	159	gi|195391474|ref|XP_002054385.1|	493	54	105	0.86	0.94	0	52	102	5e-21	--	GJ24420 [Drosophila virilis] >gi|194152471|gb|EDW67905.1| GJ24420 [Drosophila virilis]
Unigene28540_Ex-zai-2	160	4	159	gi|195330161|ref|XP_002031776.1|	499	60	111	0.86	0.94	0	52	102	5e-21	--	GM26183 [Drosophila sechellia] >gi|195572051|ref|XP_002104013.1| GD20732 [Drosophila simulans] >gi|194120719|gb|EDW42762.1| GM26183 [Drosophila sechellia] >gi|194199940|gb|EDX13516.1| GD20732 [Drosophila simulans]
Unigene28540_Ex-zai-2	160	4	159	gi|195112258|ref|XP_002000691.1|	493	54	105	0.86	0.94	0	52	102	5e-21	--	GI22387 [Drosophila mojavensis] >gi|193917285|gb|EDW16152.1| GI22387 [Drosophila mojavensis]
Unigene28540_Ex-zai-2	160	4	159	gi|195056047|ref|XP_001994924.1|	493	54	105	0.86	0.94	0	52	102	5e-21	--	GH13410 [Drosophila grimshawi] >gi|193892687|gb|EDV91553.1| GH13410 [Drosophila grimshawi]
Unigene28540_Ex-zai-2	160	4	159	gi|194902457|ref|XP_001980702.1|	499	60	111	0.86	0.94	0	52	102	5e-21	--	GG17299 [Drosophila erecta] >gi|195499715|ref|XP_002097064.1| GE24702 [Drosophila yakuba] >gi|190652405|gb|EDV49660.1| GG17299 [Drosophila erecta] >gi|194183165|gb|EDW96776.1| GE24702 [Drosophila yakuba]
Unigene28540_Ex-zai-2	160	4	159	gi|194743330|ref|XP_001954153.1|	497	58	109	0.86	0.94	0	52	102	5e-21	--	GF18135 [Drosophila ananassae] >gi|190627190|gb|EDV42714.1| GF18135 [Drosophila ananassae]
Unigene28540_Ex-zai-2	160	4	159	gi|17136742|ref|NP_476880.1|	499	60	111	0.86	0.94	0	52	102	5e-21	--	twins, isoform A [Drosophila melanogaster] >gi|24645612|ref|NP_731451.1| twins, isoform F [Drosophila melanogaster] >gi|543716|sp|P36872.1|2ABA_DROME RecName: Full=Protein phosphatase PP2A 55 kDa regulatory subunit; Short=PR55; AltName: Full=Protein phosphatase PP2A regulatory subunit B; AltName: Full=Protein twins >gi|290255|gb|AAB00371.1| phosphoprotein phosphatase 2A 55 kDa regulatory subunit …
Unigene28540_Ex-zai-2	160	4	159	gi|125773913|ref|XP_001358215.1|	498	59	110	0.86	0.94	0	52	102	5e-21	--	GA19463 [Drosophila pseudoobscura pseudoobscura] >gi|195143841|ref|XP_002012905.1| GL23674 [Drosophila persimilis] >gi|54637951|gb|EAL27353.1| GA19463 [Drosophila pseudoobscura pseudoobscura] >gi|194101848|gb|EDW23891.1| GL23674 [Drosophila persimilis]
Unigene28540_Ex-zai-2	160	1	159	gi|307186493|gb|EFN72063.1|	448	3	60	0.82	0.91	0.08	58	101	7e-21	--	Protein phosphatase PP2A 55 kDa regulatory subunit [Camponotus floridanus]
Unigene28542_Ex-zai-2	160	159	22	gi|47087253|ref|NP_998681.1|	318	270	315	0.76	0.95	0	46	84.0	2e-15	--	E3 ubiquitin-protein ligase NRDP1 [Danio rerio] >gi|82241451|sp|Q7ZW16.1|RNF41_DANRE RecName: Full=E3 ubiquitin-protein ligase NRDP1; AltName: Full=RING finger protein 41 >gi|28278319|gb|AAH45329.1| Zgc:55389 [Danio rerio]
Unigene28542_Ex-zai-2	160	159	22	gi|301610057|ref|XP_002934543.1|	246	199	244	0.76	0.95	0	46	83.6	2e-15	--	PREDICTED: e3 ubiquitin-protein ligase NRDP1-like isoform 2 [Xenopus (Silurana) tropicalis]
Unigene28542_Ex-zai-2	160	159	22	gi|301610055|ref|XP_002934542.1|	317	270	315	0.76	0.95	0	46	83.6	2e-15	--	PREDICTED: e3 ubiquitin-protein ligase NRDP1-like isoform 1 [Xenopus (Silurana) tropicalis]
Unigene28542_Ex-zai-2	160	159	22	gi|148232884|ref|NP_001089261.1|	317	270	315	0.76	0.95	0	46	83.6	2e-15	--	E3 ubiquitin-protein ligase NRDP1 [Xenopus laevis] >gi|82231272|sp|Q5FWL3.1|RNF41_XENLA RecName: Full=E3 ubiquitin-protein ligase NRDP1; AltName: Full=RING finger protein 41 >gi|58402660|gb|AAH89294.1| MGC85030 protein [Xenopus laevis] >gi|80478576|gb|AAI08759.1| MGC85030 protein [Xenopus laevis]
Unigene28542_Ex-zai-2	160	159	22	gi|291389429|ref|XP_002711117.1|	317	270	315	0.76	0.93	0	46	82.8	3e-15	--	PREDICTED: ring finger protein 41 [Oryctolagus cuniculus]
Unigene28542_Ex-zai-2	160	159	22	gi|301760500|ref|XP_002916028.1|	317	270	315	0.76	0.93	0	46	82.8	3e-15	--	PREDICTED: e3 ubiquitin-protein ligase NRDP1-like [Ailuropoda melanoleuca]
Unigene28542_Ex-zai-2	160	159	22	gi|213513710|ref|NP_001134731.1|	318	270	315	0.73	0.95	0	46	82.8	3e-15	--	E3 ubiquitin-protein ligase NRDP1 [Salmo salar] >gi|209735502|gb|ACI68620.1| E3 ubiquitin-protein ligase NRDP1 [Salmo salar]
Unigene28542_Ex-zai-2	160	159	22	gi|148692620|gb|EDL24567.1|	199	152	197	0.76	0.93	0	46	82.8	3e-15	--	ring finger protein 41, isoform CRA_b [Mus musculus]
Unigene28542_Ex-zai-2	160	159	22	gi|109158113|pdb|2GWF|B	134	87	132	0.76	0.93	0	46	82.8	3e-15	--	Chain B, Structure Of A Usp8-Nrdp1 Complex >gi|109158115|pdb|2GWF|D Chain D, Structure Of A Usp8-Nrdp1 Complex >gi|109158117|pdb|2GWF|F Chain F, Structure Of A Usp8-Nrdp1 Complex
Unigene28542_Ex-zai-2	160	159	22	gi|93279814|pdb|2FZP|A	144	97	142	0.76	0.93	0	46	82.8	3e-15	--	Chain A, Crystal Structure Of The Usp8 Interaction Domain Of Human Nrdp1
Unigene28542_Ex-zai-2	160	159	22	gi|18044034|gb|AAH19415.1|	194	147	192	0.76	0.93	0	46	82.8	3e-15	--	Rnf41 protein [Mus musculus]
Unigene28542_Ex-zai-2	160	159	22	gi|149029689|gb|EDL84860.1|	317	270	315	0.76	0.93	0	46	82.8	3e-15	--	rCG42493 [Rattus norvegicus]
Unigene28542_Ex-zai-2	160	159	22	gi|114051760|ref|NP_001039990.1|	317	270	315	0.76	0.93	0	46	82.8	3e-15	--	E3 ubiquitin-protein ligase NRDP1 [Bos taurus] >gi|86438452|gb|AAI12725.1| Ring finger protein 41 [Bos taurus] >gi|146231766|gb|ABQ12958.1| ring finger protein 41 [Bos taurus]
Unigene28542_Ex-zai-2	160	159	22	gi|37588859|ref|NP_919339.1|	246	199	244	0.76	0.93	0	46	82.8	3e-15	--	E3 ubiquitin-protein ligase NRDP1 isoform 2 [Homo sapiens] >gi|119617315|gb|EAW96909.1| ring finger protein 41, isoform CRA_a [Homo sapiens]
Unigene28542_Ex-zai-2	160	159	22	gi|58865962|ref|NP_001012195.1|	297	250	295	0.76	0.93	0	46	82.8	3e-15	--	E3 ubiquitin-protein ligase NRDP1 [Rattus norvegicus] >gi|53733437|gb|AAH83614.1| Ring finger protein 41 [Rattus norvegicus]
Unigene28542_Ex-zai-2	160	159	22	gi|5032071|ref|NP_005776.1|	317	270	315	0.76	0.93	0	46	82.8	3e-15	--	E3 ubiquitin-protein ligase NRDP1 isoform 1 [Homo sapiens] >gi|37588861|ref|NP_919340.1| E3 ubiquitin-protein ligase NRDP1 isoform 1 [Homo sapiens] >gi|197098628|ref|NP_001126274.1| E3 ubiquitin-protein ligase NRDP1 [Pongo abelii] >gi|302564618|ref|NP_001181577.1| E3 ubiquitin-protein ligase NRDP1 [Macaca mulatta] >gi|75070600|sp|Q5R7T5.1|RNF41_PONAB RecName: Full=E3 ubiquitin-protein ligase NRDP…
Unigene28542_Ex-zai-2	160	159	22	gi|31543597|ref|NP_080535.2|	317	270	315	0.76	0.93	0	46	82.8	3e-15	--	E3 ubiquitin-protein ligase NRDP1 [Mus musculus] >gi|255982608|ref|NP_001157709.1| E3 ubiquitin-protein ligase NRDP1 [Mus musculus] >gi|81913133|sp|Q8BH75.1|RNF41_MOUSE RecName: Full=E3 ubiquitin-protein ligase NRDP1; AltName: Full=RING finger protein 41 >gi|29144979|gb|AAH49078.1| Ring finger protein 41 [Mus musculus] >gi|148692619|gb|EDL24566.1| ring finger protein 41, isoform CRA_a [Mus muscul…
Unigene28542_Ex-zai-2	160	159	22	gi|307204403|gb|EFN83132.1|	315	270	315	0.73	0.91	0	46	80.5	2e-14	--	E3 ubiquitin-protein ligase NRDP1 [Harpegnathos saltator]
Unigene28542_Ex-zai-2	160	159	22	gi|307167491|gb|EFN61064.1|	349	304	349	0.73	0.91	0	46	80.5	2e-14	--	E3 ubiquitin-protein ligase NRDP1 [Camponotus floridanus]
Unigene28542_Ex-zai-2	160	159	22	gi|66532578|ref|XP_395055.2|	315	270	315	0.73	0.91	0	46	80.5	2e-14	--	PREDICTED: similar to CG17033-PA isoform 1 [Apis mellifera]
Unigene28549_Ex-zai-2	160	4	150	gi|110761268|ref|XP_395734.3|	1443	666	714	0.59	0.77	0	49	73.6	2e-12	--	PREDICTED: similar to CG18140-PA [Apis mellifera]
Unigene28549_Ex-zai-2	160	4	159	gi|170286895|dbj|BAG13449.1|	2828	1607	1658	0.55	0.67	0	52	72.8	4e-12	--	chitinase [Monochamus alternatus]
Unigene28549_Ex-zai-2	160	4	159	gi|170286893|dbj|BAG13448.1|	2901	1680	1731	0.55	0.67	0	52	72.8	4e-12	--	chitinase [Monochamus alternatus]
Unigene28549_Ex-zai-2	160	4	150	gi|269930122|gb|ACZ53950.1|	374	97	145	0.57	0.71	0	49	70.5	2e-11	--	chitinase 2 [Scylla serrata]
Unigene28549_Ex-zai-2	160	4	159	gi|110624800|ref|NP_001036067.1|	2700	1499	1550	0.53	0.67	0	52	70.5	2e-11	--	chitinase 10 [Tribolium castaneum] >gi|109895312|gb|ABG47448.1| chitinase 10 [Tribolium castaneum]
Unigene28549_Ex-zai-2	160	4	159	gi|21038943|emb|CAD31740.4|	2838	2561	2612	0.51	0.71	0	52	70.1	2e-11	--	chitinase [Tenebrio molitor]
Unigene28549_Ex-zai-2	160	4	150	gi|307199074|gb|EFN79784.1|	2792	1563	1611	0.55	0.73	0	49	69.3	4e-11	--	Probable chitinase 1 [Harpegnathos saltator]
Unigene28549_Ex-zai-2	160	4	150	gi|307169144|gb|EFN61960.1|	2660	1437	1485	0.55	0.71	0	49	68.2	9e-11	--	Probable chitinase 1 [Camponotus floridanus]
Unigene28549_Ex-zai-2	160	4	159	gi|193657018|ref|XP_001943038.1|	2098	1728	1779	0.53	0.67	0	52	68.2	9e-11	--	PREDICTED: similar to chitinase [Acyrthosiphon pisum]
Unigene28549_Ex-zai-2	160	4	159	gi|157131923|ref|XP_001655973.1|	2403	1106	1157	0.55	0.65	0	52	68.2	9e-11	--	brain chitinase and chia [Aedes aegypti] >gi|108871352|gb|EAT35577.1| brain chitinase and chia [Aedes aegypti]
Unigene28549_Ex-zai-2	160	4	159	gi|2564721|gb|AAB81850.1|	1635	342	393	0.55	0.65	0	52	68.2	9e-11	--	chitinase [Aedes aegypti]
Unigene28549_Ex-zai-2	160	4	159	gi|237847763|gb|ACR23313.1|	374	97	148	0.53	0.65	0	52	66.6	3e-10	--	chitinase 2 [Litopenaeus vannamei]
Unigene28549_Ex-zai-2	160	4	159	gi|213495613|gb|ACJ49077.1|	303	26	77	0.53	0.65	0	52	66.6	3e-10	--	cuticular chitinase [Litopenaeus vannamei]
Unigene28549_Ex-zai-2	160	4	150	gi|170049630|ref|XP_001857861.1|	2473	1167	1215	0.55	0.69	0	49	66.6	3e-10	--	acidic mammalian chitinase [Culex quinquefasciatus] >gi|167871385|gb|EDS34768.1| acidic mammalian chitinase [Culex quinquefasciatus]
Unigene28549_Ex-zai-2	160	4	159	gi|295639972|gb|ADG22164.1|	406	129	180	0.53	0.65	0	52	66.2	3e-10	--	chitinase 2 [Penaeus monodon]
Unigene28549_Ex-zai-2	160	4	159	gi|198476020|ref|XP_002132239.1|	2487	1710	1761	0.48	0.61	0	52	65.5	6e-10	--	GA25359 [Drosophila pseudoobscura pseudoobscura] >gi|198137511|gb|EDY69641.1| GA25359 [Drosophila pseudoobscura pseudoobscura]
Unigene28549_Ex-zai-2	160	4	159	gi|195156353|ref|XP_002019065.1|	826	518	569	0.48	0.61	0	52	65.5	6e-10	--	GL20518 [Drosophila persimilis] >gi|194115218|gb|EDW37261.1| GL20518 [Drosophila persimilis]
Unigene28549_Ex-zai-2	160	4	159	gi|158299726|ref|XP_001238192.2|	2402	2125	2176	0.5	0.65	0	52	65.1	7e-10	--	AGAP009022-PA [Anopheles gambiae str. PEST] >gi|157013656|gb|EAU75925.2| AGAP009022-PA [Anopheles gambiae str. PEST]
Unigene28549_Ex-zai-2	160	4	159	gi|1731857|dbj|BAA14014.1|	527	250	301	0.51	0.65	0	52	65.1	7e-10	--	Pjchi-2 [Marsupenaeus japonicus]
Unigene28549_Ex-zai-2	160	4	159	gi|195116183|ref|XP_002002635.1|	2466	1659	1710	0.48	0.59	0	52	64.7	1e-09	--	GI11661 [Drosophila mojavensis] >gi|193913210|gb|EDW12077.1| GI11661 [Drosophila mojavensis]
Unigene28556_Ex-zai-2	159	1	138	gi|91078790|ref|XP_969765.1|	478	248	293	0.89	0.97	0	46	97.8	1e-19	--	PREDICTED: similar to AGAP010575-PA [Tribolium castaneum]
Unigene28556_Ex-zai-2	159	1	138	gi|193594230|ref|XP_001951127.1|	467	245	290	0.86	0.97	0	46	97.4	1e-19	--	PREDICTED: similar to AGAP010575-PA [Acyrthosiphon pisum]
Unigene28556_Ex-zai-2	159	1	138	gi|307209867|gb|EFN86646.1|	465	248	293	0.84	0.97	0	46	97.1	2e-19	--	Retinoblastoma-binding protein 5 [Harpegnathos saltator]
Unigene28556_Ex-zai-2	159	1	138	gi|307182238|gb|EFN69569.1|	436	219	264	0.84	0.97	0	46	97.1	2e-19	--	Retinoblastoma-binding protein 5 [Camponotus floridanus]
Unigene28556_Ex-zai-2	159	1	138	gi|66504538|ref|XP_394331.2|	465	248	293	0.84	0.97	0	46	97.1	2e-19	--	PREDICTED: similar to CG5585-PA isoform 1 [Apis mellifera]
Unigene28556_Ex-zai-2	159	1	138	gi|195591811|ref|XP_002085632.1|	489	248	293	0.86	0.95	0	46	95.5	5e-19	--	GD12200 [Drosophila simulans] >gi|194197641|gb|EDX11217.1| GD12200 [Drosophila simulans]
Unigene28556_Ex-zai-2	159	1	138	gi|195495950|ref|XP_002095486.1|	470	230	275	0.86	0.95	0	46	95.5	5e-19	--	GE22416 [Drosophila yakuba] >gi|194181587|gb|EDW95198.1| GE22416 [Drosophila yakuba]
Unigene28556_Ex-zai-2	159	1	138	gi|195495940|ref|XP_002095481.1|	488	248	293	0.86	0.95	0	46	95.5	5e-19	--	GE22415 [Drosophila yakuba] >gi|194181582|gb|EDW95193.1| GE22415 [Drosophila yakuba]
Unigene28556_Ex-zai-2	159	1	138	gi|195427623|ref|XP_002061876.1|	488	248	293	0.86	0.95	0	46	95.5	5e-19	--	GK17232 [Drosophila willistoni] >gi|194157961|gb|EDW72862.1| GK17232 [Drosophila willistoni]
Unigene28556_Ex-zai-2	159	1	138	gi|195378741|ref|XP_002048140.1|	488	248	293	0.86	0.95	0	46	95.5	5e-19	--	GJ13797 [Drosophila virilis] >gi|194155298|gb|EDW70482.1| GJ13797 [Drosophila virilis]
Unigene28556_Ex-zai-2	159	1	138	gi|195160367|ref|XP_002021047.1|	488	248	293	0.86	0.95	0	46	95.5	5e-19	--	GL25040 [Drosophila persimilis] >gi|198464675|ref|XP_001353320.2| GA18987 [Drosophila pseudoobscura pseudoobscura] >gi|194118160|gb|EDW40203.1| GL25040 [Drosophila persimilis] >gi|198149826|gb|EAL30823.2| GA18987 [Drosophila pseudoobscura pseudoobscura]
Unigene28556_Ex-zai-2	159	1	138	gi|195127577|ref|XP_002008245.1|	486	248	293	0.86	0.95	0	46	95.5	5e-19	--	GI11921 [Drosophila mojavensis] >gi|193919854|gb|EDW18721.1| GI11921 [Drosophila mojavensis]
Unigene28556_Ex-zai-2	159	1	138	gi|195019658|ref|XP_001985029.1|	488	248	293	0.86	0.95	0	46	95.5	5e-19	--	GH16829 [Drosophila grimshawi] >gi|193898511|gb|EDV97377.1| GH16829 [Drosophila grimshawi]
Unigene28556_Ex-zai-2	159	1	138	gi|194874787|ref|XP_001973466.1|	488	248	293	0.86	0.95	0	46	95.5	5e-19	--	GG13327 [Drosophila erecta] >gi|190655249|gb|EDV52492.1| GG13327 [Drosophila erecta]
Unigene28556_Ex-zai-2	159	1	138	gi|194749651|ref|XP_001957252.1|	488	248	293	0.86	0.95	0	46	95.5	5e-19	--	GF24147 [Drosophila ananassae] >gi|190624534|gb|EDV40058.1| GF24147 [Drosophila ananassae]
Unigene28556_Ex-zai-2	159	1	138	gi|24667373|ref|NP_649209.1|	489	248	293	0.86	0.95	0	46	95.5	5e-19	--	CG5585 [Drosophila melanogaster] >gi|10726909|gb|AAF51573.2| CG5585 [Drosophila melanogaster] >gi|17945373|gb|AAL48742.1| RE17089p [Drosophila melanogaster] >gi|189181994|gb|ACD81773.1| IP20652p [Drosophila melanogaster]
Unigene28556_Ex-zai-2	159	1	138	gi|24667365|ref|NP_649208.1|	211	121	166	0.86	0.95	0	46	95.5	5e-19	--	CG6434 [Drosophila melanogaster] >gi|7293660|gb|AAF49030.1| CG6434 [Drosophila melanogaster]
Unigene28556_Ex-zai-2	159	1	138	gi|170049502|ref|XP_001856893.1|	494	248	293	0.84	0.95	0	46	95.1	7e-19	--	retinoblastoma-binding protein 5 [Culex quinquefasciatus] >gi|167871316|gb|EDS34699.1| retinoblastoma-binding protein 5 [Culex quinquefasciatus]
Unigene28556_Ex-zai-2	159	1	138	gi|118785318|ref|XP_314543.3|	490	248	293	0.84	0.95	0	46	95.1	7e-19	--	AGAP010575-PA [Anopheles gambiae str. PEST] >gi|116128027|gb|EAA09974.3| AGAP010575-PA [Anopheles gambiae str. PEST]
Unigene28556_Ex-zai-2	159	1	138	gi|157134486|ref|XP_001656334.1|	491	248	293	0.84	0.95	0	46	95.1	7e-19	--	retinoblastoma binding protein [Aedes aegypti] >gi|108881372|gb|EAT45597.1| retinoblastoma binding protein [Aedes aegypti]
Unigene28561_Ex-zai-2	160	160	8	gi|261331295|emb|CBH14285.1|	151	38	87	0.53	0.69	0.01	52	64.3	1e-09	--	T. brucei spp.-specific protein [Trypanosoma brucei gambiense DAL972]
Unigene28561_Ex-zai-2	160	159	7	gi|195406095|ref|XP_002060510.1|	169	86	133	0.57	0.61	0.05	54	59.3	4e-08	--	GJ22503 [Drosophila virilis] >gi|194156318|gb|EDW71502.1| GJ22503 [Drosophila virilis]
Unigene28561_Ex-zai-2	160	160	8	gi|261327641|emb|CBH10617.1|	152	70	119	0.5	0.65	0.01	52	58.5	7e-08	--	T. brucei spp.-specific protein [Trypanosoma brucei gambiense DAL972]
Unigene28561_Ex-zai-2	160	160	8	gi|148677652|gb|EDL09599.1|	61	17	59	0.5	0.66	0	51	58.2	9e-08	--	mCG147311 [Mus musculus]
Unigene28561_Ex-zai-2	160	3	158	gi|170577703|ref|XP_001894106.1|	58	2	47	0.53	0.59	0	52	56.6	3e-07	--	Hypothetical 17.1 kDa protein in PUR5 3'region [Brugia malayi]
Unigene28561_Ex-zai-2	160	9	158	gi|149032451|gb|EDL87342.1|	142	2	57	0.5	0.59	0.12	57	56.6	3e-07	--	rCG39143 [Rattus norvegicus]
Unigene28561_Ex-zai-2	160	3	158	gi|170576646|ref|XP_001893711.1|	107	28	76	0.52	0.6	0.01	53	54.3	1e-06	--	T-cell receptor beta chain ANA 11 [Brugia malayi]
Unigene28561_Ex-zai-2	160	160	32	gi|4106549|gb|AAD02884.1|	465	372	414	0.48	0.68	0.08	47	53.9	2e-06	--	neuronal-specific septin 3 [Mus musculus]
Unigene28561_Ex-zai-2	160	24	158	gi|170592076|ref|XP_001900795.1|	130	11	54	0.52	0.65	0.02	46	53.5	2e-06	--	T-cell receptor beta chain ANA 11 [Brugia malayi]
Unigene28561_Ex-zai-2	160	9	158	gi|170574983|ref|XP_001893046.1|	97	10	62	0.5	0.6	0.09	55	53.1	3e-06	--	T-cell receptor beta chain ANA 11 [Brugia malayi]
Unigene28561_Ex-zai-2	160	157	17	gi|261330028|emb|CBH13012.1|	266	109	147	0.53	0.68	0	47	52.4	5e-06	--	T. brucei spp.-specific protein [Trypanosoma brucei gambiense DAL972]
Unigene28561_Ex-zai-2	160	160	14	gi|119571878|gb|EAW51493.1|	181	60	117	0.41	0.58	0.15	58	52.4	5e-06	--	hCG2005277 [Homo sapiens]
Unigene28561_Ex-zai-2	160	9	158	gi|170578137|ref|XP_001894282.1|	102	6	56	0.5	0.62	0.05	53	52.0	6e-06	--	T-cell receptor beta chain ANA 11 [Brugia malayi]
Unigene28561_Ex-zai-2	160	160	5	gi|149016227|gb|EDL75473.1|	117	3	62	0.45	0.59	0.14	61	51.6	8e-06	--	rCG23740 [Rattus norvegicus]
Unigene28561_Ex-zai-2	160	156	7	gi|21928439|dbj|BAC05810.1|	346	21	79	0.44	0.54	0.18	61	51.6	8e-06	--	seven transmembrane helix receptor [Homo sapiens]
Unigene28587_Ex-zai-2	159	158	3	gi|157138199|ref|XP_001664172.1|	292	164	218	0.63	0.74	0.05	55	68.2	9e-11	--	homeobox protein nk-2 [Aedes aegypti] >gi|108880657|gb|EAT44882.1| homeobox protein nk-2 [Aedes aegypti]
Unigene28587_Ex-zai-2	159	158	3	gi|195446433|ref|XP_002070778.1|	475	211	263	0.58	0.84	0.01	53	66.6	3e-10	--	GK10842 [Drosophila willistoni] >gi|194166863|gb|EDW81764.1| GK10842 [Drosophila willistoni]
Unigene28587_Ex-zai-2	159	158	3	gi|270010999|gb|EFA07447.1|	324	113	169	0.57	0.73	0.08	57	66.2	3e-10	--	scarecrow [Tribolium castaneum]
Unigene28587_Ex-zai-2	159	158	3	gi|189239342|ref|XP_973795.2|	327	145	201	0.57	0.73	0.08	57	66.2	3e-10	--	PREDICTED: similar to homeobox protein nk-2 [Tribolium castaneum]
Unigene28587_Ex-zai-2	159	158	3	gi|195483271|ref|XP_002086910.1|	430	165	218	0.55	0.75	0.03	54	62.0	6e-09	--	GE11056 [Drosophila yakuba] >gi|194186651|gb|EDX00263.1| GE11056 [Drosophila yakuba]
Unigene28587_Ex-zai-2	159	158	3	gi|195107108|ref|XP_001998158.1|	466	199	252	0.56	0.78	0.05	55	62.0	6e-09	--	GI23787 [Drosophila mojavensis] >gi|193914752|gb|EDW13619.1| GI23787 [Drosophila mojavensis]
Unigene28587_Ex-zai-2	159	158	3	gi|195039034|ref|XP_001990852.1|	467	200	253	0.56	0.78	0.05	55	61.2	1e-08	--	GH18027 [Drosophila grimshawi] >gi|193895048|gb|EDV93914.1| GH18027 [Drosophila grimshawi]
Unigene28587_Ex-zai-2	159	158	3	gi|161076044|ref|NP_001104401.1|	268	42	95	0.53	0.77	0.03	54	61.2	1e-08	--	scarecrow, isoform D [Drosophila melanogaster] >gi|158529711|gb|EDP28066.1| scarecrow, isoform D [Drosophila melanogaster]
Unigene28587_Ex-zai-2	159	158	3	gi|161076042|ref|NP_001104400.1|	439	203	256	0.53	0.77	0.03	54	61.2	1e-08	--	scarecrow, isoform C [Drosophila melanogaster] >gi|158529710|gb|EDP28065.1| scarecrow, isoform C [Drosophila melanogaster]
Unigene28587_Ex-zai-2	159	158	3	gi|161076039|ref|NP_001104399.1|	293	203	256	0.53	0.77	0.03	54	61.2	1e-08	--	scarecrow, isoform B [Drosophila melanogaster] >gi|60677977|gb|AAX33495.1| LP19328p [Drosophila melanogaster] >gi|158529709|gb|EDP28064.1| scarecrow, isoform B [Drosophila melanogaster]
Unigene28587_Ex-zai-2	159	158	3	gi|6715494|gb|AAF26436.1|AF220096_1	380	115	168	0.53	0.77	0.03	54	61.2	1e-08	--	homeobox protein Scarecrow [Drosophila melanogaster]
Unigene28587_Ex-zai-2	159	158	3	gi|62862652|ref|NP_001015473.1|	468	203	256	0.53	0.77	0.03	54	61.2	1e-08	--	scarecrow, isoform A [Drosophila melanogaster] >gi|30923492|gb|EAA45970.1| scarecrow, isoform A [Drosophila melanogaster]
Unigene28587_Ex-zai-2	159	158	3	gi|195156922|ref|XP_002019345.1|	467	202	255	0.53	0.75	0.03	54	60.8	1e-08	--	GL12355 [Drosophila persimilis] >gi|194115936|gb|EDW37979.1| GL12355 [Drosophila persimilis]
Unigene28587_Ex-zai-2	159	158	3	gi|194876606|ref|XP_001973810.1|	430	165	218	0.53	0.75	0.03	54	60.8	1e-08	--	GG16309 [Drosophila erecta] >gi|190655593|gb|EDV52836.1| GG16309 [Drosophila erecta]
Unigene28587_Ex-zai-2	159	158	3	gi|194767451|ref|XP_001965829.1|	429	164	217	0.53	0.75	0.03	54	60.8	1e-08	--	GF20558 [Drosophila ananassae] >gi|190618429|gb|EDV33953.1| GF20558 [Drosophila ananassae]
Unigene28587_Ex-zai-2	159	158	3	gi|195388592|ref|XP_002052963.1|	467	200	253	0.55	0.74	0.03	54	60.5	2e-08	--	GJ23616 [Drosophila virilis] >gi|194151049|gb|EDW66483.1| GJ23616 [Drosophila virilis]
Unigene28590_Ex-zai-2	160	6	158	gi|170574983|ref|XP_001893046.1|	97	23	73	0.49	0.66	0	51	66.2	3e-10	--	T-cell receptor beta chain ANA 11 [Brugia malayi]
Unigene28590_Ex-zai-2	160	6	158	gi|170577748|ref|XP_001894123.1|	133	64	114	0.49	0.64	0	51	65.9	4e-10	--	T-cell receptor beta chain ANA 11 [Brugia malayi]
Unigene28590_Ex-zai-2	160	6	158	gi|170579958|ref|XP_001895056.1|	119	29	79	0.49	0.62	0	51	65.1	7e-10	--	Histidine-rich glycoprotein precursor [Brugia malayi]
Unigene28590_Ex-zai-2	160	6	158	gi|170578137|ref|XP_001894282.1|	102	9	59	0.47	0.62	0	51	63.9	2e-09	--	T-cell receptor beta chain ANA 11 [Brugia malayi]
Unigene28590_Ex-zai-2	160	139	8	gi|261331295|emb|CBH14285.1|	151	28	71	0.56	0.65	0	44	62.8	4e-09	--	T. brucei spp.-specific protein [Trypanosoma brucei gambiense DAL972]
Unigene28590_Ex-zai-2	160	7	159	gi|170572343|ref|XP_001892072.1|	90	22	72	0.49	0.64	0	51	62.8	4e-09	--	T-cell receptor beta chain ANA 11 [Brugia malayi]
Unigene28590_Ex-zai-2	160	6	152	gi|170576646|ref|XP_001893711.1|	107	29	77	0.46	0.61	0	49	61.2	1e-08	--	T-cell receptor beta chain ANA 11 [Brugia malayi]
Unigene28590_Ex-zai-2	160	6	152	gi|66571325|ref|NP_001019243.1|	428	373	421	0.46	0.61	0	49	61.2	1e-08	--	integrin beta-like protein 1 [Danio rerio] >gi|66267505|gb|AAH95744.1| Integrin, beta-like 1 [Danio rerio]
Unigene28590_Ex-zai-2	160	160	8	gi|119571878|gb|EAW51493.1|	181	20	81	0.41	0.56	0.17	62	60.1	2e-08	--	hCG2005277 [Homo sapiens]
Unigene28590_Ex-zai-2	160	6	155	gi|170576778|ref|XP_001893762.1|	125	52	103	0.48	0.63	0.03	52	60.1	2e-08	--	T-cell receptor beta chain ANA 11 [Brugia malayi]
Unigene28590_Ex-zai-2	160	6	146	gi|170575217|ref|XP_001893148.1|	87	21	67	0.46	0.61	0	47	59.3	4e-08	--	Hypothetical 17.1 kDa protein in PUR5 3'region [Brugia malayi]
Unigene28590_Ex-zai-2	160	6	152	gi|148708998|gb|EDL40944.1|	89	13	61	0.44	0.61	0	49	57.8	1e-07	--	mCG148429 [Mus musculus]
Unigene28590_Ex-zai-2	160	160	8	gi|261327641|emb|CBH10617.1|	152	71	121	0.5	0.58	0	51	57.4	2e-07	--	T. brucei spp.-specific protein [Trypanosoma brucei gambiense DAL972]
Unigene28590_Ex-zai-2	160	6	131	gi|170571500|ref|XP_001891750.1|	48	2	43	0.5	0.66	0	42	57.0	2e-07	--	T-cell receptor beta chain ANA 11 [Brugia malayi]
Unigene28590_Ex-zai-2	160	6	155	gi|170592076|ref|XP_001900795.1|	130	12	58	0.44	0.6	0	50	55.8	4e-07	--	T-cell receptor beta chain ANA 11 [Brugia malayi]
Unigene28590_Ex-zai-2	160	8	160	gi|149019135|gb|EDL77776.1|	194	33	83	0.49	0.62	0	51	55.5	6e-07	--	rCG26050 [Rattus norvegicus]
Unigene28590_Ex-zai-2	160	12	131	gi|170577703|ref|XP_001894106.1|	58	10	49	0.5	0.65	0	40	55.5	6e-07	--	Hypothetical 17.1 kDa protein in PUR5 3'region [Brugia malayi]
Unigene28590_Ex-zai-2	160	6	158	gi|170594753|ref|XP_001902118.1|	68	12	63	0.44	0.61	0.01	52	55.5	6e-07	--	T-cell receptor beta chain ANA 11 [Brugia malayi]
Unigene28590_Ex-zai-2	160	12	152	gi|42542514|gb|AAH66383.1|	274	205	253	0.46	0.59	0.04	49	54.3	1e-06	--	Zgc:77424 [Danio rerio]
Unigene28590_Ex-zai-2	160	7	159	gi|148670475|gb|EDL02422.1|	191	93	143	0.41	0.6	0	51	53.9	2e-06	--	mCG141253 [Mus musculus]
Unigene28603_Ex-zai-2	160	1	159	gi|307197900|gb|EFN78999.1|	2886	2660	2712	0.75	0.92	0	53	89.7	3e-17	--	Uncharacterized protein KIAA0564-like protein [Harpegnathos saltator]
Unigene28603_Ex-zai-2	160	1	159	gi|158288694|ref|XP_310539.4|	1411	1189	1241	0.73	0.88	0	53	87.4	1e-16	--	AGAP000545-PA [Anopheles gambiae str. PEST] >gi|157018692|gb|EAA06275.4| AGAP000545-PA [Anopheles gambiae str. PEST]
Unigene28603_Ex-zai-2	160	1	159	gi|307184870|gb|EFN71148.1|	1843	1618	1670	0.73	0.88	0	53	87.0	2e-16	--	Uncharacterized protein KIAA0564-like protein [Camponotus floridanus]
Unigene28603_Ex-zai-2	160	4	159	gi|115639653|ref|XP_001202240.1|	409	189	240	0.71	0.9	0	52	85.1	7e-16	--	PREDICTED: similar to KIAA0564 protein [Strongylocentrotus purpuratus] >gi|115655657|ref|XP_796391.2| PREDICTED: similar to KIAA0564 protein [Strongylocentrotus purpuratus]
Unigene28603_Ex-zai-2	160	1	159	gi|110757434|ref|XP_394829.3|	1748	1522	1574	0.71	0.88	0	53	84.7	9e-16	--	PREDICTED: similar to c12.2 CG12149-PA isoform 1 [Apis mellifera]
Unigene28603_Ex-zai-2	160	4	159	gi|91095331|ref|XP_975275.1|	1083	862	913	0.71	0.88	0	52	83.2	3e-15	--	PREDICTED: similar to c12.2 CG12149-PA [Tribolium castaneum]
Unigene28603_Ex-zai-2	160	1	159	gi|193617887|ref|XP_001946036.1|	1333	1108	1160	0.67	0.86	0	53	80.5	2e-14	--	PREDICTED: similar to c12.2 CG12149-PA [Acyrthosiphon pisum]
Unigene28603_Ex-zai-2	160	4	159	gi|73989044|ref|XP_848634.1|	1904	1682	1733	0.69	0.88	0	52	80.5	2e-14	--	PREDICTED: similar to F11C1.5a isoform 3 [Canis familiaris]
Unigene28603_Ex-zai-2	160	4	159	gi|73989048|ref|XP_856719.1|	1410	1188	1239	0.69	0.88	0	52	80.5	2e-14	--	PREDICTED: similar to CG12149-PA isoform 4 [Canis familiaris]
Unigene28603_Ex-zai-2	160	4	159	gi|73989050|ref|XP_856765.1|	1414	1192	1243	0.69	0.88	0	52	80.5	2e-14	--	PREDICTED: similar to CG12149-PA isoform 5 [Canis familiaris]
Unigene28603_Ex-zai-2	160	4	159	gi|198428923|ref|XP_002120866.1|	1796	1672	1723	0.67	0.86	0	52	80.1	2e-14	--	PREDICTED: similar to c12.2 CG12149-PA [Ciona intestinalis]
Unigene28603_Ex-zai-2	160	4	159	gi|205831271|sp|B0R0T1.1|K0564_DANRE	1896	1674	1725	0.67	0.88	0	52	80.1	2e-14	--	RecName: Full=Uncharacterized protein KIAA0564 homolog >gi|169146203|emb|CAQ14674.1| novel protein with ATPase family associated with various cellular activities (AAA) domains [Danio rerio] >gi|169154828|emb|CAQ14217.1| novel protein with ATPase family associated with various cellular activities (AAA) domains [Danio rerio]
Unigene28603_Ex-zai-2	160	4	159	gi|301760233|ref|XP_002915924.1|	1865	1643	1694	0.67	0.88	0	52	79.3	4e-14	--	PREDICTED: uncharacterized protein KIAA0564-like [Ailuropoda melanoleuca]
Unigene28603_Ex-zai-2	160	4	159	gi|296203808|ref|XP_002749063.1|	1909	1687	1738	0.67	0.88	0	52	79.3	4e-14	--	PREDICTED: uncharacterized protein KIAA0564-like [Callithrix jacchus]
Unigene28603_Ex-zai-2	160	4	159	gi|205831274|sp|Q8CC88.2|K0564_MOUSE	1905	1683	1734	0.65	0.9	0	52	77.8	1e-13	--	RecName: Full=Uncharacterized protein KIAA0564 homolog; Flags: Precursor
Unigene28603_Ex-zai-2	160	4	159	gi|148703826|gb|EDL35773.1|	1931	1709	1760	0.65	0.9	0	52	77.8	1e-13	--	mCG9015 [Mus musculus]
Unigene28603_Ex-zai-2	160	4	159	gi|268580407|ref|XP_002645186.1|	1771	1549	1600	0.67	0.88	0	52	77.8	1e-13	--	Hypothetical protein CBG16916 [Caenorhabditis briggsae]
Unigene28603_Ex-zai-2	160	4	159	gi|37359992|dbj|BAC97974.1|	1246	1024	1075	0.65	0.9	0	52	77.8	1e-13	--	mKIAA0564 protein [Mus musculus]
Unigene28603_Ex-zai-2	160	4	159	gi|297693952|ref|XP_002824278.1|	1769	1692	1743	0.65	0.86	0	52	76.6	2e-13	--	PREDICTED: LOW QUALITY PROTEIN: uncharacterized protein KIAA0564-like [Pongo abelii]
Unigene28603_Ex-zai-2	160	4	159	gi|297274349|ref|XP_001091849.2|	1906	1684	1735	0.65	0.86	0	52	76.6	2e-13	--	PREDICTED: uncharacterized protein KIAA0564 isoform 2 [Macaca mulatta]
Unigene28609_Ex-zai-2	160	160	2	gi|291244507|ref|XP_002742138.1|	1202	275	327	0.71	0.84	0	53	78.2	8e-14	--	PREDICTED: moesin-like [Saccoglossus kowalevskii]
Unigene28614_Ex-zai-2	160	160	2	gi|193659829|ref|XP_001942654.1|	688	464	516	0.52	0.67	0	53	67.4	1e-10	--	PREDICTED: similar to AGAP011940-PA [Acyrthosiphon pisum]
Unigene28614_Ex-zai-2	160	160	2	gi|291384487|ref|XP_002708804.1|	627	441	493	0.56	0.67	0	53	66.6	3e-10	--	PREDICTED: sphingomyelin phosphodiesterase 1, acid lysosomal [Oryctolagus cuniculus]
Unigene28614_Ex-zai-2	160	160	2	gi|25152317|ref|NP_509894.2|	618	447	500	0.53	0.7	0.01	54	66.2	3e-10	--	Acid SphingoMyelinase family member (asm-2) [Caenorhabditis elegans] >gi|33112226|sp|Q23498.3|ASM2_CAEEL RecName: Full=Sphingomyelin phosphodiesterase 2; AltName: Full=Acid sphingomyelinase 2; Flags: Precursor >gi|22265948|emb|CAA91493.2| C. elegans protein ZK455.4, partially confirmed by transcript evidence [Caenorhabditis elegans]
Unigene28614_Ex-zai-2	160	160	2	gi|194213716|ref|XP_001918096.1|	625	439	491	0.54	0.67	0	53	65.9	4e-10	--	PREDICTED: similar to sphingomyelin phosphodiesterase 1, acid lysosomal [Equus caballus]
Unigene28614_Ex-zai-2	160	160	2	gi|73988271|ref|XP_862635.1|	543	357	409	0.54	0.67	0	53	65.9	4e-10	--	PREDICTED: similar to sphingomyelin phosphodiesterase 1, acid lysosomal isoform 1 precursor isoform 2 [Canis familiaris]
Unigene28614_Ex-zai-2	160	160	2	gi|57102910|ref|XP_542452.1|	623	437	489	0.54	0.67	0	53	65.9	4e-10	--	PREDICTED: similar to sphingomyelin phosphodiesterase 1, acid lysosomal isoform 1 precursor isoform 1 [Canis familiaris]
Unigene28614_Ex-zai-2	160	160	2	gi|301779225|ref|XP_002925024.1|	625	439	491	0.52	0.67	0	53	65.5	6e-10	--	PREDICTED: sphingomyelin phosphodiesterase-like [Ailuropoda melanoleuca]
Unigene28614_Ex-zai-2	160	160	2	gi|296217376|ref|XP_002754982.1|	583	397	449	0.52	0.67	0	53	65.1	7e-10	--	PREDICTED: sphingomyelin phosphodiesterase isoform 2 [Callithrix jacchus]
Unigene28614_Ex-zai-2	160	160	2	gi|296217374|ref|XP_002754981.1|	626	440	492	0.52	0.67	0	53	65.1	7e-10	--	PREDICTED: sphingomyelin phosphodiesterase isoform 1 [Callithrix jacchus]
Unigene28614_Ex-zai-2	160	160	2	gi|261244980|ref|NP_001159673.1|	625	439	491	0.54	0.67	0	53	65.1	7e-10	--	sphingomyelin phosphodiesterase [Ovis aries] >gi|256665381|gb|ACV04836.1| sphingomyelin phosphodiesterase 1 [Ovis aries]
Unigene28614_Ex-zai-2	160	160	2	gi|126330290|ref|XP_001380263.1|	625	439	491	0.54	0.67	0	53	65.1	7e-10	--	PREDICTED: similar to acid sphingomyelinase [Monodelphis domestica]
Unigene28614_Ex-zai-2	160	160	2	gi|115496992|ref|NP_001068655.1|	625	439	491	0.54	0.67	0	53	65.1	7e-10	--	sphingomyelin phosphodiesterase precursor [Bos taurus] >gi|122142446|sp|Q0VD19.1|ASM_BOVIN RecName: Full=Sphingomyelin phosphodiesterase; AltName: Full=Acid sphingomyelinase; Short=aSMase; Flags: Precursor >gi|111304556|gb|AAI19882.1| Sphingomyelin phosphodiesterase 1, acid lysosomal [Bos taurus] >gi|296480016|gb|DAA22131.1| sphingomyelin phosphodiesterase precursor [Bos taurus]
Unigene28614_Ex-zai-2	160	160	2	gi|309357795|emb|CAP35043.2|	625	445	498	0.51	0.7	0.01	54	64.7	1e-09	--	CBR-ASM-2 protein [Caenorhabditis briggsae AF16]
Unigene28614_Ex-zai-2	160	160	2	gi|91088345|ref|XP_971230.1|	641	451	503	0.52	0.67	0	53	64.7	1e-09	--	PREDICTED: similar to sphingomyelin phosphodiesterase [Tribolium castaneum]
Unigene28614_Ex-zai-2	160	160	2	gi|194756796|ref|XP_001960661.1|	697	507	559	0.47	0.64	0	53	64.3	1e-09	--	GF11387 [Drosophila ananassae] >gi|190621959|gb|EDV37483.1| GF11387 [Drosophila ananassae]
Unigene28614_Ex-zai-2	160	160	2	gi|198461362|ref|XP_001361994.2|	735	514	566	0.49	0.64	0	53	63.9	2e-09	--	GA17413 [Drosophila pseudoobscura pseudoobscura] >gi|198137324|gb|EAL26573.2| GA17413 [Drosophila pseudoobscura pseudoobscura]
Unigene28614_Ex-zai-2	160	160	2	gi|195436372|ref|XP_002066142.1|	719	511	563	0.49	0.64	0	53	63.9	2e-09	--	GK22200 [Drosophila willistoni] >gi|194162227|gb|EDW77128.1| GK22200 [Drosophila willistoni]
Unigene28614_Ex-zai-2	160	160	2	gi|159155096|gb|AAI54649.1|	544	387	439	0.52	0.66	0	53	63.9	2e-09	--	LOC556700 protein [Danio rerio]
Unigene28614_Ex-zai-2	160	160	2	gi|21961231|gb|AAH34515.1|	627	441	493	0.49	0.67	0	53	63.9	2e-09	--	Sphingomyelin phosphodiesterase 1, acid lysosomal [Mus musculus]
Unigene28614_Ex-zai-2	160	154	2	gi|66535629|ref|XP_392950.2|	518	310	360	0.52	0.64	0	51	63.9	2e-09	--	PREDICTED: similar to CG3376-PA, isoform A, partial [Apis mellifera]
Unigene28617_Ex-zai-2	160	1	159	gi|262401097|gb|ACY66451.1|	281	8	60	0.94	1	0	53	107	1e-22	--	alpha-I tubulin [Scylla paramamosain]
Unigene28617_Ex-zai-2	160	1	159	gi|193594183|ref|XP_001948685.1|	450	90	142	0.94	1	0	53	107	1e-22	--	PREDICTED: similar to tubulin alpha chain [Acyrthosiphon pisum]
Unigene28617_Ex-zai-2	160	1	159	gi|170042798|ref|XP_001849099.1|	450	90	142	0.94	1	0	53	107	1e-22	--	tubulin alpha-1 chain [Culex quinquefasciatus] >gi|167866256|gb|EDS29639.1| tubulin alpha-1 chain [Culex quinquefasciatus]
Unigene28617_Ex-zai-2	160	1	159	gi|157113931|ref|XP_001652144.1|	450	90	142	0.94	1	0	53	107	1e-22	--	tubulin alpha chain [Aedes aegypti] >gi|94468850|gb|ABF18274.1| alpha tubulin [Aedes aegypti] >gi|108877508|gb|EAT41733.1| tubulin alpha chain [Aedes aegypti]
Unigene28617_Ex-zai-2	160	1	159	gi|170051675|ref|XP_001861873.1|	449	90	142	0.92	1	0	53	107	1e-22	--	tubulin alpha-2 chain [Culex quinquefasciatus] >gi|167872829|gb|EDS36212.1| tubulin alpha-2 chain [Culex quinquefasciatus]
Unigene28617_Ex-zai-2	160	1	159	gi|134025956|gb|AAI35251.1|	449	90	142	0.92	1	0	53	107	1e-22	--	novel protein similar to tubulin, alpha 1 (tuba1) [Xenopus (Silurana) tropicalis]
Unigene28617_Ex-zai-2	160	1	159	gi|270002884|gb|EEZ99331.1|	450	90	142	0.92	1	0	53	107	1e-22	--	tubulin alpha 1-like protein [Tribolium castaneum]
Unigene28617_Ex-zai-2	160	1	159	gi|21064813|gb|AAM29636.1|	449	90	142	0.92	1	0	53	107	1e-22	--	RH71862p [Drosophila melanogaster]
Unigene28617_Ex-zai-2	160	1	159	gi|147905228|ref|NP_001079523.1|	450	90	142	0.92	1	0	53	107	1e-22	--	tubulin, alpha 3c [Xenopus laevis] >gi|27696935|gb|AAH44001.1| MGC53359 protein [Xenopus laevis]
Unigene28617_Ex-zai-2	160	1	159	gi|112983501|ref|NP_001036885.1|	450	90	142	0.92	1	0	53	107	1e-22	--	alpha-tubulin [Bombyx mori] >gi|19773422|dbj|BAB86850.1| alpha-tubulin [Bombyx mori]
Unigene28617_Ex-zai-2	160	1	159	gi|89268111|emb|CAJ83889.1|	414	55	107	0.92	1	0	53	107	1e-22	--	novel protein similar to tubulin, alpha 1 (tuba1) [Xenopus tropicalis]
Unigene28617_Ex-zai-2	160	1	159	gi|62860058|ref|NP_001015934.1|	449	90	142	0.92	1	0	53	107	1e-22	--	tubulin, alpha 3c [Xenopus (Silurana) tropicalis] >gi|89268768|emb|CAJ81465.1| novel protein similar to tubulin, alpha 1 (tuba1) [Xenopus tropicalis]
Unigene28617_Ex-zai-2	160	1	159	gi|17865841|ref|NP_524297.1|	449	90	142	0.92	1	0	53	107	1e-22	--	alpha-Tubulin at 85E [Drosophila melanogaster] >gi|194902828|ref|XP_001980769.1| GG17337 [Drosophila erecta] >gi|195330306|ref|XP_002031845.1| GM26223 [Drosophila sechellia] >gi|195499549|ref|XP_002096996.1| GE24741 [Drosophila yakuba] >gi|195572178|ref|XP_002104073.1| GD20767 [Drosophila simulans] >gi|135410|sp|P06604.1|TBA2_DROME RecName: Full=Tubulin alpha-2 chain >gi|158733|gb|AAA28986.1| alp…
Unigene28617_Ex-zai-2	160	1	159	gi|3915086|sp|Q25008.1|TBA1_HOMAM	451	90	142	0.92	1	0	53	107	1e-22	--	RecName: Full=Tubulin alpha-1 chain; AltName: Full=Alpha-I tubulin >gi|1272240|gb|AAC47305.1| alpha-I tubulin [Homarus americanus]
Unigene28617_Ex-zai-2	160	1	159	gi|307208702|gb|EFN85992.1|	463	103	155	0.94	1	0	53	107	2e-22	--	Tubulin alpha-1 chain [Harpegnathos saltator]
Unigene28617_Ex-zai-2	160	1	159	gi|307182561|gb|EFN69754.1|	415	55	107	0.94	1	0	53	107	2e-22	--	Tubulin alpha-1 chain [Camponotus floridanus]
Unigene28617_Ex-zai-2	160	1	159	gi|225712704|gb|ACO12198.1|	451	90	142	0.94	1	0	53	107	2e-22	--	Tubulin alpha-1 chain [Lepeophtheirus salmonis]
Unigene28617_Ex-zai-2	160	1	159	gi|195400261|ref|XP_002058736.1|	414	55	107	0.9	1	0	53	107	2e-22	--	GJ11156 [Drosophila virilis] >gi|194147458|gb|EDW63165.1| GJ11156 [Drosophila virilis]
Unigene28617_Ex-zai-2	160	1	159	gi|195107712|ref|XP_001998452.1|	414	55	107	0.9	1	0	53	107	2e-22	--	GI23620 [Drosophila mojavensis] >gi|193915046|gb|EDW13913.1| GI23620 [Drosophila mojavensis]
Unigene28617_Ex-zai-2	160	1	159	gi|195062513|ref|XP_001996205.1|	455	96	148	0.9	1	0	53	107	2e-22	--	GH22334 [Drosophila grimshawi] >gi|193899700|gb|EDV98566.1| GH22334 [Drosophila grimshawi]
Unigene28625_Ex-zai-2	160	154	11	gi|241555433|ref|XP_002399473.1|	190	123	174	0.71	0.78	0.07	52	74.3	1e-12	--	conserved hypothetical protein [Ixodes scapularis] >gi|215499663|gb|EEC09157.1| conserved hypothetical protein [Ixodes scapularis]
Unigene28632_Ex-zai-2	160	11	160	gi|170595123|ref|XP_001902255.1|	120	62	102	0.38	0.46	0	50	55.8	4e-07	--	U88 [Brugia malayi]
Unigene28632_Ex-zai-2	160	104	160	gi|149030129|gb|EDL85206.1|	53	7	25	0.78	0.78	0	19	53.5	2e-06	--	rCG23142 [Rattus norvegicus]
Unigene28637_Ex-zai-2	160	160	2	gi|149032404|gb|EDL87295.1|	123	14	78	0.47	0.57	0.22	68	53.5	2e-06	--	rCG39000, isoform CRA_a [Rattus norvegicus]
Unigene28637_Ex-zai-2	160	160	2	gi|261331295|emb|CBH14285.1|	151	38	86	0.52	0.65	0.03	55	51.6	8e-06	--	T. brucei spp.-specific protein [Trypanosoma brucei gambiense DAL972]
Unigene28637_Ex-zai-2	160	1	159	gi|149058506|gb|EDM09663.1|	160	40	101	0.49	0.57	0.15	63	51.6	8e-06	--	rCG46524 [Rattus norvegicus]
Unigene28654_Ex-zai-2	160	160	5	gi|289741805|gb|ADD19650.1|	204	45	96	0.86	0.98	0	52	105	6e-22	--	uncharacterized conserved protein [Glossina morsitans morsitans]
Unigene28654_Ex-zai-2	160	160	5	gi|195122576|ref|XP_002005787.1|	203	44	95	0.84	0.96	0	52	103	2e-21	--	GI18885 [Drosophila mojavensis] >gi|193910855|gb|EDW09722.1| GI18885 [Drosophila mojavensis]
Unigene28654_Ex-zai-2	160	160	5	gi|58394036|ref|XP_320465.2|	203	45	96	0.8	0.98	0	52	102	5e-21	--	AGAP012058-PA [Anopheles gambiae str. PEST] >gi|55234601|gb|EAA00306.3| AGAP012058-PA [Anopheles gambiae str. PEST]
Unigene28654_Ex-zai-2	160	160	5	gi|195027381|ref|XP_001986561.1|	203	44	95	0.82	0.96	0	52	101	7e-21	--	GH20459 [Drosophila grimshawi] >gi|193902561|gb|EDW01428.1| GH20459 [Drosophila grimshawi]
Unigene28654_Ex-zai-2	160	160	5	gi|195426894|ref|XP_002061523.1|	205	46	97	0.8	0.96	0	52	100	2e-20	--	GK20666 [Drosophila willistoni] >gi|194157608|gb|EDW72509.1| GK20666 [Drosophila willistoni]
Unigene28654_Ex-zai-2	160	160	5	gi|195382659|ref|XP_002050047.1|	203	44	95	0.8	0.96	0	52	100	2e-20	--	GJ21920 [Drosophila virilis] >gi|194144844|gb|EDW61240.1| GJ21920 [Drosophila virilis]
Unigene28654_Ex-zai-2	160	160	5	gi|194758022|ref|XP_001961261.1|	205	46	97	0.8	0.96	0	52	100	2e-20	--	GF13777 [Drosophila ananassae] >gi|190622559|gb|EDV38083.1| GF13777 [Drosophila ananassae]
Unigene28654_Ex-zai-2	160	160	5	gi|19921996|ref|NP_610613.1|	205	46	97	0.8	0.96	0	52	100	2e-20	--	CG7222 [Drosophila melanogaster] >gi|125811056|ref|XP_001361735.1| GA20191 [Drosophila pseudoobscura pseudoobscura] >gi|194884169|ref|XP_001976168.1| GG20150 [Drosophila erecta] >gi|195153531|ref|XP_002017679.1| GL17308 [Drosophila persimilis] >gi|195333233|ref|XP_002033296.1| GM21239 [Drosophila sechellia] >gi|195483630|ref|XP_002090366.1| GE12839 [Drosophila yakuba] >gi|195582274|ref|XP_0020809…
Unigene28654_Ex-zai-2	160	160	5	gi|57525974|ref|NP_001003532.1|	196	13	64	0.78	0.94	0	52	100	2e-20	--	PPPDE peptidase domain-containing protein 1 [Danio rerio] >gi|82235667|sp|Q6DC39.1|PPDE1_DANRE RecName: Full=PPPDE peptidase domain-containing protein 1; AltName: Full=Protein FAM152A >gi|50417852|gb|AAH78248.1| Zgc:100860 [Danio rerio]
Unigene28654_Ex-zai-2	160	160	5	gi|301614928|ref|XP_002936941.1|	192	13	64	0.76	0.94	0	52	98.6	6e-20	--	PREDICTED: PPPDE peptidase domain-containing protein 1-like [Xenopus (Silurana) tropicalis]
Unigene28654_Ex-zai-2	160	160	5	gi|110750991|ref|XP_623062.2|	205	41	92	0.84	0.9	0	52	98.2	8e-20	--	PREDICTED: similar to CG7222-PA [Apis mellifera]
Unigene28654_Ex-zai-2	160	157	5	gi|94734239|emb|CAK04091.1|	183	1	51	0.78	0.94	0	51	98.2	8e-20	--	novel protein (zgc:100860) [Danio rerio]
Unigene28654_Ex-zai-2	160	160	5	gi|297281706|ref|XP_001102905.2|	194	14	65	0.75	0.94	0	52	97.8	1e-19	--	PREDICTED: PPPDE peptidase domain-containing protein 1-like [Macaca mulatta]
Unigene28654_Ex-zai-2	160	160	5	gi|147902485|ref|NP_001090888.1|	194	14	65	0.75	0.94	0	52	97.8	1e-19	--	PPPDE peptidase domain-containing protein 1 [Sus scrofa] >gi|166969524|sp|A3QRX8.1|PPDE1_PIG RecName: Full=PPPDE peptidase domain-containing protein 1; AltName: Full=Protein FAM152A >gi|89520654|gb|ABD76387.1| PNAS-4 [Sus scrofa]
Unigene28654_Ex-zai-2	160	160	5	gi|126306952|ref|XP_001368457.1|	194	14	65	0.75	0.94	0	52	97.8	1e-19	--	PREDICTED: similar to Chromosome 1 open reading frame 121 [Monodelphis domestica]
Unigene28654_Ex-zai-2	160	160	5	gi|4929761|gb|AAD34141.1|AF151904_1	193	14	65	0.75	0.94	0	52	97.8	1e-19	--	CGI-146 protein [Homo sapiens]
Unigene28654_Ex-zai-2	160	160	5	gi|197097482|ref|NP_001127027.1|	194	14	65	0.75	0.94	0	52	97.8	1e-19	--	PPPDE peptidase domain-containing protein 1 [Pongo abelii] >gi|75040904|sp|Q5R456.1|PPDE1_PONAB RecName: Full=PPPDE peptidase domain-containing protein 1; AltName: Full=Protein FAM152A
Unigene28654_Ex-zai-2	160	160	5	gi|21313498|ref|NP_077244.1|	194	14	65	0.75	0.94	0	52	97.8	1e-19	--	PPPDE peptidase domain-containing protein 1 [Mus musculus] >gi|51701350|sp|Q9D291.1|PPDE1_MOUSE RecName: Full=PPPDE peptidase domain-containing protein 1; AltName: Full=Protein FAM152A >gi|12805455|gb|AAH02200.1| PPPDE peptidase domain containing 1 [Mus musculus] >gi|28386154|gb|AAH46816.1| Pppde1 protein [Mus musculus] >gi|148681237|gb|EDL13184.1| RIKEN cDNA 5830417C01, isoform CRA_a [Mus muscul…
Unigene28654_Ex-zai-2	160	160	5	gi|38708309|ref|NP_057160.2|	194	14	65	0.75	0.94	0	52	97.8	1e-19	--	PPPDE peptidase domain-containing protein 1 [Homo sapiens] >gi|51827943|sp|Q9BSY9.1|PPDE1_HUMAN RecName: Full=PPPDE peptidase domain-containing protein 1; AltName: Full=Protein FAM152A >gi|13325352|gb|AAH04485.1| PPPDE peptidase domain containing 1 [Homo sapiens] >gi|55665377|emb|CAH70880.1| family with sequence similarity 152, member A [Homo sapiens] >gi|119597522|gb|EAW77116.1| chromosome 1 ope…
Unigene28654_Ex-zai-2	160	160	5	gi|62078481|ref|NP_001013895.1|	194	14	65	0.75	0.94	0	52	97.4	1e-19	--	PPPDE peptidase domain-containing protein 1 [Rattus norvegicus] >gi|81883843|sp|Q5XIT6.1|PPDE1_RAT RecName: Full=PPPDE peptidase domain-containing protein 1; AltName: Full=Protein FAM152A >gi|53734198|gb|AAH83584.1| PPPDE peptidase domain containing 1 [Rattus norvegicus]
Unigene28663_Ex-zai-2	160	160	5	gi|307195683|gb|EFN77525.1|	2029	1073	1124	0.88	0.94	0	52	105	5e-22	--	Inositol hexakisphosphate and diphosphoinositol-pentakisphosphate kinase [Harpegnathos saltator]
Unigene28663_Ex-zai-2	160	160	5	gi|110767908|ref|XP_001121057.1|	1154	811	862	0.88	0.94	0	52	105	5e-22	--	PREDICTED: similar to lethal (1) G0196 CG14616-PD, isoform D, partial [Apis mellifera]
Unigene28663_Ex-zai-2	160	160	5	gi|307174137|gb|EFN64795.1|	1896	903	954	0.86	0.94	0	52	105	6e-22	--	Inositol hexakisphosphate and diphosphoinositol-pentakisphosphate kinase [Camponotus floridanus]
Unigene28663_Ex-zai-2	160	160	5	gi|158287063|ref|XP_560130.3|	1296	882	933	0.86	0.92	0	52	102	4e-21	--	AGAP000926-PA [Anopheles gambiae str. PEST] >gi|157019728|gb|EAL41658.3| AGAP000926-PA [Anopheles gambiae str. PEST]
Unigene28663_Ex-zai-2	160	160	5	gi|223029551|gb|ACM78497.1|	316	69	120	0.86	0.9	0	52	102	5e-21	--	MIP02980p [Drosophila melanogaster]
Unigene28663_Ex-zai-2	160	160	5	gi|221500723|ref|NP_001097041.2|	1846	899	950	0.86	0.9	0	52	102	5e-21	--	lethal (1) G0196, isoform K [Drosophila melanogaster] >gi|220901848|gb|ABW09458.2| lethal (1) G0196, isoform K [Drosophila melanogaster]
Unigene28663_Ex-zai-2	160	160	5	gi|221500718|ref|NP_788953.2|	1447	899	950	0.86	0.9	0	52	102	5e-21	--	lethal (1) G0196, isoform J [Drosophila melanogaster] >gi|220901847|gb|AAN09573.2| lethal (1) G0196, isoform J [Drosophila melanogaster]
Unigene28663_Ex-zai-2	160	160	5	gi|221500714|ref|NP_788950.2|	1696	899	950	0.86	0.9	0	52	102	5e-21	--	lethal (1) G0196, isoform I [Drosophila melanogaster] >gi|239938731|sp|Q9VR59.2|VIP1_DROME RecName: Full=Inositol hexakisphosphate and diphosphoinositol-pentakisphosphate kinase; AltName: Full=InsP6 and PP-IP5 kinase >gi|220901846|gb|AAN09569.2| lethal (1) G0196, isoform I [Drosophila melanogaster]
Unigene28663_Ex-zai-2	160	160	5	gi|221500709|ref|NP_788952.2|	1416	1010	1061	0.86	0.9	0	52	102	5e-21	--	lethal (1) G0196, isoform H [Drosophila melanogaster] >gi|220901845|gb|AAN09570.3| lethal (1) G0196, isoform H [Drosophila melanogaster]
Unigene28663_Ex-zai-2	160	160	5	gi|221500704|ref|NP_788951.2|	1300	899	950	0.86	0.9	0	52	102	5e-21	--	lethal (1) G0196, isoform G [Drosophila melanogaster] >gi|220901844|gb|AAN09571.2| lethal (1) G0196, isoform G [Drosophila melanogaster]
Unigene28663_Ex-zai-2	160	160	5	gi|198470296|ref|XP_001355286.2|	2125	1230	1281	0.86	0.9	0	52	102	5e-21	--	GA13115 [Drosophila pseudoobscura pseudoobscura] >gi|198145382|gb|EAL32343.2| GA13115 [Drosophila pseudoobscura pseudoobscura]
Unigene28663_Ex-zai-2	160	160	5	gi|195564316|ref|XP_002105767.1|	375	172	223	0.86	0.9	0	52	102	5e-21	--	GD24414 [Drosophila simulans] >gi|194201642|gb|EDX15218.1| GD24414 [Drosophila simulans]
Unigene28663_Ex-zai-2	160	160	5	gi|195482387|ref|XP_002102026.1|	1764	917	968	0.86	0.9	0	52	102	5e-21	--	GE17941 [Drosophila yakuba] >gi|194189550|gb|EDX03134.1| GE17941 [Drosophila yakuba]
Unigene28663_Ex-zai-2	160	160	5	gi|195447832|ref|XP_002071390.1|	2006	924	975	0.86	0.9	0	52	102	5e-21	--	GK25772 [Drosophila willistoni] >gi|194167475|gb|EDW82376.1| GK25772 [Drosophila willistoni]
Unigene28663_Ex-zai-2	160	160	5	gi|195393512|ref|XP_002055398.1|	2061	767	818	0.86	0.9	0	52	102	5e-21	--	GJ18811 [Drosophila virilis] >gi|194149908|gb|EDW65599.1| GJ18811 [Drosophila virilis]
Unigene28663_Ex-zai-2	160	160	5	gi|195356161|ref|XP_002044549.1|	1502	738	789	0.86	0.9	0	52	102	5e-21	--	GM11733 [Drosophila sechellia] >gi|194132171|gb|EDW53798.1| GM11733 [Drosophila sechellia]
Unigene28663_Ex-zai-2	160	160	5	gi|195169016|ref|XP_002025324.1|	1590	721	772	0.86	0.9	0	52	102	5e-21	--	GL13299 [Drosophila persimilis] >gi|194108780|gb|EDW30823.1| GL13299 [Drosophila persimilis]
Unigene28663_Ex-zai-2	160	160	5	gi|195135045|ref|XP_002011946.1|	1188	762	813	0.86	0.9	0	52	102	5e-21	--	GI14473 [Drosophila mojavensis] >gi|193909200|gb|EDW08067.1| GI14473 [Drosophila mojavensis]
Unigene28663_Ex-zai-2	160	160	5	gi|195049287|ref|XP_001992689.1|	1551	748	799	0.86	0.9	0	52	102	5e-21	--	GH24076 [Drosophila grimshawi] >gi|193893530|gb|EDV92396.1| GH24076 [Drosophila grimshawi]
Unigene28663_Ex-zai-2	160	160	5	gi|194897821|ref|XP_001978729.1|	1359	917	968	0.86	0.9	0	52	102	5e-21	--	GG19746 [Drosophila erecta] >gi|190650378|gb|EDV47656.1| GG19746 [Drosophila erecta]
Unigene28673_Ex-zai-2	160	152	3	gi|158284687|ref|XP_307770.4|	1627	583	634	0.61	0.64	0.07	54	64.7	1e-09	--	AGAP003261-PA [Anopheles gambiae str. PEST] >gi|157020908|gb|EAA03543.4| AGAP003261-PA [Anopheles gambiae str. PEST]
Unigene28673_Ex-zai-2	160	155	3	gi|195427587|ref|XP_002061858.1|	2396	815	870	0.55	0.58	0.08	56	58.9	5e-08	--	GK16962 [Drosophila willistoni] >gi|194157943|gb|EDW72844.1| GK16962 [Drosophila willistoni]
Unigene28673_Ex-zai-2	160	152	3	gi|193606301|ref|XP_001944242.1|	1280	871	927	0.48	0.56	0.19	62	57.8	1e-07	--	PREDICTED: similar to AGAP003261-PA, partial [Acyrthosiphon pisum]
Unigene28673_Ex-zai-2	160	152	3	gi|194874876|ref|XP_001973484.1|	1581	1109	1162	0.53	0.56	0.13	58	55.1	8e-07	--	GG16112 [Drosophila erecta] >gi|190655267|gb|EDV52510.1| GG16112 [Drosophila erecta]
Unigene28673_Ex-zai-2	160	152	3	gi|195019099|ref|XP_001984908.1|	2192	429	474	0.49	0.58	0.05	53	54.7	1e-06	--	GH14786 [Drosophila grimshawi] >gi|193898390|gb|EDV97256.1| GH14786 [Drosophila grimshawi]
Unigene28673_Ex-zai-2	160	152	6	gi|194749683|ref|XP_001957268.1|	2391	887	942	0.46	0.55	0.12	56	53.9	2e-06	--	GF25319, isoform A [Drosophila ananassae] >gi|190624550|gb|EDV40074.1| GF25319, isoform A [Drosophila ananassae]
Unigene28673_Ex-zai-2	160	152	3	gi|24667472|ref|NP_649220.1|	2284	667	723	0.45	0.53	0.16	60	53.5	2e-06	--	CG5847 [Drosophila melanogaster] >gi|7296302|gb|AAF51592.1| CG5847 [Drosophila melanogaster]
Unigene28673_Ex-zai-2	160	152	3	gi|195495895|ref|XP_002095461.1|	1042	826	882	0.5	0.57	0.12	57	52.8	4e-06	--	GE19679 [Drosophila yakuba] >gi|194181562|gb|EDW95173.1| GE19679 [Drosophila yakuba]
Unigene28673_Ex-zai-2	160	152	3	gi|195127890|ref|XP_002008400.1|	2351	2033	2078	0.52	0.58	0.05	53	52.0	6e-06	--	GI11840 [Drosophila mojavensis] >gi|193920009|gb|EDW18876.1| GI11840 [Drosophila mojavensis]
Unigene28673_Ex-zai-2	160	152	3	gi|195591845|ref|XP_002085649.1|	1004	787	843	0.45	0.57	0.12	57	51.6	8e-06	--	GD14884 [Drosophila simulans] >gi|194197658|gb|EDX11234.1| GD14884 [Drosophila simulans]
Unigene28673_Ex-zai-2	160	155	3	gi|195377666|ref|XP_002047609.1|	933	625	671	0.51	0.55	0.05	54	51.6	8e-06	--	GJ13539 [Drosophila virilis] >gi|194154767|gb|EDW69951.1| GJ13539 [Drosophila virilis]
Unigene28673_Ex-zai-2	160	152	3	gi|194749685|ref|XP_001957269.1|	940	548	601	0.51	0.59	0.07	54	51.6	8e-06	--	GF25319, isoform B [Drosophila ananassae] >gi|190624551|gb|EDV40075.1| GF25319, isoform B [Drosophila ananassae]
Unigene28690_Ex-zai-2	160	160	2	gi|73978898|ref|XP_539823.2|	874	375	427	0.9	0.94	0	53	110	2e-23	--	PREDICTED: similar to Solute carrier family 23, member 2 (Sodium-dependent vitamin C transporter 2) (mSVCT2) (Na(+)/L-ascorbic acid transporter 2) (Yolk sac permease-like molecule 2) [Canis familiaris]
Unigene28690_Ex-zai-2	160	160	2	gi|291391097|ref|XP_002712035.1|	579	346	398	0.88	0.94	0	53	109	3e-23	--	PREDICTED: sodium-dependent nucleobase transporter 1-like [Oryctolagus cuniculus]
Unigene28690_Ex-zai-2	160	160	2	gi|301624367|ref|XP_002941478.1|	612	356	408	0.86	0.96	0	53	108	6e-23	--	PREDICTED: solute carrier family 23 member 2-like [Xenopus (Silurana) tropicalis]
Unigene28690_Ex-zai-2	160	160	2	gi|220679040|emb|CAX14411.1|	619	350	402	0.86	0.96	0	53	108	6e-23	--	novel protein similar to vertebrate solute carrier family 23 (nucleobase transporters), member 2 (SLC23A2, zgc:110789) [Danio rerio]
Unigene28690_Ex-zai-2	160	160	2	gi|94732097|emb|CAK11020.1|	515	334	386	0.86	0.96	0	53	108	6e-23	--	novel protein similar to vertebrate solute carrier family 23 (nucleobase transporters) [Danio rerio]
Unigene28690_Ex-zai-2	160	160	2	gi|60416016|gb|AAH90768.1|	619	350	402	0.86	0.96	0	53	108	6e-23	--	Zgc:110789 [Danio rerio] >gi|182889654|gb|AAI65468.1| Zgc:110789 protein [Danio rerio]
Unigene28690_Ex-zai-2	160	160	2	gi|301784503|ref|XP_002927669.1|	630	348	400	0.86	0.94	0	53	108	8e-23	--	PREDICTED: solute carrier family 23 member 2-like [Ailuropoda melanoleuca]
Unigene28690_Ex-zai-2	160	160	2	gi|194209921|ref|XP_001497573.2|	690	423	475	0.84	0.94	0	53	107	1e-22	--	PREDICTED: similar to Solute carrier family 23 member 1 (Sodium-dependent vitamin C transporter 1) (hSVCT1) (Na(+)/L-ascorbic acid transporter 1) (Yolk sac permease-like molecule 3) [Equus caballus]
Unigene28690_Ex-zai-2	160	160	2	gi|293358503|ref|XP_231601.5|	746	454	506	0.84	0.94	0	53	107	1e-22	--	PREDICTED: similar to Solute carrier family 23, member 2 (Sodium-dependent vitamin C transporter 2) [Rattus norvegicus]
Unigene28690_Ex-zai-2	160	160	2	gi|284010030|dbj|BAI66650.1|	614	348	400	0.84	0.94	0	53	107	1e-22	--	sodium-dependent nucleobase transporter 1 [Rattus norvegicus]
Unigene28690_Ex-zai-2	160	160	2	gi|148681725|gb|EDL13672.1|	432	288	340	0.84	0.94	0	53	107	1e-22	--	mCG114577 [Mus musculus]
Unigene28690_Ex-zai-2	160	160	2	gi|49522700|gb|AAH75651.1|	322	216	268	0.84	0.94	0	53	107	1e-22	--	RIKEN cDNA 2010107G12 gene [Mus musculus]
Unigene28690_Ex-zai-2	160	160	2	gi|296488252|gb|DAA30365.1|	609	348	400	0.83	0.94	0	53	107	2e-22	--	solute carrier family 23 member 2-like [Bos taurus]
Unigene28690_Ex-zai-2	160	160	2	gi|296480012|gb|DAA22127.1|	458	197	249	0.83	0.94	0	53	107	2e-22	--	solute carrier family 23 member 2-like [Bos taurus]
Unigene28690_Ex-zai-2	160	160	2	gi|291227561|ref|XP_002733752.1|	606	358	410	0.84	0.94	0	53	105	5e-22	--	PREDICTED: CG6293-like [Saccoglossus kowalevskii]
Unigene28690_Ex-zai-2	160	160	5	gi|194209918|ref|XP_001497692.2|	618	206	257	0.82	0.94	0	52	104	1e-21	--	PREDICTED: similar to solute carrier family 23 (nucleobase transporters), member 1 [Equus caballus]
Unigene28690_Ex-zai-2	160	160	5	gi|301615305|ref|XP_002937113.1|	631	393	444	0.84	0.96	0	52	103	1e-21	--	PREDICTED: solute carrier family 23 member 1-like [Xenopus (Silurana) tropicalis]
Unigene28690_Ex-zai-2	160	160	5	gi|189537336|ref|XP_001339365.2|	609	366	417	0.8	0.96	0	52	103	2e-21	--	PREDICTED: solute carrier family 23 member 2-like [Danio rerio]
Unigene28690_Ex-zai-2	160	160	5	gi|194209916|ref|XP_001497730.2|	889	466	517	0.8	0.92	0	52	102	5e-21	--	PREDICTED: similar to Solute carrier family 23 member 1 (Sodium-dependent vitamin C transporter 1) (Na(+)/L-ascorbic acid transporter 1) [Equus caballus]
Unigene28690_Ex-zai-2	160	160	2	gi|291238586|ref|XP_002739214.1|	702	427	479	0.77	0.88	0	53	95.1	7e-19	--	PREDICTED: solute carrier family 23 member 1-like [Saccoglossus kowalevskii]
Unigene28693_Ex-zai-2	160	160	11	gi|156546598|ref|XP_001602252.1|	416	267	323	0.68	0.73	0.12	57	75.9	4e-13	--	PREDICTED: similar to Homeobox protein GBX-1 (Gastrulation and brain-specific homeobox protein 1) [Nasonia vitripennis]
Unigene28693_Ex-zai-2	160	160	2	gi|195581828|ref|XP_002080732.1|	479	346	397	0.71	0.77	0	53	72.8	4e-12	--	GD10643 [Drosophila simulans] >gi|194192741|gb|EDX06317.1| GD10643 [Drosophila simulans]
Unigene28693_Ex-zai-2	160	160	2	gi|195474978|ref|XP_002089763.1|	479	344	395	0.71	0.77	0	53	72.4	5e-12	--	GE19264 [Drosophila yakuba] >gi|194175864|gb|EDW89475.1| GE19264 [Drosophila yakuba]
Unigene28693_Ex-zai-2	160	160	2	gi|195332755|ref|XP_002033059.1|	477	344	395	0.69	0.79	0	53	72.4	5e-12	--	GM21108 [Drosophila sechellia] >gi|194125029|gb|EDW47072.1| GM21108 [Drosophila sechellia]
Unigene28693_Ex-zai-2	160	160	2	gi|194863230|ref|XP_001970340.1|	478	345	396	0.71	0.77	0	53	72.4	5e-12	--	GG23425 [Drosophila erecta] >gi|190662207|gb|EDV59399.1| GG23425 [Drosophila erecta]
Unigene28693_Ex-zai-2	160	160	2	gi|194755210|ref|XP_001959885.1|	474	341	392	0.71	0.77	0	53	72.4	5e-12	--	GF11812 [Drosophila ananassae] >gi|190621183|gb|EDV36707.1| GF11812 [Drosophila ananassae]
Unigene28693_Ex-zai-2	160	160	20	gi|307166892|gb|EFN60800.1|	460	290	336	0.72	0.76	0	47	71.6	8e-12	--	Homeobox protein GBX-1 [Camponotus floridanus]
Unigene28693_Ex-zai-2	160	160	2	gi|1016748|gb|AAA97404.1|	485	348	399	0.69	0.77	0	53	71.2	1e-11	--	unplugged [Drosophila melanogaster]
Unigene28693_Ex-zai-2	160	160	2	gi|17137170|ref|NP_477146.1|	485	348	399	0.69	0.77	0	53	71.2	1e-11	--	unplugged [Drosophila melanogaster] >gi|122102583|sp|Q4V5A3.1|UNPG_DROME RecName: Full=Homeobox protein unplugged >gi|7303924|gb|AAF58968.1| unplugged [Drosophila melanogaster] >gi|66771715|gb|AAY55169.1| IP14723p [Drosophila melanogaster]
Unigene28693_Ex-zai-2	160	160	17	gi|307212743|gb|EFN88419.1|	259	83	130	0.7	0.72	0	48	70.9	1e-11	--	Homeobox protein GBX-2 [Harpegnathos saltator]
Unigene28693_Ex-zai-2	160	160	2	gi|110749636|ref|XP_001121332.1|	432	290	339	0.67	0.77	0	53	70.9	1e-11	--	PREDICTED: similar to unplugged CG1650-PA [Apis mellifera]
Unigene28693_Ex-zai-2	160	160	2	gi|195401400|ref|XP_002059301.1|	490	352	403	0.69	0.75	0	53	70.5	2e-11	--	GJ18251 [Drosophila virilis] >gi|194142307|gb|EDW58713.1| GJ18251 [Drosophila virilis]
Unigene28693_Ex-zai-2	160	160	2	gi|195154781|ref|XP_002018291.1|	491	352	403	0.69	0.75	0	53	70.5	2e-11	--	GL16839 [Drosophila persimilis] >gi|194114087|gb|EDW36130.1| GL16839 [Drosophila persimilis]
Unigene28693_Ex-zai-2	160	160	2	gi|125809459|ref|XP_001361128.1|	491	352	403	0.69	0.75	0	53	70.5	2e-11	--	GA14073 [Drosophila pseudoobscura pseudoobscura] >gi|122121193|sp|Q28ZA9.1|UNPG_DROPS RecName: Full=Homeobox protein unplugged >gi|54636302|gb|EAL25705.1| GA14073 [Drosophila pseudoobscura pseudoobscura]
Unigene28693_Ex-zai-2	160	160	2	gi|195442103|ref|XP_002068799.1|	500	356	407	0.69	0.75	0	53	70.1	2e-11	--	GK17836 [Drosophila willistoni] >gi|194164884|gb|EDW79785.1| GK17836 [Drosophila willistoni]
Unigene28693_Ex-zai-2	160	160	2	gi|195026859|ref|XP_001986351.1|	514	367	418	0.69	0.73	0	53	70.1	2e-11	--	GH20573 [Drosophila grimshawi] >gi|193902351|gb|EDW01218.1| GH20573 [Drosophila grimshawi]
Unigene28693_Ex-zai-2	160	160	2	gi|195119304|ref|XP_002004171.1|	469	333	384	0.67	0.75	0	53	69.3	4e-11	--	GI19766 [Drosophila mojavensis] >gi|193909239|gb|EDW08106.1| GI19766 [Drosophila mojavensis]
Unigene28693_Ex-zai-2	160	160	2	gi|157133629|ref|XP_001662948.1|	193	85	141	0.67	0.74	0.1	59	69.3	4e-11	--	gbx homeobox protein [Aedes aegypti] >gi|108870751|gb|EAT34976.1| gbx homeobox protein [Aedes aegypti]
Unigene28693_Ex-zai-2	160	160	2	gi|158286612|ref|XP_308835.4|	580	385	444	0.65	0.73	0.11	60	68.2	9e-11	--	AGAP006923-PA [Anopheles gambiae str. PEST] >gi|157020551|gb|EAA04094.4| AGAP006923-PA [Anopheles gambiae str. PEST]
Unigene28693_Ex-zai-2	160	160	44	gi|27528346|emb|CAD43609.1|	232	149	187	0.79	0.84	0	39	66.2	3e-10	--	homeobox protein [Platynereis dumerilii]
Unigene28705_Ex-zai-2	160	160	2	gi|226374370|gb|ABB55269.2|	801	301	353	0.77	0.81	0	53	96.7	2e-19	--	peroxinectin [Fenneropenaeus chinensis]
Unigene28705_Ex-zai-2	160	160	2	gi|15718457|gb|AAL05973.1|AF188840_1	778	278	330	0.77	0.81	0	53	94.7	9e-19	--	peroxinectin [Penaeus monodon]
Unigene28705_Ex-zai-2	160	160	2	gi|194024912|gb|ACF32960.1|	794	277	329	0.75	0.79	0	53	91.7	7e-18	--	peroxinectin [Scylla serrata]
Unigene28705_Ex-zai-2	160	160	8	gi|1150532|emb|CAA62752.1|	818	316	366	0.66	0.8	0	51	86.7	2e-16	--	peroxinectin [Pacifastacus leniusculus]
Unigene28705_Ex-zai-2	160	160	11	gi|193669117|ref|XP_001946672.1|	827	318	367	0.5	0.54	0	50	56.6	3e-07	--	PREDICTED: similar to peroxinectin [Acyrthosiphon pisum]
Unigene28714_Ex-zai-2	160	158	3	gi|19073347|gb|AAL84771.1|AF474966_1	155	17	68	0.88	0.92	0	52	96.3	3e-19	--	myosin heavy chain [Glyptonotus antarcticus]
Unigene28714_Ex-zai-2	160	158	3	gi|19073351|gb|AAL84773.1|AF474968_1	179	27	78	0.88	0.92	0	52	96.3	3e-19	--	myosin heavy chain [Idotea resecata]
Unigene28714_Ex-zai-2	160	158	3	gi|19073353|gb|AAL84774.1|AF474969_1	161	22	73	0.82	0.92	0	52	94.4	1e-18	--	myosin heavy chain [Homarus gammarus]
Unigene28714_Ex-zai-2	160	158	3	gi|22506753|gb|AAM97640.1|	222	50	101	0.82	0.9	0	52	93.2	3e-18	--	myosin heavy chain type II [Lepisma saccharina]
Unigene28714_Ex-zai-2	160	158	3	gi|195979071|gb|ACG63701.1|	205	36	87	0.84	0.88	0	52	92.4	4e-18	--	myosin heavy chain [Gammarus duebeni]
Unigene28714_Ex-zai-2	160	158	3	gi|195979069|gb|ACG63700.1|	204	36	87	0.84	0.88	0	52	92.4	4e-18	--	myosin heavy chain [Gammarus duebeni]
Unigene28714_Ex-zai-2	160	158	3	gi|195979067|gb|ACG63699.1|	203	36	87	0.84	0.88	0	52	92.4	4e-18	--	myosin heavy chain [Gammarus duebeni]
Unigene28714_Ex-zai-2	160	158	3	gi|195979065|gb|ACG63698.1|	204	36	87	0.84	0.88	0	52	92.4	4e-18	--	myosin heavy chain [Gammarus oceanicus]
Unigene28714_Ex-zai-2	160	158	3	gi|195979063|gb|ACG63697.1|	474	334	385	0.84	0.88	0	52	92.4	4e-18	--	myosin heavy chain [Gammarus duebeni]
Unigene28714_Ex-zai-2	160	158	3	gi|195979061|gb|ACG63696.1|	475	334	385	0.84	0.88	0	52	92.4	4e-18	--	myosin heavy chain [Gammarus duebeni]
Unigene28714_Ex-zai-2	160	158	3	gi|22506745|gb|AAM97636.1|	227	50	101	0.86	0.88	0	52	92.4	4e-18	--	myosin heavy chain type II [Euscorpius flavicaudis]
Unigene28714_Ex-zai-2	160	158	3	gi|19073359|gb|AAL84777.1|AF474972_1	171	22	73	0.84	0.88	0	52	92.0	6e-18	--	myosin heavy chain [Homarus gammarus]
Unigene28714_Ex-zai-2	160	158	3	gi|189239939|ref|XP_001813596.1|	1960	528	579	0.8	0.86	0	52	90.5	2e-17	--	PREDICTED: similar to Myosin heavy chain CG17927-PF isoform 3 [Tribolium castaneum]
Unigene28714_Ex-zai-2	160	158	3	gi|189239937|ref|XP_001814083.1|	1960	528	579	0.8	0.86	0	52	90.5	2e-17	--	PREDICTED: similar to Myosin heavy chain CG17927-PF isoform 6 [Tribolium castaneum]
Unigene28714_Ex-zai-2	160	158	3	gi|189239935|ref|XP_001813466.1|	1960	528	579	0.8	0.86	0	52	90.5	2e-17	--	PREDICTED: similar to Myosin heavy chain CG17927-PF isoform 2 [Tribolium castaneum]
Unigene28714_Ex-zai-2	160	158	3	gi|189239933|ref|XP_001813779.1|	1960	528	579	0.8	0.86	0	52	90.5	2e-17	--	PREDICTED: similar to Myosin heavy chain CG17927-PF isoform 4 [Tribolium castaneum]
Unigene28714_Ex-zai-2	160	158	3	gi|189239931|ref|XP_001813815.1|	1960	528	579	0.8	0.86	0	52	90.5	2e-17	--	PREDICTED: similar to Myosin heavy chain CG17927-PF isoform 5 [Tribolium castaneum]
Unigene28714_Ex-zai-2	160	158	3	gi|189239929|ref|XP_001813306.1|	1960	528	579	0.8	0.86	0	52	90.5	2e-17	--	PREDICTED: similar to Myosin heavy chain CG17927-PF isoform 1 [Tribolium castaneum]
Unigene28714_Ex-zai-2	160	158	3	gi|189239927|ref|XP_001814139.1|	1960	528	579	0.8	0.86	0	52	90.5	2e-17	--	PREDICTED: similar to Myosin heavy chain CG17927-PF isoform 7 [Tribolium castaneum]
Unigene28714_Ex-zai-2	160	158	3	gi|19073343|gb|AAL84769.1|AF474964_1	145	22	73	0.8	0.88	0	52	90.1	2e-17	--	myosin heavy chain [Eulimnogammarus verrucosus]
Unigene28718_Ex-zai-2	160	3	158	gi|308489155|ref|XP_003106771.1|	456	147	198	0.98	1	0	52	105	5e-22	--	CRE-TBB-4 protein [Caenorhabditis remanei] >gi|308253425|gb|EFO97377.1| CRE-TBB-4 protein [Caenorhabditis remanei]
Unigene28718_Ex-zai-2	160	3	158	gi|308512299|ref|XP_003118332.1|	441	147	198	0.98	1	0	52	105	5e-22	--	CRE-MEC-7 protein [Caenorhabditis remanei] >gi|308238978|gb|EFO82930.1| CRE-MEC-7 protein [Caenorhabditis remanei]
Unigene28718_Ex-zai-2	160	3	158	gi|163883661|gb|ABY48070.1|	270	94	145	0.98	1	0	52	105	5e-22	--	beta-tubulin [Leucoraja erinacea]
Unigene28718_Ex-zai-2	160	3	158	gi|163883658|gb|ABY48069.1|	426	147	198	0.98	1	0	52	105	5e-22	--	beta-tubulin [Squalus acanthias]
Unigene28718_Ex-zai-2	160	3	158	gi|307758762|gb|EFO17996.1|	445	147	198	0.98	1	0	52	105	5e-22	--	tubulin beta-4 chain [Loa loa]
Unigene28718_Ex-zai-2	160	3	158	gi|301786965|ref|XP_002928912.1|	330	147	198	0.98	1	0	52	105	5e-22	--	PREDICTED: tubulin beta chain-like [Ailuropoda melanoleuca]
Unigene28718_Ex-zai-2	160	3	158	gi|301781528|ref|XP_002926166.1|	445	147	198	0.98	1	0	52	105	5e-22	--	PREDICTED: LOW QUALITY PROTEIN: tubulin beta-2C chain-like [Ailuropoda melanoleuca]
Unigene28718_Ex-zai-2	160	3	158	gi|297685832|ref|XP_002820477.1|	299	1	52	0.98	1	0	52	105	5e-22	--	PREDICTED: tubulin beta-2C chain-like isoform 2 [Pongo abelii]
Unigene28718_Ex-zai-2	160	3	158	gi|296434304|ref|NP_001171819.1|	447	147	198	0.98	1	0	52	105	5e-22	--	tubulin, beta, 2-like [Saccoglossus kowalevskii]
Unigene28718_Ex-zai-2	160	3	158	gi|296434297|ref|NP_001171814.1|	447	147	198	0.98	1	0	52	105	5e-22	--	tubulin, beta 2C-like [Saccoglossus kowalevskii]
Unigene28718_Ex-zai-2	160	3	158	gi|296317309|ref|NP_001171743.1|	445	147	198	0.98	1	0	52	105	5e-22	--	tubulin beta chain-like [Saccoglossus kowalevskii]
Unigene28718_Ex-zai-2	160	3	158	gi|295314924|gb|ADF97612.1|	445	147	198	0.98	1	0	52	105	5e-22	--	tubulin beta 1 [Hypophthalmichthys molitrix]
Unigene28718_Ex-zai-2	160	3	158	gi|291395962|ref|XP_002714405.1|	444	147	198	0.98	1	0	52	105	5e-22	--	PREDICTED: tubulin, beta 5-like [Oryctolagus cuniculus]
Unigene28718_Ex-zai-2	160	3	158	gi|291243365|ref|XP_002741583.1|	447	147	198	0.98	1	0	52	105	5e-22	--	PREDICTED: tubulin, beta 2C-like [Saccoglossus kowalevskii]
Unigene28718_Ex-zai-2	160	3	158	gi|291242757|ref|XP_002741272.1|	447	147	198	0.98	1	0	52	105	5e-22	--	PREDICTED: tubulin beta-3-like [Saccoglossus kowalevskii]
Unigene28718_Ex-zai-2	160	3	158	gi|291242748|ref|XP_002741271.1|	446	147	198	0.98	1	0	52	105	5e-22	--	PREDICTED: tubulin, beta 2C-like [Saccoglossus kowalevskii]
Unigene28718_Ex-zai-2	160	3	158	gi|291242702|ref|XP_002741245.1|	234	147	198	0.98	1	0	52	105	5e-22	--	PREDICTED: tubulin, beta 2C-like [Saccoglossus kowalevskii]
Unigene28718_Ex-zai-2	160	3	158	gi|291233707|ref|XP_002736793.1|	359	59	110	0.98	1	0	52	105	5e-22	--	PREDICTED: Tubulin beta chain-like, partial [Saccoglossus kowalevskii]
Unigene28718_Ex-zai-2	160	3	158	gi|291230764|ref|XP_002735335.1|	354	54	105	0.98	1	0	52	105	5e-22	--	PREDICTED: tubulin, beta, 2-like, partial [Saccoglossus kowalevskii]
Unigene28718_Ex-zai-2	160	3	158	gi|226489290|emb|CAX75789.1|	443	147	198	0.98	1	0	52	105	5e-22	--	Tubulin beta-2C chain [Schistosoma japonicum]
Unigene28739_Ex-zai-2	160	155	3	gi|46309585|ref|NP_908998.1|	1744	1378	1421	0.62	0.74	0	51	60.1	2e-08	--	retrotransposon-like protein 1 [Mus musculus] >gi|81865170|sp|Q7M732.1|RTL1_MOUSE RecName: Full=Retrotransposon-like protein 1; AltName: Full=Mammalian retrotransposon derived protein 1; AltName: Full=Paternally expressed gene 11 protein; AltName: Full=Retrotransposon-derived protein PEG11 >gi|31621286|tpg|DAA01153.1| TPA_exp: RTl1 [Mus musculus] >gi|193735071|gb|ACF20046.1| retrotransposon-like …
Unigene28739_Ex-zai-2	160	146	3	gi|297678191|ref|XP_002816965.1|	1373	778	818	0.62	0.77	0	48	58.2	9e-08	--	PREDICTED: tau-tubulin kinase 1-like isoform 2 [Pongo abelii]
Unigene28739_Ex-zai-2	160	146	3	gi|297678189|ref|XP_002816964.1|	1323	728	768	0.62	0.77	0	48	58.2	9e-08	--	PREDICTED: tau-tubulin kinase 1-like isoform 1 [Pongo abelii]
Unigene28739_Ex-zai-2	160	158	3	gi|297290898|ref|XP_001088342.2|	1273	679	723	0.59	0.73	0	52	58.2	9e-08	--	PREDICTED: tau-tubulin kinase 1 [Macaca mulatta]
Unigene28739_Ex-zai-2	160	146	3	gi|194039323|ref|XP_001929339.1|	1336	760	800	0.62	0.77	0	48	58.2	9e-08	--	PREDICTED: similar to tau tubulin kinase 1 [Sus scrofa]
Unigene28739_Ex-zai-2	160	146	3	gi|114691761|ref|XP_001140477.1|	295	73	113	0.64	0.75	0	48	58.2	9e-08	--	PREDICTED: similar to transcript Y 7 [Pan troglodytes]
Unigene28739_Ex-zai-2	160	146	3	gi|114691730|ref|XP_001137389.1|	297	73	113	0.64	0.75	0	48	58.2	9e-08	--	PREDICTED: similar to transcript Y 7 [Pan troglodytes] >gi|114691751|ref|XP_001138991.1| PREDICTED: similar to transcript Y 7 [Pan troglodytes]
Unigene28739_Ex-zai-2	160	146	3	gi|114691753|ref|XP_001139154.1|	483	260	300	0.64	0.75	0	48	58.2	9e-08	--	PREDICTED: similar to transcript Y 7 [Pan troglodytes]
Unigene28739_Ex-zai-2	160	146	3	gi|114691651|ref|XP_001172530.1|	481	259	299	0.64	0.75	0	48	58.2	9e-08	--	PREDICTED: similar to transcript Y 7 [Pan troglodytes]
Unigene28739_Ex-zai-2	160	152	3	gi|149636000|ref|XP_001508606.1|	1136	272	313	0.66	0.7	0	50	57.8	1e-07	--	PREDICTED: similar to myelin transcription factor 1 [Ornithorhynchus anatinus]
Unigene28739_Ex-zai-2	160	158	3	gi|123503773|ref|XP_001328596.1|	451	262	306	0.59	0.71	0	52	57.0	2e-07	--	exosome complex exonuclease [Trichomonas vaginalis G3]
Unigene28739_Ex-zai-2	160	146	3	gi|296198238|ref|XP_002806752.1|	1391	799	839	0.6	0.75	0	48	56.6	3e-07	--	PREDICTED: LOW QUALITY PROTEIN: tau-tubulin kinase 1-like [Callithrix jacchus]
Unigene28739_Ex-zai-2	160	146	3	gi|119624574|gb|EAX04169.1|	1371	778	818	0.6	0.77	0	48	56.6	3e-07	--	tau tubulin kinase 1, isoform CRA_c [Homo sapiens]
Unigene28739_Ex-zai-2	160	152	3	gi|124806942|ref|XP_001350871.1|	1989	413	455	0.62	0.74	0	50	56.6	3e-07	--	conserved Plasmodium protein [Plasmodium falciparum 3D7] >gi|23497000|gb|AAN36551.1| conserved Plasmodium protein [Plasmodium falciparum 3D7]
Unigene28739_Ex-zai-2	160	155	3	gi|148669418|gb|EDL01365.1|	60	10	53	0.6	0.72	0	51	56.6	3e-07	--	mCG146995 [Mus musculus]
Unigene28739_Ex-zai-2	160	146	3	gi|58761548|ref|NP_115927.1|	1321	728	768	0.6	0.77	0	48	56.6	3e-07	--	tau-tubulin kinase 1 [Homo sapiens] >gi|97203020|sp|Q5TCY1.2|TTBK1_HUMAN RecName: Full=Tau-tubulin kinase 1; AltName: Full=Brain-derived tau kinase >gi|123238560|emb|CAI20206.2| tau tubulin kinase 1 [Homo sapiens]
Unigene28739_Ex-zai-2	160	146	3	gi|86261874|dbj|BAE78660.1|	1321	728	768	0.6	0.77	0	48	56.6	3e-07	--	brain-derived tau kinase [Homo sapiens]
Unigene28739_Ex-zai-2	160	146	3	gi|14017927|dbj|BAB47484.1|	1270	677	717	0.6	0.77	0	48	56.6	3e-07	--	KIAA1855 protein [Homo sapiens]
Unigene28739_Ex-zai-2	160	1	156	gi|221509352|gb|EEE34921.1|	787	396	447	0.73	0.75	0	52	56.2	3e-07	--	zinc finger (C3HC4 type, RING finger) protein [Toxoplasma gondii VEG]
Unigene28739_Ex-zai-2	160	152	3	gi|307195039|gb|EFN77097.1|	683	94	136	0.62	0.72	0	50	56.2	3e-07	--	Nuclear factor 1 A-type [Harpegnathos saltator]
Unigene28747_Ex-zai-2	160	2	160	gi|91094939|ref|XP_967381.1|	801	105	157	0.84	0.94	0	53	103	1e-21	--	PREDICTED: similar to AGAP003484-PA [Tribolium castaneum]
Unigene28747_Ex-zai-2	160	2	160	gi|156552129|ref|XP_001605471.1|	895	142	194	0.81	0.94	0	53	102	5e-21	--	PREDICTED: similar to oxysterol binding protein [Nasonia vitripennis]
Unigene28747_Ex-zai-2	160	2	160	gi|307205671|gb|EFN83933.1|	1022	141	193	0.79	0.92	0	53	100	2e-20	--	Oxysterol-binding protein-related protein 8 [Harpegnathos saltator]
Unigene28747_Ex-zai-2	160	2	160	gi|307170877|gb|EFN62988.1|	910	150	202	0.79	0.92	0	53	100	2e-20	--	Oxysterol-binding protein-related protein 8 [Camponotus floridanus]
Unigene28747_Ex-zai-2	160	2	160	gi|110768010|ref|XP_624952.2|	898	154	206	0.79	0.92	0	53	100	2e-20	--	PREDICTED: similar to CG5077-PA, isoform A [Apis mellifera]
Unigene28747_Ex-zai-2	160	2	157	gi|281362130|ref|NP_732500.5|	958	60	111	0.82	0.94	0	52	100	2e-20	--	CG5077, isoform G [Drosophila melanogaster] >gi|272477068|gb|AAN13826.5| CG5077, isoform G [Drosophila melanogaster]
Unigene28747_Ex-zai-2	160	2	157	gi|281362126|ref|NP_650878.4|	816	59	110	0.82	0.94	0	52	100	2e-20	--	CG5077, isoform H [Drosophila melanogaster] >gi|272477066|gb|AAG22160.3| CG5077, isoform H [Drosophila melanogaster]
Unigene28747_Ex-zai-2	160	2	157	gi|255982632|gb|ACU45747.1|	817	60	111	0.82	0.94	0	52	100	2e-20	--	AT13393p [Drosophila melanogaster]
Unigene28747_Ex-zai-2	160	2	157	gi|260310400|gb|ACX36505.1|	798	59	110	0.82	0.94	0	52	100	2e-20	--	FI12001p [Drosophila melanogaster]
Unigene28747_Ex-zai-2	160	2	157	gi|221457882|ref|NP_001138086.1|	957	59	110	0.82	0.94	0	52	100	2e-20	--	CG5077, isoform E [Drosophila melanogaster] >gi|220903144|gb|ACL83542.1| CG5077, isoform E [Drosophila melanogaster]
Unigene28747_Ex-zai-2	160	2	157	gi|198452657|ref|XP_001358883.2|	804	71	122	0.82	0.94	0	52	100	2e-20	--	GA18643 [Drosophila pseudoobscura pseudoobscura] >gi|198132019|gb|EAL28026.2| GA18643 [Drosophila pseudoobscura pseudoobscura]
Unigene28747_Ex-zai-2	160	2	157	gi|195569486|ref|XP_002102740.1|	387	59	110	0.82	0.94	0	52	100	2e-20	--	GD19346 [Drosophila simulans] >gi|194198667|gb|EDX12243.1| GD19346 [Drosophila simulans]
Unigene28747_Ex-zai-2	160	2	157	gi|195498170|ref|XP_002096411.1|	782	59	110	0.82	0.94	0	52	100	2e-20	--	GE25661 [Drosophila yakuba] >gi|194182512|gb|EDW96123.1| GE25661 [Drosophila yakuba]
Unigene28747_Ex-zai-2	160	2	157	gi|195449782|ref|XP_002072222.1|	796	59	110	0.82	0.94	0	52	100	2e-20	--	GK22444 [Drosophila willistoni] >gi|194168307|gb|EDW83208.1| GK22444 [Drosophila willistoni]
Unigene28747_Ex-zai-2	160	2	157	gi|195391208|ref|XP_002054255.1|	791	59	110	0.82	0.94	0	52	100	2e-20	--	GJ24349 [Drosophila virilis] >gi|194152341|gb|EDW67775.1| GJ24349 [Drosophila virilis]
Unigene28747_Ex-zai-2	160	2	157	gi|195354018|ref|XP_002043498.1|	800	59	110	0.82	0.94	0	52	100	2e-20	--	GM23106 [Drosophila sechellia] >gi|194127639|gb|EDW49682.1| GM23106 [Drosophila sechellia]
Unigene28747_Ex-zai-2	160	2	157	gi|195112873|ref|XP_002000996.1|	780	59	110	0.82	0.94	0	52	100	2e-20	--	GI22227 [Drosophila mojavensis] >gi|193917590|gb|EDW16457.1| GI22227 [Drosophila mojavensis]
Unigene28747_Ex-zai-2	160	2	157	gi|195054180|ref|XP_001994004.1|	790	59	110	0.82	0.94	0	52	100	2e-20	--	GH22541 [Drosophila grimshawi] >gi|193895874|gb|EDV94740.1| GH22541 [Drosophila grimshawi]
Unigene28747_Ex-zai-2	160	2	157	gi|194899795|ref|XP_001979443.1|	744	5	56	0.82	0.94	0	52	100	2e-20	--	GG23845 [Drosophila erecta] >gi|190651146|gb|EDV48401.1| GG23845 [Drosophila erecta]
Unigene28747_Ex-zai-2	160	2	157	gi|194764755|ref|XP_001964494.1|	744	6	57	0.82	0.94	0	52	100	2e-20	--	GF23022 [Drosophila ananassae] >gi|190614766|gb|EDV30290.1| GF23022 [Drosophila ananassae]
Unigene28752_Ex-zai-2	160	160	2	gi|268565721|ref|XP_002639530.1|	58	2	54	0.62	0.86	0	53	73.2	3e-12	--	Hypothetical protein CBG04159 [Caenorhabditis briggsae]
Unigene28752_Ex-zai-2	160	160	2	gi|307192747|gb|EFN75846.1|	155	11	63	0.6	0.86	0	53	71.6	8e-12	--	G1/S-specific cyclin-D1 [Harpegnathos saltator]
Unigene28752_Ex-zai-2	160	157	2	gi|116283985|gb|AAH26291.1|	440	389	440	0.61	0.86	0	52	71.2	1e-11	--	SLC22A12 protein [Homo sapiens]
Unigene28752_Ex-zai-2	160	160	2	gi|294610692|gb|ADF27163.1|	64	11	63	0.58	0.86	0	53	70.1	2e-11	--	MIP20244p [Drosophila melanogaster]
Unigene28752_Ex-zai-2	160	157	2	gi|197246340|gb|AAI68572.1|	2259	2208	2259	0.59	0.86	0	52	70.1	2e-11	--	itpr2 protein [Xenopus (Silurana) tropicalis]
Unigene28752_Ex-zai-2	160	160	2	gi|83405621|gb|AAI10829.1|	390	338	390	0.58	0.86	0	53	70.1	2e-11	--	RUNX1 protein [Homo sapiens]
Unigene28752_Ex-zai-2	160	160	2	gi|83405744|gb|AAI11291.1|	418	363	415	0.58	0.84	0	53	70.1	2e-11	--	ADH1C protein [Bos taurus]
Unigene28752_Ex-zai-2	160	160	2	gi|268532588|ref|XP_002631422.1|	155	11	63	0.58	0.86	0	53	70.1	2e-11	--	Hypothetical protein CBG03276 [Caenorhabditis briggsae]
Unigene28752_Ex-zai-2	160	160	2	gi|268557034|ref|XP_002636506.1|	117	23	75	0.58	0.86	0	53	70.1	2e-11	--	Hypothetical protein CBG23181 [Caenorhabditis briggsae]
Unigene28752_Ex-zai-2	160	160	2	gi|126327783|ref|XP_001377390.1|	498	57	109	0.56	0.86	0	53	68.9	5e-11	--	PREDICTED: similar to LRRGT00033 [Monodelphis domestica]
Unigene28752_Ex-zai-2	160	151	2	gi|80474427|gb|AAI08388.1|	759	710	759	0.62	0.86	0	50	68.9	5e-11	--	Adam6 protein [Mus musculus]
Unigene28752_Ex-zai-2	160	152	3	gi|33086634|gb|AAP92629.1|	75	21	70	0.62	0.9	0	50	68.2	9e-11	--	Ba1-665 [Rattus norvegicus] >gi|37361878|gb|AAQ91052.1| LRRGT00096 [Rattus norvegicus]
Unigene28752_Ex-zai-2	160	152	3	gi|170580616|ref|XP_001895340.1|	167	79	131	0.64	0.84	0.05	53	67.4	1e-10	--	MNN4 protein [Brugia malayi]
Unigene28752_Ex-zai-2	160	160	2	gi|37361880|gb|AAQ91053.1|	900	137	189	0.56	0.84	0	53	67.0	2e-10	--	LRRGT00097 [Rattus norvegicus]
Unigene28752_Ex-zai-2	160	152	3	gi|170594750|ref|XP_001902117.1|	237	155	205	0.64	0.88	0.01	51	66.6	3e-10	--	cyclophilin-RNA interacting protein [Brugia malayi]
Unigene28752_Ex-zai-2	160	157	14	gi|117306697|gb|AAI26646.1|	295	248	295	0.62	0.85	0	48	66.2	3e-10	--	NSUN7 protein [Bos taurus]
Unigene28752_Ex-zai-2	160	157	11	gi|81674266|gb|AAI09616.1|	208	160	208	0.59	0.85	0	49	65.9	4e-10	--	Unknown (protein for IMAGE:8053229) [Bos taurus]
Unigene28752_Ex-zai-2	160	152	3	gi|115931431|ref|XP_001185218.1|	574	453	502	0.58	0.9	0	50	65.9	4e-10	--	PREDICTED: similar to Syne-1B [Strongylocentrotus purpuratus]
Unigene28752_Ex-zai-2	160	154	11	gi|134085565|gb|ABO52841.1|	491	444	491	0.6	0.85	0	48	65.5	6e-10	--	IP17579p [Drosophila melanogaster]
Unigene28752_Ex-zai-2	160	158	3	gi|66810249|ref|XP_638848.1|	1678	1182	1236	0.58	0.83	0.05	55	65.5	6e-10	--	PHD zinc finger-containing protein [Dictyostelium discoideum AX4] >gi|60467522|gb|EAL65544.1| PHD zinc finger-containing protein [Dictyostelium discoideum AX4]
Unigene28765_Ex-zai-2	160	5	157	gi|21928439|dbj|BAC05810.1|	346	25	75	0.43	0.7	0	51	61.6	8e-09	--	seven transmembrane helix receptor [Homo sapiens]
Unigene28765_Ex-zai-2	160	13	159	gi|261331295|emb|CBH14285.1|	151	58	106	0.42	0.69	0	49	60.5	2e-08	--	T. brucei spp.-specific protein [Trypanosoma brucei gambiense DAL972]
Unigene28765_Ex-zai-2	160	10	159	gi|261327641|emb|CBH10617.1|	152	69	118	0.42	0.68	0	50	57.4	2e-07	--	T. brucei spp.-specific protein [Trypanosoma brucei gambiense DAL972]
Unigene28765_Ex-zai-2	160	11	157	gi|148677652|gb|EDL09599.1|	61	15	60	0.46	0.67	0	49	57.4	2e-07	--	mCG147311 [Mus musculus]
Unigene28765_Ex-zai-2	160	5	160	gi|195406095|ref|XP_002060510.1|	169	83	134	0.38	0.63	0	52	53.9	2e-06	--	GJ22503 [Drosophila virilis] >gi|194156318|gb|EDW71502.1| GJ22503 [Drosophila virilis]
Unigene28765_Ex-zai-2	160	13	159	gi|6560616|gb|AAF16687.1|AF111848_1	190	1	47	0.42	0.71	0	49	53.5	2e-06	--	PRO0529 [Homo sapiens] >gi|119627266|gb|EAX06861.1| hCG1780467 [Homo sapiens]
Unigene28765_Ex-zai-2	160	2	157	gi|194762028|ref|XP_001963163.1|	136	18	73	0.42	0.66	0.07	56	52.4	5e-06	--	GF14082 [Drosophila ananassae] >gi|190616860|gb|EDV32384.1| GF14082 [Drosophila ananassae]
Unigene28765_Ex-zai-2	160	11	160	gi|148706505|gb|EDL38452.1|	171	5	50	0.48	0.6	0	50	52.0	6e-06	--	mCG1050357 [Mus musculus]
Unigene28765_Ex-zai-2	160	21	155	gi|170594801|ref|XP_001902135.1|	69	29	69	0.44	0.8	0	45	52.0	6e-06	--	U88 [Brugia malayi]
Unigene28765_Ex-zai-2	160	3	155	gi|119571878|gb|EAW51493.1|	181	34	90	0.36	0.68	0.1	57	52.0	6e-06	--	hCG2005277 [Homo sapiens]
Unigene28765_Ex-zai-2	160	5	133	gi|149061293|gb|EDM11716.1|	97	49	91	0.46	0.72	0	43	51.6	8e-06	--	rCG48087 [Rattus norvegicus]
Unigene28770_Ex-zai-2	160	2	160	gi|73960393|ref|XP_860801.1|	119	52	104	0.39	0.71	0	53	52.4	5e-06	--	PREDICTED: hypothetical protein XP_855708 [Canis familiaris]
Unigene28773_Ex-zai-2	160	137	3	gi|307209985|gb|EFN86754.1|	1625	300	344	0.8	0.86	0	45	86.7	2e-16	--	Histone demethylase JARID1A [Harpegnathos saltator]
Unigene28773_Ex-zai-2	160	137	3	gi|307166621|gb|EFN60647.1|	1566	302	346	0.8	0.86	0	45	86.7	2e-16	--	Histone demethylase JARID1A [Camponotus floridanus]
Unigene28773_Ex-zai-2	160	131	3	gi|156555059|ref|XP_001603951.1|	1617	319	361	0.79	0.88	0	43	83.6	2e-15	--	PREDICTED: similar to retinoblastoma binding protein 2 [Nasonia vitripennis]
Unigene28773_Ex-zai-2	160	158	3	gi|158293040|ref|XP_314337.4|	1494	340	394	0.65	0.72	0.05	55	79.7	3e-14	--	AGAP004854-PA [Anopheles gambiae str. PEST] >gi|157016915|gb|EAA09709.5| AGAP004854-PA [Anopheles gambiae str. PEST]
Unigene28773_Ex-zai-2	160	137	3	gi|195116351|ref|XP_002002719.1|	1912	469	513	0.73	0.8	0	45	79.3	4e-14	--	GI11300 [Drosophila mojavensis] >gi|193913294|gb|EDW12161.1| GI11300 [Drosophila mojavensis]
Unigene28773_Ex-zai-2	160	137	3	gi|195030624|ref|XP_001988168.1|	1920	478	522	0.73	0.8	0	45	79.3	4e-14	--	GH10714 [Drosophila grimshawi] >gi|193904168|gb|EDW03035.1| GH10714 [Drosophila grimshawi]
Unigene28773_Ex-zai-2	160	122	3	gi|301625506|ref|XP_002941946.1|	1568	133	172	0.75	0.9	0	40	79.0	5e-14	--	PREDICTED: lysine-specific demethylase 5A-like [Xenopus (Silurana) tropicalis]
Unigene28773_Ex-zai-2	160	122	3	gi|224096413|ref|XP_002198181.1|	1690	293	332	0.75	0.9	0	40	79.0	5e-14	--	PREDICTED: jumonji, AT rich interactive domain 1A [Taeniopygia guttata]
Unigene28773_Ex-zai-2	160	137	3	gi|198475914|ref|XP_002132215.1|	1887	449	493	0.73	0.77	0	45	79.0	5e-14	--	GA25342 [Drosophila pseudoobscura pseudoobscura] >gi|198137463|gb|EDY69617.1| GA25342 [Drosophila pseudoobscura pseudoobscura]
Unigene28773_Ex-zai-2	160	137	3	gi|195576886|ref|XP_002078304.1|	745	444	488	0.73	0.77	0	45	79.0	5e-14	--	GD22615 [Drosophila simulans] >gi|194190313|gb|EDX03889.1| GD22615 [Drosophila simulans]
Unigene28773_Ex-zai-2	160	137	3	gi|195473735|ref|XP_002089148.1|	1839	446	490	0.73	0.77	0	45	79.0	5e-14	--	GE18962 [Drosophila yakuba] >gi|194175249|gb|EDW88860.1| GE18962 [Drosophila yakuba]
Unigene28773_Ex-zai-2	160	137	3	gi|195342880|ref|XP_002038026.1|	1715	444	488	0.73	0.77	0	45	79.0	5e-14	--	GM17977 [Drosophila sechellia] >gi|194132876|gb|EDW54444.1| GM17977 [Drosophila sechellia]
Unigene28773_Ex-zai-2	160	137	3	gi|195146538|ref|XP_002014241.1|	1854	440	484	0.73	0.77	0	45	79.0	5e-14	--	GL19092 [Drosophila persimilis] >gi|194106194|gb|EDW28237.1| GL19092 [Drosophila persimilis]
Unigene28773_Ex-zai-2	160	137	3	gi|194856999|ref|XP_001968875.1|	1840	446	490	0.73	0.77	0	45	79.0	5e-14	--	GG24264 [Drosophila erecta] >gi|190660742|gb|EDV57934.1| GG24264 [Drosophila erecta]
Unigene28773_Ex-zai-2	160	137	3	gi|194761008|ref|XP_001962724.1|	1840	451	495	0.73	0.77	0	45	79.0	5e-14	--	GF14289 [Drosophila ananassae] >gi|190616421|gb|EDV31945.1| GF14289 [Drosophila ananassae]
Unigene28773_Ex-zai-2	160	122	3	gi|118082971|ref|XP_416379.2|	1691	293	332	0.75	0.9	0	40	79.0	5e-14	--	PREDICTED: similar to retinoblastoma binding protein 2 [Gallus gallus]
Unigene28773_Ex-zai-2	160	137	3	gi|17647589|ref|NP_523486.1|	1838	444	488	0.73	0.77	0	45	79.0	5e-14	--	little imaginal discs, isoform A [Drosophila melanogaster] >gi|24582084|ref|NP_723140.1| little imaginal discs, isoform B [Drosophila melanogaster] >gi|74869933|sp|Q9VMJ7.1|KDM5_DROME RecName: Full=Lysine-specific demethylase lid; AltName: Full=Histone demethylase lid; AltName: Full=Jumonji/ARID domain-containing protein lid; AltName: Full=Protein little imaginal disks; AltName: Full=Retinoblasto…
Unigene28773_Ex-zai-2	160	137	3	gi|195434725|ref|XP_002065353.1|	1900	492	536	0.73	0.8	0	45	78.6	6e-14	--	GK15405 [Drosophila willistoni] >gi|194161438|gb|EDW76339.1| GK15405 [Drosophila willistoni]
Unigene28773_Ex-zai-2	160	122	3	gi|301756621|ref|XP_002914152.1|	1690	294	333	0.72	0.9	0	40	78.2	8e-14	--	PREDICTED: lysine-specific demethylase 5A-like [Ailuropoda melanoleuca]
Unigene28773_Ex-zai-2	160	122	3	gi|297690761|ref|XP_002822777.1|	1572	294	333	0.72	0.9	0	40	78.2	8e-14	--	PREDICTED: lysine-specific demethylase 5A-like, partial [Pongo abelii]
Unigene28777_Ex-zai-2	160	12	158	gi|307192747|gb|EFN75846.1|	155	22	70	0.44	0.81	0	49	53.9	2e-06	--	G1/S-specific cyclin-D1 [Harpegnathos saltator]
Unigene28777_Ex-zai-2	160	12	158	gi|126327783|ref|XP_001377390.1|	498	55	103	0.42	0.81	0	49	53.1	3e-06	--	PREDICTED: similar to LRRGT00033 [Monodelphis domestica]
Unigene28777_Ex-zai-2	160	12	158	gi|83405744|gb|AAI11291.1|	418	365	413	0.42	0.81	0	49	52.8	4e-06	--	ADH1C protein [Bos taurus]
Unigene28777_Ex-zai-2	160	9	158	gi|80474427|gb|AAI08388.1|	759	709	758	0.4	0.82	0	50	52.8	4e-06	--	Adam6 protein [Mus musculus]
Unigene28777_Ex-zai-2	160	12	158	gi|268532588|ref|XP_002631422.1|	155	35	83	0.42	0.81	0	49	52.8	4e-06	--	Hypothetical protein CBG03276 [Caenorhabditis briggsae]
Unigene28777_Ex-zai-2	160	12	158	gi|268557034|ref|XP_002636506.1|	117	20	68	0.4	0.81	0	49	52.0	6e-06	--	Hypothetical protein CBG23181 [Caenorhabditis briggsae]
Unigene28777_Ex-zai-2	160	12	158	gi|294610692|gb|ADF27163.1|	64	11	59	0.4	0.81	0	49	51.6	8e-06	--	MIP20244p [Drosophila melanogaster]
Unigene28777_Ex-zai-2	160	12	158	gi|197246340|gb|AAI68572.1|	2259	2209	2257	0.4	0.81	0	49	51.6	8e-06	--	itpr2 protein [Xenopus (Silurana) tropicalis]
Unigene28777_Ex-zai-2	160	12	158	gi|116283985|gb|AAH26291.1|	440	390	438	0.4	0.81	0	49	51.6	8e-06	--	SLC22A12 protein [Homo sapiens]
Unigene28777_Ex-zai-2	160	12	158	gi|83405621|gb|AAI10829.1|	390	338	386	0.4	0.81	0	49	51.6	8e-06	--	RUNX1 protein [Homo sapiens]
Unigene28777_Ex-zai-2	160	12	158	gi|268565721|ref|XP_002639530.1|	58	4	52	0.4	0.81	0	49	51.6	8e-06	--	Hypothetical protein CBG04159 [Caenorhabditis briggsae]
Unigene28779_Ex-zai-2	160	2	160	gi|66512921|ref|XP_623529.1|	1379	709	762	0.55	0.74	0.01	54	67.0	2e-10	--	PREDICTED: similar to tincar CG31247-PA, isoform A [Apis mellifera]
Unigene28779_Ex-zai-2	160	2	130	gi|156549062|ref|XP_001607458.1|	1163	470	512	0.6	0.83	0	43	63.2	3e-09	--	PREDICTED: similar to ENSANGP00000011539 [Nasonia vitripennis]
Unigene28784_Ex-zai-2	160	3	143	gi|156555809|ref|XP_001601800.1|	547	78	124	0.85	0.93	0	47	89.0	5e-17	--	PREDICTED: similar to crocodile [Nasonia vitripennis]
Unigene28784_Ex-zai-2	160	3	143	gi|213512944|ref|NP_001133703.1|	478	81	127	0.82	0.95	0	47	87.8	1e-16	--	Forkhead box protein C1 [Salmo salar] >gi|209155006|gb|ACI33735.1| Forkhead box protein C1 [Salmo salar]
Unigene28784_Ex-zai-2	160	3	143	gi|18858697|ref|NP_571803.1|	476	81	127	0.82	0.95	0	47	87.8	1e-16	--	forkhead box C1a [Danio rerio] >gi|12004938|gb|AAG44241.1|AF219949_1 forkhead transcription factor c1.1 [Danio rerio] >gi|31418753|gb|AAH53129.1| Forkhead box C1a [Danio rerio]
Unigene28784_Ex-zai-2	160	3	143	gi|211907422|gb|ABI34470.2|	158	5	51	0.82	0.93	0	47	87.4	1e-16	--	Foxc2 [Scyliorhinus canicula]
Unigene28784_Ex-zai-2	160	3	143	gi|165979115|gb|ABY77003.1|	462	78	124	0.82	0.93	0	47	87.4	1e-16	--	FoxC1 [Scyliorhinus canicula]
Unigene28784_Ex-zai-2	160	3	143	gi|307175174|gb|EFN65267.1|	490	77	123	0.82	0.91	0	47	87.0	2e-16	--	Fork head domain-containing protein crocodile [Camponotus floridanus]
Unigene28784_Ex-zai-2	160	3	143	gi|189235432|ref|XP_001812698.1|	342	68	114	0.82	0.91	0	47	87.0	2e-16	--	PREDICTED: similar to forkhead protein/ forkhead protein domain [Tribolium castaneum]
Unigene28784_Ex-zai-2	160	3	143	gi|110758357|ref|XP_001121752.1|	495	77	123	0.82	0.91	0	47	87.0	2e-16	--	PREDICTED: similar to crocodile CG5069-PA [Apis mellifera]
Unigene28784_Ex-zai-2	160	3	143	gi|224063695|ref|XP_002196143.1|	488	79	125	0.8	0.93	0	47	86.3	3e-16	--	PREDICTED: similar to forkhead box C2 [Taeniopygia guttata]
Unigene28784_Ex-zai-2	160	3	143	gi|224045122|ref|XP_002197626.1|	346	84	130	0.8	0.93	0	47	86.3	3e-16	--	PREDICTED: similar to forkhead box C1 [Taeniopygia guttata]
Unigene28784_Ex-zai-2	160	3	143	gi|213626620|gb|AAI69733.1|	492	86	132	0.8	0.93	0	47	86.3	3e-16	--	Winged helix transcription factor XFD-11 [Xenopus laevis]
Unigene28784_Ex-zai-2	160	3	143	gi|284018088|sp|Q9PVY8.2|FXC2B_XENLA	461	79	125	0.8	0.93	0	47	86.3	3e-16	--	RecName: Full=Forkhead box protein C2-B; Short=FoxC2-B; Short=FoxC2b; AltName: Full=Fork head domain-related protein 4'; Short=FD-4'; Short=xFD-4'; Short=xFD4 B >gi|213625257|gb|AAI70193.1| FD-4' protein [Xenopus laevis] >gi|213626827|gb|AAI70195.1| FD-4' protein [Xenopus laevis]
Unigene28784_Ex-zai-2	160	3	143	gi|213625060|gb|AAI69731.1|	492	86	132	0.8	0.93	0	47	86.3	3e-16	--	Winged helix transcription factor XFD-11 [Xenopus laevis]
Unigene28784_Ex-zai-2	160	3	143	gi|213623772|gb|AAI70199.1|	492	86	132	0.8	0.93	0	47	86.3	3e-16	--	Winged helix transcription factor XFD-11 [Xenopus laevis]
Unigene28784_Ex-zai-2	160	3	143	gi|190576693|gb|ACE79154.1|	486	92	138	0.82	0.91	0	47	86.3	3e-16	--	winged helix/forkhead transcription factor FoxC [Branchiostoma floridae]
Unigene28784_Ex-zai-2	160	3	143	gi|115502200|sp|Q6NVT7.2|FOXC2_XENTR	464	79	125	0.8	0.93	0	47	86.3	3e-16	--	RecName: Full=Forkhead box protein C2; Short=FoxC2
Unigene28784_Ex-zai-2	160	3	143	gi|115292193|emb|CAL47033.1|	157	77	123	0.8	0.93	0	47	86.3	3e-16	--	forkhead box protein c2 [Amia calva]
Unigene28784_Ex-zai-2	160	3	143	gi|57337372|emb|CAH69694.1|	497	55	101	0.82	0.91	0	47	86.3	3e-16	--	forkhead transcription factor [Branchiostoma floridae]
Unigene28784_Ex-zai-2	160	3	143	gi|148226787|ref|NP_001083920.1|	461	79	125	0.8	0.93	0	47	86.3	3e-16	--	forkhead box protein C2-B [Xenopus laevis] >gi|5824331|emb|CAB54144.1| FD-4' protein [Xenopus laevis]
Unigene28784_Ex-zai-2	160	3	143	gi|284795270|ref|NP_001089960.2|	465	79	125	0.8	0.93	0	47	86.3	3e-16	--	forkhead box protein C2-A [Xenopus laevis] >gi|82248250|sp|Q9PVY9.1|FXC2A_XENLA RecName: Full=Forkhead box protein C2-A; Short=FoxC2-A; Short=FoxC2a; AltName: Full=Fork head domain-related protein 4; Short=FD-4; Short=xFD-4; Short=xFD4 A; AltName: Full=Forkhead protein 7; Short=FKH-7; Short=xFKH7 >gi|5824329|emb|CAB54143.1| FD-4 protein [Xenopus laevis]
Unigene28785_Ex-zai-2	160	2	160	gi|307168125|gb|EFN61404.1|	5829	1884	1934	0.56	0.69	0	53	56.6	3e-07	--	Muscle M-line assembly protein unc-89 [Camponotus floridanus]
Unigene28785_Ex-zai-2	160	2	130	gi|158294235|ref|XP_315475.4|	5295	331	372	0.65	0.83	0	43	56.2	3e-07	--	AGAP005471-PA [Anopheles gambiae str. PEST] >gi|157015470|gb|EAA11731.4| AGAP005471-PA [Anopheles gambiae str. PEST]
Unigene28785_Ex-zai-2	160	2	160	gi|110756545|ref|XP_001121721.1|	1306	245	295	0.54	0.69	0	53	56.2	3e-07	--	PREDICTED: similar to CG33519-PB [Apis mellifera]
Unigene28785_Ex-zai-2	160	2	100	gi|307213781|gb|EFN89117.1|	4410	421	453	0.75	0.9	0	33	55.1	8e-07	--	Muscle M-line assembly protein unc-89 [Harpegnathos saltator]
Unigene28785_Ex-zai-2	160	2	100	gi|156543919|ref|XP_001607142.1|	1247	246	278	0.75	0.9	0	33	55.1	8e-07	--	PREDICTED: similar to ENSANGP00000021721 [Nasonia vitripennis]
Unigene28785_Ex-zai-2	160	2	130	gi|193613280|ref|XP_001942691.1|	5642	1497	1539	0.58	0.83	0	43	54.7	1e-06	--	PREDICTED: similar to Unc-89 CG33519-PB [Acyrthosiphon pisum]
Unigene28801_Ex-zai-2	160	9	140	gi|118129656|ref|XP_001231993.1|	475	380	423	0.68	0.72	0	44	62.4	5e-09	--	PREDICTED: similar to Krt6b protein [Gallus gallus]
Unigene28801_Ex-zai-2	160	142	2	gi|71401500|ref|XP_803457.1|	1508	1202	1243	0.59	0.59	0	47	60.1	2e-08	--	dispersed gene family protein 1 (DGF-1) [Trypanosoma cruzi strain CL Brener]
Unigene28801_Ex-zai-2	160	3	152	gi|156553356|ref|XP_001601567.1|	637	99	153	0.6	0.61	0.09	55	60.1	2e-08	--	PREDICTED: similar to CG5529-PA [Nasonia vitripennis]
Unigene28801_Ex-zai-2	160	148	2	gi|119627579|gb|EAX07174.1|	478	192	241	0.54	0.62	0.02	50	59.3	4e-08	--	hCG1793893 [Homo sapiens]
Unigene28801_Ex-zai-2	160	157	2	gi|118092235|ref|XP_421396.2|	1208	356	412	0.49	0.61	0.08	57	58.9	5e-08	--	PREDICTED: similar to formin, inverted [Gallus gallus]
Unigene28801_Ex-zai-2	160	136	2	gi|21428840|gb|AAM50139.1|	846	156	204	0.53	0.59	0.08	49	58.2	9e-08	--	GH07623p [Drosophila melanogaster]
Unigene28801_Ex-zai-2	160	136	2	gi|24650758|ref|NP_651599.1|	1150	419	467	0.53	0.59	0.08	49	58.2	9e-08	--	CG5514, isoform B [Drosophila melanogaster] >gi|23172479|gb|AAN14134.1| CG5514, isoform B [Drosophila melanogaster]
Unigene28801_Ex-zai-2	160	136	2	gi|24650760|ref|NP_733240.1|	1109	419	467	0.53	0.59	0.08	49	58.2	9e-08	--	CG5514, isoform A [Drosophila melanogaster] >gi|281362699|ref|NP_001163751.1| CG5514, isoform C [Drosophila melanogaster] >gi|23172480|gb|AAF56763.2| CG5514, isoform A [Drosophila melanogaster] >gi|189182148|gb|ACD81850.1| LD18173p [Drosophila melanogaster] >gi|272477207|gb|ACZ95045.1| CG5514, isoform C [Drosophila melanogaster]
Unigene28801_Ex-zai-2	160	9	137	gi|194764977|ref|XP_001964604.1|	286	47	92	0.65	0.65	0.08	47	57.8	1e-07	--	GF23268 [Drosophila ananassae] >gi|190614876|gb|EDV30400.1| GF23268 [Drosophila ananassae]
Unigene28801_Ex-zai-2	160	3	140	gi|146741296|dbj|BAF62303.1|	629	103	148	0.6	0.63	0	46	57.0	2e-07	--	keratin 1 [Sus scrofa]
Unigene28801_Ex-zai-2	160	136	2	gi|307207075|gb|EFN84884.1|	1669	706	750	0.57	0.57	0	45	56.6	3e-07	--	Protein diaphanous [Harpegnathos saltator]
Unigene28801_Ex-zai-2	160	136	2	gi|158300791|ref|XP_001689278.1|	147	55	99	0.57	0.57	0	45	56.6	3e-07	--	AGAP011901-PA [Anopheles gambiae str. PEST] >gi|157013331|gb|EDO63344.1| AGAP011901-PA [Anopheles gambiae str. PEST]
Unigene28801_Ex-zai-2	160	3	137	gi|195349838|ref|XP_002041449.1|	281	31	78	0.62	0.62	0.06	48	56.6	3e-07	--	GM10360 [Drosophila sechellia] >gi|194123144|gb|EDW45187.1| GM10360 [Drosophila sechellia]
Unigene28801_Ex-zai-2	160	3	152	gi|195021571|ref|XP_001985421.1|	272	72	122	0.57	0.65	0.03	52	56.6	3e-07	--	GH14508 [Drosophila grimshawi] >gi|193898903|gb|EDV97769.1| GH14508 [Drosophila grimshawi]
Unigene28801_Ex-zai-2	160	130	2	gi|149635555|ref|XP_001509470.1|	419	235	275	0.62	0.64	0.04	45	56.2	3e-07	--	PREDICTED: similar to PRR11 protein [Ornithorhynchus anatinus]
Unigene28801_Ex-zai-2	160	133	2	gi|149590911|ref|XP_001521330.1|	870	413	463	0.58	0.6	0.13	51	56.2	3e-07	--	PREDICTED: similar to hCG2029577, partial [Ornithorhynchus anatinus]
Unigene28801_Ex-zai-2	160	3	158	gi|115700885|ref|XP_001191771.1|	519	353	401	0.55	0.57	0	52	56.2	3e-07	--	PREDICTED: similar to GA10247-PA [Strongylocentrotus purpuratus] >gi|115749202|ref|XP_789716.2| PREDICTED: similar to GA10247-PA [Strongylocentrotus purpuratus]
Unigene28801_Ex-zai-2	160	3	158	gi|110761053|ref|XP_624996.2|	770	189	237	0.61	0.61	0	52	56.2	3e-07	--	PREDICTED: similar to One cut domain family member 2 (Transcription factor ONECUT-2) (OC-2) [Apis mellifera]
Unigene28801_Ex-zai-2	160	3	152	gi|124806691|ref|XP_001350798.1|	2359	649	695	0.6	0.62	0	50	56.2	3e-07	--	erythrocyte membrane protein 1, PfEMP1 [Plasmodium falciparum 3D7] >gi|23496926|gb|AAN36478.1| erythrocyte membrane protein 1, PfEMP1 [Plasmodium falciparum 3D7]
Unigene28801_Ex-zai-2	160	3	137	gi|21355231|ref|NP_651999.1|	286	31	85	0.58	0.58	0.18	55	56.2	3e-07	--	TweedleT [Drosophila melanogaster] >gi|7301535|gb|AAF56656.1| TweedleT [Drosophila melanogaster] >gi|28416335|gb|AAO42640.1| LP07342p [Drosophila melanogaster]
Unigene28809_Ex-zai-2	160	158	3	gi|297703277|ref|XP_002828572.1|	495	198	249	1	1	0	52	105	5e-22	--	PREDICTED: LOW QUALITY PROTEIN: tubulin beta-4 chain-like [Pongo abelii]
Unigene28809_Ex-zai-2	160	158	3	gi|296232675|ref|XP_002761679.1|	298	1	52	1	1	0	52	105	5e-22	--	PREDICTED: tubulin beta-4 chain isoform 3 [Callithrix jacchus] >gi|296232677|ref|XP_002761680.1| PREDICTED: tubulin beta-4 chain isoform 4 [Callithrix jacchus] >gi|296232679|ref|XP_002761681.1| PREDICTED: tubulin beta-4 chain isoform 5 [Callithrix jacchus]
Unigene28809_Ex-zai-2	160	158	3	gi|296232671|ref|XP_002761677.1|	372	75	126	1	1	0	52	105	5e-22	--	PREDICTED: tubulin beta-4 chain isoform 1 [Callithrix jacchus] >gi|296232673|ref|XP_002761678.1| PREDICTED: tubulin beta-4 chain isoform 2 [Callithrix jacchus]
Unigene28809_Ex-zai-2	160	158	3	gi|291415548|ref|XP_002724013.1|	455	158	209	1	1	0	52	105	5e-22	--	PREDICTED: tubulin, beta 4 [Oryctolagus cuniculus]
Unigene28809_Ex-zai-2	160	158	3	gi|194212536|ref|XP_001496323.2|	577	280	331	1	1	0	52	105	5e-22	--	PREDICTED: similar to tubulin, beta 4 [Equus caballus]
Unigene28809_Ex-zai-2	160	158	3	gi|119589485|gb|EAW69079.1|	495	198	249	1	1	0	52	105	5e-22	--	tubulin, beta 4, isoform CRA_b [Homo sapiens]
Unigene28809_Ex-zai-2	160	158	3	gi|114674901|ref|XP_524072.2|	444	147	198	1	1	0	52	105	5e-22	--	PREDICTED: similar to tubulin beta-4 chain - mouse [Pan troglodytes]
Unigene28809_Ex-zai-2	160	158	3	gi|34849587|gb|AAH58304.1|	444	147	198	1	1	0	52	105	5e-22	--	Zgc:65894 [Danio rerio] >gi|47938873|gb|AAH71501.1| Zgc:65894 protein [Danio rerio] >gi|220673391|emb|CAX13554.1| novel protein (zgc:65894) [Danio rerio]
Unigene28809_Ex-zai-2	160	158	3	gi|202229|gb|AAA40509.1|	379	82	133	1	1	0	52	105	5e-22	--	beta-tubulin [Mus musculus]
Unigene28809_Ex-zai-2	160	158	3	gi|5923889|gb|AAD56401.1|AF184596_1	444	147	198	1	1	0	52	105	5e-22	--	beta-2 tubulin [Gadus morhua]
Unigene28809_Ex-zai-2	160	158	3	gi|73987242|ref|XP_533934.2|	576	279	330	1	1	0	52	105	5e-22	--	PREDICTED: similar to tubulin, beta 4 [Canis familiaris]
Unigene28809_Ex-zai-2	160	158	3	gi|21361322|ref|NP_006078.2|	444	147	198	1	1	0	52	105	5e-22	--	tubulin beta-4 chain [Homo sapiens] >gi|31981939|ref|NP_033477.2| tubulin beta-4 chain [Mus musculus] >gi|77736339|ref|NP_001029869.1| tubulin beta-4 chain [Bos taurus] >gi|158262004|ref|NP_543158.1| tubulin, beta 4 [Rattus norvegicus] >gi|75075849|sp|Q4R4X8.1|TBB4_MACFA RecName: Full=Tubulin beta-4 chain >gi|93140720|sp|Q3ZBU7.1|TBB4_BOVIN RecName: Full=Tubulin beta-4 chain >gi|93141323|sp|P0435…
Unigene28809_Ex-zai-2	160	158	3	gi|156106763|gb|ABU49604.1|	264	20	71	0.96	1	0	52	104	8e-22	--	beta tubulin [Penaeus monodon]
Unigene28809_Ex-zai-2	160	158	3	gi|3915087|sp|Q25009.1|TBB1_HOMAM	451	151	202	0.96	1	0	52	104	8e-22	--	RecName: Full=Tubulin beta-1 chain; AltName: Full=Beta-I tubulin >gi|1272242|gb|AAC47306.1| beta-I tubulin [Homarus americanus]
Unigene28809_Ex-zai-2	160	158	3	gi|308489155|ref|XP_003106771.1|	456	147	198	0.98	1	0	52	104	1e-21	--	CRE-TBB-4 protein [Caenorhabditis remanei] >gi|308253425|gb|EFO97377.1| CRE-TBB-4 protein [Caenorhabditis remanei]
Unigene28809_Ex-zai-2	160	158	3	gi|308512299|ref|XP_003118332.1|	441	147	198	0.98	1	0	52	104	1e-21	--	CRE-MEC-7 protein [Caenorhabditis remanei] >gi|308238978|gb|EFO82930.1| CRE-MEC-7 protein [Caenorhabditis remanei]
Unigene28809_Ex-zai-2	160	158	3	gi|163883661|gb|ABY48070.1|	270	94	145	0.98	1	0	52	104	1e-21	--	beta-tubulin [Leucoraja erinacea]
Unigene28809_Ex-zai-2	160	158	3	gi|163883658|gb|ABY48069.1|	426	147	198	0.98	1	0	52	104	1e-21	--	beta-tubulin [Squalus acanthias]
Unigene28809_Ex-zai-2	160	158	3	gi|307758762|gb|EFO17996.1|	445	147	198	0.98	1	0	52	104	1e-21	--	tubulin beta-4 chain [Loa loa]
Unigene28809_Ex-zai-2	160	158	3	gi|301786965|ref|XP_002928912.1|	330	147	198	0.98	1	0	52	104	1e-21	--	PREDICTED: tubulin beta chain-like [Ailuropoda melanoleuca]
Unigene28815_Ex-zai-2	160	2	154	gi|170592076|ref|XP_001900795.1|	130	20	75	0.46	0.51	0.08	56	57.0	2e-07	--	T-cell receptor beta chain ANA 11 [Brugia malayi]
Unigene28815_Ex-zai-2	160	2	142	gi|170576778|ref|XP_001893762.1|	125	54	95	0.53	0.57	0	47	56.2	3e-07	--	T-cell receptor beta chain ANA 11 [Brugia malayi]
Unigene28815_Ex-zai-2	160	2	136	gi|170574983|ref|XP_001893046.1|	97	13	52	0.55	0.57	0	45	55.8	4e-07	--	T-cell receptor beta chain ANA 11 [Brugia malayi]
Unigene28815_Ex-zai-2	160	2	157	gi|170576646|ref|XP_001893711.1|	107	35	81	0.48	0.53	0	52	55.1	8e-07	--	T-cell receptor beta chain ANA 11 [Brugia malayi]
Unigene28815_Ex-zai-2	160	2	136	gi|170572343|ref|XP_001892072.1|	90	21	66	0.52	0.58	0.02	46	54.7	1e-06	--	T-cell receptor beta chain ANA 11 [Brugia malayi]
Unigene28815_Ex-zai-2	160	2	145	gi|170578137|ref|XP_001894282.1|	102	21	69	0.48	0.57	0.02	49	53.9	2e-06	--	T-cell receptor beta chain ANA 11 [Brugia malayi]
Unigene28815_Ex-zai-2	160	2	136	gi|170577748|ref|XP_001894123.1|	133	68	115	0.5	0.54	0.06	48	53.1	3e-06	--	T-cell receptor beta chain ANA 11 [Brugia malayi]
Unigene28815_Ex-zai-2	160	2	130	gi|170594753|ref|XP_001902118.1|	68	12	55	0.52	0.59	0.02	44	53.1	3e-06	--	T-cell receptor beta chain ANA 11 [Brugia malayi]
Unigene28815_Ex-zai-2	160	2	136	gi|170579958|ref|XP_001895056.1|	119	21	66	0.5	0.6	0.02	46	52.8	4e-06	--	Histidine-rich glycoprotein precursor [Brugia malayi]
Unigene28815_Ex-zai-2	160	2	136	gi|148708998|gb|EDL40944.1|	89	15	58	0.51	0.6	0	45	52.8	4e-06	--	mCG148429 [Mus musculus]
Unigene28815_Ex-zai-2	160	2	136	gi|170575217|ref|XP_001893148.1|	87	21	66	0.5	0.58	0.02	46	52.4	5e-06	--	Hypothetical 17.1 kDa protein in PUR5 3'region [Brugia malayi]
Unigene28815_Ex-zai-2	160	2	136	gi|66571325|ref|NP_001019243.1|	428	373	418	0.5	0.58	0.02	46	52.4	5e-06	--	integrin beta-like protein 1 [Danio rerio] >gi|66267505|gb|AAH95744.1| Integrin, beta-like 1 [Danio rerio]
Unigene28815_Ex-zai-2	160	2	130	gi|170577703|ref|XP_001894106.1|	58	10	49	0.53	0.55	0	43	52.0	6e-06	--	Hypothetical 17.1 kDa protein in PUR5 3'region [Brugia malayi]
Unigene28833_Ex-zai-2	160	3	155	gi|261331295|emb|CBH14285.1|	151	70	120	0.49	0.8	0	51	83.2	3e-15	--	T. brucei spp.-specific protein [Trypanosoma brucei gambiense DAL972]
Unigene28833_Ex-zai-2	160	160	2	gi|170578137|ref|XP_001894282.1|	102	3	55	0.56	0.66	0	53	79.0	5e-14	--	T-cell receptor beta chain ANA 11 [Brugia malayi]
Unigene28833_Ex-zai-2	160	160	2	gi|170579958|ref|XP_001895056.1|	119	7	59	0.54	0.64	0	53	77.4	1e-13	--	Histidine-rich glycoprotein precursor [Brugia malayi]
Unigene28833_Ex-zai-2	160	3	155	gi|261327641|emb|CBH10617.1|	152	70	120	0.54	0.74	0	51	76.3	3e-13	--	T. brucei spp.-specific protein [Trypanosoma brucei gambiense DAL972]
Unigene28833_Ex-zai-2	160	160	2	gi|170574983|ref|XP_001893046.1|	97	9	61	0.54	0.62	0	53	75.9	4e-13	--	T-cell receptor beta chain ANA 11 [Brugia malayi]
Unigene28833_Ex-zai-2	160	160	2	gi|170577748|ref|XP_001894123.1|	133	68	120	0.5	0.67	0	53	73.6	2e-12	--	T-cell receptor beta chain ANA 11 [Brugia malayi]
Unigene28833_Ex-zai-2	160	2	160	gi|148706505|gb|EDL38452.1|	171	10	78	0.47	0.63	0.23	69	72.8	4e-12	--	mCG1050357 [Mus musculus]
Unigene28833_Ex-zai-2	160	157	2	gi|66571325|ref|NP_001019243.1|	428	372	423	0.5	0.65	0	52	71.6	8e-12	--	integrin beta-like protein 1 [Danio rerio] >gi|66267505|gb|AAH95744.1| Integrin, beta-like 1 [Danio rerio]
Unigene28833_Ex-zai-2	160	154	2	gi|170575217|ref|XP_001893148.1|	87	21	67	0.54	0.62	0	51	70.5	2e-11	--	Hypothetical 17.1 kDa protein in PUR5 3'region [Brugia malayi]
Unigene28833_Ex-zai-2	160	145	2	gi|170576646|ref|XP_001893711.1|	107	30	77	0.54	0.64	0	48	70.5	2e-11	--	T-cell receptor beta chain ANA 11 [Brugia malayi]
Unigene28833_Ex-zai-2	160	1	159	gi|21928439|dbj|BAC05810.1|	346	49	109	0.54	0.63	0.13	61	70.5	2e-11	--	seven transmembrane helix receptor [Homo sapiens]
Unigene28833_Ex-zai-2	160	160	2	gi|148708998|gb|EDL40944.1|	89	13	61	0.54	0.62	0	53	69.7	3e-11	--	mCG148429 [Mus musculus]
Unigene28833_Ex-zai-2	160	154	5	gi|170572343|ref|XP_001892072.1|	90	17	66	0.52	0.62	0	50	69.3	4e-11	--	T-cell receptor beta chain ANA 11 [Brugia malayi]
Unigene28833_Ex-zai-2	160	151	2	gi|170594753|ref|XP_001902118.1|	68	3	52	0.52	0.64	0	50	68.9	5e-11	--	T-cell receptor beta chain ANA 11 [Brugia malayi]
Unigene28833_Ex-zai-2	160	3	143	gi|195406095|ref|XP_002060510.1|	169	87	133	0.53	0.74	0	47	68.6	7e-11	--	GJ22503 [Drosophila virilis] >gi|194156318|gb|EDW71502.1| GJ22503 [Drosophila virilis]
Unigene28833_Ex-zai-2	160	160	5	gi|149032451|gb|EDL87342.1|	142	20	71	0.48	0.67	0	52	67.0	2e-10	--	rCG39143 [Rattus norvegicus]
Unigene28833_Ex-zai-2	160	21	155	gi|148677652|gb|EDL09599.1|	61	13	56	0.58	0.76	0.02	46	65.9	4e-10	--	mCG147311 [Mus musculus]
Unigene28833_Ex-zai-2	160	160	2	gi|149019135|gb|EDL77776.1|	194	23	79	0.49	0.63	0.07	57	65.5	6e-10	--	rCG26050 [Rattus norvegicus]
Unigene28833_Ex-zai-2	160	157	5	gi|170592076|ref|XP_001900795.1|	130	11	58	0.52	0.64	0	51	65.1	7e-10	--	T-cell receptor beta chain ANA 11 [Brugia malayi]
Unigene28833_Ex-zai-2	160	21	158	gi|261330028|emb|CBH13012.1|	266	100	145	0.47	0.73	0	46	64.3	1e-09	--	T. brucei spp.-specific protein [Trypanosoma brucei gambiense DAL972]
Unigene28841_Ex-zai-2	161	1	138	gi|118389587|ref|XP_001027877.1|	654	367	418	0.5	0.65	0.11	52	55.1	8e-07	--	Protein kinase domain containing protein [Tetrahymena thermophila] >gi|89309647|gb|EAS07635.1| Protein kinase domain containing protein [Tetrahymena thermophila SB210]
Unigene28841_Ex-zai-2	161	139	2	gi|170595123|ref|XP_001902255.1|	120	57	102	0.36	0.43	0	46	54.7	1e-06	--	U88 [Brugia malayi]
Unigene28841_Ex-zai-2	161	1	147	gi|166240235|ref|XP_635763.2|	224	45	93	0.44	0.46	0	49	53.5	2e-06	--	RNase P protein subunit [Dictyostelium discoideum AX4] >gi|165988497|gb|EAL62267.2| RNase P protein subunit [Dictyostelium discoideum AX4]
Unigene28841_Ex-zai-2	161	1	159	gi|3420745|gb|AAC31916.1|	3848	2242	2294	0.43	0.45	0	53	53.5	2e-06	--	TipC [Dictyostelium discoideum]
Unigene28841_Ex-zai-2	161	1	159	gi|74859240|sp|Q55FG3.1|VP13C_DICDI	3848	2242	2294	0.43	0.45	0	53	53.5	2e-06	--	RecName: Full=Putative vacuolar protein sorting-associated protein 13C; AltName: Full=Developmental gene 1038 protein
Unigene28841_Ex-zai-2	161	1	153	gi|66817518|ref|XP_642612.1|	1657	1289	1345	0.45	0.63	0.1	57	53.1	3e-06	--	CCCH-type zinc finger-containing protein [Dictyostelium discoideum AX4] >gi|60470760|gb|EAL68734.1| CCCH-type zinc finger-containing protein [Dictyostelium discoideum AX4]
Unigene28841_Ex-zai-2	161	1	156	gi|281208530|gb|EFA82706.1|	532	288	350	0.46	0.61	0.17	63	52.8	4e-06	--	cyclin [Polysphondylium pallidum PN500]
Unigene28841_Ex-zai-2	161	1	150	gi|66806861|ref|XP_637153.1|	1604	216	265	0.42	0.48	0	50	52.8	4e-06	--	G-protein-coupled receptor family 3 protein 17 [Dictyostelium discoideum AX4] >gi|74852934|sp|Q54K11.1|GRLR_DICDI RecName: Full=Metabotropic glutamate receptor-like protein R; Flags: Precursor >gi|60465565|gb|EAL63649.1| G-protein-coupled receptor family 3 protein 17 [Dictyostelium discoideum AX4]
Unigene28841_Ex-zai-2	161	1	156	gi|195457314|ref|XP_002075520.1|	959	581	635	0.43	0.6	0.05	55	52.4	5e-06	--	GK18522 [Drosophila willistoni] >gi|194171605|gb|EDW86506.1| GK18522 [Drosophila willistoni]
Unigene28841_Ex-zai-2	161	1	135	gi|195131879|ref|XP_002010372.1|	325	72	116	0.46	0.71	0	45	52.0	6e-06	--	GI15888 [Drosophila mojavensis] >gi|193908822|gb|EDW07689.1| GI15888 [Drosophila mojavensis]
Unigene28841_Ex-zai-2	161	1	159	gi|166240318|ref|XP_001733021.1|	1221	945	997	0.39	0.43	0	53	52.0	6e-06	--	RNA recognition motif-containing protein RRM [Dictyostelium discoideum AX4] >gi|165988538|gb|EDR41051.1| RNA recognition motif-containing protein RRM [Dictyostelium discoideum AX4]
Unigene28841_Ex-zai-2	161	1	138	gi|20260804|gb|AAK54092.2|AF362373_1	1709	75	122	0.5	0.58	0.04	48	52.0	6e-06	--	histidine kinase DhkL [Dictyostelium discoideum]
Unigene28841_Ex-zai-2	161	4	138	gi|74851592|sp|Q54F99.1|Y9197_DICDI	594	491	535	0.48	0.64	0	45	52.0	6e-06	--	RecName: Full=Putative uncharacterized protein DDB_G0290989
Unigene28841_Ex-zai-2	161	1	138	gi|66811194|ref|XP_639305.1|	1709	75	122	0.5	0.58	0.04	48	52.0	6e-06	--	histidine kinase [Dictyostelium discoideum AX4] >gi|74854804|sp|Q54RP6.1|DHKL_DICDI RecName: Full=Hybrid signal transduction histidine kinase L >gi|60467894|gb|EAL65907.1| histidine kinase [Dictyostelium discoideum AX4]
Unigene28841_Ex-zai-2	161	1	159	gi|66802127|ref|XP_629857.1|	346	177	234	0.43	0.63	0.08	58	52.0	6e-06	--	centrosomal protein 39 kDa [Dictyostelium discoideum AX4] >gi|60463234|gb|EAL61427.1| centrosomal protein 39 kDa [Dictyostelium discoideum AX4]
Unigene28841_Ex-zai-2	161	1	138	gi|66805401|ref|XP_636433.1|	384	280	321	0.54	0.58	0	46	52.0	6e-06	--	alpha/beta hydrolase fold-1 domain-containing protein [Dictyostelium discoideum AX4] >gi|60464811|gb|EAL62931.1| alpha/beta hydrolase fold-1 domain-containing protein [Dictyostelium discoideum AX4]
Unigene28841_Ex-zai-2	161	1	159	gi|166240117|ref|XP_001732947.1|	1136	154	206	0.41	0.47	0	53	51.6	8e-06	--	ATP-dependent DNA helicase RecQ family protein [Dictyostelium discoideum AX4] >gi|165988751|gb|EDR41122.1| ATP-dependent DNA helicase RecQ family protein [Dictyostelium discoideum AX4]
Unigene28841_Ex-zai-2	161	139	2	gi|1480863|gb|AAB05810.1|	46	11	33	0.39	0.39	0	46	51.6	8e-06	--	super cysteine rich protein [Homo sapiens]
Unigene28841_Ex-zai-2	161	1	156	gi|66812396|ref|XP_640377.1|	1378	893	944	0.38	0.57	0	52	51.6	8e-06	--	leucine-rich repeat-containing protein [Dictyostelium discoideum AX4] >gi|74997018|sp|Q54T74.1|SLRA_DICDI RecName: Full=S-cell enriched with leucine-rich repeat-containing protein slrA >gi|60468451|gb|EAL66456.1| leucine-rich repeat-containing protein [Dictyostelium discoideum AX4]
Unigene28844_Ex-zai-2	161	2	160	gi|285310534|emb|CBJ25058.1|	653	326	381	0.55	0.64	0.05	56	55.8	4e-07	--	C. elegans protein C30H6.1d, partially confirmed by transcript evidence [Caenorhabditis elegans]
Unigene28844_Ex-zai-2	161	2	160	gi|285310533|emb|CBJ25057.1|	667	326	381	0.55	0.64	0.05	56	55.8	4e-07	--	C. elegans protein C30H6.1c, partially confirmed by transcript evidence [Caenorhabditis elegans]
Unigene28844_Ex-zai-2	161	2	160	gi|242333232|emb|CAZ65474.1|	643	316	371	0.55	0.64	0.05	56	55.8	4e-07	--	C. elegans protein C30H6.1b, partially confirmed by transcript evidence [Caenorhabditis elegans]
Unigene28844_Ex-zai-2	161	2	160	gi|242333231|emb|CAZ65473.1|	657	316	371	0.55	0.64	0.05	56	55.8	4e-07	--	C. elegans protein C30H6.1a, partially confirmed by transcript evidence [Caenorhabditis elegans]
Unigene28844_Ex-zai-2	161	2	160	gi|268556532|ref|XP_002636255.1|	576	167	219	0.52	0.62	0	53	55.1	8e-07	--	Hypothetical protein CBG08535 [Caenorhabditis briggsae]
Unigene28844_Ex-zai-2	161	2	160	gi|308482644|ref|XP_003103525.1|	972	607	659	0.54	0.62	0	53	54.7	1e-06	--	CRE-CLEC-199 protein [Caenorhabditis remanei] >gi|308259946|gb|EFP03899.1| CRE-CLEC-199 protein [Caenorhabditis remanei]
Unigene28844_Ex-zai-2	161	2	160	gi|195477179|ref|XP_002100120.1|	488	279	332	0.51	0.66	0.01	54	54.3	1e-06	--	GE16866 [Drosophila yakuba] >gi|194187644|gb|EDX01228.1| GE16866 [Drosophila yakuba]
Unigene28844_Ex-zai-2	161	2	160	gi|195379124|ref|XP_002048331.1|	497	151	203	0.54	0.64	0	53	54.3	1e-06	--	GJ11408 [Drosophila virilis] >gi|194155489|gb|EDW70673.1| GJ11408 [Drosophila virilis]
Unigene28844_Ex-zai-2	161	2	160	gi|62553949|emb|CAI79195.1|	245	54	106	0.54	0.64	0	53	54.3	1e-06	--	C. elegans protein F56H9.6, partially confirmed by transcript evidence [Caenorhabditis elegans]
Unigene28844_Ex-zai-2	161	2	160	gi|34539502|gb|AAQ74638.1|	148	42	92	0.56	0.64	0	53	54.3	1e-06	--	mucin-like protein [Trypanosoma cruzi]
Unigene28844_Ex-zai-2	161	2	160	gi|3064144|gb|AAC14218.1|	148	42	92	0.56	0.64	0	53	54.3	1e-06	--	mucin-like protein [Trypanosoma cruzi]
Unigene28844_Ex-zai-2	161	2	160	gi|195047353|ref|XP_001992324.1|	382	214	266	0.52	0.62	0	53	53.9	2e-06	--	GH24690 [Drosophila grimshawi] >gi|193893165|gb|EDV92031.1| GH24690 [Drosophila grimshawi]
Unigene28844_Ex-zai-2	161	2	160	gi|161076494|ref|NP_001097253.1|	726	537	589	0.52	0.64	0	53	53.9	2e-06	--	CG34220 [Drosophila melanogaster] >gi|157400267|gb|ABV53749.1| CG34220 [Drosophila melanogaster]
Unigene28844_Ex-zai-2	161	2	160	gi|158292686|ref|XP_314057.4|	1185	507	560	0.57	0.61	0.01	54	53.9	2e-06	--	AGAP005162-PB [Anopheles gambiae str. PEST] >gi|157017109|gb|EAA09416.5| AGAP005162-PB [Anopheles gambiae str. PEST]
Unigene28844_Ex-zai-2	161	2	157	gi|2623601|gb|AAC48352.1|	143	37	93	0.54	0.61	0.11	59	53.9	2e-06	--	mucin-like protein [Trypanosoma cruzi]
Unigene28844_Ex-zai-2	161	2	160	gi|76800495|gb|ABA55664.1|	663	299	351	0.54	0.62	0	53	53.9	2e-06	--	Hoglet [Monosiga ovata]
Unigene28844_Ex-zai-2	161	2	160	gi|308482738|ref|XP_003103572.1|	696	291	345	0.54	0.63	0.03	55	53.5	2e-06	--	CRE-CLEC-202 protein [Caenorhabditis remanei] >gi|308259993|gb|EFP03946.1| CRE-CLEC-202 protein [Caenorhabditis remanei]
Unigene28844_Ex-zai-2	161	2	160	gi|308512555|ref|XP_003118460.1|	850	391	443	0.52	0.62	0	53	53.5	2e-06	--	CRE-DEG-1 protein [Caenorhabditis remanei] >gi|308239106|gb|EFO83058.1| CRE-DEG-1 protein [Caenorhabditis remanei]
Unigene28844_Ex-zai-2	161	2	160	gi|260408304|gb|ACX37446.1|	627	235	286	0.56	0.62	0	53	53.5	2e-06	--	vitelline envelope zona pellucida domain protein 14 [Haliotis fulgens]
Unigene28844_Ex-zai-2	161	2	160	gi|195048613|ref|XP_001992563.1|	265	49	102	0.57	0.64	0.01	54	53.5	2e-06	--	GH24138 [Drosophila grimshawi] >gi|193893404|gb|EDV92270.1| GH24138 [Drosophila grimshawi]
Unigene28845_Ex-zai-2	161	161	12	gi|309263572|ref|XP_003086081.1|	235	28	76	0.56	0.74	0	50	58.5	7e-08	--	PREDICTED: hypothetical protein LOC100502833 [Mus musculus]
Unigene28846_Ex-zai-2	161	3	161	gi|56757374|gb|AAW26857.1|	138	61	105	0.45	0.67	0	53	57.8	1e-07	--	SJCHGC01974 protein [Schistosoma japonicum]
Unigene28846_Ex-zai-2	161	3	161	gi|195397782|ref|XP_002057507.1|	401	310	352	0.39	0.67	0	53	56.6	3e-07	--	GJ18168 [Drosophila virilis] >gi|194141161|gb|EDW57580.1| GJ18168 [Drosophila virilis]
Unigene28846_Ex-zai-2	161	3	158	gi|195124597|ref|XP_002006778.1|	356	313	354	0.38	0.67	0	52	53.9	2e-06	--	GI21255 [Drosophila mojavensis] >gi|193911846|gb|EDW10713.1| GI21255 [Drosophila mojavensis]
Unigene28846_Ex-zai-2	161	3	161	gi|307178020|gb|EFN66879.1|	422	291	333	0.45	0.64	0	53	53.5	2e-06	--	Aminopeptidase N [Camponotus floridanus]
Unigene28846_Ex-zai-2	161	3	161	gi|195374772|ref|XP_002046177.1|	229	32	74	0.45	0.64	0	53	53.5	2e-06	--	GJ12655 [Drosophila virilis] >gi|194153335|gb|EDW68519.1| GJ12655 [Drosophila virilis]
Unigene28846_Ex-zai-2	161	3	158	gi|195121638|ref|XP_002005327.1|	721	174	215	0.4	0.65	0	52	52.4	5e-06	--	GI19140 [Drosophila mojavensis] >gi|193910395|gb|EDW09262.1| GI19140 [Drosophila mojavensis]
Unigene28846_Ex-zai-2	161	3	161	gi|195132346|ref|XP_002010604.1|	176	113	155	0.37	0.66	0	53	52.4	5e-06	--	GI21622 [Drosophila mojavensis] >gi|193907392|gb|EDW06259.1| GI21622 [Drosophila mojavensis]
Unigene28846_Ex-zai-2	161	3	161	gi|76162184|gb|ABA40774.1|	54	1	41	0.45	0.62	0	53	52.4	5e-06	--	SJCHGC01971 protein [Schistosoma japonicum]
Unigene28846_Ex-zai-2	161	7	150	gi|862343|gb|AAA68426.1|	85	28	75	0.47	0.68	0	48	52.4	5e-06	--	Gcap1 [Mus musculus] >gi|1092097|prf||2022314A granule cell marker protein >gi|1092098|prf||2022315A granule cell marker protein
Unigene28851_Ex-zai-2	161	21	161	gi|170595123|ref|XP_001902255.1|	120	3	51	0.46	0.57	0.04	49	69.3	4e-11	--	U88 [Brugia malayi]
Unigene28851_Ex-zai-2	161	24	161	gi|62553920|emb|CAI79131.1|	149	69	114	0.5	0.5	0	46	64.7	1e-09	--	C. elegans protein C06A1.7, partially confirmed by transcript evidence [Caenorhabditis elegans]
Unigene28851_Ex-zai-2	161	24	161	gi|3874010|emb|CAA90055.1|	152	72	117	0.5	0.5	0	46	64.7	1e-09	--	C. elegans protein C06A1.6, partially confirmed by transcript evidence [Caenorhabditis elegans]
Unigene28851_Ex-zai-2	161	3	161	gi|268557140|ref|XP_002636559.1|	215	87	137	0.5	0.5	0.01	54	63.9	2e-09	--	Hypothetical protein CBG23250 [Caenorhabditis briggsae]
Unigene28851_Ex-zai-2	161	27	161	gi|1480863|gb|AAB05810.1|	46	5	36	0.53	0.53	0	45	62.8	4e-09	--	super cysteine rich protein [Homo sapiens]
Unigene28851_Ex-zai-2	161	24	161	gi|3879236|emb|CAA91301.1|	164	85	128	0.53	0.53	0.02	47	62.4	5e-09	--	C. elegans protein T01B7.8, confirmed by transcript evidence [Caenorhabditis elegans]
Unigene28851_Ex-zai-2	161	24	161	gi|13592364|gb|AAK31463.1|	188	86	129	0.53	0.53	0.02	47	62.4	5e-09	--	Hypothetical protein C27A2.5 [Caenorhabditis elegans]
Unigene28851_Ex-zai-2	161	24	161	gi|14573757|gb|AAK68158.1|U55854_2	166	86	129	0.53	0.53	0.02	47	62.4	5e-09	--	Hypothetical protein C04G6.10 [Caenorhabditis elegans]
Unigene28851_Ex-zai-2	161	24	158	gi|62554042|emb|CAB00093.2|	149	67	111	0.48	0.48	0	45	61.2	1e-08	--	C. elegans protein F29D10.2, partially confirmed by transcript evidence [Caenorhabditis elegans]
Unigene28851_Ex-zai-2	161	3	158	gi|33300406|emb|CAE17915.1|	212	80	129	0.49	0.49	0.01	53	60.5	2e-08	--	C. elegans protein R13H4.8, partially confirmed by transcript evidence [Caenorhabditis elegans]
Unigene28851_Ex-zai-2	161	3	158	gi|268532404|ref|XP_002631330.1|	157	69	118	0.49	0.49	0.01	53	60.5	2e-08	--	Hypothetical protein CBG03153 [Caenorhabditis briggsae]
Unigene28851_Ex-zai-2	161	160	5	gi|195130929|ref|XP_002009903.1|	138	69	120	0.55	0.67	0	52	58.5	7e-08	--	GI15620 [Drosophila mojavensis] >gi|193908353|gb|EDW07220.1| GI15620 [Drosophila mojavensis]
Unigene28851_Ex-zai-2	161	24	161	gi|14573761|gb|AAK68161.1|U55854_9	197	87	128	0.53	0.53	0.02	47	58.5	7e-08	--	Hypothetical protein C04G6.7 [Caenorhabditis elegans]
Unigene28851_Ex-zai-2	161	24	161	gi|268531056|ref|XP_002630654.1|	162	84	125	0.53	0.53	0.02	47	58.5	7e-08	--	Hypothetical protein CBG02325 [Caenorhabditis briggsae]
Unigene28851_Ex-zai-2	161	24	161	gi|268532270|ref|XP_002631263.1|	149	74	115	0.52	0.52	0	46	58.5	7e-08	--	Hypothetical protein CBG03068 [Caenorhabditis briggsae]
Unigene28851_Ex-zai-2	161	24	161	gi|268531052|ref|XP_002630652.1|	279	201	242	0.53	0.53	0.02	47	58.5	7e-08	--	Hypothetical protein CBG02323 [Caenorhabditis briggsae]
Unigene28851_Ex-zai-2	161	24	161	gi|268532272|ref|XP_002631264.1|	153	77	118	0.52	0.52	0	46	58.5	7e-08	--	Hypothetical protein CBG03069 [Caenorhabditis briggsae]
Unigene28851_Ex-zai-2	161	160	23	gi|195392666|ref|XP_002054978.1|	2091	1605	1650	0.56	0.71	0	46	56.6	3e-07	--	GJ19118 [Drosophila virilis] >gi|194149488|gb|EDW65179.1| GJ19118 [Drosophila virilis]
Unigene28851_Ex-zai-2	161	160	14	gi|195432635|ref|XP_002064322.1|	586	469	517	0.53	0.69	0	49	55.1	8e-07	--	GK19763 [Drosophila willistoni] >gi|194160407|gb|EDW75308.1| GK19763 [Drosophila willistoni]
Unigene28851_Ex-zai-2	161	160	8	gi|308468104|ref|XP_003096296.1|	1842	689	743	0.54	0.67	0.07	55	54.7	1e-06	--	CRE-DAF-15 protein [Caenorhabditis remanei] >gi|308243339|gb|EFO87291.1| CRE-DAF-15 protein [Caenorhabditis remanei]
Unigene28856_Ex-zai-2	161	160	2	gi|261331295|emb|CBH14285.1|	151	36	88	0.49	0.77	0	53	74.3	1e-12	--	T. brucei spp.-specific protein [Trypanosoma brucei gambiense DAL972]
Unigene28856_Ex-zai-2	161	160	2	gi|261327641|emb|CBH10617.1|	152	70	122	0.52	0.69	0	53	67.4	1e-10	--	T. brucei spp.-specific protein [Trypanosoma brucei gambiense DAL972]
Unigene28856_Ex-zai-2	161	154	2	gi|195406095|ref|XP_002060510.1|	169	83	133	0.5	0.72	0	51	66.2	3e-10	--	GJ22503 [Drosophila virilis] >gi|194156318|gb|EDW71502.1| GJ22503 [Drosophila virilis]
Unigene28856_Ex-zai-2	161	160	2	gi|21928439|dbj|BAC05810.1|	346	19	77	0.44	0.64	0.1	59	61.6	8e-09	--	seven transmembrane helix receptor [Homo sapiens]
Unigene28856_Ex-zai-2	161	160	2	gi|6560616|gb|AAF16687.1|AF111848_1	190	11	65	0.47	0.59	0.1	59	60.8	1e-08	--	PRO0529 [Homo sapiens] >gi|119627266|gb|EAX06861.1| hCG1780467 [Homo sapiens]
Unigene28856_Ex-zai-2	161	136	2	gi|149050436|gb|EDM02609.1|	93	2	46	0.48	0.73	0	45	60.5	2e-08	--	rCG62111 [Rattus norvegicus]
Unigene28856_Ex-zai-2	161	160	5	gi|148677652|gb|EDL09599.1|	61	13	61	0.48	0.65	0	52	59.7	3e-08	--	mCG147311 [Mus musculus]
Unigene28856_Ex-zai-2	161	3	161	gi|170578137|ref|XP_001894282.1|	102	5	57	0.45	0.54	0	53	57.8	1e-07	--	T-cell receptor beta chain ANA 11 [Brugia malayi]
Unigene28856_Ex-zai-2	161	3	161	gi|170579958|ref|XP_001895056.1|	119	3	55	0.45	0.54	0	53	57.4	2e-07	--	Histidine-rich glycoprotein precursor [Brugia malayi]
Unigene28856_Ex-zai-2	161	3	161	gi|170574983|ref|XP_001893046.1|	97	9	61	0.45	0.54	0	53	57.0	2e-07	--	T-cell receptor beta chain ANA 11 [Brugia malayi]
Unigene28856_Ex-zai-2	161	3	161	gi|149058506|gb|EDM09663.1|	160	26	78	0.45	0.58	0	53	57.0	2e-07	--	rCG46524 [Rattus norvegicus]
Unigene28856_Ex-zai-2	161	161	3	gi|148706505|gb|EDL38452.1|	171	16	76	0.42	0.59	0.13	61	57.0	2e-07	--	mCG1050357 [Mus musculus]
Unigene28856_Ex-zai-2	161	151	26	gi|261330028|emb|CBH13012.1|	266	107	148	0.5	0.69	0	42	54.7	1e-06	--	T. brucei spp.-specific protein [Trypanosoma brucei gambiense DAL972]
Unigene28856_Ex-zai-2	161	3	161	gi|148670475|gb|EDL02422.1|	191	96	148	0.43	0.58	0	53	54.7	1e-06	--	mCG141253 [Mus musculus]
Unigene28856_Ex-zai-2	161	154	23	gi|4106549|gb|AAD02884.1|	465	372	415	0.54	0.65	0	44	54.7	1e-06	--	neuronal-specific septin 3 [Mus musculus]
Unigene28856_Ex-zai-2	161	3	161	gi|170577748|ref|XP_001894123.1|	133	68	120	0.43	0.52	0	53	54.3	1e-06	--	T-cell receptor beta chain ANA 11 [Brugia malayi]
Unigene28856_Ex-zai-2	161	7	159	gi|170572343|ref|XP_001892072.1|	90	15	65	0.43	0.54	0	51	53.5	2e-06	--	T-cell receptor beta chain ANA 11 [Brugia malayi]
Unigene28856_Ex-zai-2	161	3	149	gi|66571325|ref|NP_001019243.1|	428	373	421	0.44	0.51	0	49	53.5	2e-06	--	integrin beta-like protein 1 [Danio rerio] >gi|66267505|gb|AAH95744.1| Integrin, beta-like 1 [Danio rerio]
Unigene28856_Ex-zai-2	161	10	159	gi|170576646|ref|XP_001893711.1|	107	28	77	0.42	0.52	0	50	53.1	3e-06	--	T-cell receptor beta chain ANA 11 [Brugia malayi]
Unigene28856_Ex-zai-2	161	3	149	gi|148708998|gb|EDL40944.1|	89	13	61	0.44	0.51	0	49	53.1	3e-06	--	mCG148429 [Mus musculus]
Unigene28868_Ex-zai-2	161	24	152	gi|73977476|ref|XP_539609.2|	252	133	175	0.46	0.83	0	43	51.6	8e-06	--	PREDICTED: similar to origin recognition complex subunit 6 [Canis familiaris]
Unigene28876_Ex-zai-2	161	160	2	gi|301632921|ref|XP_002945528.1|	660	333	386	0.48	0.7	0.01	54	57.8	1e-07	--	PREDICTED: hypothetical protein LOC100489098, partial [Xenopus (Silurana) tropicalis]
Unigene28880_Ex-zai-2	161	159	7	gi|195129876|ref|XP_002009380.1|	1494	291	341	0.52	0.76	0	51	72.4	5e-12	--	GI15320 [Drosophila mojavensis] >gi|193907830|gb|EDW06697.1| GI15320 [Drosophila mojavensis]
Unigene28880_Ex-zai-2	161	159	58	gi|195119532|ref|XP_002004285.1|	321	179	212	0.64	0.88	0	34	68.9	5e-11	--	GI19695 [Drosophila mojavensis] >gi|193909353|gb|EDW08220.1| GI19695 [Drosophila mojavensis]
Unigene28880_Ex-zai-2	161	159	52	gi|195035605|ref|XP_001989266.1|	113	10	45	0.61	0.77	0	36	62.8	3e-10	--	GH11629 [Drosophila grimshawi] >gi|193905266|gb|EDW04133.1| GH11629 [Drosophila grimshawi]
Unigene28880_Ex-zai-2	161	159	58	gi|195119720|ref|XP_002004377.1|	208	156	189	0.61	0.79	0	34	62.8	3e-09	--	GI19651 [Drosophila mojavensis] >gi|193909445|gb|EDW08312.1| GI19651 [Drosophila mojavensis]
Unigene28880_Ex-zai-2	161	159	58	gi|195132462|ref|XP_002010662.1|	162	127	160	0.58	0.85	0	34	62.8	4e-09	--	GI21584 [Drosophila mojavensis] >gi|193907450|gb|EDW06317.1| GI21584 [Drosophila mojavensis]
Unigene28880_Ex-zai-2	161	159	58	gi|195130997|ref|XP_002009937.1|	135	65	98	0.58	0.85	0	34	62.4	5e-09	--	GI15642 [Drosophila mojavensis] >gi|193908387|gb|EDW07254.1| GI15642 [Drosophila mojavensis]
Unigene28880_Ex-zai-2	161	159	58	gi|195130927|ref|XP_002009902.1|	150	114	150	0.56	0.81	0.08	37	62.0	6e-09	--	GI15619 [Drosophila mojavensis] >gi|193908352|gb|EDW07219.1| GI15619 [Drosophila mojavensis]
Unigene28880_Ex-zai-2	161	159	52	gi|195027225|ref|XP_001986484.1|	105	37	72	0.55	0.83	0	36	62.0	6e-09	--	GH20501 [Drosophila grimshawi] >gi|193902484|gb|EDW01351.1| GH20501 [Drosophila grimshawi]
Unigene28880_Ex-zai-2	161	159	4	gi|195503441|ref|XP_002098653.1|	107	23	74	0.4	0.65	0	52	61.2	1e-08	--	GE10486 [Drosophila yakuba] >gi|194184754|gb|EDW98365.1| GE10486 [Drosophila yakuba]
Unigene28880_Ex-zai-2	161	159	58	gi|194897691|ref|XP_001978705.1|	103	49	80	0.61	0.82	0	34	60.8	1e-08	--	GG19734 [Drosophila erecta] >gi|190650354|gb|EDV47632.1| GG19734 [Drosophila erecta]
Unigene28880_Ex-zai-2	161	159	58	gi|195128155|ref|XP_002008531.1|	101	14	47	0.58	0.79	0	34	59.3	4e-08	--	GI11771 [Drosophila mojavensis] >gi|193920140|gb|EDW19007.1| GI11771 [Drosophila mojavensis]
Unigene28880_Ex-zai-2	161	159	58	gi|195109903|ref|XP_001999521.1|	175	110	143	0.55	0.82	0	34	59.3	4e-08	--	GI24566 [Drosophila mojavensis] >gi|193916115|gb|EDW14982.1| GI24566 [Drosophila mojavensis]
Unigene28880_Ex-zai-2	161	159	4	gi|119624987|gb|EAX04582.1|	400	132	186	0.34	0.63	0.05	55	59.3	4e-08	--	hCG1999844 [Homo sapiens]
Unigene28880_Ex-zai-2	161	159	55	gi|195471307|ref|XP_002087946.1|	688	645	679	0.54	0.77	0	35	58.2	9e-08	--	GE18300 [Drosophila yakuba] >gi|194174047|gb|EDW87658.1| GE18300 [Drosophila yakuba]
Unigene28880_Ex-zai-2	161	159	58	gi|195096249|ref|XP_001997870.1|	55	2	35	0.52	0.82	0	34	57.8	1e-07	--	GH11744 [Drosophila grimshawi] >gi|193905880|gb|EDW04747.1| GH11744 [Drosophila grimshawi]
Unigene28880_Ex-zai-2	161	159	13	gi|83315036|ref|XP_730621.1|	648	565	608	0.48	0.61	0	49	57.4	2e-07	--	repeat organellar protein [Plasmodium yoelii yoelii str. 17XNL] >gi|23490396|gb|EAA22186.1| repeat organellar protein [Plasmodium yoelii yoelii]
Unigene28880_Ex-zai-2	161	159	61	gi|149057233|gb|EDM08556.1|	51	19	51	0.48	0.78	0	33	54.7	1e-06	--	rCG24815 [Rattus norvegicus]
Unigene28880_Ex-zai-2	161	159	58	gi|195347524|ref|XP_002040302.1|	137	103	136	0.52	0.73	0	34	53.9	2e-06	--	GM19001 [Drosophila sechellia] >gi|194121730|gb|EDW43773.1| GM19001 [Drosophila sechellia]
Unigene28880_Ex-zai-2	161	153	58	gi|195134520|ref|XP_002011685.1|	66	13	55	0.46	0.62	0.25	43	53.5	2e-06	--	GI11167 [Drosophila mojavensis] >gi|193906808|gb|EDW05675.1| GI11167 [Drosophila mojavensis]
Unigene28880_Ex-zai-2	161	159	4	gi|74865845|sp|Q8MP30.1|Y7791_DICDI	233	117	168	0.26	0.67	0	52	53.5	2e-06	--	RecName: Full=Uncharacterized histidine-rich protein DDB_G0274557; Flags: Precursor
Unigene28883_Ex-zai-2	161	3	161	gi|229892296|ref|NP_001153501.1|	1021	143	195	0.59	0.7	0.01	54	57.4	2e-07	--	oxoglutarate (alpha-ketoglutarate) dehydrogenase (lipoamide) [Nasonia vitripennis]
Unigene28883_Ex-zai-2	161	3	161	gi|158295746|ref|XP_001688856.1|	1059	137	189	0.56	0.7	0.03	55	57.4	2e-07	--	AGAP006366-PA [Anopheles gambiae str. PEST] >gi|157016184|gb|EDO63862.1| AGAP006366-PA [Anopheles gambiae str. PEST]
Unigene28883_Ex-zai-2	161	3	161	gi|158295748|ref|XP_001688857.1|	1014	137	189	0.56	0.7	0.03	55	57.4	2e-07	--	AGAP006366-PE [Anopheles gambiae str. PEST] >gi|158295754|ref|XP_001688859.1| AGAP006366-PD [Anopheles gambiae str. PEST] >gi|157016185|gb|EDO63863.1| AGAP006366-PE [Anopheles gambiae str. PEST] >gi|157016188|gb|EDO63865.1| AGAP006366-PD [Anopheles gambiae str. PEST]
Unigene28883_Ex-zai-2	161	3	161	gi|307204872|gb|EFN83427.1|	1080	144	196	0.54	0.69	0.03	55	55.5	6e-07	--	2-oxoglutarate dehydrogenase E1 component, mitochondrial [Harpegnathos saltator]
Unigene28883_Ex-zai-2	161	3	161	gi|66517291|ref|XP_623722.1|	1066	145	197	0.54	0.69	0.03	55	55.5	6e-07	--	PREDICTED: similar to Neural conserved at 73EF CG11661-PA, isoform A isoform 2 [Apis mellifera]
Unigene28883_Ex-zai-2	161	3	161	gi|157114119|ref|XP_001652168.1|	1016	138	190	0.54	0.69	0.03	55	54.3	1e-06	--	2-oxoglutarate dehydrogenase [Aedes aegypti] >gi|108877402|gb|EAT41627.1| 2-oxoglutarate dehydrogenase [Aedes aegypti]
Unigene28883_Ex-zai-2	161	3	161	gi|157114121|ref|XP_001652169.1|	1057	138	190	0.54	0.69	0.03	55	54.3	1e-06	--	2-oxoglutarate dehydrogenase [Aedes aegypti] >gi|108877403|gb|EAT41628.1| 2-oxoglutarate dehydrogenase [Aedes aegypti]
Unigene28883_Ex-zai-2	161	3	161	gi|161084461|ref|NP_001097629.1|	1105	130	182	0.55	0.66	0.01	54	53.1	3e-06	--	neural conserved at 73EF, isoform I [Drosophila melanogaster] >gi|158028567|gb|ABW08558.1| neural conserved at 73EF, isoform I [Drosophila melanogaster]
Unigene28883_Ex-zai-2	161	3	161	gi|24665669|ref|NP_730223.1|	1008	130	182	0.55	0.66	0.01	54	53.1	3e-06	--	neural conserved at 73EF, isoform A [Drosophila melanogaster] >gi|24665673|ref|NP_730224.1| neural conserved at 73EF, isoform B [Drosophila melanogaster] >gi|24665677|ref|NP_730225.1| neural conserved at 73EF, isoform C [Drosophila melanogaster] >gi|28574592|ref|NP_788519.1| neural conserved at 73EF, isoform G [Drosophila melanogaster] >gi|23093280|gb|AAF49388.2| neural conserved at 73EF, isoform…
Unigene28883_Ex-zai-2	161	3	161	gi|158295752|ref|XP_316396.4|	1019	137	194	0.5	0.64	0.1	59	52.8	4e-06	--	AGAP006366-PC [Anopheles gambiae str. PEST] >gi|157016187|gb|EAA44209.4| AGAP006366-PC [Anopheles gambiae str. PEST]
Unigene28902_Ex-zai-2	161	156	1	gi|167537513|ref|XP_001750425.1|	1271	35	89	0.52	0.7	0.05	55	52.4	5e-06	--	hypothetical protein [Monosiga brevicollis MX1] >gi|163771103|gb|EDQ84775.1| predicted protein [Monosiga brevicollis MX1]
Unigene28915_Ex-zai-2	161	2	154	gi|307197915|gb|EFN79014.1|	206	158	206	0.7	0.78	0	51	68.6	7e-11	--	Coiled-coil domain-containing protein 43 [Harpegnathos saltator]
Unigene28915_Ex-zai-2	161	2	154	gi|307168647|gb|EFN61683.1|	208	160	208	0.68	0.78	0	51	67.8	1e-10	--	Coiled-coil domain-containing protein 43 [Camponotus floridanus]
Unigene28915_Ex-zai-2	161	2	154	gi|66547845|ref|XP_623500.1|	214	166	214	0.7	0.78	0	51	67.8	1e-10	--	PREDICTED: similar to CG9586-PB [Apis mellifera]
Unigene28915_Ex-zai-2	161	2	154	gi|13385406|ref|NP_080194.1|	222	172	222	0.58	0.74	0	51	62.4	5e-09	--	coiled-coil domain-containing protein 43 [Mus musculus] >gi|81880406|sp|Q9CR29.1|CCD43_MOUSE RecName: Full=Coiled-coil domain-containing protein 43 >gi|38511904|gb|AAH61076.1| Coiled-coil domain containing 43 [Mus musculus] >gi|123222597|emb|CAM26145.1| coiled-coil domain containing 43 [Mus musculus] >gi|148702200|gb|EDL34147.1| coiled-coil domain containing 43 [Mus musculus]
Unigene28915_Ex-zai-2	161	2	154	gi|225708506|gb|ACO10099.1|	214	164	214	0.5	0.82	0	51	62.0	6e-09	--	Coiled-coil domain-containing protein 43 [Osmerus mordax]
Unigene28915_Ex-zai-2	161	2	154	gi|213512553|ref|NP_001094198.1|	222	172	222	0.56	0.74	0	51	61.2	1e-08	--	coiled-coil domain-containing protein 43 [Rattus norvegicus] >gi|97045592|sp|Q5BK07.2|CCD43_RAT RecName: Full=Coiled-coil domain-containing protein 43
Unigene28915_Ex-zai-2	161	2	154	gi|60688202|gb|AAH91255.1|	221	171	221	0.56	0.74	0	51	61.2	1e-08	--	Ccdc43 protein [Rattus norvegicus]
Unigene28915_Ex-zai-2	161	11	154	gi|239790816|dbj|BAH71944.1|	207	160	207	0.58	0.81	0	48	60.5	2e-08	--	ACYPI006766 [Acyrthosiphon pisum]
Unigene28915_Ex-zai-2	161	2	154	gi|301768767|ref|XP_002919790.1|	224	174	224	0.54	0.74	0	51	60.1	2e-08	--	PREDICTED: coiled-coil domain-containing protein 43-like [Ailuropoda melanoleuca]
Unigene28915_Ex-zai-2	161	2	154	gi|297700913|ref|XP_002827474.1|	224	174	224	0.54	0.74	0	51	60.1	2e-08	--	PREDICTED: coiled-coil domain-containing protein 43-like [Pongo abelii]
Unigene28915_Ex-zai-2	161	2	154	gi|296201662|ref|XP_002748125.1|	223	173	223	0.54	0.74	0	51	60.1	2e-08	--	PREDICTED: coiled-coil domain-containing protein 43-like [Callithrix jacchus]
Unigene28915_Ex-zai-2	161	2	154	gi|291406291|ref|XP_002719493.1|	226	176	226	0.54	0.74	0	51	60.1	2e-08	--	PREDICTED: coiled-coil domain containing 43-like [Oryctolagus cuniculus]
Unigene28915_Ex-zai-2	161	20	154	gi|160774361|gb|AAI55275.1|	213	169	213	0.6	0.82	0	45	60.1	2e-08	--	Coiled-coil domain containing 43 [Danio rerio]
Unigene28915_Ex-zai-2	161	2	154	gi|151101337|ref|NP_653210.2|	224	174	224	0.54	0.74	0	51	60.1	2e-08	--	coiled-coil domain-containing protein 43 isoform 1 [Homo sapiens] >gi|296434426|sp|Q96MW1.2|CCD43_HUMAN RecName: Full=Coiled-coil domain-containing protein 43
Unigene28915_Ex-zai-2	161	2	154	gi|119571973|gb|EAW51588.1|	219	169	219	0.54	0.74	0	51	60.1	2e-08	--	coiled-coil domain containing 43, isoform CRA_a [Homo sapiens]
Unigene28915_Ex-zai-2	161	2	154	gi|109116246|ref|XP_001114705.1|	226	176	226	0.54	0.74	0	51	60.1	2e-08	--	PREDICTED: coiled-coil domain-containing protein 43-like [Macaca mulatta]
Unigene28915_Ex-zai-2	161	2	154	gi|28839294|gb|AAH47776.1|	227	177	227	0.54	0.74	0	51	60.1	2e-08	--	CCDC43 protein [Homo sapiens]
Unigene28915_Ex-zai-2	161	2	154	gi|73965512|ref|XP_537617.2|	327	277	327	0.54	0.74	0	51	60.1	2e-08	--	PREDICTED: similar to CG9586-PB [Canis familiaris]
Unigene28915_Ex-zai-2	161	2	154	gi|62859583|ref|NP_001016065.1|	214	164	214	0.52	0.72	0	51	60.1	2e-08	--	coiled-coil domain containing 43 [Xenopus (Silurana) tropicalis]
Unigene28915_Ex-zai-2	161	20	154	gi|41055056|ref|NP_956952.1|	213	169	213	0.6	0.82	0	45	60.1	2e-08	--	coiled-coil domain-containing protein 43 [Danio rerio] >gi|82187201|sp|Q6PFL6.1|CCD43_DANRE RecName: Full=Coiled-coil domain-containing protein 43 >gi|35505442|gb|AAH57502.1| Coiled-coil domain containing 43 [Danio rerio]
Unigene28916_Ex-zai-2	161	157	2	gi|195449266|ref|XP_002071999.1|	1455	1142	1193	0.53	0.73	0	52	66.6	3e-10	--	GK22555 [Drosophila willistoni] >gi|194168084|gb|EDW82985.1| GK22555 [Drosophila willistoni]
Unigene28916_Ex-zai-2	161	157	2	gi|195112496|ref|XP_002000808.1|	1477	1165	1216	0.51	0.73	0	52	65.9	4e-10	--	GI10435 [Drosophila mojavensis] >gi|193917402|gb|EDW16269.1| GI10435 [Drosophila mojavensis]
Unigene28916_Ex-zai-2	161	157	2	gi|195062183|ref|XP_001996151.1|	1473	1155	1206	0.51	0.73	0	52	65.5	6e-10	--	GH14340 [Drosophila grimshawi] >gi|193891943|gb|EDV90809.1| GH14340 [Drosophila grimshawi]
Unigene28916_Ex-zai-2	161	157	2	gi|194744497|ref|XP_001954730.1|	1439	1133	1184	0.51	0.73	0	52	65.1	7e-10	--	GF16595 [Drosophila ananassae] >gi|190627767|gb|EDV43291.1| GF16595 [Drosophila ananassae]
Unigene28916_Ex-zai-2	161	157	2	gi|281362896|ref|NP_001163782.1|	1454	1126	1177	0.5	0.73	0	52	64.3	1e-09	--	CG31004, isoform D [Drosophila melanogaster] >gi|272477254|gb|ACZ95075.1| CG31004, isoform D [Drosophila melanogaster]
Unigene28916_Ex-zai-2	161	157	2	gi|195341700|ref|XP_002037444.1|	1431	1126	1177	0.5	0.73	0	52	64.3	1e-09	--	GM12101 [Drosophila sechellia] >gi|194131560|gb|EDW53603.1| GM12101 [Drosophila sechellia]
Unigene28916_Ex-zai-2	161	157	2	gi|194905046|ref|XP_001981111.1|	1431	1126	1177	0.5	0.73	0	52	64.3	1e-09	--	GG11883 [Drosophila erecta] >gi|190655749|gb|EDV52981.1| GG11883 [Drosophila erecta]
Unigene28916_Ex-zai-2	161	157	2	gi|281362894|ref|NP_001163781.1|	1243	1126	1177	0.5	0.73	0	52	64.3	1e-09	--	CG31004, isoform C [Drosophila melanogaster] >gi|189458931|gb|ACD99455.1| IP18607p [Drosophila melanogaster] >gi|272477253|gb|ACZ95074.1| CG31004, isoform C [Drosophila melanogaster]
Unigene28916_Ex-zai-2	161	157	2	gi|40882481|gb|AAR96152.1|	1240	1126	1177	0.5	0.73	0	52	64.3	1e-09	--	RE69185p [Drosophila melanogaster]
Unigene28916_Ex-zai-2	161	157	2	gi|21483292|gb|AAM52621.1|	868	563	614	0.5	0.73	0	52	64.3	1e-09	--	GH12365p [Drosophila melanogaster]
Unigene28916_Ex-zai-2	161	157	2	gi|24651583|ref|NP_733418.1|	1431	1126	1177	0.5	0.73	0	52	64.3	1e-09	--	CG31004, isoform A [Drosophila melanogaster] >gi|24651585|ref|NP_733419.1| CG31004, isoform B [Drosophila melanogaster] >gi|122065794|sp|Q0KHY3.1|Y1004_DROME RecName: Full=Extracellular domains-containing protein CG31004; Flags: Precursor >gi|23172752|gb|AAF57124.2| CG31004, isoform A [Drosophila melanogaster] >gi|23172753|gb|AAF57123.2| CG31004, isoform B [Drosophila melanogaster]
Unigene28916_Ex-zai-2	161	157	2	gi|195505375|ref|XP_002099477.1|	1432	1127	1178	0.5	0.73	0	52	63.9	2e-09	--	GE23331 [Drosophila yakuba] >gi|194185578|gb|EDW99189.1| GE23331 [Drosophila yakuba]
Unigene28916_Ex-zai-2	161	157	2	gi|195159013|ref|XP_002020377.1|	1458	1141	1192	0.5	0.73	0	52	63.9	2e-09	--	GL13953 [Drosophila persimilis] >gi|194117146|gb|EDW39189.1| GL13953 [Drosophila persimilis]
Unigene28916_Ex-zai-2	161	157	2	gi|125772520|ref|XP_001357569.1|	1458	1141	1192	0.5	0.73	0	52	63.9	2e-09	--	GA15929 [Drosophila pseudoobscura pseudoobscura] >gi|54637301|gb|EAL26703.1| GA15929 [Drosophila pseudoobscura pseudoobscura]
Unigene28916_Ex-zai-2	161	157	2	gi|91081667|ref|XP_969700.1|	1260	1116	1167	0.48	0.67	0	52	61.6	8e-09	--	PREDICTED: similar to AGAP000550-PA [Tribolium castaneum]
Unigene28916_Ex-zai-2	161	157	2	gi|307174209|gb|EFN64854.1|	1395	1113	1164	0.48	0.63	0	52	59.7	3e-08	--	Uncharacterized protein K03H1.5 [Camponotus floridanus]
Unigene28916_Ex-zai-2	161	157	2	gi|158288688|ref|XP_310533.4|	1384	1107	1158	0.48	0.61	0	52	59.3	4e-08	--	AGAP000550-PA [Anopheles gambiae str. PEST] >gi|157018689|gb|EAA06289.4| AGAP000550-PA [Anopheles gambiae str. PEST]
Unigene28916_Ex-zai-2	161	157	2	gi|307210697|gb|EFN87120.1|	1347	1146	1197	0.46	0.63	0	52	58.9	5e-08	--	Uncharacterized protein K03H1.5 [Harpegnathos saltator]
Unigene28916_Ex-zai-2	161	157	2	gi|66511275|ref|XP_392408.2|	1409	1132	1183	0.48	0.63	0	52	58.2	9e-08	--	PREDICTED: similar to CG31004-PA, isoform A isoform 1 [Apis mellifera]
Unigene28916_Ex-zai-2	161	157	2	gi|193671601|ref|XP_001952311.1|	1285	1136	1187	0.46	0.63	0	52	55.8	4e-07	--	PREDICTED: similar to AGAP000550-PA [Acyrthosiphon pisum]
Unigene28919_Ex-zai-2	161	14	160	gi|183396273|gb|ACC62007.1|	155	81	129	0.53	0.75	0	49	55.5	6e-07	--	hydroxyproline-rich glycoprotein [Cryptosporidium hominis]
Unigene28919_Ex-zai-2	161	14	160	gi|183396269|gb|ACC62005.1|	161	87	135	0.53	0.75	0	49	55.5	6e-07	--	hydroxyproline-rich glycoprotein [Cryptosporidium hominis]
Unigene28919_Ex-zai-2	161	14	160	gi|117647456|gb|ABK51685.1|	161	87	135	0.53	0.75	0	49	55.5	6e-07	--	hydroxyproline-rich glycoprotein precursor [Cryptosporidium hominis]
Unigene28919_Ex-zai-2	161	14	160	gi|117647450|gb|ABK51682.1|	151	77	125	0.53	0.75	0	49	55.5	6e-07	--	hydroxyproline-rich glycoprotein precursor [Cryptosporidium hominis] >gi|183396275|gb|ACC62008.1| hydroxyproline-rich glycoprotein [Cryptosporidium hominis]
Unigene28919_Ex-zai-2	161	14	160	gi|117647452|gb|ABK51683.1|	158	84	132	0.53	0.75	0	49	55.5	6e-07	--	hydroxyproline-rich glycoprotein precursor [Cryptosporidium hominis]
Unigene28919_Ex-zai-2	161	14	160	gi|117647454|gb|ABK51684.1|	155	81	129	0.53	0.75	0	49	55.5	6e-07	--	hydroxyproline-rich glycoprotein precursor [Cryptosporidium hominis] >gi|183396267|gb|ACC62004.1| hydroxyproline-rich glycoprotein [Cryptosporidium hominis] >gi|183396271|gb|ACC62006.1| hydroxyproline-rich glycoprotein [Cryptosporidium hominis]
Unigene28919_Ex-zai-2	161	14	160	gi|117647458|gb|ABK51686.1|	157	83	131	0.53	0.75	0	49	55.5	6e-07	--	hydroxyproline-rich glycoprotein precursor [Cryptosporidium hominis]
Unigene28919_Ex-zai-2	161	14	160	gi|67599933|ref|XP_666323.1|	328	77	125	0.53	0.75	0	49	55.5	6e-07	--	hydroxyproline-rich glycoprotein dz-hrgp precursor [Cryptosporidium hominis TU502] >gi|54657295|gb|EAL36092.1| hydroxyproline-rich glycoprotein dz-hrgp precursor [Cryptosporidium hominis]
Unigene28919_Ex-zai-2	161	8	160	gi|146186683|gb|AAI39883.1|	465	252	302	0.45	0.76	0	51	52.0	6e-06	--	Zgc:136380 protein [Danio rerio]
Unigene28919_Ex-zai-2	161	8	160	gi|123705030|ref|NP_001074060.1|	465	252	302	0.45	0.76	0	51	52.0	6e-06	--	cisplatin resistance-associated overexpressed protein isoform 1 [Danio rerio] >gi|120537585|gb|AAI29147.1| Zgc:136380 [Danio rerio]
Unigene28919_Ex-zai-2	161	17	160	gi|307200599|gb|EFN80740.1|	4415	1490	1538	0.55	0.73	0.02	49	51.6	8e-06	--	Protein split ends [Harpegnathos saltator]
Unigene28926_Ex-zai-2	161	1	159	gi|307202634|gb|EFN81955.1|	255	131	183	0.79	0.88	0	53	100	2e-20	--	Macrophage mannose receptor 1 [Harpegnathos saltator]
Unigene28926_Ex-zai-2	161	1	159	gi|307174215|gb|EFN64860.1|	154	30	82	0.79	0.88	0	53	100	2e-20	--	Aggrecan core protein [Camponotus floridanus]
Unigene28926_Ex-zai-2	161	1	159	gi|110760570|ref|XP_393774.3|	263	139	191	0.79	0.88	0	53	100	2e-20	--	PREDICTED: similar to CG9134-PB, isoform B [Apis mellifera]
Unigene28926_Ex-zai-2	161	1	156	gi|198462514|ref|XP_001352460.2|	381	255	306	0.76	0.88	0	52	97.1	2e-19	--	GA21567 [Drosophila pseudoobscura pseudoobscura] >gi|198150857|gb|EAL29957.2| GA21567 [Drosophila pseudoobscura pseudoobscura]
Unigene28926_Ex-zai-2	161	1	156	gi|195586871|ref|XP_002083191.1|	375	249	300	0.76	0.88	0	52	97.1	2e-19	--	GD13601 [Drosophila simulans] >gi|194195200|gb|EDX08776.1| GD13601 [Drosophila simulans]
Unigene28926_Ex-zai-2	161	1	156	gi|195490337|ref|XP_002093097.1|	379	253	304	0.76	0.88	0	52	97.1	2e-19	--	GE21136 [Drosophila yakuba] >gi|194179198|gb|EDW92809.1| GE21136 [Drosophila yakuba]
Unigene28926_Ex-zai-2	161	1	156	gi|195436060|ref|XP_002065996.1|	190	64	115	0.76	0.88	0	52	97.1	2e-19	--	GK21163 [Drosophila willistoni] >gi|194162081|gb|EDW76982.1| GK21163 [Drosophila willistoni]
Unigene28926_Ex-zai-2	161	1	156	gi|195376525|ref|XP_002047047.1|	412	286	337	0.76	0.88	0	52	97.1	2e-19	--	GJ12142 [Drosophila virilis] >gi|194154205|gb|EDW69389.1| GJ12142 [Drosophila virilis]
Unigene28926_Ex-zai-2	161	1	156	gi|195336525|ref|XP_002034886.1|	375	249	300	0.76	0.88	0	52	97.1	2e-19	--	GM14393 [Drosophila sechellia] >gi|194127979|gb|EDW50022.1| GM14393 [Drosophila sechellia]
Unigene28926_Ex-zai-2	161	1	156	gi|195170665|ref|XP_002026132.1|	214	68	119	0.76	0.88	0	52	97.1	2e-19	--	GL16169 [Drosophila persimilis] >gi|194111012|gb|EDW33055.1| GL16169 [Drosophila persimilis]
Unigene28926_Ex-zai-2	161	1	156	gi|195126345|ref|XP_002007631.1|	379	253	304	0.76	0.88	0	52	97.1	2e-19	--	GI13046 [Drosophila mojavensis] >gi|193919240|gb|EDW18107.1| GI13046 [Drosophila mojavensis]
Unigene28926_Ex-zai-2	161	1	156	gi|195012474|ref|XP_001983661.1|	407	281	332	0.76	0.88	0	52	97.1	2e-19	--	GH15445 [Drosophila grimshawi] >gi|193897143|gb|EDV96009.1| GH15445 [Drosophila grimshawi]
Unigene28926_Ex-zai-2	161	1	156	gi|194864791|ref|XP_001971109.1|	376	250	301	0.76	0.88	0	52	97.1	2e-19	--	GG14773 [Drosophila erecta] >gi|190652892|gb|EDV50135.1| GG14773 [Drosophila erecta]
Unigene28926_Ex-zai-2	161	1	156	gi|194748547|ref|XP_001956706.1|	386	260	311	0.76	0.88	0	52	97.1	2e-19	--	GF24446 [Drosophila ananassae] >gi|190623988|gb|EDV39512.1| GF24446 [Drosophila ananassae]
Unigene28926_Ex-zai-2	161	1	159	gi|156555594|ref|XP_001605247.1|	182	58	110	0.73	0.88	0	53	97.1	2e-19	--	PREDICTED: similar to CG9134-PB [Nasonia vitripennis]
Unigene28926_Ex-zai-2	161	1	156	gi|24655067|ref|NP_612091.1|	376	250	301	0.76	0.88	0	52	97.1	2e-19	--	CG9134, isoform B [Drosophila melanogaster] >gi|23092746|gb|AAN11466.1| CG9134, isoform B [Drosophila melanogaster] >gi|28416339|gb|AAO42642.1| LP02252p [Drosophila melanogaster]
Unigene28926_Ex-zai-2	161	1	156	gi|24655071|ref|NP_728586.1|	188	62	113	0.76	0.88	0	52	97.1	2e-19	--	CG9134, isoform A [Drosophila melanogaster] >gi|24655075|ref|NP_728587.1| CG9134, isoform C [Drosophila melanogaster] >gi|7292051|gb|AAF47464.1| CG9134, isoform A [Drosophila melanogaster] >gi|23092747|gb|AAN11467.1| CG9134, isoform C [Drosophila melanogaster] >gi|46409182|gb|AAS93748.1| RE15268p [Drosophila melanogaster]
Unigene28926_Ex-zai-2	161	4	159	gi|193676436|ref|XP_001950803.1|	282	160	211	0.76	0.88	0	52	96.7	2e-19	--	PREDICTED: similar to CG9134 CG9134-PB [Acyrthosiphon pisum]
Unigene28926_Ex-zai-2	161	1	159	gi|189242495|ref|XP_972404.2|	336	211	263	0.75	0.88	0	53	95.9	4e-19	--	PREDICTED: similar to CG9134 CG9134-PB [Tribolium castaneum]
Unigene28926_Ex-zai-2	161	1	159	gi|158294007|ref|XP_001688639.1|	195	72	124	0.69	0.81	0	53	88.6	6e-17	--	AGAP005332-PB [Anopheles gambiae str. PEST] >gi|157015365|gb|EDO63645.1| AGAP005332-PB [Anopheles gambiae str. PEST]
Unigene28930_Ex-zai-2	161	2	154	gi|297684674|ref|XP_002819951.1|	895	30	80	0.45	0.66	0	51	53.5	2e-06	--	PREDICTED: kinesin-like protein KIF27-like [Pongo abelii]
Unigene28930_Ex-zai-2	161	2	154	gi|119583072|gb|EAW62668.1|	567	30	80	0.45	0.66	0	51	53.5	2e-06	--	kinesin family member 27, isoform CRA_b [Homo sapiens]
Unigene28930_Ex-zai-2	161	2	154	gi|119583071|gb|EAW62667.1|	996	30	80	0.45	0.66	0	51	53.5	2e-06	--	kinesin family member 27, isoform CRA_a [Homo sapiens]
Unigene28930_Ex-zai-2	161	2	154	gi|119583074|gb|EAW62670.1|	821	30	80	0.45	0.66	0	51	53.5	2e-06	--	kinesin family member 27, isoform CRA_d [Homo sapiens]
Unigene28930_Ex-zai-2	161	2	154	gi|114625186|ref|XP_001153364.1|	1305	30	80	0.45	0.66	0	51	53.5	2e-06	--	PREDICTED: kinesin family member 27 isoform 1 [Pan troglodytes]
Unigene28930_Ex-zai-2	161	2	154	gi|114625182|ref|XP_520097.2|	1402	30	80	0.45	0.66	0	51	53.5	2e-06	--	PREDICTED: kinesin family member 27 isoform 3 [Pan troglodytes]
Unigene28930_Ex-zai-2	161	2	154	gi|114625184|ref|XP_001153428.1|	1336	30	80	0.45	0.66	0	51	53.5	2e-06	--	PREDICTED: kinesin family member 27 isoform 2 [Pan troglodytes]
Unigene28930_Ex-zai-2	161	2	154	gi|32140153|tpg|DAA01313.1|	1266	30	80	0.45	0.66	0	51	53.5	2e-06	--	TPA: TPA_exp: kinesin-related protein KIF27 [Macaca fascicularis]
Unigene28930_Ex-zai-2	161	2	154	gi|30025503|gb|AAP04415.1|	1304	30	80	0.45	0.66	0	51	53.5	2e-06	--	KIF27C [Homo sapiens]
Unigene28930_Ex-zai-2	161	2	154	gi|30794488|ref|NP_060046.1|	1401	30	80	0.45	0.66	0	51	53.5	2e-06	--	kinesin-like protein KIF27 [Homo sapiens] >gi|74750464|sp|Q86VH2.1|KIF27_HUMAN RecName: Full=Kinesin-like protein KIF27 >gi|30025499|gb|AAP04413.1| KIF27A [Homo sapiens] >gi|55958538|emb|CAI16013.1| kinesin family member 27 [Homo sapiens] >gi|187954611|gb|AAI40789.1| Kinesin family member 27 [Homo sapiens]
Unigene28930_Ex-zai-2	161	2	154	gi|30025501|gb|AAP04414.1|	1335	30	80	0.45	0.66	0	51	53.5	2e-06	--	KIF27B [Homo sapiens]
Unigene28930_Ex-zai-2	161	2	154	gi|296189602|ref|XP_002742867.1|	1340	30	80	0.43	0.66	0	51	53.1	3e-06	--	PREDICTED: kinesin-like protein KIF27 [Callithrix jacchus]
Unigene28930_Ex-zai-2	161	2	154	gi|296484547|gb|DAA26662.1|	1395	30	80	0.43	0.64	0	51	53.1	3e-06	--	kinesin family member 3B-like [Bos taurus]
Unigene28930_Ex-zai-2	161	2	154	gi|291410072|ref|XP_002721327.1|	1400	30	80	0.43	0.64	0	51	52.8	4e-06	--	PREDICTED: kinesin family member 27 [Oryctolagus cuniculus]
Unigene28930_Ex-zai-2	161	2	154	gi|301758410|ref|XP_002915064.1|	1401	30	80	0.43	0.64	0	51	52.8	4e-06	--	PREDICTED: kinesin-like protein KIF27-like [Ailuropoda melanoleuca]
Unigene28930_Ex-zai-2	161	2	154	gi|270210263|gb|ACZ64523.1|	332	3	53	0.47	0.6	0	51	52.8	4e-06	--	KIF27-like protein [Schmidtea mediterranea]
Unigene28930_Ex-zai-2	161	2	154	gi|149758455|ref|XP_001488860.1|	1405	30	80	0.43	0.64	0	51	52.8	4e-06	--	PREDICTED: kinesin family member 27 [Equus caballus]
Unigene28930_Ex-zai-2	161	8	154	gi|149039796|gb|EDL93912.1|	1240	32	80	0.42	0.63	0	49	51.6	8e-06	--	kinesin family member 27 [Rattus norvegicus]
Unigene28930_Ex-zai-2	161	2	154	gi|73946491|ref|XP_857776.1|	1330	30	80	0.41	0.64	0	51	51.6	8e-06	--	PREDICTED: similar to kinesin family member 27 isoform 3 [Canis familiaris]
Unigene28930_Ex-zai-2	161	2	154	gi|73946493|ref|XP_857815.1|	1299	30	80	0.41	0.64	0	51	51.6	8e-06	--	PREDICTED: similar to kinesin family member 27 isoform 4 [Canis familiaris]
Unigene28951_Ex-zai-2	161	160	2	gi|308324134|gb|ADO29202.1|	104	5	57	0.98	0.98	0	53	110	2e-23	--	thioredoxin-like protein 4a [Ictalurus punctatus]
Unigene28951_Ex-zai-2	161	160	2	gi|291415324|ref|XP_002723903.1|	142	43	95	0.98	0.98	0	53	110	2e-23	--	PREDICTED: thioredoxin-like 4A [Oryctolagus cuniculus]
Unigene28951_Ex-zai-2	161	160	2	gi|221220856|gb|ACM09089.1|	142	43	95	0.98	0.98	0	53	110	2e-23	--	Thioredoxin-like protein 4A [Salmo salar]
Unigene28951_Ex-zai-2	161	160	2	gi|209733586|gb|ACI67662.1|	142	43	95	0.98	0.98	0	53	110	2e-23	--	Thioredoxin-like protein 4A [Salmo salar] >gi|221220248|gb|ACM08785.1| Thioredoxin-like protein 4A [Salmo salar] >gi|221221168|gb|ACM09245.1| Thioredoxin-like protein 4A [Salmo salar] >gi|225703746|gb|ACO07719.1| Thioredoxin-like protein 4A [Oncorhynchus mykiss] >gi|225703876|gb|ACO07784.1| Thioredoxin-like protein 4A [Oncorhynchus mykiss] >gi|225704250|gb|ACO07971.1| Thioredoxin-like protein 4A …
Unigene28951_Ex-zai-2	161	160	2	gi|157113361|ref|XP_001657795.1|	142	43	95	0.98	0.98	0	53	110	2e-23	--	mitosis protein dim1 [Aedes aegypti] >gi|94469104|gb|ABF18401.1| U4/U6.U5 snRNP/mitosis protein DIM1 component [Aedes aegypti] >gi|108877785|gb|EAT42010.1| mitosis protein dim1 [Aedes aegypti]
Unigene28951_Ex-zai-2	161	160	2	gi|159162848|pdb|1PQN|A	127	42	94	0.98	0.98	0	53	110	2e-23	--	Chain A, Dominant Negative Human Hdim1 (Hdim1 1-128)
Unigene28951_Ex-zai-2	161	160	2	gi|148225007|ref|NP_001089208.1|	142	43	95	0.98	0.98	0	53	110	2e-23	--	thioredoxin-like 4A [Xenopus laevis] >gi|57920944|gb|AAH89128.1| MGC85128 protein [Xenopus laevis] >gi|225706116|gb|ACO08904.1| Thioredoxin-like protein 4A [Osmerus mordax]
Unigene28951_Ex-zai-2	161	160	2	gi|54400404|ref|NP_001005953.1|	142	43	95	0.98	0.98	0	53	110	2e-23	--	thioredoxin-like protein 4A [Danio rerio] >gi|53734161|gb|AAH83448.1| Zgc:103632 [Danio rerio] >gi|182890994|gb|AAI64224.1| Zgc:103632 protein [Danio rerio]
Unigene28951_Ex-zai-2	161	160	2	gi|296473912|gb|DAA16027.1|	142	43	95	0.98	0.98	0	53	110	2e-23	--	thioredoxin-like 4A [Bos taurus]
Unigene28951_Ex-zai-2	161	160	2	gi|62860202|ref|NP_001016646.1|	142	43	95	0.98	0.98	0	53	110	2e-23	--	thioredoxin-like 4A [Xenopus (Silurana) tropicalis] >gi|89269554|emb|CAJ82675.1| thioredoxin-like 4A [Xenopus tropicalis] >gi|163916412|gb|AAI57182.1| thioredoxin-like 4A [Xenopus (Silurana) tropicalis]
Unigene28951_Ex-zai-2	161	160	2	gi|5729802|ref|NP_006692.1|	142	43	95	0.98	0.98	0	53	110	2e-23	--	thioredoxin-like protein 4A [Homo sapiens] >gi|13384656|ref|NP_079575.1| thioredoxin-like protein 4A isoform a [Mus musculus] >gi|46577662|sp|P83876.1|TXN4A_HUMAN RecName: Full=Thioredoxin-like protein 4A; AltName: Full=DIM1 protein homolog; AltName: Full=Spliceosomal U5 snRNP-specific 15 kDa protein; AltName: Full=Thioredoxin-like U5 snRNP protein U5-15kD >gi|46577663|sp|P83877.1|TXN4A_MOUSE Rec…
Unigene28951_Ex-zai-2	161	160	2	gi|195576517|ref|XP_002078122.1|	147	43	95	0.96	0.98	0	53	109	3e-23	--	GD23285 [Drosophila simulans] >gi|194190131|gb|EDX03707.1| GD23285 [Drosophila simulans]
Unigene28951_Ex-zai-2	161	160	2	gi|270006427|gb|EFA02875.1|	142	43	95	0.96	0.98	0	53	109	3e-23	--	thioredoxin-like 4A [Tribolium castaneum]
Unigene28951_Ex-zai-2	161	160	2	gi|115497060|ref|NP_001069528.1|	142	43	95	0.96	0.98	0	53	109	3e-23	--	thioredoxin-like protein 4A [Bos taurus] >gi|81674554|gb|AAI09893.1| Thioredoxin-like 4A [Bos taurus]
Unigene28951_Ex-zai-2	161	160	2	gi|28574029|ref|NP_608830.3|	142	43	95	0.96	0.98	0	53	109	3e-23	--	Dim1 [Drosophila melanogaster] >gi|125986441|ref|XP_001356984.1| GA15896 [Drosophila pseudoobscura pseudoobscura] >gi|194766239|ref|XP_001965232.1| GF21189 [Drosophila ananassae] >gi|194856066|ref|XP_001968668.1| GG25001 [Drosophila erecta] >gi|195035719|ref|XP_001989319.1| GH10125 [Drosophila grimshawi] >gi|195118000|ref|XP_002003528.1| GI22095 [Drosophila mojavensis] >gi|195159534|ref|XP_002020…
Unigene28951_Ex-zai-2	161	160	2	gi|156550769|ref|XP_001605455.1|	142	43	95	0.96	0.98	0	53	108	4e-23	--	PREDICTED: similar to ENSANGP00000018231 [Nasonia vitripennis]
Unigene28951_Ex-zai-2	161	160	2	gi|225716310|gb|ACO14001.1|	142	43	95	0.96	0.98	0	53	108	8e-23	--	Thioredoxin-like protein 4A [Esox lucius]
Unigene28951_Ex-zai-2	161	160	2	gi|170041711|ref|XP_001848597.1|	142	43	95	0.96	0.96	0	53	107	1e-22	--	mitosis protein dim1 [Culex quinquefasciatus] >gi|167865257|gb|EDS28640.1| mitosis protein dim1 [Culex quinquefasciatus]
Unigene28951_Ex-zai-2	161	160	2	gi|66533106|ref|XP_624360.1|	142	43	95	0.94	0.98	0	53	107	1e-22	--	PREDICTED: similar to thioredoxin-like 4 isoform a [Apis mellifera]
Unigene28951_Ex-zai-2	161	160	2	gi|307214970|gb|EFN89815.1|	142	43	95	0.94	0.98	0	53	107	1e-22	--	Thioredoxin-like protein 4A [Harpegnathos saltator]
Unigene28957_Ex-zai-2	161	160	11	gi|193652395|ref|XP_001950095.1|	2160	1314	1363	0.8	0.94	0	50	85.9	4e-16	--	PREDICTED: similar to beta chain spectrin [Acyrthosiphon pisum]
Unigene28957_Ex-zai-2	161	160	11	gi|307192223|gb|EFN75525.1|	2141	1307	1356	0.7	0.92	0	50	79.7	3e-14	--	Spectrin beta chain [Harpegnathos saltator]
Unigene28957_Ex-zai-2	161	160	11	gi|110759783|ref|XP_395212.3|	2317	1307	1356	0.7	0.92	0	50	79.7	3e-14	--	PREDICTED: similar to Spectrin beta chain [Apis mellifera]
Unigene28957_Ex-zai-2	161	160	11	gi|307171297|gb|EFN63222.1|	2186	1307	1356	0.66	0.92	0	50	78.2	8e-14	--	Spectrin beta chain [Camponotus floridanus]
Unigene28957_Ex-zai-2	161	160	11	gi|156538078|ref|XP_001607596.1|	2290	1307	1356	0.7	0.9	0	50	77.8	1e-13	--	PREDICTED: similar to beta chain spectrin [Nasonia vitripennis]
Unigene28957_Ex-zai-2	161	160	11	gi|91081397|ref|XP_976147.1|	2289	1308	1357	0.72	0.82	0	50	75.9	4e-13	--	PREDICTED: similar to beta chain spectrin isoform 2 [Tribolium castaneum]
Unigene28957_Ex-zai-2	161	160	11	gi|170038033|ref|XP_001846858.1|	2299	1309	1358	0.64	0.82	0	50	70.5	2e-11	--	spectrin beta chain [Culex quinquefasciatus] >gi|167881444|gb|EDS44827.1| spectrin beta chain [Culex quinquefasciatus]
Unigene28957_Ex-zai-2	161	160	2	gi|158287923|ref|XP_309796.2|	2301	1309	1361	0.58	0.83	0	53	70.1	2e-11	--	AGAP010895-PA [Anopheles gambiae str. PEST] >gi|157019421|gb|EAA05634.3| AGAP010895-PA [Anopheles gambiae str. PEST]
Unigene28957_Ex-zai-2	161	160	11	gi|157169462|ref|XP_001651529.1|	2299	1309	1358	0.64	0.8	0	50	70.1	2e-11	--	beta chain spectrin [Aedes aegypti] >gi|108878421|gb|EAT42646.1| beta chain spectrin [Aedes aegypti]
Unigene28957_Ex-zai-2	161	160	11	gi|195481117|ref|XP_002101522.1|	2289	1309	1358	0.6	0.8	0	50	69.3	4e-11	--	GE17676 [Drosophila yakuba] >gi|194189046|gb|EDX02630.1| GE17676 [Drosophila yakuba]
Unigene28957_Ex-zai-2	161	160	11	gi|195438976|ref|XP_002067407.1|	2292	1309	1358	0.6	0.8	0	50	69.3	4e-11	--	GK16406 [Drosophila willistoni] >gi|194163492|gb|EDW78393.1| GK16406 [Drosophila willistoni]
Unigene28957_Ex-zai-2	161	160	11	gi|195399113|ref|XP_002058165.1|	2291	1309	1358	0.6	0.8	0	50	69.3	4e-11	--	GJ15641 [Drosophila virilis] >gi|194150589|gb|EDW66273.1| GJ15641 [Drosophila virilis]
Unigene28957_Ex-zai-2	161	160	11	gi|195133160|ref|XP_002011007.1|	2292	1309	1358	0.6	0.8	0	50	69.3	4e-11	--	GI16305 [Drosophila mojavensis] >gi|193906982|gb|EDW05849.1| GI16305 [Drosophila mojavensis]
Unigene28957_Ex-zai-2	161	160	11	gi|195060088|ref|XP_001995752.1|	2291	1309	1358	0.6	0.8	0	50	69.3	4e-11	--	GH17926 [Drosophila grimshawi] >gi|193896538|gb|EDV95404.1| GH17926 [Drosophila grimshawi]
Unigene28957_Ex-zai-2	161	160	11	gi|194892054|ref|XP_001977585.1|	2291	1309	1358	0.6	0.8	0	50	69.3	4e-11	--	GG19125 [Drosophila erecta] >gi|190649234|gb|EDV46512.1| GG19125 [Drosophila erecta]
Unigene28957_Ex-zai-2	161	160	11	gi|194763182|ref|XP_001963712.1|	2291	1309	1358	0.6	0.8	0	50	69.3	4e-11	--	GF21115 [Drosophila ananassae] >gi|190618637|gb|EDV34161.1| GF21115 [Drosophila ananassae]
Unigene28957_Ex-zai-2	161	160	11	gi|40216167|gb|AAR82828.1|	1410	1309	1358	0.6	0.8	0	50	69.3	4e-11	--	AT24411p [Drosophila melanogaster]
Unigene28957_Ex-zai-2	161	160	11	gi|157020|gb|AAA28399.1|	2291	1309	1358	0.6	0.8	0	50	69.3	4e-11	--	beta-spectrin [Drosophila melanogaster]
Unigene28957_Ex-zai-2	161	160	11	gi|17647191|ref|NP_523388.1|	2291	1309	1358	0.6	0.8	0	50	69.3	4e-11	--	beta spectrin [Drosophila melanogaster] >gi|14286182|sp|Q00963.2|SPTCB_DROME RecName: Full=Spectrin beta chain >gi|7293373|gb|AAF48751.1| beta spectrin [Drosophila melanogaster]
Unigene28957_Ex-zai-2	161	160	11	gi|198470379|ref|XP_001355303.2|	2291	1309	1358	0.58	0.78	0	50	67.4	1e-10	--	GA19192 [Drosophila pseudoobscura pseudoobscura] >gi|198145422|gb|EAL32360.2| GA19192 [Drosophila pseudoobscura pseudoobscura]
Unigene28965_Ex-zai-2	161	91	2	gi|290462631|gb|ADD24363.1|	102	1	30	0.9	0.96	0	30	61.2	1e-08	--	Enhancer of rudimentary homolog [Lepeophtheirus salmonis]
Unigene28965_Ex-zai-2	161	91	2	gi|225719298|gb|ACO15495.1|	102	1	30	0.9	0.96	0	30	61.2	1e-08	--	Enhancer of rudimentary homolog [Caligus clemensi]
Unigene28965_Ex-zai-2	161	91	2	gi|225718056|gb|ACO14874.1|	102	1	30	0.9	0.96	0	30	61.2	1e-08	--	Enhancer of rudimentary homolog [Caligus clemensi]
Unigene28965_Ex-zai-2	161	91	2	gi|225710830|gb|ACO11261.1|	102	1	30	0.9	0.96	0	30	61.2	1e-08	--	Enhancer of rudimentary homolog [Caligus rogercresseyi]
Unigene28965_Ex-zai-2	161	91	2	gi|225709468|gb|ACO10580.1|	102	1	30	0.9	0.96	0	30	61.2	1e-08	--	Enhancer of rudimentary homolog [Caligus rogercresseyi]
Unigene28965_Ex-zai-2	161	91	2	gi|225709332|gb|ACO10512.1|	102	1	30	0.9	0.96	0	30	61.2	1e-08	--	Enhancer of rudimentary homolog [Caligus rogercresseyi] >gi|225711146|gb|ACO11419.1| Enhancer of rudimentary homolog [Caligus rogercresseyi] >gi|290562607|gb|ADD38699.1| Enhancer of rudimentary homolog [Lepeophtheirus salmonis]
Unigene28965_Ex-zai-2	161	91	2	gi|225718742|gb|ACO15217.1|	102	1	30	0.86	0.96	0	30	60.1	2e-08	--	Enhancer of rudimentary homolog [Caligus clemensi]
Unigene28965_Ex-zai-2	161	91	2	gi|291226019|ref|XP_002732976.1|	102	1	30	0.86	0.96	0	30	59.7	3e-08	--	PREDICTED: enhancer of rudimentary-like [Saccoglossus kowalevskii]
Unigene28965_Ex-zai-2	161	91	2	gi|289741269|gb|ADD19382.1|	103	1	30	0.86	0.96	0	30	59.7	3e-08	--	enhancer of rudimentary [Glossina morsitans morsitans]
Unigene28965_Ex-zai-2	161	91	2	gi|110748988|ref|XP_001119900.1|	103	1	30	0.86	0.96	0	30	59.7	3e-08	--	PREDICTED: similar to enhancer of rudimentary CG1871-PA, isoform A [Apis mellifera]
Unigene28965_Ex-zai-2	161	91	2	gi|187173295|ref|NP_001119665.1|	103	1	30	0.83	0.96	0	30	59.3	4e-08	--	enhancer of rudimentary [Acyrthosiphon pisum] >gi|89473710|gb|ABD72667.1| enhancer of rudimentary-like [Acyrthosiphon pisum] >gi|239788230|dbj|BAH70803.1| ACYPI000042 [Acyrthosiphon pisum]
Unigene28965_Ex-zai-2	161	91	2	gi|2842716|sp|Q93104.1|ERH_AEDAE	103	1	30	0.86	0.93	0	30	58.9	5e-08	--	RecName: Full=Enhancer of rudimentary homolog >gi|1519515|gb|AAC47489.1| enhancer of rudimentary homolog [Aedes aegypti]
Unigene28965_Ex-zai-2	161	91	2	gi|31203255|ref|XP_310576.1|	103	1	30	0.86	0.93	0	30	58.9	5e-08	--	AGAP000516-PA [Anopheles gambiae str. PEST] >gi|119113580|ref|XP_001237270.1| AGAP000515-PA [Anopheles gambiae str. PEST] >gi|21294285|gb|EAA06430.1| AGAP000516-PA [Anopheles gambiae str. PEST] >gi|116130427|gb|EAU77250.1| AGAP000515-PA [Anopheles gambiae str. PEST]
Unigene28965_Ex-zai-2	161	91	2	gi|289741271|gb|ADD19383.1|	94	1	30	0.83	0.96	0	30	58.5	7e-08	--	enhancer of rudimentary [Glossina morsitans morsitans]
Unigene28965_Ex-zai-2	161	88	2	gi|91084667|ref|XP_967908.1|	106	5	33	0.89	0.93	0	29	58.5	7e-08	--	PREDICTED: similar to enhancer of rudimentary homolog [Tribolium castaneum]
Unigene28965_Ex-zai-2	161	91	2	gi|195163195|ref|XP_002022437.1|	104	1	30	0.83	0.93	0	30	58.2	9e-08	--	GL13030 [Drosophila persimilis] >gi|198469316|ref|XP_001354988.2| GA15053 [Drosophila pseudoobscura pseudoobscura] >gi|194104429|gb|EDW26472.1| GL13030 [Drosophila persimilis] >gi|198146813|gb|EAL32044.2| GA15053 [Drosophila pseudoobscura pseudoobscura]
Unigene28965_Ex-zai-2	161	91	2	gi|194890852|ref|XP_001977396.1|	104	1	30	0.83	0.93	0	30	58.2	9e-08	--	GG19018 [Drosophila erecta] >gi|195480001|ref|XP_002101100.1| GE17427 [Drosophila yakuba] >gi|190649045|gb|EDV46323.1| GG19018 [Drosophila erecta] >gi|194188624|gb|EDX02208.1| GE17427 [Drosophila yakuba]
Unigene28965_Ex-zai-2	161	91	2	gi|194769284|ref|XP_001966736.1|	104	1	30	0.83	0.93	0	30	58.2	9e-08	--	GF19121 [Drosophila ananassae] >gi|190618257|gb|EDV33781.1| GF19121 [Drosophila ananassae]
Unigene28965_Ex-zai-2	161	91	2	gi|195130741|ref|XP_002009809.1|	104	1	30	0.83	0.93	0	30	58.2	9e-08	--	GI15564 [Drosophila mojavensis] >gi|195400991|ref|XP_002059099.1| enhancer of rudimentary [Drosophila virilis] >gi|2842733|sp|Q94554.1|ER_DROVI RecName: Full=Protein enhancer of rudimentary >gi|1519479|gb|AAC47488.1| enhancer of rudimentaryp1 homolog [Drosophila virilis] >gi|193908259|gb|EDW07126.1| GI15564 [Drosophila mojavensis] >gi|194141751|gb|EDW58168.1| enhancer of rudimentary [Drosophila v…
Unigene28965_Ex-zai-2	161	91	2	gi|17864224|ref|NP_524662.1|	104	1	30	0.83	0.93	0	30	58.2	9e-08	--	enhancer of rudimentary, isoform A [Drosophila melanogaster] >gi|24640681|ref|NP_727293.1| enhancer of rudimentary, isoform B [Drosophila melanogaster] >gi|195354939|ref|XP_002043953.1| GM13693 [Drosophila sechellia] >gi|195563838|ref|XP_002077561.1| GD15793 [Drosophila simulans] >gi|2498334|sp|Q24337.1|ER_DROME RecName: Full=Protein enhancer of rudimentary >gi|951312|gb|AAA74593.1| enhancer of r…
Unigene28972_Ex-zai-2	161	161	3	gi|291395458|ref|XP_002714054.1|	618	394	446	0.52	0.79	0	53	66.6	3e-10	--	PREDICTED: splicing factor, arginine/serine-rich 12 [Oryctolagus cuniculus]
Unigene28972_Ex-zai-2	161	161	3	gi|45478170|gb|AAS66256.1|	240	168	220	0.49	0.86	0	53	66.6	3e-10	--	LRRGT00165 [Rattus norvegicus]
Unigene28972_Ex-zai-2	161	161	3	gi|159461692|gb|ABW96885.1|	629	229	281	0.52	0.77	0	53	66.2	3e-10	--	Elipsa [Danio rerio]
Unigene28972_Ex-zai-2	161	161	3	gi|169154991|emb|CAQ14837.1|	629	229	281	0.52	0.77	0	53	66.2	3e-10	--	novel protein similar to vertebrate TNF receptor-associated factor 3 interacting protein 1 (TRAF3IP1, zgc:63522) [Danio rerio]
Unigene28972_Ex-zai-2	161	161	3	gi|111226944|ref|XP_645574.2|	1845	606	658	0.5	0.86	0	53	66.2	3e-10	--	SAM domain-containing protein [Dictyostelium discoideum AX4] >gi|90970850|gb|EAL71677.2| SAM domain-containing protein [Dictyostelium discoideum AX4]
Unigene28972_Ex-zai-2	161	161	3	gi|41054766|ref|NP_956894.1|	629	229	281	0.52	0.77	0	53	66.2	3e-10	--	TRAF3-interacting protein 1 [Danio rerio] >gi|82187293|sp|Q6PGZ3.1|MIPT3_DANRE RecName: Full=TRAF3-interacting protein 1 >gi|34783761|gb|AAH56776.1| TNF receptor-associated factor 3 interacting protein 1 [Danio rerio]
Unigene28972_Ex-zai-2	161	161	3	gi|170580616|ref|XP_001895340.1|	167	91	143	0.45	0.86	0	53	65.1	7e-10	--	MNN4 protein [Brugia malayi]
Unigene28972_Ex-zai-2	161	161	3	gi|156098003|ref|XP_001615034.1|	1544	1389	1441	0.49	0.83	0	53	65.1	7e-10	--	Protein kinase domain containing protein [Plasmodium vivax SaI-1] >gi|148803908|gb|EDL45307.1| Protein kinase domain containing protein [Plasmodium vivax]
Unigene28972_Ex-zai-2	161	161	3	gi|183396273|gb|ACC62007.1|	155	57	111	0.52	0.87	0.03	55	64.7	1e-09	--	hydroxyproline-rich glycoprotein [Cryptosporidium hominis]
Unigene28972_Ex-zai-2	161	161	3	gi|183396269|gb|ACC62005.1|	161	63	117	0.52	0.87	0.03	55	64.7	1e-09	--	hydroxyproline-rich glycoprotein [Cryptosporidium hominis]
Unigene28972_Ex-zai-2	161	161	3	gi|117647456|gb|ABK51685.1|	161	63	117	0.52	0.87	0.03	55	64.7	1e-09	--	hydroxyproline-rich glycoprotein precursor [Cryptosporidium hominis]
Unigene28972_Ex-zai-2	161	161	3	gi|117647450|gb|ABK51682.1|	151	53	107	0.52	0.87	0.03	55	64.7	1e-09	--	hydroxyproline-rich glycoprotein precursor [Cryptosporidium hominis] >gi|183396275|gb|ACC62008.1| hydroxyproline-rich glycoprotein [Cryptosporidium hominis]
Unigene28972_Ex-zai-2	161	161	3	gi|117647452|gb|ABK51683.1|	158	60	114	0.52	0.87	0.03	55	64.7	1e-09	--	hydroxyproline-rich glycoprotein precursor [Cryptosporidium hominis]
Unigene28972_Ex-zai-2	161	161	3	gi|117647454|gb|ABK51684.1|	155	57	111	0.52	0.87	0.03	55	64.7	1e-09	--	hydroxyproline-rich glycoprotein precursor [Cryptosporidium hominis] >gi|183396267|gb|ACC62004.1| hydroxyproline-rich glycoprotein [Cryptosporidium hominis] >gi|183396271|gb|ACC62006.1| hydroxyproline-rich glycoprotein [Cryptosporidium hominis]
Unigene28972_Ex-zai-2	161	161	3	gi|117647458|gb|ABK51686.1|	157	59	113	0.52	0.87	0.03	55	64.7	1e-09	--	hydroxyproline-rich glycoprotein precursor [Cryptosporidium hominis]
Unigene28972_Ex-zai-2	161	161	3	gi|73949640|ref|XP_544361.2|	510	278	330	0.5	0.77	0	53	64.7	1e-09	--	PREDICTED: similar to splicing factor, arginine/serine-rich 12 isoform 1 [Canis familiaris]
Unigene28972_Ex-zai-2	161	161	3	gi|73949642|ref|XP_861191.1|	361	129	181	0.5	0.77	0	53	64.7	1e-09	--	PREDICTED: similar to splicing factor, arginine/serine-rich 12 isoform 2 [Canis familiaris]
Unigene28972_Ex-zai-2	161	161	3	gi|67599933|ref|XP_666323.1|	328	53	107	0.52	0.87	0.03	55	64.7	1e-09	--	hydroxyproline-rich glycoprotein dz-hrgp precursor [Cryptosporidium hominis TU502] >gi|54657295|gb|EAL36092.1| hydroxyproline-rich glycoprotein dz-hrgp precursor [Cryptosporidium hominis]
Unigene28972_Ex-zai-2	161	161	3	gi|194223833|ref|XP_001492097.2|	628	394	448	0.58	0.78	0.03	55	64.3	1e-09	--	PREDICTED: splicing factor, arginine/serine-rich 12 [Equus caballus]
Unigene28972_Ex-zai-2	161	161	3	gi|170594750|ref|XP_001902117.1|	237	123	175	0.43	0.88	0	53	64.3	1e-09	--	cyclophilin-RNA interacting protein [Brugia malayi]
Unigene28973_Ex-zai-2	161	156	28	gi|66515809|ref|XP_624142.1|	152	1	43	0.65	0.81	0	43	64.3	1e-09	--	PREDICTED: similar to muted [Apis mellifera]
Unigene28973_Ex-zai-2	161	144	28	gi|307212361|gb|EFN88156.1|	180	33	71	0.64	0.87	0	39	60.8	1e-08	--	Protein Muted-like protein [Harpegnathos saltator]
Unigene28973_Ex-zai-2	161	138	28	gi|307189389|gb|EFN73799.1|	149	4	40	0.67	0.86	0	37	60.1	2e-08	--	Protein Muted-like protein [Camponotus floridanus]
Unigene28973_Ex-zai-2	161	138	31	gi|224045173|ref|XP_002198113.1|	181	32	67	0.72	0.83	0	36	57.8	1e-07	--	PREDICTED: muted homolog [Taeniopygia guttata]
Unigene28973_Ex-zai-2	161	138	31	gi|57530803|ref|NP_001006373.1|	196	47	82	0.69	0.83	0	36	57.4	2e-07	--	protein Muted homolog [Gallus gallus] >gi|82082012|sp|Q5ZK77.1|MUTED_CHICK RecName: Full=Protein Muted homolog
Unigene28973_Ex-zai-2	161	138	31	gi|149638628|ref|XP_001514306.1|	251	102	137	0.66	0.77	0	36	54.3	1e-06	--	PREDICTED: similar to muted protein [Ornithorhynchus anatinus]
Unigene28973_Ex-zai-2	161	138	25	gi|148747379|ref|NP_001092061.1|	191	42	79	0.63	0.76	0	38	54.3	1e-06	--	protein Muted homolog [Sus scrofa] >gi|187609757|sp|A5A777.1|MUTED_PIG RecName: Full=Protein Muted homolog >gi|146741334|dbj|BAF62322.1| muted protein [Sus scrofa]
Unigene28973_Ex-zai-2	161	159	31	gi|148230819|ref|NP_001091226.1|	188	30	76	0.57	0.68	0.08	47	53.9	2e-06	--	protein Muted homolog [Xenopus laevis] >gi|187609758|sp|A1L3H4.1|MUTED_XENLA RecName: Full=Protein Muted homolog >gi|120577440|gb|AAI30101.1| Muted protein [Xenopus laevis]
Unigene28973_Ex-zai-2	161	138	31	gi|148708994|gb|EDL40940.1|	207	58	93	0.66	0.77	0	36	53.5	2e-06	--	mCG144029 [Mus musculus]
Unigene28973_Ex-zai-2	161	138	31	gi|157823988|ref|NP_001100817.1|	187	38	73	0.66	0.77	0	36	53.5	2e-06	--	muted homolog [Rattus norvegicus] >gi|183986274|gb|AAI66529.1| Muted homolog (mouse) [Rattus norvegicus]
Unigene28973_Ex-zai-2	161	138	31	gi|20532342|ref|NP_620702.1|	185	36	71	0.66	0.77	0	36	53.5	2e-06	--	protein Muted [Mus musculus] >gi|34582368|sp|Q8R015.1|MUTED_MOUSE RecName: Full=Protein Muted >gi|19848254|gb|AAL99384.1|AF426433_1 muted protein [Mus musculus] >gi|18606260|gb|AAH23184.1| Muted protein [Mus musculus] >gi|19354106|gb|AAH24720.1| Muted [Mus musculus]
Unigene28973_Ex-zai-2	161	138	28	gi|301788033|ref|XP_002929433.1|	139	39	75	0.62	0.78	0	37	53.1	3e-06	--	PREDICTED: protein Muted homolog [Ailuropoda melanoleuca]
Unigene28973_Ex-zai-2	161	138	31	gi|226372538|gb|ACO51894.1|	183	36	71	0.66	0.75	0	36	53.1	3e-06	--	Muted protein homolog [Rana catesbeiana]
Unigene28973_Ex-zai-2	161	138	31	gi|165973352|ref|NP_001107140.1|	185	38	73	0.63	0.77	0	36	53.1	3e-06	--	protein Muted homolog [Xenopus (Silurana) tropicalis] >gi|187609759|sp|A9ULR1.1|MUTED_XENTR RecName: Full=Protein Muted homolog >gi|163915513|gb|AAI57361.1| muted protein [Xenopus (Silurana) tropicalis] >gi|213624058|gb|AAI70589.1| muted homolog [Xenopus (Silurana) tropicalis] >gi|213627013|gb|AAI70587.1| muted homolog [Xenopus (Silurana) tropicalis]
Unigene28973_Ex-zai-2	161	138	31	gi|302564195|ref|NP_001181791.1|	187	38	73	0.63	0.77	0	36	52.8	4e-06	--	protein Muted homolog [Macaca mulatta]
Unigene28973_Ex-zai-2	161	138	31	gi|296473977|gb|DAA16092.1|	190	41	76	0.63	0.77	0	36	52.8	4e-06	--	muted [Bos taurus]
Unigene28973_Ex-zai-2	161	138	31	gi|296197449|ref|XP_002746285.1|	187	38	73	0.63	0.77	0	36	52.8	4e-06	--	PREDICTED: protein Muted homolog [Callithrix jacchus]
Unigene28973_Ex-zai-2	161	138	31	gi|291395500|ref|XP_002714208.1|	187	38	73	0.63	0.77	0	36	52.8	4e-06	--	PREDICTED: muted [Oryctolagus cuniculus]
Unigene28973_Ex-zai-2	161	138	31	gi|194223002|ref|XP_001490897.2|	231	82	117	0.63	0.77	0	36	52.8	4e-06	--	PREDICTED: similar to Muted protein homolog [Equus caballus]
Unigene28973_Ex-zai-2	161	138	31	gi|126322023|ref|XP_001367782.1|	193	44	79	0.63	0.77	0	36	52.8	4e-06	--	PREDICTED: similar to muted protein [Monodelphis domestica]
Unigene28983_Ex-zai-2	161	1	156	gi|51871370|ref|NP_001004115.1|	453	41	92	0.67	0.8	0	52	88.2	8e-17	--	plasma alpha-L-fucosidase [Danio rerio] >gi|51330651|gb|AAH80244.1| Zgc:92013 [Danio rerio]
Unigene28983_Ex-zai-2	161	1	156	gi|44890675|gb|AAH66691.1|	451	45	96	0.69	0.78	0	52	87.0	2e-16	--	Fucosidase, alpha-L- 1, tissue [Danio rerio] >gi|94733542|emb|CAK05290.1| fucosidase alpha-L-1 tissue [Danio rerio]
Unigene28983_Ex-zai-2	161	1	156	gi|47086565|ref|NP_997905.1|	451	45	96	0.69	0.78	0	52	87.0	2e-16	--	fucosidase, alpha-L-1, tissue [Danio rerio] >gi|29477145|gb|AAH50158.1| Fucosidase, alpha-L- 1, tissue [Danio rerio]
Unigene28983_Ex-zai-2	161	1	153	gi|198433730|ref|XP_002131484.1|	481	72	122	0.7	0.82	0	51	86.7	2e-16	--	PREDICTED: similar to fucosidase, alpha-L- 2, plasma [Ciona intestinalis]
Unigene28983_Ex-zai-2	161	1	156	gi|198424065|ref|XP_002127716.1|	461	50	101	0.67	0.78	0	52	85.1	7e-16	--	PREDICTED: similar to Fucosidase, alpha-L- 2, plasma [Ciona intestinalis]
Unigene28983_Ex-zai-2	161	1	156	gi|194033484|ref|XP_001924298.1|	462	49	100	0.63	0.76	0	52	84.0	2e-15	--	PREDICTED: fucosidase, alpha-L- 2, plasma [Sus scrofa]
Unigene28983_Ex-zai-2	161	1	156	gi|301753662|ref|XP_002912693.1|	573	160	211	0.61	0.75	0	52	82.8	3e-15	--	PREDICTED: plasma alpha-L-fucosidase-like [Ailuropoda melanoleuca]
Unigene28983_Ex-zai-2	161	1	153	gi|164663764|ref|NP_001106897.1|	463	54	104	0.68	0.76	0	51	82.4	4e-15	--	fucosidase, alpha-L- 1, tissue [Xenopus laevis] >gi|163915819|gb|AAI57725.1| LOC432087 protein [Xenopus laevis]
Unigene28983_Ex-zai-2	161	1	153	gi|126631292|gb|AAI33213.1|	461	52	102	0.68	0.76	0	51	82.4	4e-15	--	LOC432087 protein [Xenopus laevis]
Unigene28983_Ex-zai-2	161	1	153	gi|117167933|gb|AAI24840.1|	457	48	98	0.68	0.76	0	51	82.4	4e-15	--	LOC432087 protein [Xenopus laevis]
Unigene28983_Ex-zai-2	161	1	153	gi|47507270|gb|AAH70977.1|	458	49	99	0.68	0.76	0	51	82.4	4e-15	--	LOC432087 protein [Xenopus laevis]
Unigene28983_Ex-zai-2	161	1	153	gi|83318253|gb|AAI08745.1|	457	48	98	0.68	0.76	0	51	82.4	4e-15	--	LOC432087 protein [Xenopus laevis]
Unigene28983_Ex-zai-2	161	1	153	gi|71051360|gb|AAH98979.1|	450	41	91	0.68	0.76	0	51	82.4	4e-15	--	LOC432087 protein [Xenopus laevis]
Unigene28983_Ex-zai-2	161	1	153	gi|170030992|ref|XP_001843371.1|	479	55	105	0.62	0.82	0	51	81.6	8e-15	--	plasma alpha-L-fucosidase [Culex quinquefasciatus] >gi|167868851|gb|EDS32234.1| plasma alpha-L-fucosidase [Culex quinquefasciatus]
Unigene28983_Ex-zai-2	161	1	153	gi|49256490|gb|AAH74217.1|	456	47	97	0.68	0.76	0	51	81.6	8e-15	--	Unknown (protein for MGC:83395) [Xenopus laevis]
Unigene28983_Ex-zai-2	161	1	153	gi|27769413|gb|AAH42266.1|	460	51	101	0.68	0.76	0	51	81.6	8e-15	--	Fuca protein [Xenopus laevis]
Unigene28983_Ex-zai-2	161	1	156	gi|296483950|gb|DAA26065.1|	465	52	103	0.61	0.75	0	52	81.6	8e-15	--	fucosidase, alpha-L- 2, plasma [Bos taurus]
Unigene28983_Ex-zai-2	161	1	156	gi|115673272|ref|XP_795481.2|	419	5	57	0.64	0.79	0.01	53	81.3	1e-14	--	PREDICTED: similar to Fucosidase, alpha-L- 2, plasma, partial [Strongylocentrotus purpuratus]
Unigene28983_Ex-zai-2	161	1	156	gi|115663366|ref|XP_001176232.1|	272	40	92	0.64	0.79	0.01	53	81.3	1e-14	--	PREDICTED: similar to Fucosidase, alpha-L- 1, tissue [Strongylocentrotus purpuratus] >gi|115937476|ref|XP_001176280.1| PREDICTED: similar to Fucosidase, alpha-L- 1, tissue [Strongylocentrotus purpuratus]
Unigene28983_Ex-zai-2	161	1	156	gi|62751450|ref|NP_001015860.1|	459	51	101	0.71	0.75	0	52	81.3	1e-14	--	fucosidase, alpha-L- 1, tissue [Xenopus (Silurana) tropicalis] >gi|59862138|gb|AAH90371.1| fucosidase, alpha-L-1, tissue [Xenopus (Silurana) tropicalis]
Unigene28987_Ex-zai-2	161	161	3	gi|118790431|ref|XP_318578.3|	265	110	162	0.83	0.88	0	53	100	2e-20	--	AGAP009567-PA [Anopheles gambiae str. PEST] >gi|116117942|gb|EAA14499.3| AGAP009567-PA [Anopheles gambiae str. PEST]
Unigene28987_Ex-zai-2	161	161	3	gi|195436746|ref|XP_002066316.1|	279	124	176	0.69	0.86	0	53	90.9	1e-17	--	GK18160 [Drosophila willistoni] >gi|194162401|gb|EDW77302.1| GK18160 [Drosophila willistoni]
Unigene28987_Ex-zai-2	161	161	3	gi|195159848|ref|XP_002020788.1|	288	133	185	0.69	0.86	0	53	90.9	1e-17	--	GL14503 [Drosophila persimilis] >gi|194117738|gb|EDW39781.1| GL14503 [Drosophila persimilis]
Unigene28987_Ex-zai-2	161	161	3	gi|194758910|ref|XP_001961699.1|	285	130	182	0.69	0.86	0	53	90.9	1e-17	--	GF14800 [Drosophila ananassae] >gi|190615396|gb|EDV30920.1| GF14800 [Drosophila ananassae]
Unigene28987_Ex-zai-2	161	161	3	gi|125986603|ref|XP_001357065.1|	288	133	185	0.69	0.86	0	53	90.9	1e-17	--	GA18681 [Drosophila pseudoobscura pseudoobscura] >gi|54645391|gb|EAL34131.1| GA18681 [Drosophila pseudoobscura pseudoobscura]
Unigene28987_Ex-zai-2	161	161	3	gi|24584843|ref|NP_609845.1|	283	128	180	0.67	0.86	0	53	90.1	2e-17	--	CG5131 [Drosophila melanogaster] >gi|21430326|gb|AAM50841.1| LP01932p [Drosophila melanogaster] >gi|22946716|gb|AAF53622.2| CG5131 [Drosophila melanogaster]
Unigene28987_Ex-zai-2	161	161	3	gi|195117856|ref|XP_002003463.1|	276	121	173	0.69	0.84	0	53	89.7	3e-17	--	GI17926 [Drosophila mojavensis] >gi|193914038|gb|EDW12905.1| GI17926 [Drosophila mojavensis]
Unigene28987_Ex-zai-2	161	161	3	gi|195388038|ref|XP_002052699.1|	281	126	178	0.69	0.84	0	53	89.4	4e-17	--	GJ17699 [Drosophila virilis] >gi|194149156|gb|EDW64854.1| GJ17699 [Drosophila virilis]
Unigene28987_Ex-zai-2	161	161	3	gi|195551052|ref|XP_002076154.1|	282	127	179	0.66	0.86	0	53	89.0	5e-17	--	GD12032 [Drosophila simulans] >gi|194201803|gb|EDX15379.1| GD12032 [Drosophila simulans]
Unigene28987_Ex-zai-2	161	161	3	gi|195483847|ref|XP_002090456.1|	282	127	179	0.66	0.86	0	53	89.0	5e-17	--	GE12797 [Drosophila yakuba] >gi|194176557|gb|EDW90168.1| GE12797 [Drosophila yakuba]
Unigene28987_Ex-zai-2	161	161	3	gi|195344710|ref|XP_002038924.1|	282	127	179	0.66	0.86	0	53	89.0	5e-17	--	GM17243 [Drosophila sechellia] >gi|194134054|gb|EDW55570.1| GM17243 [Drosophila sechellia]
Unigene28987_Ex-zai-2	161	161	3	gi|194880441|ref|XP_001974437.1|	282	127	179	0.66	0.86	0	53	89.0	5e-17	--	GG21092 [Drosophila erecta] >gi|190657624|gb|EDV54837.1| GG21092 [Drosophila erecta]
Unigene28987_Ex-zai-2	161	161	3	gi|195035575|ref|XP_001989253.1|	275	120	172	0.67	0.83	0	53	87.4	1e-16	--	GH11623 [Drosophila grimshawi] >gi|193905253|gb|EDW04120.1| GH11623 [Drosophila grimshawi]
Unigene28987_Ex-zai-2	161	161	3	gi|307178189|gb|EFN66987.1|	262	108	160	0.71	0.83	0	53	87.0	2e-16	--	Mitochondrial inner membrane protease ATP23-like protein [Camponotus floridanus]
Unigene28987_Ex-zai-2	161	161	3	gi|239787984|dbj|BAH70690.1|	248	95	147	0.71	0.79	0	53	85.9	4e-16	--	ACYPI008652 [Acyrthosiphon pisum]
Unigene28987_Ex-zai-2	161	161	3	gi|307195258|gb|EFN77220.1|	259	106	158	0.69	0.79	0	53	84.7	9e-16	--	Mitochondrial inner membrane protease ATP23-like protein [Harpegnathos saltator]
Unigene28987_Ex-zai-2	161	161	3	gi|91078694|ref|XP_971269.1|	256	101	153	0.67	0.79	0	53	81.6	8e-15	--	PREDICTED: similar to CG5131 CG5131-PA [Tribolium castaneum]
Unigene28987_Ex-zai-2	161	161	3	gi|291240767|ref|XP_002740270.1|	266	113	165	0.43	0.69	0	53	59.7	3e-08	--	PREDICTED: Ku70-binding protein 3-like [Saccoglossus kowalevskii]
Unigene28987_Ex-zai-2	161	161	3	gi|224093921|ref|XP_002187499.1|	245	90	143	0.5	0.66	0.01	54	59.7	3e-08	--	PREDICTED: XRCC6 binding protein 1 [Taeniopygia guttata]
Unigene28987_Ex-zai-2	161	161	27	gi|149462619|ref|XP_001518485.1|	178	23	67	0.53	0.73	0	45	58.9	5e-08	--	PREDICTED: similar to Kub3-prov protein [Ornithorhynchus anatinus]
Unigene29002_Ex-zai-2	161	159	1	gi|261331295|emb|CBH14285.1|	151	35	87	0.56	0.84	0	53	89.4	4e-17	--	T. brucei spp.-specific protein [Trypanosoma brucei gambiense DAL972]
Unigene29002_Ex-zai-2	161	159	1	gi|261327641|emb|CBH10617.1|	152	71	123	0.62	0.81	0	53	89.0	5e-17	--	T. brucei spp.-specific protein [Trypanosoma brucei gambiense DAL972]
Unigene29002_Ex-zai-2	161	161	3	gi|21928439|dbj|BAC05810.1|	346	22	78	0.61	0.8	0.07	57	82.0	6e-15	--	seven transmembrane helix receptor [Homo sapiens]
Unigene29002_Ex-zai-2	161	150	1	gi|195406095|ref|XP_002060510.1|	169	87	132	0.6	0.76	0	50	75.5	5e-13	--	GJ22503 [Drosophila virilis] >gi|194156318|gb|EDW71502.1| GJ22503 [Drosophila virilis]
Unigene29002_Ex-zai-2	161	141	1	gi|148677652|gb|EDL09599.1|	61	14	61	0.56	0.81	0.02	48	72.4	5e-12	--	mCG147311 [Mus musculus]
[truncated: 448,715 more rows]
