# Supplementary material for: Analysis of Litopenaeus vannamei Transcriptome Using the Next-Generation DNA Sequencing Technique
Source: PLoS One. 2012 Oct 11;7(10):e47442. doi: 10.1371/journal.pone.0047442 (PMC3469548; doi:10.1371/journal.pone.0047442)
Supplement: Table S3 — BLASTX searching of the Unigenes against Swissprot database (E value<0.00001). (ZIP) [file pone.0047442.s003.zip › Litopenaeus vannamei Unigenes-Swissprot.xls]

Query_id	Subject_id	Identity	Align_length	Miss_match	Gap	Query_start	Query_end	Subject_start	Subject_end	E_value	Score	Subject_annotation
Unigene1_Ex-zai-2	sp|C3ZAH2|MTND_BRAFL	78.48	79	17	0	1	237	93	171	2e-32	137	1,2-dihydroxy-3-keto-5-methylthiopentene dioxygenase OS=Branchiostoma floridae GN=BRAFLDRAFT_119977 PE=3 SV=1
Unigene3_Ex-zai-2	sp|Q9Y6W3|CAN7_HUMAN	54.78	345	155	2	1121	90	470	813	4e-117	421	Calpain-7 OS=Homo sapiens GN=CAPN7 PE=1 SV=1
Unigene4_Ex-zai-2	sp|Q6A051|ATRN1_MOUSE	46.79	218	106	5	2327	1704	67	278	6e-71	210	Attractin-like protein 1 OS=Mus musculus GN=Atrnl1 PE=1 SV=2
Unigene11_Ex-zai-2	sp|O16099|MAL2_DROVI	37.01	154	97	2	2	463	445	593	1e-20	99.4	Maltase 2 OS=Drosophila virilis GN=Mal-B2 PE=3 SV=2
Unigene13_Ex-zai-2	sp|Q9I7T7|Y1505_DROME	56.90	58	25	0	175	2	279	336	2e-13	74.7	La-related protein CG11505 OS=Drosophila melanogaster GN=CG11505 PE=1 SV=2
Unigene21_Ex-zai-2	sp|P01030|CO4_BOVIN	31.37	102	60	1	379	104	663	764	3e-09	60.5	Complement C4 (Fragments) OS=Bos taurus GN=C4 PE=1 SV=2
Unigene23_Ex-zai-2	sp|O94827|PKHG5_HUMAN	46.15	65	35	2	233	39	761	822	7e-07	52.8	Pleckstrin homology domain-containing family G member 5 OS=Homo sapiens GN=PLEKHG5 PE=2 SV=3
Unigene38_Ex-zai-2	sp|P57740|NU107_HUMAN	33.68	288	190	6	869	9	85	351	1e-34	147	Nuclear pore complex protein Nup107 OS=Homo sapiens GN=NUP107 PE=1 SV=1
Unigene44_Ex-zai-2	sp|Q07283|TRHY_HUMAN	27.05	122	87	2	373	14	378	497	1e-07	55.1	Trichohyalin OS=Homo sapiens GN=TCHH PE=1 SV=2
Unigene46_Ex-zai-2	sp|A7MBJ4|PTPRF_BOVIN	27.62	239	155	8	664	2	669	901	4e-10	60.5	Receptor-type tyrosine-protein phosphatase F OS=Bos taurus GN=PTPRF PE=2 SV=1
Unigene48_Ex-zai-2	sp|Q92506|DHB8_HUMAN	53.60	250	108	2	83	808	13	261	3e-64	245	Estradiol 17-beta-dehydrogenase 8 OS=Homo sapiens GN=HSD17B8 PE=1 SV=2
Unigene49_Ex-zai-2	sp|Q9I7U4|TITIN_DROME	46.39	97	52	0	3	293	555	651	1e-17	88.6	Titin OS=Drosophila melanogaster GN=sls PE=1 SV=3
Unigene50_Ex-zai-2	sp|Q9LK03|PERK2_ARATH	35.66	129	65	4	343	675	56	184	2e-11	65.9	Proline-rich receptor-like protein kinase PERK2 OS=Arabidopsis thaliana GN=PERK2 PE=2 SV=3
Unigene52_Ex-zai-2	sp|Q8ID94|YPF12_PLAF7	52.94	51	24	1	154	2	872	921	7e-09	59.3	Uncharacterized protein MAL13P1.304 OS=Plasmodium falciparum (isolate 3D7) GN=MAL13P1.304 PE=4 SV=1
Unigene58_Ex-zai-2	sp|Q8IY37|DHX37_HUMAN	56.94	216	69	2	1	576	165	380	7e-58	223	Probable ATP-dependent RNA helicase DHX37 OS=Homo sapiens GN=DHX37 PE=1 SV=1
Unigene59_Ex-zai-2	sp|P13983|EXTN_TOBAC	39.74	78	47	1	251	18	358	434	1e-07	55.8	Extensin OS=Nicotiana tabacum GN=HRGPNT3 PE=2 SV=1
Unigene64_Ex-zai-2	sp|Q9QYF3|MYO5A_RAT	56.49	593	241	5	1	1728	335	926	0.0	644	Unconventional myosin-Va OS=Rattus norvegicus GN=Myo5a PE=1 SV=1
Unigene68_Ex-zai-2	sp|A5E4P1|PXR1_LODEL	30.53	95	66	1	369	85	196	288	8e-07	52.8	Protein PXR1 OS=Lodderomyces elongisporus (strain ATCC 11503 / CBS 2605 / JCM 1781 / NBRC 1676 / NRRL YB-4239) GN=PXR1 PE=3 SV=1
Unigene71_Ex-zai-2	sp|O88278|CELR3_RAT	29.55	264	171	9	1456	710	473	735	2e-16	88.2	Cadherin EGF LAG seven-pass G-type receptor 3 OS=Rattus norvegicus GN=Celsr3 PE=2 SV=1
Unigene79_Ex-zai-2	sp|Q0ZB81|MTNA_BOMMO	62.85	253	92	2	754	2	74	326	3e-86	318	Methylthioribose-1-phosphate isomerase OS=Bombyx mori PE=2 SV=1
Unigene81_Ex-zai-2	sp|Q9UQ35|SRRM2_HUMAN	25.86	553	382	19	2479	905	360	847	1e-13	79.7	Serine/arginine repetitive matrix protein 2 OS=Homo sapiens GN=SRRM2 PE=1 SV=2
Unigene84_Ex-zai-2	sp|Q0MQI7|NDUV2_PONPY	76.27	59	14	0	179	3	145	203	9e-20	95.5	NADH dehydrogenase [ubiquinone] flavoprotein 2, mitochondrial OS=Pongo pygmaeus GN=NDUFV2 PE=2 SV=1
Unigene86_Ex-zai-2	sp|Q91W67|UBL7_MOUSE	30.89	395	242	12	1204	113	23	376	4e-30	132	Ubiquitin-like protein 7 OS=Mus musculus GN=Ubl7 PE=1 SV=2
Unigene90_Ex-zai-2	sp|P14410|SUIS_HUMAN	39.48	770	450	19	152	2413	84	802	6e-151	535	Sucrase-isomaltase, intestinal OS=Homo sapiens GN=SI PE=1 SV=6
Unigene91_Ex-zai-2	sp|Q8CF89|TAB1_MOUSE	43.68	87	49	0	10	270	98	184	8e-14	75.9	TGF-beta-activated kinase 1 and MAP3K7-binding protein 1 OS=Mus musculus GN=Tab1 PE=1 SV=2
Unigene92_Ex-zai-2	sp|Q6P819|RCD1_XENTR	84.32	287	44	1	2897	2040	12	298	1e-134	481	Cell differentiation protein RCD1 homolog OS=Xenopus tropicalis GN=rqcd1 PE=2 SV=1
Unigene93_Ex-zai-2	sp|Q9VUL9|FUCTA_DROME	29.77	131	88	4	235	615	198	316	8e-11	48.5	Glycoprotein 3-alpha-L-fucosyltransferase A OS=Drosophila melanogaster GN=FucTA PE=1 SV=2
Unigene100_Ex-zai-2	sp|P20825|POL2_DROME	37.50	72	44	1	14	226	358	429	1e-07	55.1	Retrovirus-related Pol polyprotein from transposon 297 OS=Drosophila melanogaster GN=pol PE=4 SV=1
Unigene101_Ex-zai-2	sp|Q9H330|CI005_HUMAN	25.81	248	165	7	757	71	352	571	1e-20	101	Transmembrane protein C9orf5 OS=Homo sapiens GN=C9orf5 PE=1 SV=2
Unigene105_Ex-zai-2	sp|P98088|MUC5A_HUMAN	28.57	224	152	3	658	11	3054	3277	7e-13	74.3	Mucin-5AC (Fragments) OS=Homo sapiens GN=MUC5AC PE=1 SV=3
Unigene107_Ex-zai-2	sp|Q38953|DHX8_ARATH	33.60	125	81	2	556	188	82	195	2e-08	59.3	Probable pre-mRNA-splicing factor ATP-dependent RNA helicase OS=Arabidopsis thaliana GN=At3g26560 PE=1 SV=2
Unigene120_Ex-zai-2	sp|Q9VS29|DSCL_DROME	28.42	292	199	15	974	129	647	915	4e-13	75.9	Down syndrome cell adhesion molecule-like protein Dscam2 OS=Drosophila melanogaster GN=Dscam2 PE=2 SV=3
Unigene122_Ex-zai-2	sp|Q69566|U88_HHV6U	60.00	35	14	0	1	105	250	284	3e-06	50.8	Uncharacterized protein U88 OS=Human herpesvirus 6A (strain Uganda-1102) GN=U88 PE=4 SV=1
Unigene125_Ex-zai-2	sp|Q6ZPJ3|UBE2O_MOUSE	45.99	337	174	3	290	1276	852	1183	2e-77	290	Ubiquitin-conjugating enzyme E2 O OS=Mus musculus GN=Ube2o PE=1 SV=3
Unigene126_Ex-zai-2	sp|P08548|LIN1_NYCCO	28.18	181	122	5	519	1	389	559	8e-08	57.0	LINE-1 reverse transcriptase homolog OS=Nycticebus coucang PE=1 SV=1
Unigene127_Ex-zai-2	sp|Q91YE6|IPO9_MOUSE	51.85	81	39	0	251	9	385	465	3e-18	90.5	Importin-9 OS=Mus musculus GN=Ipo9 PE=1 SV=3
Unigene132_Ex-zai-2	sp|A8K2U0|A2ML1_HUMAN	42.02	119	69	2	358	2	1016	1130	2e-21	101	Alpha-2-macroglobulin-like protein 1 OS=Homo sapiens GN=A2ML1 PE=1 SV=3
Unigene134_Ex-zai-2	sp|Q9VWV8|NOSIP_DROME	50.53	281	126	3	815	12	18	298	7e-80	297	Nitric oxide synthase-interacting protein homolog OS=Drosophila melanogaster GN=CG6179 PE=3 SV=1
Unigene137_Ex-zai-2	sp|Q5HYC2|K2026_HUMAN	32.41	108	70	3	73	387	781	886	3e-06	51.2	Uncharacterized protein KIAA2026 OS=Homo sapiens GN=KIAA2026 PE=2 SV=2
Unigene138_Ex-zai-2	sp|Q3UQ28|PXDN_MOUSE	40.78	103	61	2	18	326	493	593	1e-15	81.6	Peroxidasin homolog OS=Mus musculus GN=Pxdn PE=2 SV=2
Unigene150_Ex-zai-2	sp|O08677|KNG1_MOUSE	52.33	86	34	2	248	12	441	526	7e-20	95.9	Kininogen-1 OS=Mus musculus GN=Kng1 PE=1 SV=1
Unigene153_Ex-zai-2	sp|Q9VPU8|KRR1_DROME	58.58	338	136	3	97	1098	1	337	3e-111	402	KRR1 small subunit processome component homolog OS=Drosophila melanogaster GN=dbe PE=1 SV=1
Unigene154_Ex-zai-2	sp|Q64676|CGT_MOUSE	29.38	160	107	5	464	3	128	283	5e-09	60.5	2-hydroxyacylsphingosine 1-beta-galactosyltransferase OS=Mus musculus GN=Ugt8 PE=2 SV=2
Unigene159_Ex-zai-2	sp|P27922|SC6A3_BOVIN	41.91	136	79	2	1	408	478	608	2e-29	129	Sodium-dependent dopamine transporter OS=Bos taurus GN=SLC6A3 PE=2 SV=1
Unigene160_Ex-zai-2	sp|Q6A098|SBP2L_MOUSE	44.57	92	49	1	222	491	664	755	2e-17	88.2	Selenocysteine insertion sequence-binding protein 2-like OS=Mus musculus GN=Secisbp2l PE=1 SV=2
Unigene161_Ex-zai-2	sp|Q80U87|UBP8_MOUSE	27.25	334	207	11	1010	117	739	1068	1e-23	110	Ubiquitin carboxyl-terminal hydrolase 8 OS=Mus musculus GN=Usp8 PE=1 SV=2
Unigene162_Ex-zai-2	sp|Q9NZR2|LRP1B_HUMAN	49.02	51	26	1	3	155	3480	3528	9e-10	62.4	Low-density lipoprotein receptor-related protein 1B OS=Homo sapiens GN=LRP1B PE=1 SV=2
Unigene164_Ex-zai-2	sp|Q920A6|RISC_RAT	48.12	160	80	4	616	146	289	446	1e-34	146	Retinoid-inducible serine carboxypeptidase OS=Rattus norvegicus GN=Scpep1 PE=2 SV=1
Unigene167_Ex-zai-2	sp|P53214|MTL1_YEAST	33.88	183	107	5	49	555	101	275	4e-06	51.6	Protein MTL1 OS=Saccharomyces cerevisiae (strain ATCC 204508 / S288c) GN=MTL1 PE=2 SV=1
Unigene171_Ex-zai-2	sp|P30352|SRSF2_CHICK	57.32	157	58	2	3	446	3	159	3e-41	168	Serine/arginine-rich splicing factor 2 OS=Gallus gallus GN=SRSF2 PE=2 SV=1
Unigene174_Ex-zai-2	sp|Q8BIK6|TMPS7_MOUSE	32.24	152	66	7	104	448	449	583	1e-11	68.6	Transmembrane protease serine 7 OS=Mus musculus GN=Tmprss7 PE=1 SV=3
Unigene175_Ex-zai-2	sp|Q23551|UNC22_CAEEL	64.96	117	41	0	6	356	6379	6495	6e-43	172	Twitchin OS=Caenorhabditis elegans GN=unc-22 PE=1 SV=3
Unigene176_Ex-zai-2	sp|Q9H6K5|YS027_HUMAN	34.38	96	58	3	6	278	168	262	6e-06	49.7	Putative uncharacterized protein FLJ22184 OS=Homo sapiens PE=1 SV=1
Unigene181_Ex-zai-2	sp|P34823|EF1A2_DAUCA	97.44	78	2	0	236	3	267	344	2e-38	157	Elongation factor 1-alpha OS=Daucus carota PE=2 SV=1
Unigene182_Ex-zai-2	sp|Q9USM5|UBP1_SCHPO	39.06	64	36	1	28	210	272	335	1e-05	48.9	Probable ubiquitin carboxyl-terminal hydrolase 1 OS=Schizosaccharomyces pombe (strain 972 / ATCC 24843) GN=ubp1 PE=2 SV=1
Unigene183_Ex-zai-2	sp|Q8WMN1|GTR5_SHEEP	34.91	232	151	0	114	809	8	239	1e-38	160	Solute carrier family 2, facilitated glucose transporter member 5 OS=Ovis aries GN=SLC2A5 PE=2 SV=1
Unigene185_Ex-zai-2	sp|Q9TU53|CUBN_CANFA	28.17	529	360	16	1744	218	3116	3603	2e-53	210	Cubilin OS=Canis familiaris GN=CUBN PE=1 SV=1
Unigene186_Ex-zai-2	sp|Q9W0K7|BAB1_DROME	42.70	89	41	2	21	257	81	168	5e-11	66.6	Protein bric-a-brac 1 OS=Drosophila melanogaster GN=bab1 PE=2 SV=2
Unigene190_Ex-zai-2	sp|Q90610|NEO1_CHICK	36.17	94	58	2	550	275	124	212	9e-16	50.8	Neogenin (Fragment) OS=Gallus gallus PE=2 SV=1
Unigene197_Ex-zai-2	sp|A1A5G6|VPP1_XENTR	65.19	135	47	1	704	300	700	832	1e-44	179	V-type proton ATPase 116 kDa subunit a isoform 1 OS=Xenopus tropicalis GN=atp6v0a1 PE=2 SV=1
Unigene199_Ex-zai-2	sp|Q8NCG7|DGLB_HUMAN	37.97	79	49	2	78	314	1	77	3e-08	57.4	Sn1-specific diacylglycerol lipase beta OS=Homo sapiens GN=DAGLB PE=1 SV=2
Unigene202_Ex-zai-2	sp|B4KKD5|EFGM_DROMO	65.57	61	18	1	123	296	17	77	5e-14	76.6	Elongation factor G, mitochondrial OS=Drosophila mojavensis GN=ico PE=3 SV=1
Unigene203_Ex-zai-2	sp|Q01589|SED1_YEAST	53.66	41	19	1	504	626	60	99	1e-08	42.7	Cell wall protein SED1 OS=Saccharomyces cerevisiae (strain ATCC 204508 / S288c) GN=SED1 PE=1 SV=1
Unigene207_Ex-zai-2	sp|P80096|HCYC_PANIN	53.16	79	33	1	228	4	545	623	2e-16	84.3	Hemocyanin C chain OS=Panulirus interruptus PE=1 SV=1
Unigene214_Ex-zai-2	sp|Q5M823|NUDC2_RAT	47.40	154	79	2	554	99	5	157	4e-36	151	NudC domain-containing protein 2 OS=Rattus norvegicus GN=Nudcd2 PE=2 SV=1
Unigene216_Ex-zai-2	sp|P11346|KRAF1_DROME	70.57	333	98	3	1003	5	425	746	1e-132	473	Raf homolog serine/threonine-protein kinase phl OS=Drosophila melanogaster GN=phl PE=1 SV=5
Unigene218_Ex-zai-2	sp|Q0P4F7|ACSF2_DANRE	47.15	246	129	3	737	3	53	296	2e-56	219	Acyl-CoA synthetase family member 2, mitochondrial OS=Danio rerio GN=acsf2 PE=2 SV=1
Unigene221_Ex-zai-2	sp|Q9H477|RBSK_HUMAN	54.24	177	79	1	5	529	146	322	5e-43	175	Ribokinase OS=Homo sapiens GN=RBKS PE=1 SV=1
Unigene225_Ex-zai-2	sp|Q27712|CP2L1_PANAR	38.69	137	82	2	5	409	99	234	4e-21	100	Cytochrome P450 2L1 OS=Panulirus argus GN=CYP2L1 PE=1 SV=1
Unigene226_Ex-zai-2	sp|Q6PZE0|MUC19_MOUSE	30.00	300	201	9	323	1195	1524	1787	1e-13	78.6	Mucin-19 OS=Mus musculus GN=Muc19 PE=2 SV=2
Unigene227_Ex-zai-2	sp|P39057|DYHC_ANTCR	66.99	206	68	1	3	620	2469	2672	2e-79	295	Dynein beta chain, ciliary OS=Anthocidaris crassispina PE=1 SV=1
Unigene228_Ex-zai-2	sp|Q8BTI8|SRRM2_MOUSE	32.30	161	97	2	663	217	559	719	5e-09	61.6	Serine/arginine repetitive matrix protein 2 OS=Mus musculus GN=Srrm2 PE=1 SV=3
Unigene230_Ex-zai-2	sp|Q41738|THI41_MAIZE	100.00	66	0	0	199	2	247	312	2e-30	130	Thiamine thiazole synthase 1, chloroplastic OS=Zea mays GN=THI1-1 PE=2 SV=1
Unigene231_Ex-zai-2	sp|Q14678|KANK1_HUMAN	61.21	165	64	1	4	498	1180	1343	1e-51	202	KN motif and ankyrin repeat domain-containing protein 1 OS=Homo sapiens GN=KANK1 PE=1 SV=3
Unigene233_Ex-zai-2	sp|Q7TNC8|GLRA2_MOUSE	43.59	195	105	3	428	997	70	259	1e-38	160	Glycine receptor subunit alpha-2 OS=Mus musculus GN=Glra2 PE=2 SV=1
Unigene246_Ex-zai-2	sp|P82968|MCPI_MELCP	50.62	81	39	2	269	30	5	81	9e-18	89.0	Four-domain proteases inhibitor OS=Melithaea caledonica PE=1 SV=1
Unigene251_Ex-zai-2	sp|Q6ZRP5|YD019_HUMAN	36.36	99	62	4	329	622	110	192	3e-06	52.8	Putative uncharacterized protein FLJ46204 OS=Homo sapiens PE=5 SV=2
Unigene257_Ex-zai-2	sp|Q69566|U88_HHV6U	46.94	49	26	0	207	61	201	249	3e-06	50.4	Uncharacterized protein U88 OS=Human herpesvirus 6A (strain Uganda-1102) GN=U88 PE=4 SV=1
Unigene259_Ex-zai-2	sp|Q8TE60|ATS18_HUMAN	33.85	192	120	8	557	3	404	578	4e-19	94.4	A disintegrin and metalloproteinase with thrombospondin motifs 18 OS=Homo sapiens GN=ADAMTS18 PE=1 SV=3
Unigene266_Ex-zai-2	sp|Q751L8|SODC_ASHGO	69.23	78	24	0	1	234	74	151	9e-26	115	Superoxide dismutase [Cu-Zn] OS=Ashbya gossypii (strain ATCC 10895 / CBS 109.51 / FGSC 9923 / NRRL Y-1056) GN=SOD1 PE=3 SV=3
Unigene270_Ex-zai-2	sp|P13816|GARP_PLAFF	29.01	131	91	4	389	3	482	603	1e-07	55.5	Glutamic acid-rich protein OS=Plasmodium falciparum (isolate FC27 / Papua New Guinea) GN=GARP PE=4 SV=1
Unigene277_Ex-zai-2	sp|Q8BH74|NU107_MOUSE	38.84	605	359	7	2092	311	346	925	2e-122	440	Nuclear pore complex protein Nup107 OS=Mus musculus GN=Nup107 PE=2 SV=1
Unigene288_Ex-zai-2	sp|Q8BTI8|SRRM2_MOUSE	32.89	228	133	7	2	625	1694	1909	3e-11	68.6	Serine/arginine repetitive matrix protein 2 OS=Mus musculus GN=Srrm2 PE=1 SV=3
Unigene289_Ex-zai-2	sp|Q92058|PPBT_CHICK	48.58	212	107	5	929	300	23	229	9e-69	188	Alkaline phosphatase, tissue-nonspecific isozyme OS=Gallus gallus GN=ALPL PE=2 SV=1
Unigene302_Ex-zai-2	sp|P09789|GRP1_PETHY	33.20	250	159	8	618	1343	106	336	4e-25	109	Glycine-rich cell wall structural protein 1 OS=Petunia hybrida GN=GRP-1 PE=1 SV=1
Unigene322_Ex-zai-2	sp|Q75JC9|Y8484_DICDI	27.54	305	221	0	926	12	65	369	7e-16	85.5	Uncharacterized protein DDB_G0271670 OS=Dictyostelium discoideum GN=DDB_G0271670 PE=4 SV=1
Unigene326_Ex-zai-2	sp|Q9SN46|LRX5_ARATH	33.58	134	79	5	380	9	590	699	1e-07	56.2	Leucine-rich repeat extensin-like protein 5 OS=Arabidopsis thaliana GN=LRX5 PE=2 SV=2
Unigene332_Ex-zai-2	sp|P82252|BAT1_RAT	53.33	165	77	1	3	497	283	446	2e-47	187	B(0,+)-type amino acid transporter 1 OS=Rattus norvegicus GN=Slc7a9 PE=1 SV=1
Unigene333_Ex-zai-2	sp|Q9JMA7|CP341_MOUSE	31.52	368	246	8	85	1170	11	358	2e-49	196	Cytochrome P450 3A41 OS=Mus musculus GN=Cyp3a41a PE=2 SV=2
Unigene335_Ex-zai-2	sp|Q93112|GST1C_ANOGA	44.05	84	47	1	255	4	97	179	1e-18	92.0	Glutathione S-transferase 1, isoform C OS=Anopheles gambiae GN=GstD1 PE=1 SV=2
Unigene337_Ex-zai-2	sp|Q16082|HSPB2_HUMAN	40.58	69	36	2	226	417	18	86	2e-06	51.6	Heat shock protein beta-2 OS=Homo sapiens GN=HSPB2 PE=1 SV=2
Unigene341_Ex-zai-2	sp|P49756|RBM25_HUMAN	27.46	244	156	7	935	1603	262	477	2e-18	94.4	RNA-binding protein 25 OS=Homo sapiens GN=RBM25 PE=1 SV=3
Unigene344_Ex-zai-2	sp|Q5E9P6|BSCL2_BOVIN	36.81	326	189	6	175	1101	33	358	7e-53	208	Seipin OS=Bos taurus GN=BSCL2 PE=2 SV=1
Unigene346_Ex-zai-2	sp|A2AAE1|K1109_MOUSE	43.96	596	308	11	1725	16	4416	4993	2e-133	476	Uncharacterized protein KIAA1109 OS=Mus musculus GN=Kiaa1109 PE=1 SV=4
Unigene349_Ex-zai-2	sp|Q24298|CADE_DROME	29.76	410	282	15	1536	325	1144	1499	9e-33	142	DE-cadherin OS=Drosophila melanogaster GN=shg PE=1 SV=2
Unigene350_Ex-zai-2	sp|C5X2M4|THI42_SORBI	96.40	111	4	0	2	334	140	250	2e-56	217	Thiamine thiazole synthase 2, chloroplastic OS=Sorghum bicolor GN=THI1-2 PE=3 SV=1
Unigene357_Ex-zai-2	sp|P42356|PI4KA_HUMAN	32.21	416	262	12	1188	1	1	399	2e-43	177	Phosphatidylinositol 4-kinase alpha OS=Homo sapiens GN=PI4KA PE=1 SV=3
Unigene365_Ex-zai-2	sp|Q92738|US6NL_HUMAN	57.26	372	158	3	251	1363	3	371	1e-126	454	USP6 N-terminal-like protein OS=Homo sapiens GN=USP6NL PE=1 SV=3
Unigene366_Ex-zai-2	sp|P42003|MAD_DROME	73.09	498	134	4	2058	565	7	455	0.0	724	Protein mothers against dpp OS=Drosophila melanogaster GN=Mad PE=1 SV=1
Unigene370_Ex-zai-2	sp|P21997|SSGP_VOLCA	63.93	61	22	1	33	215	257	314	1e-18	91.7	Sulfated surface glycoprotein 185 OS=Volvox carteri PE=1 SV=1
Unigene371_Ex-zai-2	sp|P02515|HSP22_DROME	33.90	118	65	3	500	186	50	165	5e-09	62.4	Heat shock protein 22 OS=Drosophila melanogaster GN=Hsp22 PE=1 SV=4
Unigene372_Ex-zai-2	sp|Q6AZN4|RM15_XENLA	52.38	105	48	2	4	312	1	105	4e-22	103	39S ribosomal protein L15, mitochondrial OS=Xenopus laevis GN=mrpl15 PE=2 SV=1
Unigene381_Ex-zai-2	sp|P62287|ASPM_COLGU	26.28	274	173	7	36	770	475	742	3e-16	85.9	Abnormal spindle-like microcephaly-associated protein homolog OS=Colobus guereza GN=ASPM PE=3 SV=1
Unigene382_Ex-zai-2	sp|Q5RJS6|MSPD1_RAT	52.54	59	28	1	246	70	155	212	4e-10	63.5	Motile sperm domain-containing protein 1 OS=Rattus norvegicus GN=Mospd1 PE=2 SV=1
Unigene384_Ex-zai-2	sp|Q2LD37|K1109_HUMAN	34.88	367	157	9	19	873	3872	4238	2e-57	170	Uncharacterized protein KIAA1109 OS=Homo sapiens GN=KIAA1109 PE=1 SV=2
Unigene391_Ex-zai-2	sp|Q09225|NRF6_CAEEL	27.52	149	89	5	464	75	251	397	4e-10	64.7	Nose resistant to fluoxetine protein 6 OS=Caenorhabditis elegans GN=nrf-6 PE=1 SV=3
Unigene398_Ex-zai-2	sp|Q9ZSW9|TCTP_HEVBR	90.91	66	6	0	200	3	103	168	3e-28	123	Translationally-controlled tumor protein homolog OS=Hevea brasiliensis GN=TCTP PE=2 SV=1
Unigene404_Ex-zai-2	sp|P93329|NO20_MEDTR	44.12	68	32	1	15	200	131	198	6e-06	49.7	Early nodulin-20 OS=Medicago truncatula GN=ENOD20 PE=3 SV=1
Unigene407_Ex-zai-2	sp|P98088|MUC5A_HUMAN	29.18	305	188	8	21	851	3475	3771	5e-14	80.1	Mucin-5AC (Fragments) OS=Homo sapiens GN=MUC5AC PE=1 SV=3
Unigene411_Ex-zai-2	sp|O10341|Y091_NPVOP	32.86	140	93	2	81	497	54	187	4e-12	70.9	Uncharacterized 29.3 kDa protein OS=Orgyia pseudotsugata multicapsid polyhedrosis virus GN=ORF92 PE=4 SV=1
Unigene413_Ex-zai-2	sp|Q69566|U88_HHV6U	42.00	50	28	1	3	149	126	175	2e-09	61.6	Uncharacterized protein U88 OS=Human herpesvirus 6A (strain Uganda-1102) GN=U88 PE=4 SV=1
Unigene421_Ex-zai-2	sp|Q5T200|ZC3HD_HUMAN	51.47	68	23	2	2	175	713	780	6e-08	56.2	Zinc finger CCCH domain-containing protein 13 OS=Homo sapiens GN=ZC3H13 PE=1 SV=1
Unigene422_Ex-zai-2	sp|P27884|CAC1A_RABIT	37.06	170	97	9	2	481	2243	2397	1e-08	59.7	Voltage-dependent P/Q-type calcium channel subunit alpha-1A OS=Oryctolagus cuniculus GN=CACNA1A PE=1 SV=1
Unigene423_Ex-zai-2	sp|Q6GZT3|043R_FRG3G	56.86	51	20	6	154	8	52	95	3e-09	60.5	Uncharacterized protein 043R OS=Frog virus 3 (isolate Goorha) GN=FV3-043R PE=4 SV=1
Unigene438_Ex-zai-2	sp|Q6Q760|NALCN_RAT	58.16	141	59	2	527	105	401	537	5e-49	168	Sodium leak channel non-selective protein OS=Rattus norvegicus GN=Nalcn PE=2 SV=1
Unigene441_Ex-zai-2	sp|Q96Q11|TRNT1_HUMAN	66.67	54	18	0	372	211	155	208	2e-22	79.0	CCA tRNA nucleotidyltransferase 1, mitochondrial OS=Homo sapiens GN=TRNT1 PE=1 SV=2
Unigene442_Ex-zai-2	sp|Q14147|DHX34_HUMAN	25.16	159	114	5	105	566	987	1140	2e-07	56.6	Probable ATP-dependent RNA helicase DHX34 OS=Homo sapiens GN=DHX34 PE=2 SV=2
Unigene448_Ex-zai-2	sp|P0C028|NUD11_MOUSE	58.54	41	17	0	139	17	44	84	2e-11	53.5	Diphosphoinositol polyphosphate phosphohydrolase 3-beta OS=Mus musculus GN=Nudt11 PE=1 SV=1
Unigene474_Ex-zai-2	sp|Q6L711|HABP2_RAT	40.31	258	147	9	2	754	312	558	7e-44	178	Hyaluronan-binding protein 2 OS=Rattus norvegicus GN=Habp2 PE=2 SV=1
Unigene478_Ex-zai-2	sp|B1AR13|CISD3_MOUSE	54.95	91	41	1	207	479	43	129	4e-24	110	CDGSH iron-sulfur domain-containing protein 3, mitochondrial OS=Mus musculus GN=Cisd3 PE=3 SV=1
Unigene486_Ex-zai-2	sp|Q5DUB2|NK2R_CANFA	33.54	158	105	2	275	748	19	174	4e-21	102	Substance-K receptor OS=Canis familiaris GN=TACR2 PE=2 SV=1
Unigene487_Ex-zai-2	sp|P29993|ITPR_DROME	80.25	319	59	4	185	1129	1	319	8e-142	503	Inositol 1,4,5-trisphosphate receptor OS=Drosophila melanogaster GN=Itp-r83A PE=2 SV=3
Unigene490_Ex-zai-2	sp|Q8CG65|SSPO_MOUSE	31.53	111	76	2	1129	1461	1369	1474	4e-06	54.7	SCO-spondin OS=Mus musculus GN=Sspo PE=2 SV=2
Unigene491_Ex-zai-2	sp|Q27802|DYHC2_TRIGR	65.33	300	97	1	1018	140	3259	3558	0.0	392	Cytoplasmic dynein 2 heavy chain 1 OS=Tripneustes gratilla GN=DYH1B PE=2 SV=2
Unigene499_Ex-zai-2	sp|P83501|MSTAB_DROME	30.14	209	133	13	596	9	38	231	9e-06	51.2	Protein msta, isoform B OS=Drosophila melanogaster GN=msta PE=4 SV=2
Unigene507_Ex-zai-2	sp|Q9ZH77|MASY_STRCL	34.25	73	47	1	231	446	22	94	8e-08	56.2	Malate synthase OS=Streptomyces clavuligerus GN=aceB PE=3 SV=1
Unigene508_Ex-zai-2	sp|Q6ZCX3|FH6_ORYSJ	36.78	87	55	1	354	94	762	847	3e-07	53.9	Formin-like protein 6 OS=Oryza sativa subsp. japonica GN=FH6 PE=2 SV=2
Unigene509_Ex-zai-2	sp|Q9U943|APLP_LOCMI	24.10	249	186	7	121	858	2927	3150	3e-09	63.2	Apolipophorins OS=Locusta migratoria PE=1 SV=2
Unigene511_Ex-zai-2	sp|Q02817|MUC2_HUMAN	29.77	215	146	5	956	327	1576	1777	3e-11	69.7	Mucin-2 OS=Homo sapiens GN=MUC2 PE=1 SV=2
Unigene513_Ex-zai-2	sp|Q10751|ACE_CHICK	46.81	47	25	0	132	272	543	589	3e-06	50.8	Angiotensin-converting enzyme (Fragment) OS=Gallus gallus GN=ACE PE=2 SV=1
Unigene517_Ex-zai-2	sp|P15144|AMPN_HUMAN	40.12	172	98	4	707	207	423	589	2e-36	126	Aminopeptidase N OS=Homo sapiens GN=ANPEP PE=1 SV=4
Unigene519_Ex-zai-2	sp|Q9NXP7|GIN1_HUMAN	30.48	105	72	2	263	574	15	118	4e-09	62.4	Gypsy retrotransposon integrase-like protein 1 OS=Homo sapiens GN=GIN1 PE=2 SV=3
Unigene523_Ex-zai-2	sp|Q55CW2|SAMKC_DICDI	26.06	188	93	5	429	4	465	651	6e-06	50.1	Probable serine/threonine-protein kinase samkC OS=Dictyostelium discoideum GN=samkC PE=3 SV=2
Unigene538_Ex-zai-2	sp|A5E4P1|PXR1_LODEL	29.29	99	70	0	5	301	183	281	2e-10	64.7	Protein PXR1 OS=Lodderomyces elongisporus (strain ATCC 11503 / CBS 2605 / JCM 1781 / NBRC 1676 / NRRL YB-4239) GN=PXR1 PE=3 SV=1
Unigene540_Ex-zai-2	sp|Q7JW12|TMX2_DROME	50.60	83	36	1	430	197	187	269	2e-19	94.7	Thioredoxin-related transmembrane protein 2 homolog OS=Drosophila melanogaster GN=CG11007 PE=2 SV=1
Unigene542_Ex-zai-2	sp|Q9LK03|PERK2_ARATH	37.25	153	84	6	766	1188	27	176	1e-08	62.0	Proline-rich receptor-like protein kinase PERK2 OS=Arabidopsis thaliana GN=PERK2 PE=2 SV=3
Unigene543_Ex-zai-2	sp|Q69566|U88_HHV6U	57.78	45	19	0	235	101	221	265	2e-09	61.2	Uncharacterized protein U88 OS=Human herpesvirus 6A (strain Uganda-1102) GN=U88 PE=4 SV=1
Unigene551_Ex-zai-2	sp|P13728|SGS3_DROYA	40.00	100	58	3	297	4	81	177	6e-08	56.2	Salivary glue protein Sgs-3 OS=Drosophila yakuba GN=Sgs3 PE=2 SV=3
Unigene552_Ex-zai-2	sp|Q9PVZ4|INSR_XENLA	32.08	53	36	1	93	251	248	297	7e-06	44.3	Insulin receptor OS=Xenopus laevis GN=insr PE=1 SV=1
Unigene560_Ex-zai-2	sp|Q4V8T0|MIOX_DANRE	68.52	54	17	0	1	162	189	242	1e-20	98.2	Inositol oxygenase OS=Danio rerio GN=miox PE=2 SV=1
Unigene561_Ex-zai-2	sp|Q86AC8|MYOG_DICDI	25.78	287	197	10	1342	530	1393	1672	4e-08	60.1	Myosin-G heavy chain OS=Dictyostelium discoideum GN=myoG PE=3 SV=1
Unigene563_Ex-zai-2	sp|Q9VED0|TAPT1_DROME	52.33	86	41	0	75	332	65	150	4e-23	106	Protein TAPT1 homolog OS=Drosophila melanogaster GN=CG7218 PE=2 SV=2
Unigene571_Ex-zai-2	sp|Q5DU02|UBP22_MOUSE	68.18	88	13	2	1	219	316	401	3e-23	107	Ubiquitin carboxyl-terminal hydrolase 22 OS=Mus musculus GN=Usp22 PE=2 SV=2
Unigene577_Ex-zai-2	sp|Q5REX3|ZFR_PONAB	29.08	141	100	3	572	150	333	458	2e-11	70.1	Zinc finger RNA-binding protein OS=Pongo abelii GN=ZFR PE=2 SV=1
Unigene590_Ex-zai-2	sp|Q9W4Y2|PDFR_DROME	60.00	85	23	1	238	17	271	355	3e-22	103	PDF receptor OS=Drosophila melanogaster GN=Pdfr PE=1 SV=2
Unigene612_Ex-zai-2	sp|Q5RBX2|BET1L_PONAB	45.79	107	52	2	4	306	1	107	8e-18	91.7	BET1-like protein OS=Pongo abelii GN=BET1L PE=3 SV=1
Unigene613_Ex-zai-2	sp|Q9S7P9|SNP33_ARATH	70.97	31	9	0	98	6	226	256	3e-11	44.7	SNAP25 homologous protein SNAP33 OS=Arabidopsis thaliana GN=SNAP33 PE=1 SV=1
Unigene614_Ex-zai-2	sp|P21997|SSGP_VOLCA	50.00	42	21	0	212	87	260	301	4e-06	50.1	Sulfated surface glycoprotein 185 OS=Volvox carteri PE=1 SV=1
Unigene625_Ex-zai-2	sp|Q4G0S4|C27C1_HUMAN	49.18	61	31	0	198	16	240	300	2e-08	57.8	Cytochrome P450 27C1 OS=Homo sapiens GN=CYP27C1 PE=2 SV=2
Unigene626_Ex-zai-2	sp|P36362|CHIT_MANSE	47.26	201	96	3	596	24	267	461	1e-45	182	Endochitinase OS=Manduca sexta PE=2 SV=1
Unigene637_Ex-zai-2	sp|P38739|WSC4_YEAST	31.03	145	100	2	437	3	161	298	2e-08	58.5	Cell wall integrity and stress response component 4 OS=Saccharomyces cerevisiae (strain ATCC 204508 / S288c) GN=WSC4 PE=1 SV=1
Unigene643_Ex-zai-2	sp|Q9DAW6|PRP4_MOUSE	50.28	179	89	2	542	6	100	272	2e-42	172	U4/U6 small nuclear ribonucleoprotein Prp4 OS=Mus musculus GN=Prpf4 PE=2 SV=1
Unigene644_Ex-zai-2	sp|Q9GPJ1|SKEL2_DROME	52.44	82	39	1	335	90	188	267	3e-17	87.4	Protein Skeletor, isoforms D/E OS=Drosophila melanogaster GN=Skeletor PE=1 SV=3
Unigene645_Ex-zai-2	sp|Q9NXJ5|PGPI_HUMAN	43.56	202	113	3	210	812	5	203	2e-36	152	Pyroglutamyl-peptidase 1 OS=Homo sapiens GN=PGPEP1 PE=1 SV=1
Unigene654_Ex-zai-2	sp|Q810V0|MPP10_MOUSE	52.78	108	50	2	388	68	501	607	2e-22	104	U3 small nucleolar ribonucleoprotein protein MPP10 OS=Mus musculus GN=Mphosph10 PE=1 SV=2
Unigene655_Ex-zai-2	sp|Q5JPH6|SYEM_HUMAN	33.04	115	75	2	339	1	402	515	1e-07	55.5	Probable glutamate--tRNA ligase, mitochondrial OS=Homo sapiens GN=EARS2 PE=1 SV=2
Unigene657_Ex-zai-2	sp|Q9QYB2|DACH1_MOUSE	67.61	71	18	1	201	4	205	275	6e-19	92.8	Dachshund homolog 1 OS=Mus musculus GN=Dach1 PE=1 SV=1
Unigene660_Ex-zai-2	sp|O00408|PDE2A_HUMAN	56.10	164	72	1	136	627	541	702	2e-54	186	cGMP-dependent 3',5'-cyclic phosphodiesterase OS=Homo sapiens GN=PDE2A PE=1 SV=1
Unigene669_Ex-zai-2	sp|Q554E2|ALG8_DICDI	51.28	39	19	0	97	213	158	196	1e-05	48.9	Probable dolichyl pyrophosphate Glc1Man9GlcNAc2 alpha-1,3-glucosyltransferase OS=Dictyostelium discoideum GN=alg8 PE=3 SV=1
Unigene672_Ex-zai-2	sp|Q9BXI2|ORNT2_HUMAN	63.64	44	16	0	412	543	11	54	3e-10	64.7	Mitochondrial ornithine transporter 2 OS=Homo sapiens GN=SLC25A2 PE=1 SV=3
Unigene676_Ex-zai-2	sp|Q9VKH6|PPT2_DROME	51.72	87	42	0	263	3	128	214	6e-22	102	Lysosomal thioesterase PPT2 homolog OS=Drosophila melanogaster GN=Ppt2 PE=2 SV=1
Unigene685_Ex-zai-2	sp|Q91819|AURAB_XENLA	67.62	244	79	1	892	161	149	390	3e-96	351	Aurora kinase A-B OS=Xenopus laevis GN=aurka-b PE=2 SV=3
Unigene686_Ex-zai-2	sp|Q54WS9|Y9461_DICDI	72.22	18	5	0	190	137	318	335	1e-06	36.6	Probable protein phosphatase DDB_G0279461 OS=Dictyostelium discoideum GN=DDB_G0279461 PE=3 SV=2
Unigene687_Ex-zai-2	sp|Q24535|SRF_DROME	92.11	76	6	0	404	631	152	227	3e-32	138	Serum response factor homolog OS=Drosophila melanogaster GN=bs PE=1 SV=2
Unigene695_Ex-zai-2	sp|Q9QYP1|LRP4_RAT	41.38	58	34	0	214	41	210	267	2e-07	54.3	Low-density lipoprotein receptor-related protein 4 OS=Rattus norvegicus GN=Lrp4 PE=1 SV=2
Unigene698_Ex-zai-2	sp|Q8BQ86|CHST8_MOUSE	38.27	81	47	2	370	137	246	322	3e-06	51.6	Carbohydrate sulfotransferase 8 OS=Mus musculus GN=Chst8 PE=2 SV=1
Unigene703_Ex-zai-2	sp|P21260|YPRO_OWEFU	58.33	48	20	0	146	3	5	52	1e-11	68.6	Uncharacterized proline-rich protein (Fragment) OS=Owenia fusiformis PE=4 SV=1
Unigene712_Ex-zai-2	sp|Q9Z2A6|MK15_RAT	71.43	49	14	0	248	102	5	53	1e-24	83.6	Mitogen-activated protein kinase 15 OS=Rattus norvegicus GN=Mapk15 PE=1 SV=2
Unigene713_Ex-zai-2	sp|Q6UN27|TSPO_PIG	44.14	145	77	2	144	566	16	159	1e-31	136	Translocator protein OS=Sus scrofa GN=TSPO PE=2 SV=1
Unigene714_Ex-zai-2	sp|Q7M732|RTL1_MOUSE	27.82	133	96	2	459	61	1305	1431	3e-09	61.2	Retrotransposon-like protein 1 OS=Mus musculus GN=Rtl1 PE=2 SV=1
Unigene723_Ex-zai-2	sp|O88281|MEGF6_RAT	51.75	114	54	1	432	94	1408	1521	1e-36	134	Multiple epidermal growth factor-like domains protein 6 OS=Rattus norvegicus GN=Megf6 PE=1 SV=1
Unigene735_Ex-zai-2	sp|Q8VQ99|SRAP_STAAU	19.50	359	267	7	1017	7	1394	1745	8e-07	55.1	Serine-rich adhesin for platelets OS=Staphylococcus aureus GN=sraP PE=3 SV=1
Unigene761_Ex-zai-2	sp|Q4V7C1|FR1OP_RAT	25.66	339	219	13	1090	173	70	398	8e-13	75.1	FGFR1 oncogene partner OS=Rattus norvegicus GN=Fgfr1op PE=2 SV=1
Unigene764_Ex-zai-2	sp|Q69566|U88_HHV6U	59.52	42	17	0	127	2	243	284	3e-10	63.9	Uncharacterized protein U88 OS=Human herpesvirus 6A (strain Uganda-1102) GN=U88 PE=4 SV=1
Unigene766_Ex-zai-2	sp|Q6P3S6|FBX42_HUMAN	44.10	195	109	2	352	936	174	359	1e-65	168	F-box only protein 42 OS=Homo sapiens GN=FBXO42 PE=1 SV=1
Unigene768_Ex-zai-2	sp|Q90669|AVR2A_CHICK	57.48	468	197	8	632	2029	26	479	4e-151	536	Activin receptor type-2A OS=Gallus gallus GN=ACVR2A PE=2 SV=1
Unigene776_Ex-zai-2	sp|P07707|NU4M_DROYA	60.42	48	19	0	149	6	353	400	1e-09	58.9	NADH-ubiquinone oxidoreductase chain 4 OS=Drosophila yakuba GN=mt:ND4 PE=3 SV=1
Unigene795_Ex-zai-2	sp|P53361|TBP_SPOFR	63.16	228	64	6	727	104	1	215	5e-81	254	TATA-box-binding protein OS=Spodoptera frugiperda GN=Tbp PE=2 SV=1
Unigene796_Ex-zai-2	sp|O88199|CHST3_MOUSE	29.10	189	111	4	227	724	277	464	7e-15	81.3	Carbohydrate sulfotransferase 3 OS=Mus musculus GN=Chst3 PE=2 SV=1
Unigene798_Ex-zai-2	sp|P49756|RBM25_HUMAN	41.30	92	45	3	1	249	391	481	1e-08	58.5	RNA-binding protein 25 OS=Homo sapiens GN=RBM25 PE=1 SV=3
Unigene801_Ex-zai-2	sp|Q92911|SC5A5_HUMAN	42.25	71	41	1	243	455	78	147	3e-09	50.8	Sodium/iodide cotransporter OS=Homo sapiens GN=SLC5A5 PE=1 SV=1
Unigene805_Ex-zai-2	sp|B2RY56|RBM25_MOUSE	46.55	58	29	1	169	2	294	351	1e-07	55.1	RNA-binding protein 25 OS=Mus musculus GN=Rbm25 PE=1 SV=1
Unigene808_Ex-zai-2	sp|A7SBF0|INT9_NEMVE	55.26	38	17	0	226	113	198	235	4e-15	55.8	Integrator complex subunit 9 homolog OS=Nematostella vectensis GN=ints9 PE=3 SV=1
Unigene821_Ex-zai-2	sp|Q8MP30|Y7791_DICDI	41.54	65	38	0	1	195	77	141	8e-14	75.9	Uncharacterized histidine-rich protein DDB_G0274557 OS=Dictyostelium discoideum GN=DDB_G0274557 PE=4 SV=1
Unigene828_Ex-zai-2	sp|Q8C0J6|SWAHC_MOUSE	38.36	146	84	3	40	459	223	368	2e-20	98.6	Ankyrin repeat domain-containing protein SOWAHC OS=Mus musculus GN=Sowahc PE=2 SV=2
Unigene832_Ex-zai-2	sp|P47990|XDH_CHICK	66.92	393	130	1	14	1192	965	1356	1e-154	546	Xanthine dehydrogenase/oxidase OS=Gallus gallus GN=XDH PE=1 SV=1
Unigene842_Ex-zai-2	sp|Q8T4N5|TSEP_GLOPP	68.24	85	27	0	255	1	194	278	2e-36	150	Protein TsetseEP OS=Glossina palpalis palpalis PE=4 SV=1
Unigene844_Ex-zai-2	sp|Q63474|DDR1_RAT	49.72	177	89	2	29	559	728	902	4e-49	194	Epithelial discoidin domain-containing receptor 1 OS=Rattus norvegicus GN=Ddr1 PE=2 SV=1
Unigene847_Ex-zai-2	sp|A5E4P1|PXR1_LODEL	37.62	101	62	2	306	7	182	280	6e-14	76.3	Protein PXR1 OS=Lodderomyces elongisporus (strain ATCC 11503 / CBS 2605 / JCM 1781 / NBRC 1676 / NRRL YB-4239) GN=PXR1 PE=3 SV=1
Unigene849_Ex-zai-2	sp|Q9H269|VPS16_HUMAN	54.90	102	46	1	406	101	467	567	5e-30	112	Vacuolar protein sorting-associated protein 16 homolog OS=Homo sapiens GN=VPS16 PE=1 SV=2
Unigene860_Ex-zai-2	sp|A2QGR5|AMPP1_ASPNC	51.35	74	36	1	227	6	193	259	2e-14	77.8	Probable Xaa-Pro aminopeptidase P OS=Aspergillus niger (strain CBS 513.88 / FGSC A1513) GN=ampp PE=3 SV=1
Unigene863_Ex-zai-2	sp|Q8WPI2|BOOH2_BOOMI	40.32	124	62	2	656	321	19	142	5e-25	115	Boophilin-H2 OS=Boophilus microplus GN=H2 PE=1 SV=1
Unigene864_Ex-zai-2	sp|Q69566|U88_HHV6U	62.50	48	18	0	2	145	233	280	3e-14	77.0	Uncharacterized protein U88 OS=Human herpesvirus 6A (strain Uganda-1102) GN=U88 PE=4 SV=1
Unigene867_Ex-zai-2	sp|P27202|PSBR_ARATH	48.48	66	32	1	57	248	7	72	4e-08	57.0	Photosystem II 10 kDa polypeptide, chloroplastic OS=Arabidopsis thaliana GN=PSBR PE=1 SV=1
Unigene870_Ex-zai-2	sp|Q5EA01|B3GN1_BOVIN	36.25	320	191	9	1017	97	72	359	7e-49	182	N-acetyllactosaminide beta-1,3-N-acetylglucosaminyltransferase OS=Bos taurus GN=B3GNT1 PE=2 SV=2
Unigene879_Ex-zai-2	sp|P27521|CA4_ARATH	87.39	111	14	0	116	448	141	251	4e-66	211	Chlorophyll a-b binding protein 4, chloroplastic OS=Arabidopsis thaliana GN=LHCA4 PE=1 SV=1
Unigene907_Ex-zai-2	sp|Q7L273|KCTD9_HUMAN	72.92	96	26	0	473	186	293	388	1e-54	150	BTB/POZ domain-containing protein KCTD9 OS=Homo sapiens GN=KCTD9 PE=2 SV=1
Unigene910_Ex-zai-2	sp|Q02817|MUC2_HUMAN	29.81	208	89	9	353	805	1775	1975	6e-12	53.9	Mucin-2 OS=Homo sapiens GN=MUC2 PE=1 SV=2
Unigene911_Ex-zai-2	sp|Q9CPW2|ADXL_MOUSE	52.11	71	27	1	13	204	52	122	1e-13	75.1	Adrenodoxin-like protein, mitochondrial OS=Mus musculus GN=Fdx1l PE=2 SV=1
Unigene920_Ex-zai-2	sp|Q86AH4|Y8592_DICDI	41.67	60	35	0	4	183	326	385	4e-06	50.1	Putative uncharacterized protein DDB_G0271982 OS=Dictyostelium discoideum GN=DDB_G0271982 PE=4 SV=1
Unigene921_Ex-zai-2	sp|Q28G88|FEZF2_XENTR	80.00	65	13	0	197	3	238	302	3e-25	114	Fez family zinc finger protein 2 OS=Xenopus tropicalis GN=fezf2 PE=2 SV=1
Unigene922_Ex-zai-2	sp|Q9VAY7|FAM50_DROME	82.50	40	7	0	391	272	319	358	2e-15	80.9	Protein FAM50 homolog OS=Drosophila melanogaster GN=CG12259 PE=2 SV=1
Unigene924_Ex-zai-2	sp|Q8BTI8|SRRM2_MOUSE	28.12	377	267	8	1268	150	1590	1939	6e-13	76.3	Serine/arginine repetitive matrix protein 2 OS=Mus musculus GN=Srrm2 PE=1 SV=3
Unigene927_Ex-zai-2	sp|Q5R4Q7|LZTR1_PONAB	82.28	79	14	1	237	1	41	116	8e-32	135	Leucine-zipper-like transcriptional regulator 1 OS=Pongo abelii GN=LZTR1 PE=2 SV=1
Unigene931_Ex-zai-2	sp|Q5ZKH3|EED_CHICK	48.92	139	69	2	74	484	44	181	1e-33	142	Polycomb protein EED OS=Gallus gallus GN=EED PE=2 SV=1
Unigene932_Ex-zai-2	sp|Q92963|RIT1_HUMAN	60.29	68	24	2	226	32	124	189	3e-14	77.0	GTP-binding protein Rit1 OS=Homo sapiens GN=RIT1 PE=1 SV=1
Unigene942_Ex-zai-2	sp|Q6AXQ5|PDE12_RAT	53.12	32	15	0	96	1	297	328	1e-10	43.1	2',5'-phosphodiesterase 12 OS=Rattus norvegicus GN=Pde12 PE=2 SV=1
Unigene947_Ex-zai-2	sp|Q9UQ35|SRRM2_HUMAN	32.76	232	139	9	355	999	545	759	3e-07	56.6	Serine/arginine repetitive matrix protein 2 OS=Homo sapiens GN=SRRM2 PE=1 SV=2
Unigene958_Ex-zai-2	sp|Q0VD19|ASM_BOVIN	27.98	361	257	9	474	1547	85	370	8e-34	145	Sphingomyelin phosphodiesterase OS=Bos taurus GN=SMPD1 PE=2 SV=1
Unigene961_Ex-zai-2	sp|Q69ZF3|GBA2_MOUSE	49.43	87	39	1	7	252	769	855	6e-16	82.8	Non-lysosomal glucosylceramidase OS=Mus musculus GN=Gba2 PE=2 SV=2
Unigene962_Ex-zai-2	sp|P26640|SYVC_HUMAN	62.50	32	12	0	1	96	588	619	3e-11	52.4	Valine--tRNA ligase OS=Homo sapiens GN=VARS PE=1 SV=4
Unigene963_Ex-zai-2	sp|Q54U87|DHKA_DICDI	33.02	106	71	1	320	3	629	726	6e-12	62.8	Hybrid signal transduction histidine kinase A OS=Dictyostelium discoideum GN=dhkA PE=1 SV=1
Unigene973_Ex-zai-2	sp|Q05049|MUC1_XENLA	53.03	66	31	0	199	2	446	511	2e-10	64.3	Integumentary mucin C.1 (Fragment) OS=Xenopus laevis PE=2 SV=1
Unigene981_Ex-zai-2	sp|P08953|TOLL_DROME	34.51	142	92	2	551	973	854	994	3e-22	107	Protein toll OS=Drosophila melanogaster GN=Tl PE=1 SV=1
Unigene982_Ex-zai-2	sp|P0CF52|KDM7B_DANRE	70.83	24	7	0	363	292	477	500	6e-06	49.7	Lysine-specific demethylase 7B OS=Danio rerio GN=jhdm1db PE=2 SV=1
Unigene991_Ex-zai-2	sp|Q02817|MUC2_HUMAN	31.22	237	160	6	731	30	1507	1722	2e-16	86.7	Mucin-2 OS=Homo sapiens GN=MUC2 PE=1 SV=2
Unigene1003_Ex-zai-2	sp|B3EX35|KATL1_SORAR	67.35	147	45	2	782	351	344	490	3e-48	192	Katanin p60 ATPase-containing subunit A-like 1 OS=Sorex araneus GN=KATNAL1 PE=3 SV=1
Unigene1011_Ex-zai-2	sp|Q69566|U88_HHV6U	51.28	78	38	0	248	15	206	283	3e-19	93.6	Uncharacterized protein U88 OS=Human herpesvirus 6A (strain Uganda-1102) GN=U88 PE=4 SV=1
Unigene1017_Ex-zai-2	sp|Q2TA51|KRA55_MOUSE	31.00	100	58	4	11	277	119	217	2e-07	55.5	Keratin-associated protein 5-5 OS=Mus musculus GN=Krtap5-5 PE=2 SV=1
Unigene1025_Ex-zai-2	sp|P07192|MAL3_DROME	55.05	109	49	0	3	329	346	454	1e-31	134	Maltase A3 OS=Drosophila melanogaster GN=Mal-A3 PE=2 SV=2
Unigene1046_Ex-zai-2	sp|Q7ZUV0|AN13C_DANRE	78.79	33	7	0	100	2	83	115	4e-12	62.0	Ankyrin repeat domain-containing protein 13C OS=Danio rerio GN=ankrd13c PE=2 SV=1
Unigene1048_Ex-zai-2	sp|Q9UG01|IF172_HUMAN	71.19	59	17	0	39	215	1	59	2e-19	94.4	Intraflagellar transport protein 172 homolog OS=Homo sapiens GN=IFT172 PE=1 SV=2
Unigene1049_Ex-zai-2	sp|Q80T79|CSMD3_MOUSE	37.74	106	66	1	150	467	3066	3170	2e-19	88.2	CUB and sushi domain-containing protein 3 OS=Mus musculus GN=Csmd3 PE=2 SV=3
Unigene1053_Ex-zai-2	sp|Q9DBL7|COASY_MOUSE	46.25	80	43	0	375	136	428	507	3e-20	84.3	Bifunctional coenzyme A synthase OS=Mus musculus GN=Coasy PE=1 SV=2
Unigene1055_Ex-zai-2	sp|Q8IYI8|ZN440_HUMAN	44.12	102	57	3	119	424	317	414	3e-20	92.8	Zinc finger protein 440 OS=Homo sapiens GN=ZNF440 PE=2 SV=1
Unigene1061_Ex-zai-2	sp|P13983|EXTN_TOBAC	50.00	50	21	2	1	138	407	456	2e-07	54.3	Extensin OS=Nicotiana tabacum GN=HRGPNT3 PE=2 SV=1
Unigene1064_Ex-zai-2	sp|Q8VIH3|S28A3_RAT	58.86	175	72	1	526	2	249	422	5e-54	210	Solute carrier family 28 member 3 OS=Rattus norvegicus GN=Slc28a3 PE=2 SV=1
Unigene1066_Ex-zai-2	sp|Q01042|IE68_SHV21	63.83	47	17	0	248	108	148	194	6e-09	52.4	Immediate-early protein OS=Saimiriine herpesvirus 2 (strain 11) GN=73 PE=3 SV=1
Unigene1070_Ex-zai-2	sp|Q4V862|CDK9A_XENLA	69.01	142	44	1	428	3	5	138	2e-49	194	Cyclin-dependent kinase 9-A OS=Xenopus laevis GN=cdk9-a PE=2 SV=1
Unigene1075_Ex-zai-2	sp|Q1LWL6|GSE1_DANRE	45.28	53	29	0	160	2	325	377	1e-06	52.4	Genetic suppressor element 1 OS=Danio rerio GN=gse1 PE=4 SV=1
Unigene1085_Ex-zai-2	sp|P19137|LAMA1_MOUSE	27.28	854	588	29	2464	2	2167	2958	9e-76	285	Laminin subunit alpha-1 OS=Mus musculus GN=Lama1 PE=1 SV=1
Unigene1087_Ex-zai-2	sp|P21997|SSGP_VOLCA	45.76	59	32	0	62	238	242	300	1e-09	57.8	Sulfated surface glycoprotein 185 OS=Volvox carteri PE=1 SV=1
Unigene1091_Ex-zai-2	sp|Q641Y7|NUD18_RAT	53.45	58	27	0	176	3	33	90	2e-08	57.8	Nucleoside diphosphate-linked moiety X motif 18 OS=Rattus norvegicus GN=Nudt18 PE=2 SV=2
Unigene1094_Ex-zai-2	sp|Q1LWL6|GSE1_DANRE	54.24	59	27	2	2	178	329	382	1e-09	61.6	Genetic suppressor element 1 OS=Danio rerio GN=gse1 PE=4 SV=1
Unigene1095_Ex-zai-2	sp|Q84ZL0|FH5_ORYSJ	65.00	20	7	0	180	239	953	972	2e-07	34.3	Formin-like protein 5 OS=Oryza sativa subsp. japonica GN=FH5 PE=2 SV=2
Unigene1096_Ex-zai-2	sp|Q3SWY8|ZUFSP_BOVIN	38.97	136	82	2	75	479	239	373	3e-23	107	Zinc finger with UFM1-specific peptidase domain protein OS=Bos taurus GN=ZUFSP PE=2 SV=1
Unigene1102_Ex-zai-2	sp|Q06666|T2_MOUSE	33.81	139	92	5	527	111	44	166	8e-07	54.3	Octapeptide-repeat protein T2 OS=Mus musculus GN=Srst PE=2 SV=1
Unigene1104_Ex-zai-2	sp|Q00451|PRF1_SOLLC	34.78	92	59	3	64	336	170	257	7e-07	52.8	36.4 kDa proline-rich protein OS=Solanum lycopersicum GN=TPRP-F1 PE=2 SV=1
Unigene1113_Ex-zai-2	sp|P21265|PUR8_CHICK	74.03	154	40	0	564	103	13	166	2e-71	238	Adenylosuccinate lyase OS=Gallus gallus GN=ADSL PE=2 SV=2
Unigene1115_Ex-zai-2	sp|Q9WTS6|TEN3_MOUSE	33.01	103	64	1	416	123	2609	2711	4e-11	67.0	Teneurin-3 OS=Mus musculus GN=Odz3 PE=1 SV=1
Unigene1117_Ex-zai-2	sp|P13728|SGS3_DROYA	43.37	83	45	3	80	322	29	108	4e-07	53.5	Salivary glue protein Sgs-3 OS=Drosophila yakuba GN=Sgs3 PE=2 SV=3
Unigene1137_Ex-zai-2	sp|Q9R0S3|MMP17_MOUSE	36.90	84	45	3	38	265	377	459	2e-06	51.2	Matrix metalloproteinase-17 OS=Mus musculus GN=Mmp17 PE=1 SV=3
Unigene1145_Ex-zai-2	sp|Q69566|U88_HHV6U	46.77	62	33	1	6	191	226	284	1e-08	59.7	Uncharacterized protein U88 OS=Human herpesvirus 6A (strain Uganda-1102) GN=U88 PE=4 SV=1
Unigene1146_Ex-zai-2	sp|Q9VW71|FAT2_DROME	35.79	190	118	1	671	114	274	463	3e-32	120	Fat-like cadherin-related tumor suppressor homolog OS=Drosophila melanogaster GN=kug PE=2 SV=2
Unigene1149_Ex-zai-2	sp|Q6RY07|CHIA_RAT	45.10	51	28	0	282	130	44	94	1e-11	49.7	Acidic mammalian chitinase OS=Rattus norvegicus GN=Chia PE=2 SV=1
Unigene1150_Ex-zai-2	sp|B2RY56|RBM25_MOUSE	73.53	34	8	1	3	101	389	422	1e-06	52.0	RNA-binding protein 25 OS=Mus musculus GN=Rbm25 PE=1 SV=1
Unigene1152_Ex-zai-2	sp|Q8S8M0|U647A_ARATH	90.48	21	2	0	2	64	78	98	3e-06	50.8	UPF0467 protein At2g41420 OS=Arabidopsis thaliana GN=At2g41420 PE=2 SV=1
Unigene1159_Ex-zai-2	sp|P80639|IF5A_MAIZE	67.80	59	12	1	40	195	1	59	8e-14	75.9	Eukaryotic translation initiation factor 5A OS=Zea mays GN=TIF5A PE=1 SV=2
Unigene1164_Ex-zai-2	sp|Q5T200|ZC3HD_HUMAN	61.54	39	15	0	192	76	708	746	4e-07	53.5	Zinc finger CCCH domain-containing protein 13 OS=Homo sapiens GN=ZC3H13 PE=1 SV=1
Unigene1173_Ex-zai-2	sp|Q9D1N9|RM21_MOUSE	47.55	143	75	0	177	605	66	208	2e-27	122	39S ribosomal protein L21, mitochondrial OS=Mus musculus GN=Mrpl21 PE=2 SV=1
Unigene1190_Ex-zai-2	sp|Q7Z6B7|SRGP1_HUMAN	30.81	172	103	4	79	546	744	914	1e-13	77.0	SLIT-ROBO Rho GTPase-activating protein 1 OS=Homo sapiens GN=SRGAP1 PE=1 SV=1
Unigene1191_Ex-zai-2	sp|A6QLJ3|GUF1_BOVIN	58.82	34	14	0	102	1	474	507	4e-12	46.6	Translation factor GUF1, mitochondrial OS=Bos taurus GN=GUF1 PE=2 SV=1
Unigene1200_Ex-zai-2	sp|Q9XT56|JAM1_BOVIN	36.84	76	48	2	294	521	101	174	3e-07	55.1	Junctional adhesion molecule A OS=Bos taurus GN=F11R PE=2 SV=1
Unigene1202_Ex-zai-2	sp|P32028|FD4_DROME	90.57	53	5	0	2	160	41	93	4e-29	114	Fork head domain-containing protein FD4 OS=Drosophila melanogaster GN=fd96Ca PE=2 SV=2
Unigene1203_Ex-zai-2	sp|Q27802|DYHC2_TRIGR	54.29	35	16	0	105	1	422	456	3e-11	48.1	Cytoplasmic dynein 2 heavy chain 1 OS=Tripneustes gratilla GN=DYH1B PE=2 SV=2
Unigene1205_Ex-zai-2	sp|Q9D0A0|DET1_MOUSE	56.14	114	45	3	431	105	241	349	1e-35	122	DET1 homolog OS=Mus musculus GN=Det1 PE=2 SV=2
Unigene1211_Ex-zai-2	sp|Q69566|U88_HHV6U	56.00	50	22	0	1	150	220	269	2e-10	64.7	Uncharacterized protein U88 OS=Human herpesvirus 6A (strain Uganda-1102) GN=U88 PE=4 SV=1
Unigene1216_Ex-zai-2	sp|Q8N567|ZCHC9_HUMAN	37.98	208	119	7	1085	492	39	240	3e-32	140	Zinc finger CCHC domain-containing protein 9 OS=Homo sapiens GN=ZCCHC9 PE=2 SV=2
Unigene1220_Ex-zai-2	sp|P36198|LHX2_RAT	39.62	53	32	1	201	43	209	250	4e-09	40.8	LIM/homeobox protein Lhx2 OS=Rattus norvegicus GN=Lhx2 PE=2 SV=1
Unigene1226_Ex-zai-2	sp|Q6B4Z5|ZFY_PANTR	46.30	54	29	1	238	399	546	598	3e-08	57.4	Zinc finger Y-chromosomal protein OS=Pan troglodytes GN=ZFY PE=2 SV=1
Unigene1234_Ex-zai-2	sp|A7MBP4|IFT46_DANRE	56.40	172	63	2	1417	938	98	267	4e-77	192	Intraflagellar transport protein 46 homolog OS=Danio rerio GN=ift46 PE=2 SV=2
Unigene1237_Ex-zai-2	sp|A6TFW3|PHNX_KLEP7	44.93	69	37	1	206	3	200	268	3e-09	60.8	Phosphonoacetaldehyde hydrolase OS=Klebsiella pneumoniae subsp. pneumoniae (strain ATCC 700721 / MGH 78578) GN=phnX PE=3 SV=1
Unigene1240_Ex-zai-2	sp|P06333|TCB1_RABIT	57.50	40	17	1	120	1	58	94	2e-06	53.1	T-cell receptor beta chain ANA 11 OS=Oryctolagus cuniculus PE=4 SV=1
Unigene1245_Ex-zai-2	sp|Q9LK03|PERK2_ARATH	47.46	59	31	3	424	600	108	153	1e-06	38.5	Proline-rich receptor-like protein kinase PERK2 OS=Arabidopsis thaliana GN=PERK2 PE=2 SV=3
Unigene1246_Ex-zai-2	sp|Q8TAX7|MUC7_HUMAN	29.31	116	80	2	15	356	187	297	7e-07	52.8	Mucin-7 OS=Homo sapiens GN=MUC7 PE=1 SV=2
Unigene1258_Ex-zai-2	sp|P97399|DSPP_MOUSE	23.45	290	209	8	667	1497	446	726	9e-07	56.2	Dentin sialophosphoprotein OS=Mus musculus GN=Dspp PE=1 SV=2
Unigene1259_Ex-zai-2	sp|Q9JKL7|SREK1_RAT	36.17	94	50	2	71	322	234	327	8e-06	49.3	Splicing regulatory glutamine/lysine-rich protein 1 OS=Rattus norvegicus GN=Srek1 PE=1 SV=1
Unigene1264_Ex-zai-2	sp|Q8NB49|AT11C_HUMAN	63.64	33	12	0	101	3	59	91	6e-08	52.0	Probable phospholipid-transporting ATPase IG OS=Homo sapiens GN=ATP11C PE=1 SV=3
Unigene1266_Ex-zai-2	sp|Q69566|U88_HHV6U	72.00	75	21	0	225	1	215	289	2e-35	147	Uncharacterized protein U88 OS=Human herpesvirus 6A (strain Uganda-1102) GN=U88 PE=4 SV=1
Unigene1267_Ex-zai-2	sp|P07742|RIR1_MOUSE	79.95	444	89	0	1531	200	320	763	0.0	747	Ribonucleoside-diphosphate reductase large subunit OS=Mus musculus GN=Rrm1 PE=1 SV=2
Unigene1271_Ex-zai-2	sp|Q8BG22|CLCA2_MOUSE	27.49	211	142	7	52	651	740	938	1e-10	67.0	Calcium-activated chloride channel regulator 2 OS=Mus musculus GN=Clca2 PE=2 SV=1
Unigene1284_Ex-zai-2	sp|Q96AB6|NTAN1_HUMAN	30.89	314	215	5	203	1138	1	305	1e-38	160	Protein N-terminal asparagine amidohydrolase OS=Homo sapiens GN=NTAN1 PE=1 SV=3
Unigene1286_Ex-zai-2	sp|P53486|ACTB3_TAKRU	78.12	32	7	0	197	102	2	33	2e-16	57.0	Actin, cytoplasmic 3 OS=Takifugu rubripes GN=actbc PE=2 SV=1
Unigene1287_Ex-zai-2	sp|Q5RF14|MIPEP_PONAB	58.82	34	14	0	1	102	107	140	4e-09	50.8	Mitochondrial intermediate peptidase OS=Pongo abelii GN=MIPEP PE=2 SV=1
Unigene1289_Ex-zai-2	sp|P11675|IE18_SUHVF	36.59	123	74	2	215	571	336	455	4e-09	63.2	Immediate-early protein IE180 OS=Suid herpesvirus 1 (strain Indiana-Funkhauser / Becker) GN=IE PE=3 SV=2
Unigene1290_Ex-zai-2	sp|A2AM29|AF9_MOUSE	62.75	51	19	0	174	22	139	189	5e-08	56.6	Protein AF-9 OS=Mus musculus GN=Mllt3 PE=1 SV=1
Unigene1292_Ex-zai-2	sp|Q8MP30|Y7791_DICDI	63.83	47	17	0	21	161	103	149	7e-20	95.9	Uncharacterized histidine-rich protein DDB_G0274557 OS=Dictyostelium discoideum GN=DDB_G0274557 PE=4 SV=1
Unigene1293_Ex-zai-2	sp|Q5HZJ0|RNC_MOUSE	62.85	253	86	1	737	3	747	999	2e-90	332	Ribonuclease 3 OS=Mus musculus GN=Drosha PE=1 SV=1
Unigene1299_Ex-zai-2	sp|Q86AH4|Y8592_DICDI	40.98	61	36	0	208	26	329	389	1e-05	48.9	Putative uncharacterized protein DDB_G0271982 OS=Dictyostelium discoideum GN=DDB_G0271982 PE=4 SV=1
Unigene1306_Ex-zai-2	sp|Q55AX2|DOT1L_DICDI	31.33	150	94	2	29	451	523	672	3e-14	77.4	Histone-lysine N-methyltransferase, H3 lysine-79 specific OS=Dictyostelium discoideum GN=dotA PE=2 SV=2
Unigene1307_Ex-zai-2	sp|Q5VYJ5|CJ112_HUMAN	40.30	67	40	1	289	89	539	602	3e-09	60.5	MAM and LDL-receptor class A domain-containing protein C10orf112 OS=Homo sapiens GN=C10orf112 PE=2 SV=3
Unigene1317_Ex-zai-2	sp|O60524|NEMF_HUMAN	38.81	487	269	6	1488	115	601	1075	6e-90	332	Nuclear export mediator factor NEMF OS=Homo sapiens GN=NEMF PE=1 SV=4
Unigene1318_Ex-zai-2	sp|B5X4H8|RFT2_SALSA	41.82	110	64	0	525	196	344	453	2e-18	92.0	Riboflavin transporter 2 OS=Salmo salar GN=rft2 PE=2 SV=1
Unigene1323_Ex-zai-2	sp|Q8BZX4|SREK1_MOUSE	42.47	73	39	2	211	2	278	349	5e-07	53.1	Splicing regulatory glutamine/lysine-rich protein 1 OS=Mus musculus GN=Srek1 PE=2 SV=1
Unigene1335_Ex-zai-2	sp|Q6WKZ8|UBR2_MOUSE	40.54	370	217	8	2431	1331	1414	1755	3e-81	267	E3 ubiquitin-protein ligase UBR2 OS=Mus musculus GN=Ubr2 PE=1 SV=2
Unigene1350_Ex-zai-2	sp|Q8T135|KIF5_DICDI	41.58	101	59	3	4	306	164	253	9e-12	68.9	Kinesin-related protein 5 OS=Dictyostelium discoideum GN=kif5 PE=1 SV=1
Unigene1367_Ex-zai-2	sp|Q92733|PRCC_HUMAN	47.89	142	69	2	1028	1438	351	491	2e-30	134	Proline-rich protein PRCC OS=Homo sapiens GN=PRCC PE=1 SV=1
Unigene1368_Ex-zai-2	sp|Q9TU53|CUBN_CANFA	38.30	94	50	2	385	128	1726	1819	1e-10	62.4	Cubilin OS=Canis familiaris GN=CUBN PE=1 SV=1
Unigene1371_Ex-zai-2	sp|Q69566|U88_HHV6U	35.34	116	75	2	484	137	228	332	4e-11	67.4	Uncharacterized protein U88 OS=Human herpesvirus 6A (strain Uganda-1102) GN=U88 PE=4 SV=1
Unigene1372_Ex-zai-2	sp|O45244|DHX16_CAEEL	56.16	73	29	1	14	223	348	420	2e-16	84.3	Probable pre-mRNA-splicing factor ATP-dependent RNA helicase mog-4 OS=Caenorhabditis elegans GN=mog-4 PE=1 SV=2
Unigene1378_Ex-zai-2	sp|P31007|DLG1_DROME	86.59	82	11	0	322	567	1	82	3e-34	145	Disks large 1 tumor suppressor protein OS=Drosophila melanogaster GN=dlg1 PE=1 SV=2
Unigene1398_Ex-zai-2	sp|A5E4P1|PXR1_LODEL	26.47	102	75	1	6	311	184	278	3e-06	50.8	Protein PXR1 OS=Lodderomyces elongisporus (strain ATCC 11503 / CBS 2605 / JCM 1781 / NBRC 1676 / NRRL YB-4239) GN=PXR1 PE=3 SV=1
Unigene1399_Ex-zai-2	sp|Q7T037|RF12B_XENLA	29.06	234	149	12	20	670	171	386	6e-11	67.8	E3 ubiquitin-protein ligase RNF12-B OS=Xenopus laevis GN=rnf12-b PE=2 SV=1
Unigene1401_Ex-zai-2	sp|Q28181|CNGB1_BOVIN	50.67	75	27	4	1165	971	372	443	5e-09	62.8	Cyclic nucleotide-gated cation channel beta-1 OS=Bos taurus GN=CNGB1 PE=1 SV=1
Unigene1403_Ex-zai-2	sp|Q11116|YX0A_CAEEL	63.33	30	11	1	173	84	19	44	3e-06	50.4	Uncharacterized protein C03B1.10 OS=Caenorhabditis elegans GN=C03B1.10 PE=4 SV=1
Unigene1404_Ex-zai-2	sp|P39057|DYHC_ANTCR	63.64	77	28	0	126	356	2715	2791	9e-33	112	Dynein beta chain, ciliary OS=Anthocidaris crassispina PE=1 SV=1
Unigene1411_Ex-zai-2	sp|Q9W534|MOODY_DROME	29.39	313	175	6	1017	217	67	374	6e-31	135	G-protein coupled receptor moody OS=Drosophila melanogaster GN=moody PE=2 SV=2
Unigene1416_Ex-zai-2	sp|Q8K3H0|DP13A_MOUSE	44.93	207	110	3	124	732	1	206	2e-43	176	DCC-interacting protein 13-alpha OS=Mus musculus GN=Appl1 PE=1 SV=1
Unigene1418_Ex-zai-2	sp|Q75JC9|Y8484_DICDI	26.71	307	225	0	164	1084	66	372	2e-08	60.8	Uncharacterized protein DDB_G0271670 OS=Dictyostelium discoideum GN=DDB_G0271670 PE=4 SV=1
Unigene1422_Ex-zai-2	sp|P02554|TBB_PIG	95.41	109	5	0	327	1	296	404	1e-56	218	Tubulin beta chain OS=Sus scrofa PE=1 SV=1
Unigene1423_Ex-zai-2	sp|Q8MP30|Y7791_DICDI	63.64	44	16	0	2	133	75	118	2e-30	83.2	Uncharacterized histidine-rich protein DDB_G0274557 OS=Dictyostelium discoideum GN=DDB_G0274557 PE=4 SV=1
Unigene1426_Ex-zai-2	sp|Q6RT24|CENPE_MOUSE	55.88	34	15	0	2	103	326	359	2e-06	39.7	Centromere-associated protein E OS=Mus musculus GN=Cenpe PE=1 SV=1
Unigene1432_Ex-zai-2	sp|Q7T6X1|YR610_MIMIV	48.57	70	31	3	350	156	164	232	3e-09	61.6	Uncharacterized protein R610 OS=Acanthamoeba polyphaga mimivirus GN=MIMI_R610 PE=1 SV=2
Unigene1437_Ex-zai-2	sp|A7MB10|RRP5_BOVIN	47.37	152	80	0	477	22	1716	1867	3e-35	147	Protein RRP5 homolog OS=Bos taurus GN=PDCD11 PE=2 SV=1
Unigene1451_Ex-zai-2	sp|Q5T200|ZC3HD_HUMAN	48.61	72	36	1	1	213	681	752	8e-08	55.8	Zinc finger CCCH domain-containing protein 13 OS=Homo sapiens GN=ZC3H13 PE=1 SV=1
Unigene1456_Ex-zai-2	sp|Q5T200|ZC3HD_HUMAN	51.67	60	29	0	9	188	678	737	9e-12	68.9	Zinc finger CCCH domain-containing protein 13 OS=Homo sapiens GN=ZC3H13 PE=1 SV=1
Unigene1459_Ex-zai-2	sp|Q5BL38|CEGT_XENTR	48.39	124	62	4	454	89	12	130	3e-30	114	Ceramide glucosyltransferase OS=Xenopus tropicalis GN=ugcg PE=2 SV=1
Unigene1460_Ex-zai-2	sp|Q9Y6F1|PARP3_HUMAN	47.06	68	35	2	206	6	373	434	7e-09	59.3	Poly [ADP-ribose] polymerase 3 OS=Homo sapiens GN=PARP3 PE=1 SV=3
Unigene1465_Ex-zai-2	sp|P91685|GRM_DROME	69.90	103	19	1	275	3	78	180	7e-34	142	Metabotropic glutamate receptor OS=Drosophila melanogaster GN=mGluRA PE=1 SV=2
Unigene1468_Ex-zai-2	sp|Q6ZQP7|YV021_HUMAN	39.08	87	51	3	346	92	51	128	1e-05	48.9	Uncharacterized protein LOC284861 OS=Homo sapiens PE=2 SV=1
Unigene1479_Ex-zai-2	sp|Q4FZQ0|YF1BB_XENLA	41.12	107	57	3	486	184	193	299	7e-22	83.6	Protein YIF1B-B OS=Xenopus laevis GN=yif1b-b PE=2 SV=1
Unigene1482_Ex-zai-2	sp|Q9V5M3|LOLA6_DROME	46.09	128	65	1	1051	680	4	131	8e-25	115	Longitudinals lacking protein, isoforms N/O/W/X/Y OS=Drosophila melanogaster GN=lola PE=1 SV=3
Unigene1483_Ex-zai-2	sp|Q5VXD3|SAM13_HUMAN	41.84	98	56	2	299	589	19	115	2e-13	75.9	Sterile alpha motif domain-containing protein 13 OS=Homo sapiens GN=SAMD13 PE=2 SV=1
Unigene1489_Ex-zai-2	sp|P36362|CHIT_MANSE	67.31	104	26	2	289	2	153	255	6e-36	138	Endochitinase OS=Manduca sexta PE=2 SV=1
Unigene1494_Ex-zai-2	sp|Q3ZMH1|SC5A8_DANRE	28.09	89	64	1	33	299	228	311	8e-08	55.8	Sodium-coupled monocarboxylate transporter 1 OS=Danio rerio GN=slc5a8 PE=1 SV=1
Unigene1495_Ex-zai-2	sp|Q8H0U8|RH42_ARATH	38.89	72	44	0	8	223	124	195	5e-10	63.2	DEAD-box ATP-dependent RNA helicase 42 OS=Arabidopsis thaliana GN=RH42 PE=1 SV=2
Unigene1496_Ex-zai-2	sp|Q75JC9|Y8484_DICDI	41.88	117	68	0	640	290	63	179	2e-06	53.1	Uncharacterized protein DDB_G0271670 OS=Dictyostelium discoideum GN=DDB_G0271670 PE=4 SV=1
Unigene1523_Ex-zai-2	sp|P15804|CAPP3_SORBI	91.37	394	32	1	1	1176	102	495	0.0	718	Phosphoenolpyruvate carboxylase 3 OS=Sorghum bicolor PE=1 SV=2
Unigene1536_Ex-zai-2	sp|Q3Y4E2|SELN_DANRE	42.19	64	30	1	336	166	487	550	8e-06	49.3	Selenoprotein N OS=Danio rerio GN=sepn1 PE=2 SV=3
Unigene1543_Ex-zai-2	sp|Q99LC9|PEX6_MOUSE	73.54	189	45	1	554	3	724	912	9e-73	272	Peroxisome assembly factor 2 OS=Mus musculus GN=Pex6 PE=2 SV=1
Unigene1545_Ex-zai-2	sp|Q8NCN5|PDPR_HUMAN	57.50	120	49	1	1	354	655	774	1e-32	138	Pyruvate dehydrogenase phosphatase regulatory subunit, mitochondrial OS=Homo sapiens GN=PDPR PE=1 SV=2
Unigene1549_Ex-zai-2	sp|Q3SZJ4|PTGR1_BOVIN	48.99	345	168	7	1220	210	1	327	3e-79	296	Prostaglandin reductase 1 OS=Bos taurus GN=PTGR1 PE=2 SV=1
Unigene1551_Ex-zai-2	sp|P17816|GRP1_HORVU	41.18	68	40	3	208	411	107	160	1e-09	44.3	Glycine-rich cell wall structural protein OS=Hordeum vulgare GN=GRP PE=2 SV=1
Unigene1554_Ex-zai-2	sp|Q2M389|WASH7_HUMAN	35.45	110	69	1	444	121	191	300	2e-13	73.2	WASH complex subunit 7 OS=Homo sapiens GN=KIAA1033 PE=1 SV=2
Unigene1573_Ex-zai-2	sp|Q92604|LGAT1_HUMAN	44.01	309	161	1	263	1153	16	324	4e-77	289	Acyl-CoA:lysophosphatidylglycerol acyltransferase 1 OS=Homo sapiens GN=LPGAT1 PE=2 SV=1
Unigene1580_Ex-zai-2	sp|Q8NBJ9|SIDT2_HUMAN	50.64	545	237	7	68	1606	291	832	1e-150	533	SID1 transmembrane family member 2 OS=Homo sapiens GN=SIDT2 PE=1 SV=2
Unigene1599_Ex-zai-2	sp|P47179|DAN4_YEAST	35.71	112	69	2	1975	1649	122	231	2e-08	62.0	Cell wall protein DAN4 OS=Saccharomyces cerevisiae (strain ATCC 204508 / S288c) GN=DAN4 PE=2 SV=1
Unigene1600_Ex-zai-2	sp|Q9YHZ5|PIM2_DANRE	54.41	68	24	1	234	52	224	291	1e-12	72.0	Serine/threonine-protein kinase pim-2 OS=Danio rerio GN=pim2 PE=2 SV=2
Unigene1606_Ex-zai-2	sp|P97570|PA2G6_RAT	50.00	42	21	0	104	229	432	473	3e-06	50.4	85 kDa calcium-independent phospholipase A2 OS=Rattus norvegicus GN=Pla2g6 PE=2 SV=1
Unigene1613_Ex-zai-2	sp|Q939N5|GSPB_STRGN	31.39	223	143	5	678	40	641	858	9e-12	70.9	Platelet binding protein GspB OS=Streptococcus gordonii GN=gspB PE=1 SV=1
Unigene1614_Ex-zai-2	sp|Q99MB5|LMO3_RAT	76.27	59	14	0	3	179	78	136	4e-22	103	LIM domain only protein 3 OS=Rattus norvegicus GN=Lmo3 PE=2 SV=2
Unigene1615_Ex-zai-2	sp|Q8CEE6|PASK_MOUSE	42.38	420	240	5	2629	1376	953	1333	2e-84	314	PAS domain-containing serine/threonine-protein kinase OS=Mus musculus GN=Pask PE=2 SV=3
Unigene1617_Ex-zai-2	sp|Q5RES6|TPPC2_PONAB	71.01	138	40	0	126	539	1	138	8e-58	223	Trafficking protein particle complex subunit 2 OS=Pongo abelii GN=TRAPPC2 PE=2 SV=1
Unigene1628_Ex-zai-2	sp|Q66JZ4|CC023_MOUSE	52.94	51	24	1	183	31	23	72	8e-08	55.8	Uncharacterized protein C3orf23 homolog OS=Mus musculus GN=D9Ertd402e PE=2 SV=1
Unigene1629_Ex-zai-2	sp|Q9P2D0|IBTK_HUMAN	35.21	463	282	11	129	1463	581	1030	9e-66	244	Inhibitor of Bruton tyrosine kinase OS=Homo sapiens GN=IBTK PE=1 SV=3
Unigene1661_Ex-zai-2	sp|Q69566|U88_HHV6U	44.90	49	27	1	7	153	259	302	8e-08	55.8	Uncharacterized protein U88 OS=Human herpesvirus 6A (strain Uganda-1102) GN=U88 PE=4 SV=1
Unigene1664_Ex-zai-2	sp|Q7SXW0|S2539_DANRE	45.33	75	36	1	1	210	252	326	2e-11	67.8	Solute carrier family 25 member 39 OS=Danio rerio GN=slc25a39 PE=2 SV=1
Unigene1671_Ex-zai-2	sp|Q0VA03|SUZ12_XENTR	43.79	169	88	4	553	68	3	171	3e-30	132	Polycomb protein suz12 OS=Xenopus tropicalis GN=suz12 PE=2 SV=1
Unigene1674_Ex-zai-2	sp|A2VDF0|FUCM_HUMAN	53.25	77	36	1	9	239	45	120	1e-16	85.5	Fucose mutarotase OS=Homo sapiens GN=C10orf125 PE=1 SV=2
Unigene1680_Ex-zai-2	sp|O43663|PRC1_HUMAN	34.95	309	199	3	1248	328	221	517	5e-49	195	Protein regulator of cytokinesis 1 OS=Homo sapiens GN=PRC1 PE=1 SV=2
Unigene1685_Ex-zai-2	sp|Q8MP30|Y7791_DICDI	76.67	30	7	0	159	70	70	99	1e-22	75.5	Uncharacterized histidine-rich protein DDB_G0274557 OS=Dictyostelium discoideum GN=DDB_G0274557 PE=4 SV=1
Unigene1686_Ex-zai-2	sp|Q8MP30|Y7791_DICDI	66.67	33	11	0	482	384	71	103	5e-13	70.9	Uncharacterized histidine-rich protein DDB_G0274557 OS=Dictyostelium discoideum GN=DDB_G0274557 PE=4 SV=1
Unigene1689_Ex-zai-2	sp|P58780|CECR1_PIG	81.25	32	6	0	98	3	438	469	2e-17	56.6	Adenosine deaminase CECR1 OS=Sus scrofa GN=CECR1 PE=2 SV=1
Unigene1691_Ex-zai-2	sp|Q6ZQP7|YV021_HUMAN	33.49	209	134	8	9	620	86	277	4e-11	68.6	Uncharacterized protein LOC284861 OS=Homo sapiens PE=2 SV=1
Unigene1698_Ex-zai-2	sp|Q9NIV1|E2AK3_DROME	82.76	29	5	0	101	15	979	1007	1e-08	52.4	Eukaryotic translation initiation factor 2-alpha kinase OS=Drosophila melanogaster GN=PEK PE=1 SV=2
Unigene1706_Ex-zai-2	sp|Q8MP30|Y7791_DICDI	53.33	45	21	0	219	85	133	177	1e-12	72.0	Uncharacterized histidine-rich protein DDB_G0274557 OS=Dictyostelium discoideum GN=DDB_G0274557 PE=4 SV=1
Unigene1718_Ex-zai-2	sp|Q17P98|MED28_AEDAE	38.89	126	71	2	3	362	28	149	5e-19	94.0	Mediator of RNA polymerase II transcription subunit 28 OS=Aedes aegypti GN=MED28 PE=3 SV=1
Unigene1722_Ex-zai-2	sp|Q3TMV7|PYRD1_MOUSE	61.40	57	22	0	173	3	9	65	2e-12	71.2	Pyridine nucleotide-disulfide oxidoreductase domain-containing protein 1 OS=Mus musculus GN=Pyroxd1 PE=2 SV=1
Unigene1723_Ex-zai-2	sp|Q8T6B4|ABCF4_DICDI	26.32	228	163	7	9	677	377	578	9e-13	73.9	ABC transporter F family member 4 OS=Dictyostelium discoideum GN=abcF4 PE=3 SV=1
Unigene1734_Ex-zai-2	sp|Q6ZQP7|YV021_HUMAN	32.79	244	160	7	73	792	24	254	4e-18	94.0	Uncharacterized protein LOC284861 OS=Homo sapiens PE=2 SV=1
Unigene1742_Ex-zai-2	sp|P20781|GLRB_RAT	42.62	61	33	1	16	192	93	153	9e-07	52.4	Glycine receptor subunit beta OS=Rattus norvegicus GN=Glrb PE=1 SV=1
Unigene1746_Ex-zai-2	sp|Q8L716|U2A2B_ARATH	31.31	99	67	2	438	145	72	169	7e-06	49.7	Splicing factor U2af large subunit B OS=Arabidopsis thaliana GN=U2AF65B PE=2 SV=2
Unigene1747_Ex-zai-2	sp|Q80UG5|SEPT9_MOUSE	53.19	141	62	2	697	287	306	446	2e-64	156	Septin-9 OS=Mus musculus GN=Sept9 PE=1 SV=1
Unigene1748_Ex-zai-2	sp|P49756|RBM25_HUMAN	50.85	59	29	0	177	1	315	373	5e-07	53.1	RNA-binding protein 25 OS=Homo sapiens GN=RBM25 PE=1 SV=3
Unigene1751_Ex-zai-2	sp|Q8MXY0|AMT3_DICDI	60.00	35	14	0	247	143	35	69	2e-07	48.1	Ammonium transporter 3 OS=Dictyostelium discoideum GN=amtC PE=2 SV=1
Unigene1769_Ex-zai-2	sp|Q24174|ABRU_DROME	52.11	71	29	1	2	199	105	175	3e-14	77.0	Protein abrupt OS=Drosophila melanogaster GN=ab PE=1 SV=2
Unigene1778_Ex-zai-2	sp|P91943|PANG1_DROME	41.52	171	94	10	124	618	25	168	7e-17	87.4	Protein pangolin, isoforms A/H/I OS=Drosophila melanogaster GN=pan PE=1 SV=1
Unigene1779_Ex-zai-2	sp|Q9WVM3|APC7_MOUSE	40.00	105	57	2	210	506	465	565	6e-11	69.3	Anaphase-promoting complex subunit 7 OS=Mus musculus GN=Anapc7 PE=2 SV=3
Unigene1783_Ex-zai-2	sp|Q7M732|RTL1_MOUSE	46.27	67	36	0	2	202	1358	1424	2e-09	61.2	Retrotransposon-like protein 1 OS=Mus musculus GN=Rtl1 PE=2 SV=1
Unigene1787_Ex-zai-2	sp|B2RY56|RBM25_MOUSE	51.61	62	30	1	84	269	325	369	6e-09	59.7	RNA-binding protein 25 OS=Mus musculus GN=Rbm25 PE=1 SV=1
Unigene1789_Ex-zai-2	sp|Q17QH8|D39U1_BOVIN	51.89	291	139	3	1002	133	3	291	9e-81	300	Epimerase family protein SDR39U1 OS=Bos taurus GN=SDR39U1 PE=2 SV=1
Unigene1809_Ex-zai-2	sp|O75140|DEPD5_HUMAN	49.10	277	133	7	3	809	225	496	9e-67	254	DEP domain-containing protein 5 OS=Homo sapiens GN=DEPDC5 PE=2 SV=1
Unigene1821_Ex-zai-2	sp|Q9EQC4|ELOV4_MOUSE	41.38	116	67	3	512	168	205	312	3e-18	91.3	Elongation of very long chain fatty acids protein 4 OS=Mus musculus GN=Elovl4 PE=1 SV=2
Unigene1827_Ex-zai-2	sp|Q02817|MUC2_HUMAN	34.03	144	87	5	137	544	1598	1737	6e-12	70.5	Mucin-2 OS=Homo sapiens GN=MUC2 PE=1 SV=2
Unigene1843_Ex-zai-2	sp|P99134|SPA_STAAN	42.37	59	33	1	18	191	281	339	2e-06	51.6	Immunoglobulin G-binding protein A OS=Staphylococcus aureus (strain N315) GN=spa PE=1 SV=1
Unigene1854_Ex-zai-2	sp|Q9UBS8|RNF14_HUMAN	39.58	96	53	4	277	5	3	86	6e-06	49.7	E3 ubiquitin-protein ligase RNF14 OS=Homo sapiens GN=RNF14 PE=1 SV=1
Unigene1864_Ex-zai-2	sp|P04929|HRPX_PLALO	51.37	146	66	3	1	423	169	313	3e-63	202	Histidine-rich glycoprotein OS=Plasmodium lophurae PE=4 SV=1
Unigene1871_Ex-zai-2	sp|P13002|ELF1_DROME	72.78	169	46	1	608	102	869	1025	2e-75	258	Protein grainyhead OS=Drosophila melanogaster GN=grh PE=2 SV=3
Unigene1872_Ex-zai-2	sp|Q60HG0|FKTN_MACFA	60.61	33	13	0	3	101	404	436	6e-08	56.2	Fukutin OS=Macaca fascicularis GN=FKTN PE=2 SV=1
Unigene1880_Ex-zai-2	sp|Q08170|SRSF4_HUMAN	47.19	89	47	1	101	367	402	486	5e-11	66.6	Serine/arginine-rich splicing factor 4 OS=Homo sapiens GN=SRSF4 PE=1 SV=2
Unigene1883_Ex-zai-2	sp|Q5XXA7|HDGR2_DANRE	32.32	99	60	4	2	277	322	416	2e-06	51.2	Hepatoma-derived growth factor-related protein 2 OS=Danio rerio GN=hdgfrp2 PE=2 SV=2
Unigene1890_Ex-zai-2	sp|Q3T186|RPIA_BOVIN	62.87	167	62	0	782	282	28	194	1e-74	211	Ribose-5-phosphate isomerase (Fragment) OS=Bos taurus GN=RPIA PE=2 SV=2
Unigene1898_Ex-zai-2	sp|Q54XG7|DIMA_DICDI	64.77	88	31	0	1	264	209	296	2e-23	109	Basic-leucine zipper transcription factor A OS=Dictyostelium discoideum GN=dimA PE=1 SV=2
Unigene1900_Ex-zai-2	sp|P32323|AGA1_YEAST	30.82	146	101	1	2	439	171	311	4e-09	62.4	A-agglutinin anchorage subunit OS=Saccharomyces cerevisiae (strain ATCC 204508 / S288c) GN=AGA1 PE=1 SV=1
Unigene1913_Ex-zai-2	sp|Q8BTN6|LENG9_MOUSE	29.73	148	85	4	757	371	51	197	2e-07	57.4	Leukocyte receptor cluster member 9 OS=Mus musculus GN=Leng9 PE=2 SV=1
Unigene1917_Ex-zai-2	sp|Q69566|U88_HHV6U	68.63	51	16	0	154	2	229	279	3e-16	84.0	Uncharacterized protein U88 OS=Human herpesvirus 6A (strain Uganda-1102) GN=U88 PE=4 SV=1
Unigene1931_Ex-zai-2	sp|Q04833|LRP_CAEEL	54.69	64	26	2	398	216	1283	1346	1e-32	82.0	Low-density lipoprotein receptor-related protein OS=Caenorhabditis elegans GN=lrp-1 PE=1 SV=1
Unigene1943_Ex-zai-2	sp|Q71U34|HSP7C_SAGOE	98.21	56	1	0	1	168	452	507	1e-24	112	Heat shock cognate 71 kDa protein OS=Saguinus oedipus GN=HSPA8 PE=2 SV=1
Unigene1945_Ex-zai-2	sp|A7Z4X0|TDH_BACA2	37.50	152	95	1	99	554	197	347	3e-31	112	L-threonine 3-dehydrogenase OS=Bacillus amyloliquefaciens (strain FZB42) GN=tdh PE=3 SV=1
Unigene1954_Ex-zai-2	sp|Q06203|PUR1_HUMAN	73.53	102	27	0	153	458	340	441	3e-56	164	Amidophosphoribosyltransferase OS=Homo sapiens GN=PPAT PE=1 SV=1
Unigene1955_Ex-zai-2	sp|Q767K9|PP1RA_PIG	38.14	97	46	3	460	212	771	867	5e-06	50.4	Serine/threonine-protein phosphatase 1 regulatory subunit 10 OS=Sus scrofa GN=PPP1R10 PE=3 SV=1
Unigene1959_Ex-zai-2	sp|Q69566|U88_HHV6U	69.57	46	14	0	2	139	234	279	2e-17	88.2	Uncharacterized protein U88 OS=Human herpesvirus 6A (strain Uganda-1102) GN=U88 PE=4 SV=1
Unigene1960_Ex-zai-2	sp|Q68F72|S15A4_XENLA	34.48	174	113	3	652	134	229	385	3e-26	103	Solute carrier family 15 member 4 OS=Xenopus laevis GN=slc15a4 PE=2 SV=1
Unigene1963_Ex-zai-2	sp|Q68LP1|MIB2_RAT	44.23	52	29	1	210	55	347	397	1e-05	48.9	E3 ubiquitin-protein ligase MIB2 OS=Rattus norvegicus GN=Mib2 PE=2 SV=2
Unigene1965_Ex-zai-2	sp|Q80TN5|ZDH17_MOUSE	38.10	105	65	0	317	3	221	325	1e-16	85.1	Palmitoyltransferase ZDHHC17 OS=Mus musculus GN=Zdhhc17 PE=1 SV=2
Unigene1971_Ex-zai-2	sp|Q9UQ35|SRRM2_HUMAN	36.10	205	117	7	2	574	572	767	2e-16	87.0	Serine/arginine repetitive matrix protein 2 OS=Homo sapiens GN=SRRM2 PE=1 SV=2
Unigene1972_Ex-zai-2	sp|Q2T9W2|THUM3_BOVIN	45.07	71	31	2	204	16	423	486	5e-07	53.1	THUMP domain-containing protein 3 OS=Bos taurus GN=THUMPD3 PE=2 SV=1
Unigene1997_Ex-zai-2	sp|Q9LVN1|FH13_ARATH	33.33	114	57	3	216	500	726	828	1e-06	52.8	Formin-like protein 13 OS=Arabidopsis thaliana GN=FH13 PE=2 SV=3
Unigene1999_Ex-zai-2	sp|Q2TA51|KRA55_MOUSE	38.53	109	67	1	4	330	124	231	8e-19	92.4	Keratin-associated protein 5-5 OS=Mus musculus GN=Krtap5-5 PE=2 SV=1
Unigene2018_Ex-zai-2	sp|Q5TJE1|DAXX_CANFA	29.48	407	270	10	606	1775	95	490	2e-38	161	Death domain-associated protein 6 OS=Canis familiaris GN=DAXX PE=3 SV=1
Unigene2035_Ex-zai-2	sp|Q06084|PARC_TRYBB	39.13	92	47	2	279	31	40	130	5e-08	56.6	Procyclic form-specific polypeptide B-alpha OS=Trypanosoma brucei brucei GN=PARPB PE=2 SV=1
Unigene2041_Ex-zai-2	sp|Q54YH4|DHKB_DICDI	28.72	94	63	1	412	143	1725	1818	9e-07	53.1	Hybrid signal transduction histidine kinase B OS=Dictyostelium discoideum GN=dhkB PE=1 SV=1
Unigene2042_Ex-zai-2	sp|A6QM03|FUCT1_BOVIN	54.07	246	113	2	740	3	27	270	3e-67	255	GDP-fucose transporter 1 OS=Bos taurus GN=SLC35C1 PE=2 SV=1
Unigene2045_Ex-zai-2	sp|Q9NBK5|TRC_DROME	85.99	364	51	0	118	1209	14	377	0.0	649	Serine/threonine-protein kinase tricorner OS=Drosophila melanogaster GN=trc PE=1 SV=1
Unigene2054_Ex-zai-2	sp|Q291E4|VIR_DROPS	65.93	91	30	1	121	390	46	136	1e-33	121	Protein virilizer OS=Drosophila pseudoobscura pseudoobscura GN=vir PE=3 SV=1
Unigene2060_Ex-zai-2	sp|Q84ZL0|FH5_ORYSJ	39.56	91	55	2	358	86	1040	1116	1e-13	60.5	Formin-like protein 5 OS=Oryza sativa subsp. japonica GN=FH5 PE=2 SV=2
Unigene2075_Ex-zai-2	sp|P0C6B8|SVEP1_RAT	32.46	114	74	3	11	343	2825	2929	5e-11	66.6	Sushi, von Willebrand factor type A, EGF and pentraxin domain-containing protein 1 OS=Rattus norvegicus GN=Svep1 PE=1 SV=1
Unigene2085_Ex-zai-2	sp|Q02280|KCNAE_DROME	90.57	106	8	1	137	448	1	106	5e-50	196	Potassium voltage-gated channel protein eag OS=Drosophila melanogaster GN=eag PE=1 SV=2
Unigene2086_Ex-zai-2	sp|Q63060|GLPK_RAT	64.40	514	181	2	1794	259	10	522	0.0	670	Glycerol kinase OS=Rattus norvegicus GN=Gk PE=2 SV=1
Unigene2088_Ex-zai-2	sp|Q5T200|ZC3HD_HUMAN	42.37	59	34	1	3	179	677	732	3e-06	50.8	Zinc finger CCCH domain-containing protein 13 OS=Homo sapiens GN=ZC3H13 PE=1 SV=1
Unigene2089_Ex-zai-2	sp|Q9V427|INX2_DROME	48.18	220	114	0	791	132	135	354	2e-60	232	Innexin inx2 OS=Drosophila melanogaster GN=inx2 PE=1 SV=1
Unigene2092_Ex-zai-2	sp|A7RX26|HUTI_NEMVE	60.61	33	13	0	102	4	388	420	1e-13	53.5	Probable imidazolonepropionase OS=Nematostella vectensis GN=amdhd1 PE=3 SV=1
Unigene2095_Ex-zai-2	sp|Q969H4|CNKR1_HUMAN	46.67	75	40	1	7	231	394	467	4e-12	70.1	Connector enhancer of kinase suppressor of ras 1 OS=Homo sapiens GN=CNKSR1 PE=1 SV=1
Unigene2096_Ex-zai-2	sp|Q9BYN7|ZN341_HUMAN	56.82	176	75	1	519	1043	504	679	6e-86	226	Zinc finger protein 341 OS=Homo sapiens GN=ZNF341 PE=2 SV=2
Unigene2099_Ex-zai-2	sp|A7E2V4|K0913_HUMAN	37.61	710	374	21	2350	428	400	1072	1e-102	375	Zinc finger SWIM domain-containing protein KIAA0913 OS=Homo sapiens GN=KIAA0913 PE=1 SV=1
Unigene2101_Ex-zai-2	sp|P08630|BTKL_DROME	35.44	79	49	2	240	10	159	237	5e-08	56.6	Tyrosine-protein kinase Btk29A OS=Drosophila melanogaster GN=Btk29A PE=2 SV=2
Unigene2102_Ex-zai-2	sp|Q9Y6D9|MD1L1_HUMAN	49.32	73	35	1	378	166	645	717	4e-14	76.6	Mitotic spindle assembly checkpoint protein MAD1 OS=Homo sapiens GN=MAD1L1 PE=1 SV=2
Unigene2106_Ex-zai-2	sp|Q7Z6Z7|HUWE1_HUMAN	54.67	75	34	1	315	91	1314	1386	8e-16	82.4	E3 ubiquitin-protein ligase HUWE1 OS=Homo sapiens GN=HUWE1 PE=1 SV=3
Unigene2117_Ex-zai-2	sp|P81577|CUPA3_CANPG	50.00	84	36	3	134	367	26	108	5e-14	77.8	Cuticle protein AM1199 OS=Cancer pagurus PE=1 SV=1
Unigene2125_Ex-zai-2	sp|P21328|RTJK_DROME	35.29	102	65	2	305	3	433	532	1e-09	62.8	RNA-directed DNA polymerase from mobile element jockey OS=Drosophila melanogaster GN=pol PE=1 SV=1
Unigene2126_Ex-zai-2	sp|P20936|RASA1_HUMAN	59.22	255	102	2	205	963	147	401	3e-131	302	Ras GTPase-activating protein 1 OS=Homo sapiens GN=RASA1 PE=1 SV=1
Unigene2129_Ex-zai-2	sp|O76090|BEST1_HUMAN	44.51	519	282	8	1672	134	1	506	3e-118	426	Bestrophin-1 OS=Homo sapiens GN=BEST1 PE=1 SV=1
Unigene2130_Ex-zai-2	sp|Q8BVU5|NUDT9_MOUSE	59.68	124	49	2	257	625	186	308	6e-62	142	ADP-ribose pyrophosphatase, mitochondrial OS=Mus musculus GN=Nudt9 PE=2 SV=1
Unigene2149_Ex-zai-2	sp|P23803|ODD_DROME	49.05	210	95	5	118	711	190	392	9e-46	183	Protein odd-skipped OS=Drosophila melanogaster GN=odd PE=2 SV=3
Unigene2162_Ex-zai-2	sp|P42282|TTKA_DROME	70.97	31	9	0	131	223	644	674	1e-13	51.2	Protein tramtrack, alpha isoform OS=Drosophila melanogaster GN=ttk PE=1 SV=3
Unigene2164_Ex-zai-2	sp|P12617|DCMC_ANSAN	59.09	44	18	0	874	743	449	492	1e-07	57.4	Malonyl-CoA decarboxylase, mitochondrial OS=Anser anser anser GN=MLYCD PE=1 SV=2
Unigene2166_Ex-zai-2	sp|Q54PM6|Y8605_DICDI	40.24	82	49	1	257	12	688	758	1e-07	55.1	Uncharacterized protein DDB_G0284459 OS=Dictyostelium discoideum GN=DDB_G0284459 PE=4 SV=1
Unigene2179_Ex-zai-2	sp|Q5TGI0|CF168_HUMAN	36.47	85	54	0	7	261	250	334	3e-08	57.4	Uncharacterized protein C6orf168 OS=Homo sapiens GN=C6orf168 PE=2 SV=2
Unigene2182_Ex-zai-2	sp|Q9U7E0|ATRX_CAEEL	36.84	209	116	8	581	3	48	247	7e-21	100	Transcriptional regulator ATRX homolog OS=Caenorhabditis elegans GN=xnp-1 PE=1 SV=1
Unigene2184_Ex-zai-2	sp|Q3AZB7|IF2_SYNS9	41.11	90	52	4	317	51	236	318	7e-07	52.8	Translation initiation factor IF-2 OS=Synechococcus sp. (strain CC9902) GN=infB PE=3 SV=1
Unigene2185_Ex-zai-2	sp|Q2LZ59|MOB2_DROPS	44.26	61	34	1	551	369	463	518	3e-07	56.2	MOB kinase activator-like 2 OS=Drosophila pseudoobscura pseudoobscura GN=Mob1 PE=3 SV=2
Unigene2187_Ex-zai-2	sp|Q54F38|H3V1_DICDI	26.87	134	97	3	400	2	208	332	2e-06	51.6	Histone H3.v1 OS=Dictyostelium discoideum GN=H3v1 PE=3 SV=1
Unigene2191_Ex-zai-2	sp|Q80UU1|ANKZ1_MOUSE	29.21	469	290	11	1304	24	308	742	3e-51	202	Ankyrin repeat and zinc finger domain-containing protein 1 OS=Mus musculus GN=Ankzf1 PE=2 SV=2
Unigene2199_Ex-zai-2	sp|Q7TNC8|GLRA2_MOUSE	36.49	148	58	4	548	213	294	441	2e-17	88.6	Glycine receptor subunit alpha-2 OS=Mus musculus GN=Glra2 PE=2 SV=1
Unigene2205_Ex-zai-2	sp|Q60675|LAMA2_MOUSE	29.45	163	89	7	172	582	712	853	1e-08	59.7	Laminin subunit alpha-2 OS=Mus musculus GN=Lama2 PE=1 SV=1
Unigene2206_Ex-zai-2	sp|P19336|CYR61_CHICK	41.88	117	63	4	475	140	21	135	6e-27	105	Protein CYR61 OS=Gallus gallus GN=CYR61 PE=2 SV=1
Unigene2212_Ex-zai-2	sp|Q24746|NEUR_DROVI	75.38	65	16	0	716	522	681	745	3e-26	119	Protein neuralized OS=Drosophila virilis GN=neur PE=4 SV=1
Unigene2214_Ex-zai-2	sp|Q6EIY9|K2C1_CANFA	60.38	53	16	1	1	144	91	143	6e-11	66.2	Keratin, type II cytoskeletal 1 OS=Canis familiaris GN=KRT1 PE=2 SV=1
Unigene2217_Ex-zai-2	sp|Q69566|U88_HHV6U	38.38	99	61	2	25	321	302	398	3e-20	97.1	Uncharacterized protein U88 OS=Human herpesvirus 6A (strain Uganda-1102) GN=U88 PE=4 SV=1
Unigene2222_Ex-zai-2	sp|Q3UH53|SDK1_MOUSE	31.78	129	83	4	402	31	550	667	3e-06	50.8	Protein sidekick-1 OS=Mus musculus GN=Sdk1 PE=2 SV=1
Unigene2224_Ex-zai-2	sp|Q9PTD7|CING_XENLA	22.03	749	543	22	2163	40	555	1226	7e-32	139	Cingulin OS=Xenopus laevis GN=cgn PE=1 SV=2
Unigene2230_Ex-zai-2	sp|Q9NVM9|ASUN_HUMAN	44.44	63	34	2	78	263	510	568	8e-13	57.0	Protein asunder homolog OS=Homo sapiens GN=Asun PE=1 SV=2
Unigene2233_Ex-zai-2	sp|B5X212|CIO1B_SALSA	64.10	78	28	0	2	235	20	97	6e-27	119	Probable cytosolic iron-sulfur protein assembly protein ciao1-B OS=Salmo salar GN=ciao1b PE=2 SV=1
Unigene2237_Ex-zai-2	sp|Q06666|T2_MOUSE	60.53	38	15	0	1	114	3	40	4e-06	50.1	Octapeptide-repeat protein T2 OS=Mus musculus GN=Srst PE=2 SV=1
Unigene2242_Ex-zai-2	sp|O94921|CDK14_HUMAN	54.70	457	195	6	1589	255	13	446	3e-131	469	Cyclin-dependent kinase 14 OS=Homo sapiens GN=CDK14 PE=1 SV=3
Unigene2250_Ex-zai-2	sp|Q5M9F8|NTKL_RAT	50.40	250	116	2	835	110	123	372	9e-74	251	N-terminal kinase-like protein OS=Rattus norvegicus GN=Scyl1 PE=2 SV=1
Unigene2258_Ex-zai-2	sp|Q96IR2|ZN845_HUMAN	55.71	70	31	0	134	343	724	793	2e-24	91.7	Zinc finger protein 845 OS=Homo sapiens GN=ZNF845 PE=2 SV=3
Unigene2262_Ex-zai-2	sp|Q9VEU5|GCYDB_DROME	38.74	302	161	6	933	100	1	300	2e-51	203	Soluble guanylate cyclase 89Db OS=Drosophila melanogaster GN=Gyc-89Db PE=1 SV=1
Unigene2263_Ex-zai-2	sp|Q5HZQ9|CN135_XENLA	30.34	267	181	4	160	945	6	268	3e-26	119	Pecanex-like protein C14orf135 homolog OS=Xenopus laevis PE=2 SV=1
Unigene2264_Ex-zai-2	sp|Q869E1|DNLI1_DICDI	21.00	481	360	13	223	1605	63	515	1e-17	92.4	DNA ligase 1 OS=Dictyostelium discoideum GN=lig1 PE=3 SV=1
Unigene2269_Ex-zai-2	sp|P31944|CASPE_HUMAN	28.70	115	77	3	267	596	19	132	1e-05	51.6	Caspase-14 OS=Homo sapiens GN=CASP14 PE=1 SV=2
Unigene2279_Ex-zai-2	sp|Q96AX1|VP33A_HUMAN	57.30	89	38	0	121	387	182	270	1e-24	112	Vacuolar protein sorting-associated protein 33A OS=Homo sapiens GN=VPS33A PE=1 SV=1
Unigene2284_Ex-zai-2	sp|Q3TDD9|PPR21_MOUSE	64.81	54	17	1	160	5	1	54	1e-10	65.1	Protein phosphatase 1 regulatory subunit 21 OS=Mus musculus GN=Ppp1r21 PE=2 SV=2
Unigene2287_Ex-zai-2	sp|Q8IIG7|YPF05_PLAF7	29.27	123	86	2	462	97	521	638	5e-10	63.9	Uncharacterized protein PF11_0207 OS=Plasmodium falciparum (isolate 3D7) GN=PF11_0207 PE=4 SV=2
Unigene2288_Ex-zai-2	sp|Q0P563|FUCM_BOVIN	65.00	40	14	0	60	179	4	43	3e-09	60.5	Fucose mutarotase OS=Bos taurus PE=2 SV=1
Unigene2294_Ex-zai-2	sp|P10568|MYO1A_BOVIN	58.93	112	43	2	2	328	140	250	4e-28	123	Unconventional myosin-Ia OS=Bos taurus GN=MYO1A PE=2 SV=1
Unigene2295_Ex-zai-2	sp|Q8T4N5|TSEP_GLOPP	71.23	73	21	0	1	219	194	266	8e-34	142	Protein TsetseEP OS=Glossina palpalis palpalis PE=4 SV=1
Unigene2296_Ex-zai-2	sp|Q9LV48|PERK1_ARATH	38.55	83	51	1	2	250	32	111	1e-05	48.9	Proline-rich receptor-like protein kinase PERK1 OS=Arabidopsis thaliana GN=PERK1 PE=1 SV=1
Unigene2302_Ex-zai-2	sp|Q3Y8L7|WDR69_CHLRE	46.88	64	30	1	28	207	343	406	2e-07	54.3	Outer row dynein assembly protein 16 OS=Chlamydomonas reinhardtii GN=ODA16 PE=1 SV=1
Unigene2311_Ex-zai-2	sp|Q02357|ANK1_MOUSE	31.88	207	134	6	790	191	327	514	1e-15	84.3	Ankyrin-1 OS=Mus musculus GN=Ank1 PE=1 SV=2
Unigene2320_Ex-zai-2	sp|O70133|DHX9_MOUSE	50.88	114	47	3	492	178	1193	1306	1e-22	106	ATP-dependent RNA helicase A OS=Mus musculus GN=Dhx9 PE=1 SV=2
Unigene2335_Ex-zai-2	sp|Q43402|OLNB6_BRANA	42.19	64	37	0	8	199	201	264	4e-06	50.1	Oleosin-B6 OS=Brassica napus GN=OlnB6 PE=1 SV=3
Unigene2338_Ex-zai-2	sp|Q9V727|ASX_DROME	23.72	548	361	12	1851	379	236	750	3e-44	117	Polycomb protein Asx OS=Drosophila melanogaster GN=Asx PE=1 SV=1
Unigene2348_Ex-zai-2	sp|Q90240|CBPD_ANAPL	38.24	204	116	4	6	587	298	500	4e-35	147	Carboxypeptidase D OS=Anas platyrhynchos GN=CPD PE=1 SV=1
Unigene2350_Ex-zai-2	sp|P83088|FUCTC_DROME	50.00	68	30	2	36	227	238	304	4e-13	73.6	Alpha-(1,3)-fucosyltransferase C OS=Drosophila melanogaster GN=FucTC PE=2 SV=3
Unigene2353_Ex-zai-2	sp|O70628|PDE9A_MOUSE	71.43	35	10	0	2	106	417	451	1e-14	56.2	High affinity cGMP-specific 3',5'-cyclic phosphodiesterase 9A OS=Mus musculus GN=Pde9a PE=2 SV=1
Unigene2366_Ex-zai-2	sp|Q5M9F1|RBM34_RAT	40.35	114	68	2	559	218	286	394	1e-12	72.8	RNA-binding protein 34 OS=Rattus norvegicus GN=Rbm34 PE=2 SV=1
Unigene2369_Ex-zai-2	sp|Q7G191|ALDO4_ARATH	31.67	120	74	2	338	3	1084	1201	5e-13	73.2	Aldehyde oxidase 4 OS=Arabidopsis thaliana GN=AAO4 PE=2 SV=2
Unigene2377_Ex-zai-2	sp|Q6ZRP5|YD019_HUMAN	30.63	111	60	4	192	473	98	202	3e-06	52.0	Putative uncharacterized protein FLJ46204 OS=Homo sapiens PE=5 SV=2
Unigene2385_Ex-zai-2	sp|Q75JC9|Y8484_DICDI	22.59	301	233	0	903	1	55	355	3e-21	102	Uncharacterized protein DDB_G0271670 OS=Dictyostelium discoideum GN=DDB_G0271670 PE=4 SV=1
Unigene2395_Ex-zai-2	sp|Q52KI8|SRRM1_MOUSE	33.96	106	60	2	289	2	560	665	3e-06	50.4	Serine/arginine repetitive matrix protein 1 OS=Mus musculus GN=Srrm1 PE=1 SV=2
Unigene2397_Ex-zai-2	sp|A2AAE1|K1109_MOUSE	25.54	231	155	8	126	767	1635	1848	2e-08	59.7	Uncharacterized protein KIAA1109 OS=Mus musculus GN=Kiaa1109 PE=1 SV=4
Unigene2402_Ex-zai-2	sp|P87179|WSC1_SCHPO	60.34	58	23	0	187	14	141	198	2e-06	51.2	Cell wall integrity and stress response component 1 OS=Schizosaccharomyces pombe (strain 972 / ATCC 24843) GN=wsc1 PE=1 SV=3
Unigene2411_Ex-zai-2	sp|Q9NV58|RN19A_HUMAN	47.11	658	326	14	2754	847	81	713	6e-157	555	E3 ubiquitin-protein ligase RNF19A OS=Homo sapiens GN=RNF19A PE=1 SV=3
Unigene2424_Ex-zai-2	sp|Q8N0W4|NLGNX_HUMAN	36.17	517	314	15	1627	125	142	640	2e-80	300	Neuroligin-4, X-linked OS=Homo sapiens GN=NLGN4X PE=1 SV=1
Unigene2428_Ex-zai-2	sp|P16621|LAR_DROME	46.98	149	79	3	3	449	709	852	9e-33	139	Tyrosine-protein phosphatase Lar OS=Drosophila melanogaster GN=Lar PE=1 SV=2
Unigene2445_Ex-zai-2	sp|Q3TPR7|T184C_MOUSE	41.23	114	67	3	95	436	289	392	5e-16	85.5	Transmembrane protein 184C OS=Mus musculus GN=Tmem184c PE=2 SV=1
Unigene2452_Ex-zai-2	sp|P51909|APOD_CAVPO	32.26	155	102	6	653	198	41	186	1e-10	67.0	Apolipoprotein D OS=Cavia porcellus GN=APOD PE=2 SV=1
Unigene2456_Ex-zai-2	sp|P49756|RBM25_HUMAN	51.22	82	37	1	237	1	353	434	2e-16	84.7	RNA-binding protein 25 OS=Homo sapiens GN=RBM25 PE=1 SV=3
Unigene2459_Ex-zai-2	sp|Q55GK3|MYBM_DICDI	50.00	64	31	2	227	39	263	322	4e-09	60.1	Myb-like protein M OS=Dictyostelium discoideum GN=mybM PE=3 SV=1
Unigene2464_Ex-zai-2	sp|Q69566|U88_HHV6U	36.36	77	49	1	88	318	195	270	1e-08	58.5	Uncharacterized protein U88 OS=Human herpesvirus 6A (strain Uganda-1102) GN=U88 PE=4 SV=1
Unigene2466_Ex-zai-2	sp|P27483|GRP1_ARATH	56.64	113	40	5	334	23	237	348	2e-27	121	Glycine-rich cell wall structural protein OS=Arabidopsis thaliana GN=At3g17050 PE=2 SV=2
Unigene2467_Ex-zai-2	sp|Q6INX1|TMM98_XENLA	48.05	154	72	4	105	542	1	152	3e-33	127	Transmembrane protein 98 OS=Xenopus laevis GN=tmem98 PE=2 SV=1
Unigene2468_Ex-zai-2	sp|Q4HZE0|ALG10_GIBZE	50.88	57	28	0	171	1	52	108	2e-10	64.7	Dol-P-Glc:Glc(2)Man(9)GlcNAc(2)-PP-Dol alpha-1,2-glucosyltransferase OS=Gibberella zeae (strain PH-1 / ATCC MYA-4620 / FGSC 9075 / NRRL 31084) GN=ALG10 PE=3 SV=1
Unigene2469_Ex-zai-2	sp|Q3UFQ8|LR16B_MOUSE	34.91	106	60	4	426	136	1027	1126	9e-06	49.3	Leucine-rich repeat-containing protein 16B OS=Mus musculus GN=Lrrc16b PE=2 SV=2
Unigene2476_Ex-zai-2	sp|Q9UF83|YM012_HUMAN	29.84	191	115	7	87	602	59	243	3e-08	58.9	Uncharacterized protein DKFZp434B061 OS=Homo sapiens PE=2 SV=2
Unigene2479_Ex-zai-2	sp|P17988|ST1A1_RAT	32.14	112	74	2	331	2	149	258	9e-20	61.2	Sulfotransferase 1A1 OS=Rattus norvegicus GN=Sult1a1 PE=1 SV=1
Unigene2484_Ex-zai-2	sp|Q5BKW9|ASGL1_DANRE	39.52	124	71	3	9	368	73	188	2e-14	77.8	L-asparaginase OS=Danio rerio GN=asrgl1 PE=2 SV=1
Unigene2496_Ex-zai-2	sp|Q69566|U88_HHV6U	51.90	79	38	1	239	3	205	282	4e-18	90.1	Uncharacterized protein U88 OS=Human herpesvirus 6A (strain Uganda-1102) GN=U88 PE=4 SV=1
Unigene2505_Ex-zai-2	sp|Q1LWL6|GSE1_DANRE	60.47	43	17	0	209	81	330	372	1e-07	55.5	Genetic suppressor element 1 OS=Danio rerio GN=gse1 PE=4 SV=1
Unigene2513_Ex-zai-2	sp|Q8VQ99|SRAP_STAAU	19.72	497	385	8	471	1919	1129	1615	3e-12	65.1	Serine-rich adhesin for platelets OS=Staphylococcus aureus GN=sraP PE=3 SV=1
Unigene2515_Ex-zai-2	sp|Q15029|U5S1_HUMAN	71.87	455	124	3	5	1357	292	741	0.0	660	116 kDa U5 small nuclear ribonucleoprotein component OS=Homo sapiens GN=EFTUD2 PE=1 SV=1
Unigene2521_Ex-zai-2	sp|P97865|PEX7_MOUSE	55.26	38	17	0	116	229	253	290	1e-11	47.0	Peroxisomal targeting signal 2 receptor OS=Mus musculus GN=Pex7 PE=2 SV=1
Unigene2530_Ex-zai-2	sp|Q96AD5|PLPL2_HUMAN	31.34	201	136	4	115	711	180	378	1e-28	103	Patatin-like phospholipase domain-containing protein 2 OS=Homo sapiens GN=PNPLA2 PE=1 SV=1
Unigene2532_Ex-zai-2	sp|P40757|ALN_RANCA	52.94	34	16	0	4	105	232	265	2e-07	43.5	Allantoinase, mitochondrial OS=Rana catesbeiana GN=ALN PE=1 SV=1
Unigene2533_Ex-zai-2	sp|Q9D0U1|DTWD2_MOUSE	50.00	56	28	0	141	308	64	119	9e-10	62.4	DTW domain-containing protein 2 OS=Mus musculus GN=Dtwd2 PE=2 SV=1
Unigene2539_Ex-zai-2	sp|Q9LUI1|LRX6_ARATH	65.00	40	14	0	1814	1933	380	419	8e-10	66.2	Leucine-rich repeat extensin-like protein 6 OS=Arabidopsis thaliana GN=LRX6 PE=2 SV=1
Unigene2543_Ex-zai-2	sp|Q14181|DPOA2_HUMAN	43.17	139	68	2	384	1	434	572	1e-26	118	DNA polymerase alpha subunit B OS=Homo sapiens GN=POLA2 PE=1 SV=2
Unigene2547_Ex-zai-2	sp|Q27712|CP2L1_PANAR	45.00	80	44	0	2	241	36	115	9e-18	89.0	Cytochrome P450 2L1 OS=Panulirus argus GN=CYP2L1 PE=1 SV=1
Unigene2550_Ex-zai-2	sp|Q9NVI1|FANCI_HUMAN	29.01	131	83	2	363	1	1027	1157	3e-08	57.4	Fanconi anemia group I protein OS=Homo sapiens GN=FANCI PE=1 SV=4
Unigene2557_Ex-zai-2	sp|A2AGH6|MED12_MOUSE	36.17	94	54	1	349	86	2055	2148	1e-12	72.0	Mediator of RNA polymerase II transcription subunit 12 OS=Mus musculus GN=Med12 PE=2 SV=1
Unigene2559_Ex-zai-2	sp|Q6PJG9|LRFN4_HUMAN	31.67	180	123	1	73	612	2	178	2e-14	80.5	Leucine-rich repeat and fibronectin type-III domain-containing protein 4 OS=Homo sapiens GN=LRFN4 PE=1 SV=1
Unigene2560_Ex-zai-2	sp|Q9H1V8|S6A17_HUMAN	54.36	149	66	1	483	43	242	390	8e-79	165	Sodium-dependent neutral amino acid transporter SLC6A17 OS=Homo sapiens GN=SLC6A17 PE=2 SV=3
Unigene2564_Ex-zai-2	sp|Q69566|U88_HHV6U	50.00	62	30	3	200	18	215	272	6e-11	66.2	Uncharacterized protein U88 OS=Human herpesvirus 6A (strain Uganda-1102) GN=U88 PE=4 SV=1
Unigene2569_Ex-zai-2	sp|Q9VCZ3|OCTB1_DROME	73.27	101	27	0	434	132	124	224	4e-46	163	Octopamine receptor beta-1R OS=Drosophila melanogaster GN=oa2 PE=2 SV=1
Unigene2572_Ex-zai-2	sp|Q8CGS5|RNZ2_RAT	50.00	96	46	1	666	385	710	805	4e-17	88.2	Zinc phosphodiesterase ELAC protein 2 OS=Rattus norvegicus GN=Elac2 PE=2 SV=1
Unigene2573_Ex-zai-2	sp|P13709|FSH_DROME	69.57	23	7	0	157	89	601	623	1e-06	43.5	Homeotic protein female sterile OS=Drosophila melanogaster GN=fs(1)h PE=1 SV=2
Unigene2588_Ex-zai-2	sp|Q9NQ36|SCUB2_HUMAN	44.44	45	25	1	243	109	100	138	2e-09	40.8	Signal peptide, CUB and EGF-like domain-containing protein 2 OS=Homo sapiens GN=SCUBE2 PE=2 SV=2
Unigene2592_Ex-zai-2	sp|P97874|GAK_RAT	51.43	35	17	0	1	105	504	538	2e-08	44.3	Cyclin-G-associated kinase OS=Rattus norvegicus GN=Gak PE=2 SV=1
Unigene2595_Ex-zai-2	sp|A5E4P1|PXR1_LODEL	24.53	106	80	0	2	319	182	287	2e-07	54.7	Protein PXR1 OS=Lodderomyces elongisporus (strain ATCC 11503 / CBS 2605 / JCM 1781 / NBRC 1676 / NRRL YB-4239) GN=PXR1 PE=3 SV=1
Unigene2596_Ex-zai-2	sp|O75486|SUPT3_HUMAN	41.85	227	131	4	3	680	111	331	4e-42	171	Transcription initiation protein SPT3 homolog OS=Homo sapiens GN=SUPT3H PE=1 SV=2
Unigene2606_Ex-zai-2	sp|O01761|UNC89_CAEEL	22.38	505	373	11	123	1580	1421	1875	6e-14	79.7	Muscle M-line assembly protein unc-89 OS=Caenorhabditis elegans GN=unc-89 PE=1 SV=3
Unigene2614_Ex-zai-2	sp|Q9HAR2|LPHN3_HUMAN	35.47	234	143	8	680	3	883	1101	3e-33	142	Latrophilin-3 OS=Homo sapiens GN=LPHN3 PE=1 SV=2
Unigene2619_Ex-zai-2	sp|Q40459|PSBO_TOBAC	93.10	87	6	0	262	2	89	175	2e-42	170	Oxygen-evolving enhancer protein 1, chloroplastic OS=Nicotiana tabacum GN=PSBO PE=2 SV=1
Unigene2620_Ex-zai-2	sp|Q5PQZ7|POPD1_DANRE	35.10	151	96	2	544	98	23	173	1e-24	110	Blood vessel epicardial substance OS=Danio rerio GN=bves PE=2 SV=1
Unigene2621_Ex-zai-2	sp|Q6ZSB9|ZBT49_HUMAN	48.65	37	19	0	113	3	473	509	7e-07	41.2	Zinc finger and BTB domain-containing protein 49 OS=Homo sapiens GN=ZBTB49 PE=1 SV=3
Unigene2627_Ex-zai-2	sp|Q02817|MUC2_HUMAN	38.60	171	92	6	3	476	1594	1755	1e-18	94.4	Mucin-2 OS=Homo sapiens GN=MUC2 PE=1 SV=2
Unigene2639_Ex-zai-2	sp|Q9H1K0|RBNS5_HUMAN	43.12	109	59	1	129	446	12	120	7e-19	92.8	Rabenosyn-5 OS=Homo sapiens GN=ZFYVE20 PE=1 SV=2
Unigene2654_Ex-zai-2	sp|Q15058|KIF14_HUMAN	62.50	40	15	0	5	124	551	590	4e-10	52.4	Kinesin-like protein KIF14 OS=Homo sapiens GN=KIF14 PE=1 SV=1
Unigene2657_Ex-zai-2	sp|Q498S8|FZD8_RAT	79.84	124	25	0	6	377	392	515	1e-55	214	Frizzled-8 OS=Rattus norvegicus GN=Fzd8 PE=2 SV=1
Unigene2665_Ex-zai-2	sp|Q3V1H9|SAMD5_MOUSE	50.44	113	51	3	410	87	5	117	4e-21	100	Sterile alpha motif domain-containing protein 5 OS=Mus musculus GN=Samd5 PE=2 SV=1
Unigene2687_Ex-zai-2	sp|O95436|NPT2B_HUMAN	52.22	519	214	3	1635	181	99	617	4e-149	529	Sodium-dependent phosphate transport protein 2B OS=Homo sapiens GN=SLC34A2 PE=1 SV=3
Unigene2696_Ex-zai-2	sp|P37889|FBLN2_MOUSE	45.23	241	124	8	1448	750	742	976	1e-86	206	Fibulin-2 OS=Mus musculus GN=Fbln2 PE=1 SV=1
Unigene2698_Ex-zai-2	sp|Q1ZXL0|Y5795_DICDI	23.99	296	212	7	851	3	326	612	3e-11	69.7	PH domain-containing protein DDB_G0275795 OS=Dictyostelium discoideum GN=DDB_G0275795 PE=4 SV=1
Unigene2700_Ex-zai-2	sp|Q960X4|TIP60_DROME	55.00	80	29	3	269	51	38	116	2e-19	94.7	Histone acetyltransferase Tip60 OS=Drosophila melanogaster GN=Tip60 PE=1 SV=1
Unigene2745_Ex-zai-2	sp|Q8R3D1|TBC13_MOUSE	41.67	36	21	0	110	3	46	81	7e-07	39.3	TBC1 domain family member 13 OS=Mus musculus GN=Tbc1d13 PE=2 SV=1
Unigene2753_Ex-zai-2	sp|Q90805|CNG1_CHICK	40.54	148	87	1	15	455	221	368	1e-50	120	Cyclic nucleotide-gated channel cone photoreceptor subunit alpha OS=Gallus gallus PE=2 SV=1
Unigene2757_Ex-zai-2	sp|O35567|PUR9_RAT	72.79	463	122	3	88	1464	3	465	0.0	668	Bifunctional purine biosynthesis protein PURH OS=Rattus norvegicus GN=Atic PE=1 SV=2
Unigene2765_Ex-zai-2	sp|Q29AK2|LMLN_DROPS	65.37	231	80	0	798	106	289	519	9e-100	336	Leishmanolysin-like peptidase OS=Drosophila pseudoobscura pseudoobscura GN=GA17800 PE=3 SV=1
Unigene2771_Ex-zai-2	sp|A5E4P1|PXR1_LODEL	32.31	130	87	3	387	1	163	277	6e-10	63.2	Protein PXR1 OS=Lodderomyces elongisporus (strain ATCC 11503 / CBS 2605 / JCM 1781 / NBRC 1676 / NRRL YB-4239) GN=PXR1 PE=3 SV=1
Unigene2776_Ex-zai-2	sp|Q6S6W0|GP2_EHV1V	28.17	213	148	2	22	645	187	399	4e-12	72.0	Glycoprotein gp2 OS=Equine herpesvirus 1 (strain V592) GN=71 PE=3 SV=1
Unigene2778_Ex-zai-2	sp|Q8R5A3|AB1IP_MOUSE	56.00	50	22	0	155	304	560	609	3e-11	67.4	Amyloid beta A4 precursor protein-binding family B member 1-interacting protein OS=Mus musculus GN=Apbb1ip PE=1 SV=2
Unigene2785_Ex-zai-2	sp|Q91VN6|DDX41_MOUSE	71.05	152	44	1	98	553	459	605	4e-67	221	Probable ATP-dependent RNA helicase DDX41 OS=Mus musculus GN=Ddx41 PE=1 SV=2
Unigene2804_Ex-zai-2	sp|P24861|CCNA_PATVU	42.34	444	250	7	2010	697	7	420	6e-87	322	G2/mitotic-specific cyclin-A OS=Patella vulgata PE=2 SV=1
Unigene2806_Ex-zai-2	sp|Q9NX74|DUS2L_HUMAN	43.48	230	127	4	685	5	162	384	1e-44	179	tRNA-dihydrouridine(20) synthase [NAD(P)+]-like OS=Homo sapiens GN=DUS2L PE=1 SV=1
Unigene2809_Ex-zai-2	sp|Q8MP30|Y7791_DICDI	40.98	61	36	0	1	183	85	145	1e-13	75.1	Uncharacterized histidine-rich protein DDB_G0274557 OS=Dictyostelium discoideum GN=DDB_G0274557 PE=4 SV=1
Unigene2812_Ex-zai-2	sp|Q7Z9I4|YCP6_SCHPO	28.74	261	168	8	784	56	14	253	1e-21	103	Uncharacterized oxidoreductase C663.06c OS=Schizosaccharomyces pombe (strain 972 / ATCC 24843) GN=SPCC663.06c PE=2 SV=1
Unigene2822_Ex-zai-2	sp|P56721|COLL_DROME	91.43	70	6	0	3	212	127	196	5e-68	142	Transcription factor collier OS=Drosophila melanogaster GN=kn PE=2 SV=2
Unigene2828_Ex-zai-2	sp|Q5T9C2|F102A_HUMAN	62.86	35	13	0	1	105	87	121	3e-11	50.1	Protein FAM102A OS=Homo sapiens GN=FAM102A PE=2 SV=2
Unigene2844_Ex-zai-2	sp|P10776|NPAB_LOCMI	45.45	99	50	3	493	209	1	98	2e-16	85.1	Neuroparsin-A OS=Locusta migratoria PE=1 SV=3
Unigene2850_Ex-zai-2	sp|Q5U458|DJC11_MOUSE	55.68	537	235	5	1674	73	23	553	8e-166	584	DnaJ homolog subfamily C member 11 OS=Mus musculus GN=Dnajc11 PE=2 SV=2
Unigene2853_Ex-zai-2	sp|Q9JI93|A4GAT_RAT	33.59	128	82	4	113	487	228	350	2e-20	79.0	Lactosylceramide 4-alpha-galactosyltransferase OS=Rattus norvegicus GN=A4galt PE=1 SV=1
Unigene2865_Ex-zai-2	sp|Q8K4P0|WDR33_MOUSE	46.94	49	26	0	5	151	679	727	4e-07	48.1	pre-mRNA 3' end processing protein WDR33 OS=Mus musculus GN=Wdr33 PE=2 SV=1
Unigene2868_Ex-zai-2	sp|Q9UQ35|SRRM2_HUMAN	42.34	111	55	4	314	9	1871	1976	2e-07	54.7	Serine/arginine repetitive matrix protein 2 OS=Homo sapiens GN=SRRM2 PE=1 SV=2
Unigene2879_Ex-zai-2	sp|Q7SXG4|SAE2_DANRE	58.02	648	231	10	22	1842	4	647	0.0	718	SUMO-activating enzyme subunit 2 OS=Danio rerio GN=uba2 PE=1 SV=2
Unigene2882_Ex-zai-2	sp|Q9JMG6|TFPT_RAT	38.32	107	66	1	584	264	80	181	8e-15	80.9	TCF3 fusion partner homolog OS=Rattus norvegicus GN=Tfpt PE=1 SV=2
Unigene2884_Ex-zai-2	sp|Q13972|RGRF1_HUMAN	72.59	135	37	0	511	107	1113	1247	2e-56	217	Ras-specific guanine nucleotide-releasing factor 1 OS=Homo sapiens GN=RASGRF1 PE=1 SV=1
Unigene2888_Ex-zai-2	sp|Q9BXJ7|AMNLS_HUMAN	27.46	244	166	9	699	1	7	242	2e-15	83.2	Protein amnionless OS=Homo sapiens GN=AMN PE=1 SV=2
Unigene2894_Ex-zai-2	sp|Q01859|ATPBM_ORYSJ	84.38	64	9	1	1	189	332	395	2e-21	100	ATP synthase subunit beta, mitochondrial OS=Oryza sativa subsp. japonica GN=ATPB PE=1 SV=2
Unigene2911_Ex-zai-2	sp|Q96PZ0|PUS7_HUMAN	41.67	72	36	2	200	3	365	436	4e-06	50.1	Pseudouridylate synthase 7 homolog OS=Homo sapiens GN=PUS7 PE=1 SV=2
Unigene2925_Ex-zai-2	sp|P04047|KITH_CHICK	63.33	180	66	0	63	602	18	197	2e-62	239	Thymidine kinase, cytosolic OS=Gallus gallus GN=TK1 PE=3 SV=1
Unigene2926_Ex-zai-2	sp|Q14108|SCRB2_HUMAN	39.39	264	160	2	1560	769	156	415	1e-54	214	Lysosome membrane protein 2 OS=Homo sapiens GN=SCARB2 PE=1 SV=2
Unigene2928_Ex-zai-2	sp|Q24134|NELFD_DROME	74.29	35	9	0	2	106	466	500	9e-13	57.4	Negative elongation factor D OS=Drosophila melanogaster GN=TH1 PE=1 SV=2
Unigene2933_Ex-zai-2	sp|Q5VIY5|ZN468_HUMAN	48.57	35	18	0	3	107	370	404	2e-07	45.1	Zinc finger protein 468 OS=Homo sapiens GN=ZNF468 PE=2 SV=1
Unigene2939_Ex-zai-2	sp|A5E4P1|PXR1_LODEL	30.34	89	62	0	274	8	187	275	1e-08	58.9	Protein PXR1 OS=Lodderomyces elongisporus (strain ATCC 11503 / CBS 2605 / JCM 1781 / NBRC 1676 / NRRL YB-4239) GN=PXR1 PE=3 SV=1
Unigene2940_Ex-zai-2	sp|B4KR05|TRET1_DROMO	28.95	449	312	3	42	1367	397	845	1e-62	241	Facilitated trehalose transporter Tret1 OS=Drosophila mojavensis GN=Tret1 PE=3 SV=2
Unigene2941_Ex-zai-2	sp|Q52KI8|SRRM1_MOUSE	27.17	265	185	9	808	38	206	450	6e-08	58.5	Serine/arginine repetitive matrix protein 1 OS=Mus musculus GN=Srrm1 PE=1 SV=2
Unigene2945_Ex-zai-2	sp|Q6P7Y3|PR38B_DANRE	27.91	172	123	6	737	225	338	484	4e-06	52.4	Pre-mRNA-splicing factor 38B OS=Danio rerio GN=prpf38b PE=2 SV=1
Unigene2953_Ex-zai-2	sp|Q4L9P0|SRAP_STAHJ	20.96	415	328	10	28	1272	1718	2105	2e-06	54.7	Serine-rich adhesin for platelets OS=Staphylococcus haemolyticus (strain JCSC1435) GN=sraP PE=3 SV=1
Unigene2963_Ex-zai-2	sp|Q6P4M5|GFOD1_XENTR	55.00	260	117	1	135	914	24	281	2e-80	296	Glucose-fructose oxidoreductase domain-containing protein 1 OS=Xenopus tropicalis GN=gfod1 PE=2 SV=1
Unigene2969_Ex-zai-2	sp|Q8IR45|MF2NB_DROME	48.08	104	54	0	830	519	6	109	1e-29	110	Protein MEF2BNB homolog OS=Drosophila melanogaster GN=CG32590 PE=2 SV=1
Unigene2971_Ex-zai-2	sp|Q9R1D7|GBF1_CRIGR	32.91	316	201	6	918	4	1147	1447	7e-39	161	Golgi-specific brefeldin A-resistance guanine nucleotide exchange factor 1 OS=Cricetulus griseus GN=GBF1 PE=2 SV=1
Unigene2973_Ex-zai-2	sp|Q7TSV3|ZMY19_RAT	64.29	154	50	2	454	8	74	227	3e-54	210	Zinc finger MYND domain-containing protein 19 OS=Rattus norvegicus GN=Zmynd19 PE=2 SV=1
Unigene2975_Ex-zai-2	sp|Q9H5I5|PIEZ2_HUMAN	38.98	118	63	2	349	23	2404	2521	4e-25	89.4	Piezo-type mechanosensitive ion channel component 2 OS=Homo sapiens GN=PIEZO2 PE=2 SV=2
Unigene2978_Ex-zai-2	sp|Q63563|ABCC9_RAT	57.50	80	34	0	367	128	750	829	4e-25	103	ATP-binding cassette sub-family C member 9 OS=Rattus norvegicus GN=Abcc9 PE=2 SV=1
Unigene2980_Ex-zai-2	sp|Q93112|GST1C_ANOGA	65.96	94	30	2	10	285	1	93	1e-28	125	Glutathione S-transferase 1, isoform C OS=Anopheles gambiae GN=GstD1 PE=1 SV=2
Unigene2981_Ex-zai-2	sp|Q9V7U0|RESIL_DROME	49.25	67	34	2	5	205	341	405	4e-10	63.5	Pro-resilin OS=Drosophila melanogaster GN=resilin PE=1 SV=1
Unigene2985_Ex-zai-2	sp|Q5RCU2|MED12_PONPY	59.52	42	17	0	316	441	2066	2107	1e-09	49.3	Mediator of RNA polymerase II transcription subunit 12 OS=Pongo pygmaeus GN=MED12 PE=2 SV=2
Unigene2987_Ex-zai-2	sp|Q96I59|SYNM_HUMAN	58.33	36	14	1	1	105	376	411	4e-08	44.7	Probable asparagine--tRNA ligase, mitochondrial OS=Homo sapiens GN=NARS2 PE=1 SV=3
Unigene2994_Ex-zai-2	sp|Q5M8I4|TSSC1_XENTR	62.15	177	55	2	2	496	207	383	4e-60	231	Protein TSSC1 OS=Xenopus tropicalis GN=tssc1 PE=2 SV=1
Unigene2997_Ex-zai-2	sp|Q05349|12KD_FRAAN	73.91	23	6	0	196	128	2	24	2e-09	41.6	Auxin-repressed 12.5 kDa protein OS=Fragaria ananassa PE=2 SV=1
Unigene2998_Ex-zai-2	sp|E7EML9|PRS44_HUMAN	60.00	30	12	0	109	198	303	332	2e-14	52.0	Serine protease 44 OS=Homo sapiens GN=PRSS44 PE=3 SV=3
Unigene3001_Ex-zai-2	sp|Q6PB70|ANO8_MOUSE	49.79	239	117	4	641	1348	648	883	7e-56	218	Anoctamin-8 OS=Mus musculus GN=Ano8 PE=2 SV=3
Unigene3003_Ex-zai-2	sp|A4IGY6|S39AE_XENTR	30.71	267	176	7	903	130	23	271	1e-21	103	Zinc transporter ZIP14 OS=Xenopus tropicalis GN=slc39a14 PE=2 SV=1
Unigene3008_Ex-zai-2	sp|Q70BM6|S22A8_PIG	41.56	77	45	1	3	233	439	514	5e-10	63.2	Solute carrier family 22 member 8 OS=Sus scrofa GN=SLC22A8 PE=2 SV=1
Unigene3012_Ex-zai-2	sp|Q02817|MUC2_HUMAN	31.96	194	125	6	171	731	1489	1657	7e-12	71.6	Mucin-2 OS=Homo sapiens GN=MUC2 PE=1 SV=2
Unigene3015_Ex-zai-2	sp|P0C6Y7|PRDM9_RAT	50.49	103	51	0	4	312	566	668	4e-30	118	Histone-lysine N-methyltransferase PRDM9 OS=Rattus norvegicus GN=Prdm9 PE=3 SV=1
Unigene3016_Ex-zai-2	sp|Q5XHI4|F115_XENLA	30.62	160	104	7	485	27	628	777	1e-11	68.9	Protein FAM115 OS=Xenopus laevis GN=fam115 PE=2 SV=1
Unigene3017_Ex-zai-2	sp|Q8UVC3|INVS_CHICK	44.16	317	169	3	932	6	18	322	8e-65	248	Inversin OS=Gallus gallus GN=INVS PE=2 SV=2
Unigene3033_Ex-zai-2	sp|Q5E9S4|AT2L1_BOVIN	54.00	200	92	0	721	122	15	214	1e-60	216	Alanine--glyoxylate aminotransferase 2-like 1 OS=Bos taurus GN=AGXT2L1 PE=2 SV=1
Unigene3039_Ex-zai-2	sp|Q5RB63|HTSF1_PONAB	47.62	105	55	1	317	3	147	249	9e-23	105	HIV Tat-specific factor 1 homolog OS=Pongo abelii GN=HTATSF1 PE=2 SV=1
Unigene3042_Ex-zai-2	sp|Q0V9K5|RFX3_XENTR	55.26	114	49	2	719	384	214	320	1e-36	114	Transcription factor RFX3 OS=Xenopus tropicalis GN=rfx3 PE=2 SV=2
Unigene3043_Ex-zai-2	sp|Q9PTG8|TACC3_XENLA	23.26	688	480	26	1975	56	316	919	6e-19	96.7	Transforming acidic coiled-coil-containing protein 3 OS=Xenopus laevis GN=tacc3 PE=1 SV=2
Unigene3056_Ex-zai-2	sp|Q75JC9|Y8484_DICDI	48.02	177	92	0	9	539	66	242	9e-22	103	Uncharacterized protein DDB_G0271670 OS=Dictyostelium discoideum GN=DDB_G0271670 PE=4 SV=1
Unigene3057_Ex-zai-2	sp|Q8H0U8|RH42_ARATH	40.26	77	42	3	224	6	143	216	6e-06	49.7	DEAD-box ATP-dependent RNA helicase 42 OS=Arabidopsis thaliana GN=RH42 PE=1 SV=2
Unigene3059_Ex-zai-2	sp|Q62865|PDE3A_RAT	57.14	182	71	3	148	672	685	866	1e-54	213	cGMP-inhibited 3',5'-cyclic phosphodiesterase A OS=Rattus norvegicus GN=Pde3a PE=2 SV=1
Unigene3067_Ex-zai-2	sp|P32870|CYA1_DROME	78.05	205	45	0	148	762	252	456	2e-101	338	Ca(2+)/calmodulin-responsive adenylate cyclase OS=Drosophila melanogaster GN=rut PE=1 SV=2
Unigene3075_Ex-zai-2	sp|B2RY56|RBM25_MOUSE	41.77	79	46	1	33	269	354	431	8e-08	55.8	RNA-binding protein 25 OS=Mus musculus GN=Rbm25 PE=1 SV=1
Unigene3079_Ex-zai-2	sp|Q95JC9|PRP_PIG	38.89	108	59	2	6	308	315	422	2e-11	68.2	Basic proline-rich protein OS=Sus scrofa PE=1 SV=2
Unigene3086_Ex-zai-2	sp|A7MCY6|TBKB1_HUMAN	36.63	101	59	3	306	19	330	426	1e-07	55.5	TANK-binding kinase 1-binding protein 1 OS=Homo sapiens GN=TBKBP1 PE=1 SV=1
Unigene3089_Ex-zai-2	sp|Q5T200|ZC3HD_HUMAN	31.08	251	161	15	889	1605	636	851	3e-10	67.8	Zinc finger CCCH domain-containing protein 13 OS=Homo sapiens GN=ZC3H13 PE=1 SV=1
Unigene3091_Ex-zai-2	sp|Q1LVC2|JARD2_DANRE	46.91	162	83	2	1592	1116	938	1095	4e-48	154	Protein Jumonji OS=Danio rerio GN=jarid2b PE=3 SV=2
Unigene3092_Ex-zai-2	sp|Q8MP30|Y7791_DICDI	53.19	47	22	0	67	207	117	163	7e-26	76.6	Uncharacterized histidine-rich protein DDB_G0274557 OS=Dictyostelium discoideum GN=DDB_G0274557 PE=4 SV=1
Unigene3095_Ex-zai-2	sp|Q1LWL6|GSE1_DANRE	49.09	55	28	0	196	32	338	392	9e-07	52.4	Genetic suppressor element 1 OS=Danio rerio GN=gse1 PE=4 SV=1
Unigene3110_Ex-zai-2	sp|Q8BHW2|OSCP1_MOUSE	68.35	139	43	1	428	15	1	139	7e-49	193	Protein OSCP1 OS=Mus musculus GN=Oscp1 PE=2 SV=1
Unigene3122_Ex-zai-2	sp|Q69566|U88_HHV6U	69.70	33	9	1	3	98	98	130	4e-08	57.0	Uncharacterized protein U88 OS=Human herpesvirus 6A (strain Uganda-1102) GN=U88 PE=4 SV=1
Unigene3133_Ex-zai-2	sp|Q96MS0|ROBO3_HUMAN	69.70	33	10	0	117	215	172	204	4e-14	55.8	Roundabout homolog 3 OS=Homo sapiens GN=ROBO3 PE=1 SV=2
Unigene3136_Ex-zai-2	sp|Q6NWJ4|DNJC2_DANRE	50.43	115	55	2	459	121	12	125	1e-37	116	DnaJ homolog subfamily C member 2 OS=Danio rerio GN=dnajc2 PE=2 SV=1
Unigene3137_Ex-zai-2	sp|A2RRP1|NBAS_HUMAN	36.84	209	129	7	60	677	18	216	2e-29	129	Neuroblastoma-amplified sequence OS=Homo sapiens GN=NBAS PE=1 SV=2
Unigene3139_Ex-zai-2	sp|Q2XWK0|SVOP_XENLA	60.44	182	66	1	530	3	65	246	1e-61	236	Synaptic vesicle 2-related protein OS=Xenopus laevis GN=svop PE=2 SV=1
Unigene3144_Ex-zai-2	sp|Q6DFL0|C102A_XENLA	44.74	76	42	0	111	338	260	335	8e-16	73.6	Coiled-coil domain-containing protein 102A OS=Xenopus laevis GN=ccdc102a PE=2 SV=1
Unigene3148_Ex-zai-2	sp|Q8MP30|Y7791_DICDI	57.58	33	14	0	102	4	110	142	9e-18	60.5	Uncharacterized histidine-rich protein DDB_G0274557 OS=Dictyostelium discoideum GN=DDB_G0274557 PE=4 SV=1
Unigene3153_Ex-zai-2	sp|Q6DCD5|TMTC2_XENLA	60.38	53	21	0	3519	3361	783	835	1e-10	69.7	Transmembrane and TPR repeat-containing protein 2 OS=Xenopus laevis GN=tmtc2 PE=2 SV=1
Unigene3155_Ex-zai-2	sp|Q69566|U88_HHV6U	45.90	61	33	1	184	2	191	250	9e-07	52.4	Uncharacterized protein U88 OS=Human herpesvirus 6A (strain Uganda-1102) GN=U88 PE=4 SV=1
Unigene3165_Ex-zai-2	sp|Q92954|PRG4_HUMAN	33.33	114	71	2	116	442	332	443	3e-08	57.4	Proteoglycan 4 OS=Homo sapiens GN=PRG4 PE=1 SV=2
Unigene3169_Ex-zai-2	sp|Q8MP30|Y7791_DICDI	52.38	63	30	2	191	3	87	145	2e-16	84.7	Uncharacterized histidine-rich protein DDB_G0274557 OS=Dictyostelium discoideum GN=DDB_G0274557 PE=4 SV=1
Unigene3177_Ex-zai-2	sp|P22792|CPN2_HUMAN	32.94	170	111	6	643	143	291	452	3e-12	72.0	Carboxypeptidase N subunit 2 OS=Homo sapiens GN=CPN2 PE=1 SV=3
Unigene3191_Ex-zai-2	sp|P51175|PPOX_MOUSE	48.28	58	30	0	103	276	23	80	3e-11	60.1	Protoporphyrinogen oxidase OS=Mus musculus GN=Ppox PE=2 SV=1
Unigene3193_Ex-zai-2	sp|Q69566|U88_HHV6U	46.51	43	23	0	78	206	232	274	5e-06	50.1	Uncharacterized protein U88 OS=Human herpesvirus 6A (strain Uganda-1102) GN=U88 PE=4 SV=1
Unigene3207_Ex-zai-2	sp|Q69566|U88_HHV6U	68.29	41	13	0	81	203	218	258	4e-13	75.9	Uncharacterized protein U88 OS=Human herpesvirus 6A (strain Uganda-1102) GN=U88 PE=4 SV=1
Unigene3209_Ex-zai-2	sp|Q3T906|GNPTA_HUMAN	51.69	89	40	1	259	2	940	1028	2e-22	99.4	N-acetylglucosamine-1-phosphotransferase subunits alpha/beta OS=Homo sapiens GN=GNPTAB PE=1 SV=1
Unigene3212_Ex-zai-2	sp|Q55AX2|DOT1L_DICDI	31.03	87	60	0	263	3	532	618	5e-06	50.1	Histone-lysine N-methyltransferase, H3 lysine-79 specific OS=Dictyostelium discoideum GN=dotA PE=2 SV=2
Unigene3215_Ex-zai-2	sp|Q5R9H0|GYS1_PONAB	71.97	132	37	0	125	520	179	310	5e-58	214	Glycogen [starch] synthase, muscle OS=Pongo abelii GN=GYS1 PE=2 SV=1
Unigene3222_Ex-zai-2	sp|Q01042|IE68_SHV21	41.98	81	46	2	14	253	131	210	1e-06	52.0	Immediate-early protein OS=Saimiriine herpesvirus 2 (strain 11) GN=73 PE=3 SV=1
Unigene3224_Ex-zai-2	sp|Q8VDT1|SC5A9_MOUSE	48.94	47	24	0	101	241	518	564	1e-11	52.0	Sodium/glucose cotransporter 4 OS=Mus musculus GN=Slc5a9 PE=2 SV=3
Unigene3225_Ex-zai-2	sp|Q8CH72|TRI32_MOUSE	36.84	76	47	1	605	381	21	96	5e-08	58.5	E3 ubiquitin-protein ligase TRIM32 OS=Mus musculus GN=Trim32 PE=1 SV=2
Unigene3227_Ex-zai-2	sp|Q9H222|ABCG5_HUMAN	48.65	37	19	0	147	257	289	325	8e-11	47.4	ATP-binding cassette sub-family G member 5 OS=Homo sapiens GN=ABCG5 PE=1 SV=1
Unigene3228_Ex-zai-2	sp|Q10494|YDG7_SCHPO	35.53	76	47	3	223	2	117	189	8e-08	55.8	Uncharacterized oxidoreductase C26F1.07 OS=Schizosaccharomyces pombe (strain 972 / ATCC 24843) GN=SPAC26F1.07 PE=2 SV=1
Unigene3231_Ex-zai-2	sp|P54106|ICLN_XENLA	45.51	167	88	3	756	265	3	165	2e-34	146	Methylosome subunit pICln OS=Xenopus laevis GN=clns1a PE=2 SV=1
Unigene3235_Ex-zai-2	sp|Q556Q3|IRLF_DICDI	31.37	153	105	5	7	465	729	864	2e-10	65.5	Probable serine/threonine-protein kinase irlF OS=Dictyostelium discoideum GN=irlF-1 PE=3 SV=1
Unigene3242_Ex-zai-2	sp|P29126|XYNA_RUMFL	18.26	115	92	2	181	519	435	545	9e-06	50.4	Bifunctional endo-1,4-beta-xylanase xylA OS=Ruminococcus flavefaciens GN=xynA PE=3 SV=1
Unigene3245_Ex-zai-2	sp|P55196|AFAD_HUMAN	62.10	124	38	2	406	62	1026	1149	1e-33	144	Afadin OS=Homo sapiens GN=MLLT4 PE=1 SV=3
Unigene3269_Ex-zai-2	sp|Q9NY93|DDX56_HUMAN	44.59	388	213	3	1167	10	151	536	6e-92	338	Probable ATP-dependent RNA helicase DDX56 OS=Homo sapiens GN=DDX56 PE=1 SV=1
Unigene3275_Ex-zai-2	sp|A5PK46|LIPR2_BOVIN	37.17	191	103	7	14	535	188	369	5e-24	110	Pancreatic lipase-related protein 2 OS=Bos taurus GN=PNLIPRP2 PE=2 SV=1
Unigene3279_Ex-zai-2	sp|O36421|VG73_ALHV1	30.72	153	104	4	494	42	826	946	3e-08	57.8	Uncharacterized gene 73 protein OS=Alcelaphine herpesvirus 1 (strain C500) GN=73 PE=4 SV=1
Unigene3280_Ex-zai-2	sp|Q6GQW0|BTBDB_MOUSE	47.90	119	58	1	4	348	576	694	9e-25	112	Ankyrin repeat and BTB/POZ domain-containing protein BTBD11 OS=Mus musculus GN=Btbd11 PE=2 SV=2
Unigene3289_Ex-zai-2	sp|Q75JC9|Y8484_DICDI	22.73	308	238	0	108	1031	63	370	7e-08	59.3	Uncharacterized protein DDB_G0271670 OS=Dictyostelium discoideum GN=DDB_G0271670 PE=4 SV=1
Unigene3292_Ex-zai-2	sp|A4IFA3|GT2D2_BOVIN	47.06	34	18	0	3	104	717	750	3e-08	38.5	General transcription factor II-I repeat domain-containing protein 2 OS=Bos taurus GN=GTF2IRD2 PE=2 SV=1
Unigene3301_Ex-zai-2	sp|O75140|DEPD5_HUMAN	51.05	143	68	4	426	4	8	145	1e-32	139	DEP domain-containing protein 5 OS=Homo sapiens GN=DEPDC5 PE=2 SV=1
Unigene3302_Ex-zai-2	sp|P31430|DPEP1_RAT	57.14	35	15	0	107	3	191	225	2e-10	47.4	Dipeptidase 1 OS=Rattus norvegicus GN=Dpep1 PE=2 SV=2
Unigene3312_Ex-zai-2	sp|Q7M732|RTL1_MOUSE	58.33	48	20	0	108	251	1375	1422	4e-16	61.2	Retrotransposon-like protein 1 OS=Mus musculus GN=Rtl1 PE=2 SV=1
Unigene3314_Ex-zai-2	sp|Q8WN22|PRKDC_CANFA	30.10	103	67	4	136	429	2104	2203	2e-06	52.4	DNA-dependent protein kinase catalytic subunit OS=Canis familiaris GN=PRKDC PE=2 SV=1
Unigene3316_Ex-zai-2	sp|P00347|HMDH_CRIGR	32.19	146	81	5	501	118	223	367	1e-13	75.9	3-hydroxy-3-methylglutaryl-coenzyme A reductase OS=Cricetulus griseus GN=HMGCR PE=3 SV=1
Unigene3318_Ex-zai-2	sp|Q5M7E1|CLVS1_XENLA	45.45	110	59	2	266	592	15	115	2e-17	89.4	Clavesin-1 OS=Xenopus laevis GN=clvs1 PE=2 SV=1
Unigene3324_Ex-zai-2	sp|P0CS14|DDI1_CRYNJ	31.72	145	97	3	6	434	306	433	1e-06	52.0	DNA damage-inducible protein 1 OS=Cryptococcus neoformans var. neoformans serotype D (strain JEC21 / ATCC MYA-565) GN=DDI1 PE=3 SV=1
Unigene3344_Ex-zai-2	sp|Q8IIG7|YPF05_PLAF7	27.10	155	104	4	514	77	535	688	1e-10	66.2	Uncharacterized protein PF11_0207 OS=Plasmodium falciparum (isolate 3D7) GN=PF11_0207 PE=4 SV=2
Unigene3359_Ex-zai-2	sp|P13728|SGS3_DROYA	31.91	141	87	3	12	407	48	185	6e-08	56.2	Salivary glue protein Sgs-3 OS=Drosophila yakuba GN=Sgs3 PE=2 SV=3
Unigene3363_Ex-zai-2	sp|Q28181|CNGB1_BOVIN	52.63	57	25	2	6	170	392	446	2e-06	51.6	Cyclic nucleotide-gated cation channel beta-1 OS=Bos taurus GN=CNGB1 PE=1 SV=1
Unigene3367_Ex-zai-2	sp|Q52KI8|SRRM1_MOUSE	25.56	223	166	6	669	1	145	349	3e-06	52.8	Serine/arginine repetitive matrix protein 1 OS=Mus musculus GN=Srrm1 PE=1 SV=2
Unigene3372_Ex-zai-2	sp|B0JZG0|S23A2_XENTR	46.58	73	39	0	5	223	266	338	4e-16	83.6	Solute carrier family 23 member 2 OS=Xenopus tropicalis GN=slc23a2 PE=2 SV=1
Unigene3375_Ex-zai-2	sp|O33752|Y175_SYNP2	55.38	65	28	1	123	314	13	77	8e-12	69.3	Uncharacterized protein SYNPCC7002_A0175 OS=Synechococcus sp. (strain ATCC 27264 / PCC 7002 / PR-6) GN=SYNPCC7002_A0175 PE=4 SV=1
Unigene3377_Ex-zai-2	sp|P20730|CHHB2_BOMMO	38.96	77	39	2	53	259	86	162	4e-09	60.1	Chorion class high-cysteine HCB protein 13 OS=Bombyx mori PE=3 SV=1
Unigene3380_Ex-zai-2	sp|B2D0J5|EST6_APIME	44.51	182	100	2	543	1	59	239	2e-39	161	Venom carboxylesterase-6 OS=Apis mellifera PE=2 SV=1
Unigene3386_Ex-zai-2	sp|Q9H788|SH24A_HUMAN	44.90	147	73	3	408	824	1	144	1e-22	108	SH2 domain-containing protein 4A OS=Homo sapiens GN=SH2D4A PE=1 SV=1
Unigene3388_Ex-zai-2	sp|Q10MX1|P2C32_ORYSJ	65.71	35	12	0	3	107	338	372	1e-07	53.5	Probable protein phosphatase 2C 32 OS=Oryza sativa subsp. japonica GN=Os03g0292100 PE=2 SV=1
Unigene3399_Ex-zai-2	sp|Q5FY69|SC5AA_PIG	45.00	60	33	2	116	295	219	273	2e-09	61.2	Sodium/glucose cotransporter 5 OS=Sus scrofa GN=SLC5A10 PE=2 SV=1
Unigene3408_Ex-zai-2	sp|Q52KV5|LEO1_XENLA	51.81	83	38	2	393	151	588	669	1e-15	81.6	RNA polymerase-associated protein LEO1 OS=Xenopus laevis GN=leo1 PE=2 SV=1
Unigene3413_Ex-zai-2	sp|Q8BZQ7|ANC2_MOUSE	51.74	172	78	5	1	501	439	606	5e-37	153	Anaphase-promoting complex subunit 2 OS=Mus musculus GN=Anapc2 PE=1 SV=2
Unigene3416_Ex-zai-2	sp|Q9CQ04|OGFD2_MOUSE	44.97	189	98	3	1	549	148	335	9e-43	172	2-oxoglutarate and iron-dependent oxygenase domain-containing protein 2 OS=Mus musculus GN=Ogfod2 PE=2 SV=1
Unigene3422_Ex-zai-2	sp|Q761V0|SC6A5_MOUSE	43.86	228	127	7	1	681	220	431	4e-42	171	Sodium- and chloride-dependent glycine transporter 2 OS=Mus musculus GN=Slc6a5 PE=2 SV=1
Unigene3424_Ex-zai-2	sp|Q02817|MUC2_HUMAN	42.86	182	96	7	1	522	1577	1743	1e-26	119	Mucin-2 OS=Homo sapiens GN=MUC2 PE=1 SV=2
Unigene3430_Ex-zai-2	sp|P35666|GPXC_WUCBA	71.88	32	9	1	13	108	97	127	5e-15	51.6	Cuticular glutathione peroxidase OS=Wuchereria bancrofti PE=2 SV=1
Unigene3438_Ex-zai-2	sp|P15145|AMPN_PIG	51.26	277	130	2	110	925	275	551	1e-81	303	Aminopeptidase N OS=Sus scrofa GN=ANPEP PE=1 SV=3
Unigene3453_Ex-zai-2	sp|Q55F37|SRFC_DICDI	30.91	110	55	3	791	1057	914	1023	3e-06	53.9	Serum factor response C OS=Dictyostelium discoideum GN=srfC PE=3 SV=1
Unigene3455_Ex-zai-2	sp|B5XGE7|TPC2L_SALSA	61.98	121	46	0	748	386	2	122	3e-40	165	Trafficking protein particle complex subunit 2-like protein OS=Salmo salar GN=trappc2l PE=2 SV=1
Unigene3459_Ex-zai-2	sp|Q9ES03|TBX20_MOUSE	72.22	36	10	0	1	108	117	152	1e-19	57.8	T-box transcription factor TBX20 OS=Mus musculus GN=Tbx20 PE=2 SV=3
Unigene3460_Ex-zai-2	sp|Q13136|LIPA1_HUMAN	66.41	387	124	7	3572	2430	775	1139	6e-135	483	Liprin-alpha-1 OS=Homo sapiens GN=PPFIA1 PE=1 SV=1
Unigene3464_Ex-zai-2	sp|P54813|YME1_CAEEL	60.49	491	179	5	1493	66	202	691	1e-165	583	ATP-dependent zinc metalloprotease YME1 homolog OS=Caenorhabditis elegans GN=ymel-1 PE=2 SV=2
Unigene3470_Ex-zai-2	sp|Q54SF9|MHCKD_DICDI	20.22	267	186	6	154	873	672	937	2e-09	63.9	Myosin heavy chain kinase D OS=Dictyostelium discoideum GN=mhkD PE=3 SV=1
Unigene3476_Ex-zai-2	sp|Q55FI4|NOP58_DICDI	25.51	98	73	1	297	4	533	627	1e-06	52.0	Nucleolar protein 58 OS=Dictyostelium discoideum GN=nop58 PE=3 SV=1
Unigene3479_Ex-zai-2	sp|Q9Y3R0|GRIP1_HUMAN	47.28	184	88	4	525	1	498	681	5e-40	163	Glutamate receptor-interacting protein 1 OS=Homo sapiens GN=GRIP1 PE=1 SV=3
Unigene3483_Ex-zai-2	sp|Q96NH3|BROMI_HUMAN	32.00	75	49	2	5	223	255	327	4e-06	50.1	Protein broad-minded OS=Homo sapiens GN=BROMI PE=2 SV=4
Unigene3484_Ex-zai-2	sp|P05142|PRH1_MOUSE	40.59	101	54	2	389	105	56	156	4e-10	63.5	Proline-rich protein HaeIII subfamily 1 OS=Mus musculus GN=Prh1 PE=2 SV=2
Unigene3485_Ex-zai-2	sp|Q6VY07|PACS1_HUMAN	54.19	203	91	3	430	1032	98	293	6e-52	205	Phosphofurin acidic cluster sorting protein 1 OS=Homo sapiens GN=PACS1 PE=1 SV=2
Unigene3487_Ex-zai-2	sp|Q54XG7|DIMA_DICDI	56.10	82	33	2	249	13	212	293	2e-14	78.2	Basic-leucine zipper transcription factor A OS=Dictyostelium discoideum GN=dimA PE=1 SV=2
Unigene3492_Ex-zai-2	sp|Q9Y6V0|PCLO_HUMAN	38.83	103	60	3	509	210	2272	2368	4e-10	64.7	Protein piccolo OS=Homo sapiens GN=PCLO PE=1 SV=4
Unigene3498_Ex-zai-2	sp|O88902|PTN23_RAT	41.18	119	65	5	4	345	795	910	4e-13	73.6	Tyrosine-protein phosphatase non-receptor type 23 (Fragment) OS=Rattus norvegicus GN=Ptpn23 PE=1 SV=2
Unigene3499_Ex-zai-2	sp|Q869E1|DNLI1_DICDI	33.88	121	79	3	4	363	68	181	3e-09	60.8	DNA ligase 1 OS=Dictyostelium discoideum GN=lig1 PE=3 SV=1
Unigene3507_Ex-zai-2	sp|Q66JG3|SYEM_XENTR	58.02	131	55	1	395	3	28	153	4e-38	156	Probable glutamate--tRNA ligase, mitochondrial OS=Xenopus tropicalis GN=ears2 PE=2 SV=1
Unigene3523_Ex-zai-2	sp|C1B313|IF2_RHOOB	34.72	144	90	5	1	420	62	197	2e-11	67.8	Translation initiation factor IF-2 OS=Rhodococcus opacus (strain B4) GN=infB PE=3 SV=1
Unigene3526_Ex-zai-2	sp|P97412|LYST_MOUSE	43.52	108	60	1	135	455	3671	3778	6e-25	97.8	Lysosomal-trafficking regulator OS=Mus musculus GN=Lyst PE=1 SV=1
Unigene3530_Ex-zai-2	sp|Q69566|U88_HHV6U	62.38	101	38	0	325	23	182	282	1e-39	161	Uncharacterized protein U88 OS=Human herpesvirus 6A (strain Uganda-1102) GN=U88 PE=4 SV=1
Unigene3533_Ex-zai-2	sp|Q1LWL6|GSE1_DANRE	54.00	50	23	0	150	1	314	363	4e-08	57.0	Genetic suppressor element 1 OS=Danio rerio GN=gse1 PE=4 SV=1
Unigene3549_Ex-zai-2	sp|Q9V7U0|RESIL_DROME	50.00	66	33	1	139	336	342	406	9e-11	65.9	Pro-resilin OS=Drosophila melanogaster GN=resilin PE=1 SV=1
Unigene3552_Ex-zai-2	sp|P38996|NAB3_YEAST	29.72	212	132	6	1170	586	600	793	4e-10	67.0	Nuclear polyadenylated RNA-binding protein 3 OS=Saccharomyces cerevisiae (strain ATCC 204508 / S288c) GN=NAB3 PE=1 SV=1
Unigene3555_Ex-zai-2	sp|Q9NRA2|S17A5_HUMAN	34.51	142	93	2	553	128	38	157	6e-18	71.6	Sialin OS=Homo sapiens GN=SLC17A5 PE=1 SV=2
Unigene3557_Ex-zai-2	sp|Q9I7M2|GTPBA_DROME	53.74	147	65	3	115	546	207	349	1e-47	150	GTP-binding protein 10 homolog OS=Drosophila melanogaster GN=CG10628 PE=2 SV=2
Unigene3560_Ex-zai-2	sp|Q90ZY4|SBK1_DANRE	43.66	213	119	1	753	118	23	235	7e-51	189	Serine/threonine-protein kinase SBK1 OS=Danio rerio GN=sbk1 PE=1 SV=1
Unigene3565_Ex-zai-2	sp|Q66PY1|SCUB3_MOUSE	45.59	136	69	5	467	75	221	351	3e-26	117	Signal peptide, CUB and EGF-like domain-containing protein 3 OS=Mus musculus GN=Scube3 PE=1 SV=1
Unigene3567_Ex-zai-2	sp|Q5IS61|OPCM_PANTR	30.18	275	184	7	1789	989	46	311	3e-26	120	Opioid-binding protein/cell adhesion molecule OS=Pan troglodytes GN=OPCML PE=2 SV=1
Unigene3576_Ex-zai-2	sp|Q95JC9|PRP_PIG	48.03	127	54	7	345	1	302	420	2e-18	91.7	Basic proline-rich protein OS=Sus scrofa PE=1 SV=2
Unigene3580_Ex-zai-2	sp|Q86WA6|BPHL_HUMAN	49.65	143	72	0	521	93	126	268	1e-36	152	Valacyclovir hydrolase OS=Homo sapiens GN=BPHL PE=1 SV=1
Unigene3584_Ex-zai-2	sp|Q865R1|PAOX_BOVIN	30.40	454	283	14	4	1266	50	498	2e-43	177	Peroxisomal N(1)-acetyl-spermine/spermidine oxidase OS=Bos taurus GN=PAOX PE=1 SV=3
Unigene3596_Ex-zai-2	sp|Q9VFB7|TPC10_DROME	45.83	72	39	2	6	221	1081	1138	1e-09	61.6	Trafficking protein particle complex subunit 10 OS=Drosophila melanogaster GN=CG6623 PE=2 SV=1
Unigene3600_Ex-zai-2	sp|Q8N2M8|CLASR_HUMAN	40.30	201	90	7	140	652	238	437	2e-25	112	CLK4-associating serine/arginine rich protein OS=Homo sapiens GN=CLASRP PE=1 SV=4
Unigene3601_Ex-zai-2	sp|Q8MS27|RM35_DROME	53.33	120	56	2	278	637	60	174	6e-29	127	39S ribosomal protein L35, mitochondrial OS=Drosophila melanogaster GN=mRpL35 PE=1 SV=1
Unigene3618_Ex-zai-2	sp|Q69566|U88_HHV6U	45.59	68	37	0	258	55	235	302	2e-14	77.8	Uncharacterized protein U88 OS=Human herpesvirus 6A (strain Uganda-1102) GN=U88 PE=4 SV=1
Unigene3627_Ex-zai-2	sp|Q8WPJ2|MANA_MYTED	42.67	225	126	4	146	811	60	281	3e-49	187	Mannan endo-1,4-beta-mannosidase OS=Mytilus edulis PE=1 SV=1
Unigene3630_Ex-zai-2	sp|Q54R95|Y3337_DICDI	32.98	94	52	1	13	261	423	516	4e-09	60.1	Probable serine/threonine-protein kinase DDB_G0283337 OS=Dictyostelium discoideum GN=DDB_G0283337 PE=3 SV=1
Unigene3633_Ex-zai-2	sp|Q9V7U0|RESIL_DROME	46.97	66	30	3	132	314	342	406	3e-07	54.3	Pro-resilin OS=Drosophila melanogaster GN=resilin PE=1 SV=1
Unigene3635_Ex-zai-2	sp|O54889|RPA1_RAT	38.66	269	151	8	2	766	1216	1469	6e-37	154	DNA-directed RNA polymerase I subunit RPA1 OS=Rattus norvegicus GN=Polr1a PE=1 SV=1
Unigene3643_Ex-zai-2	sp|P13709|FSH_DROME	64.00	50	11	2	34	162	1990	2036	5e-07	53.1	Homeotic protein female sterile OS=Drosophila melanogaster GN=fs(1)h PE=1 SV=2
Unigene3652_Ex-zai-2	sp|Q69566|U88_HHV6U	57.63	59	23	4	10	180	224	274	4e-11	67.0	Uncharacterized protein U88 OS=Human herpesvirus 6A (strain Uganda-1102) GN=U88 PE=4 SV=1
Unigene3653_Ex-zai-2	sp|P13595|NCAM1_MOUSE	23.67	245	176	6	27	728	206	403	4e-09	63.5	Neural cell adhesion molecule 1 OS=Mus musculus GN=Ncam1 PE=1 SV=3
Unigene3655_Ex-zai-2	sp|O48809|LRX2_ARATH	40.00	110	55	4	297	1	384	483	3e-10	63.9	Leucine-rich repeat extensin-like protein 2 OS=Arabidopsis thaliana GN=LRX2 PE=1 SV=1
Unigene3665_Ex-zai-2	sp|P02707|LECH_CHICK	29.92	127	89	5	536	156	89	204	2e-08	59.7	Hepatic lectin OS=Gallus gallus PE=1 SV=1
Unigene3669_Ex-zai-2	sp|Q99055|LAC4_TRAVI	32.47	539	351	20	1753	176	40	488	4e-57	223	Laccase-4 OS=Trametes villosa GN=LCC4 PE=3 SV=1
Unigene3671_Ex-zai-2	sp|Q58DN3|TSN17_BOVIN	57.75	71	27	2	408	205	203	270	1e-13	75.1	Tetraspanin-17 OS=Bos taurus GN=TSPAN17 PE=2 SV=1
Unigene3672_Ex-zai-2	sp|P74615|Y1483_SYNY3	41.27	63	35	2	377	195	65	126	6e-09	51.2	Uncharacterized protein sll1483 OS=Synechocystis sp. (strain PCC 6803 / Kazusa) GN=sll1483 PE=4 SV=1
Unigene3677_Ex-zai-2	sp|Q5BJS0|DHX30_RAT	41.56	77	42	3	222	1	860	932	5e-07	53.1	Putative ATP-dependent RNA helicase DHX30 OS=Rattus norvegicus GN=Dhx30 PE=2 SV=1
Unigene3685_Ex-zai-2	sp|Q9FPQ6|GP1_CHLRE	33.57	140	80	3	416	36	250	383	3e-11	68.2	Vegetative cell wall protein gp1 OS=Chlamydomonas reinhardtii GN=GP1 PE=2 SV=1
Unigene3688_Ex-zai-2	sp|Q66I08|OSTA_DANRE	34.67	75	49	0	374	150	74	148	9e-07	52.4	Organic solute transporter subunit alpha OS=Danio rerio GN=osta PE=2 SV=1
Unigene3701_Ex-zai-2	sp|Q16W24|PLK4_AEDAE	37.61	109	61	4	352	47	225	323	6e-09	59.7	Serine/threonine-protein kinase PLK4 OS=Aedes aegypti GN=SAK PE=3 SV=1
Unigene3704_Ex-zai-2	sp|Q9EQJ0|TPC1_MOUSE	34.23	111	69	2	325	5	235	340	3e-11	67.4	Two pore calcium channel protein 1 OS=Mus musculus GN=Tpcn1 PE=2 SV=1
Unigene3708_Ex-zai-2	sp|Q82K53|IF2_STRAW	37.00	100	40	3	1	231	328	427	2e-06	51.2	Translation initiation factor IF-2 OS=Streptomyces avermitilis GN=infB PE=3 SV=1
Unigene3710_Ex-zai-2	sp|Q06666|T2_MOUSE	45.24	84	41	2	26	262	21	98	3e-07	53.9	Octapeptide-repeat protein T2 OS=Mus musculus GN=Srst PE=2 SV=1
Unigene3712_Ex-zai-2	sp|P28166|ZFH1_DROME	48.08	52	27	1	2	157	364	409	6e-08	56.2	Zinc finger protein 1 OS=Drosophila melanogaster GN=zfh1 PE=1 SV=2
Unigene3716_Ex-zai-2	sp|P04929|HRPX_PLALO	33.62	116	71	5	195	524	150	249	4e-12	71.2	Histidine-rich glycoprotein OS=Plasmodium lophurae PE=4 SV=1
Unigene3717_Ex-zai-2	sp|Q54SH2|GNT13_DICDI	28.68	129	92	2	389	3	329	444	4e-12	70.5	Glycosyltransferase-like protein gnt13 OS=Dictyostelium discoideum GN=gnt13 PE=2 SV=1
Unigene3721_Ex-zai-2	sp|Q6NYE4|ALKMO_DANRE	52.74	201	90	3	7	594	115	312	1e-59	229	Alkylglycerol monooxygenase OS=Danio rerio GN=agmo PE=2 SV=1
Unigene3723_Ex-zai-2	sp|Q8CC12|CDAN1_MOUSE	39.34	183	103	3	90	614	287	467	7e-29	127	Codanin-1 OS=Mus musculus GN=Cdan1 PE=2 SV=2
Unigene3728_Ex-zai-2	sp|Q9ULL5|PRR12_HUMAN	46.58	73	39	2	412	194	636	700	2e-09	61.2	Proline-rich protein 12 OS=Homo sapiens GN=PRR12 PE=1 SV=2
Unigene3736_Ex-zai-2	sp|Q8CE47|MFSD7_MOUSE	30.99	171	111	2	14	505	71	232	9e-24	87.0	Major facilitator superfamily domain-containing protein 7 OS=Mus musculus GN=Mfsd7 PE=2 SV=1
Unigene3743_Ex-zai-2	sp|O43895|XPP2_HUMAN	50.00	86	38	2	4	246	77	160	9e-27	85.9	Xaa-Pro aminopeptidase 2 OS=Homo sapiens GN=XPNPEP2 PE=1 SV=3
Unigene3744_Ex-zai-2	sp|Q69566|U88_HHV6U	44.07	59	30	1	182	15	145	203	4e-09	60.1	Uncharacterized protein U88 OS=Human herpesvirus 6A (strain Uganda-1102) GN=U88 PE=4 SV=1
Unigene3745_Ex-zai-2	sp|P11717|MPRI_HUMAN	30.75	1135	726	43	295	3519	807	1893	1e-132	475	Cation-independent mannose-6-phosphate receptor OS=Homo sapiens GN=IGF2R PE=1 SV=3
Unigene3746_Ex-zai-2	sp|Q6PCX9|TRI37_MOUSE	82.01	139	25	0	6	422	100	238	3e-63	239	E3 ubiquitin-protein ligase TRIM37 OS=Mus musculus GN=Trim37 PE=2 SV=1
Unigene3748_Ex-zai-2	sp|Q9NX36|DJC28_HUMAN	38.41	328	202	4	58	1041	22	326	3e-63	242	DnaJ homolog subfamily C member 28 OS=Homo sapiens GN=DNAJC28 PE=1 SV=2
Unigene3751_Ex-zai-2	sp|A0JPQ8|ALKMO_RAT	52.17	92	39	4	262	2	105	194	9e-18	89.0	Alkylglycerol monooxygenase OS=Rattus norvegicus GN=Agmo PE=2 SV=1
Unigene3753_Ex-zai-2	sp|P80096|HCYC_PANIN	69.09	55	17	0	288	124	592	646	2e-17	87.4	Hemocyanin C chain OS=Panulirus interruptus PE=1 SV=1
Unigene3754_Ex-zai-2	sp|P36044|MNN4_YEAST	32.76	116	78	1	373	26	1035	1148	2e-15	80.9	Protein MNN4 OS=Saccharomyces cerevisiae (strain ATCC 204508 / S288c) GN=MNN4 PE=2 SV=2
Unigene3756_Ex-zai-2	sp|O88763|PK3C3_RAT	68.09	47	14	1	139	2	159	205	6e-16	64.7	Phosphatidylinositol 3-kinase catalytic subunit type 3 OS=Rattus norvegicus GN=Pik3c3 PE=2 SV=1
Unigene3757_Ex-zai-2	sp|Q28181|CNGB1_BOVIN	38.00	150	89	7	822	385	332	468	5e-12	72.0	Cyclic nucleotide-gated cation channel beta-1 OS=Bos taurus GN=CNGB1 PE=1 SV=1
Unigene3765_Ex-zai-2	sp|Q5REV5|ACSM3_PONAB	51.11	90	42	1	7	270	394	483	8e-21	99.0	Acyl-coenzyme A synthetase ACSM3, mitochondrial OS=Pongo abelii GN=ACSM3 PE=2 SV=1
Unigene3766_Ex-zai-2	sp|Q9AKJ0|RICKA_RICRI	100.00	10	0	0	110	81	318	327	7e-09	30.4	Arp2/3 complex-activating protein rickA OS=Rickettsia rickettsii GN=rickA PE=3 SV=1
Unigene3768_Ex-zai-2	sp|Q69566|U88_HHV6U	51.02	49	24	0	165	19	215	263	2e-09	61.2	Uncharacterized protein U88 OS=Human herpesvirus 6A (strain Uganda-1102) GN=U88 PE=4 SV=1
Unigene3774_Ex-zai-2	sp|Q92804|RBP56_HUMAN	44.33	194	93	9	754	218	386	574	2e-24	113	TATA-binding protein-associated factor 2N OS=Homo sapiens GN=TAF15 PE=1 SV=1
Unigene3779_Ex-zai-2	sp|Q7M732|RTL1_MOUSE	45.38	119	65	1	36	392	1302	1416	2e-18	91.3	Retrotransposon-like protein 1 OS=Mus musculus GN=Rtl1 PE=2 SV=1
Unigene3780_Ex-zai-2	sp|Q964T2|CP9E2_BLAGE	32.47	77	48	2	259	41	31	107	9e-07	52.4	Cytochrome P450 9e2 OS=Blattella germanica GN=CYP9E2 PE=2 SV=1
Unigene3785_Ex-zai-2	sp|P38898|YH17_YEAST	48.08	52	25	2	228	377	23	73	6e-06	50.1	Putative uncharacterized protein YHR217C OS=Saccharomyces cerevisiae (strain ATCC 204508 / S288c) GN=YHR217C PE=5 SV=1
Unigene3790_Ex-zai-2	sp|P43125|RDGB_DROME	85.71	35	5	0	107	3	1	35	2e-10	64.3	Protein retinal degeneration B OS=Drosophila melanogaster GN=rdgB PE=1 SV=2
Unigene3796_Ex-zai-2	sp|Q9NZW4|DSPP_HUMAN	23.86	528	383	8	1656	130	550	1053	2e-23	107	Dentin sialophosphoprotein OS=Homo sapiens GN=DSPP PE=1 SV=2
Unigene3798_Ex-zai-2	sp|Q6TEC1|NUD16_XENLA	52.11	71	34	0	259	47	137	207	7e-12	69.3	U8 snoRNA-decapping enzyme OS=Xenopus laevis GN=nudt16 PE=1 SV=1
Unigene3801_Ex-zai-2	sp|O94317|YH5D_SCHPO	56.63	83	32	1	271	35	215	297	4e-11	69.7	Uncharacterized serine-rich protein C215.13 OS=Schizosaccharomyces pombe (strain 972 / ATCC 24843) GN=SPBC215.13 PE=1 SV=1
Unigene3805_Ex-zai-2	sp|Q99MX7|CECR6_MOUSE	76.92	13	3	0	118	156	163	175	1e-06	36.2	Cat eye syndrome critical region protein 6 homolog OS=Mus musculus GN=Cecr6 PE=1 SV=1
Unigene3811_Ex-zai-2	sp|Q54PM6|Y8605_DICDI	34.62	104	68	1	250	561	1070	1169	2e-06	52.8	Uncharacterized protein DDB_G0284459 OS=Dictyostelium discoideum GN=DDB_G0284459 PE=4 SV=1
Unigene3812_Ex-zai-2	sp|Q290N5|PTK7_DROPS	44.64	56	31	0	13	180	796	851	3e-06	50.8	Tyrosine-protein kinase-like otk OS=Drosophila pseudoobscura pseudoobscura GN=otk PE=3 SV=2
Unigene3814_Ex-zai-2	sp|Q69566|U88_HHV6U	54.55	55	23	1	4	162	177	231	3e-12	70.5	Uncharacterized protein U88 OS=Human herpesvirus 6A (strain Uganda-1102) GN=U88 PE=4 SV=1
Unigene3819_Ex-zai-2	sp|P10787|HCYB_PANIN	69.06	139	39	1	3	407	262	400	1e-52	204	Hemocyanin B chain OS=Panulirus interruptus PE=1 SV=1
Unigene3822_Ex-zai-2	sp|O36415|VP65_ALHV1	37.14	70	44	0	31	240	109	178	7e-07	52.8	Capsid protein VP65 OS=Alcelaphine herpesvirus 1 (strain C500) GN=65 PE=4 SV=1
Unigene3830_Ex-zai-2	sp|P07207|NOTCH_DROME	64.20	176	63	0	1406	879	631	806	0.0	284	Neurogenic locus Notch protein OS=Drosophila melanogaster GN=N PE=1 SV=3
Unigene3837_Ex-zai-2	sp|O15397|IPO8_HUMAN	53.38	148	68	1	441	1	667	814	4e-41	166	Importin-8 OS=Homo sapiens GN=IPO8 PE=1 SV=2
Unigene3841_Ex-zai-2	sp|Q9VLC0|VPS54_DROME	71.88	32	9	0	45	140	63	94	6e-08	56.2	Vacuolar protein sorting-associated protein 54 OS=Drosophila melanogaster GN=scat PE=1 SV=1
Unigene3857_Ex-zai-2	sp|Q54WV0|NFYB_DICDI	33.33	51	34	0	374	526	254	304	3e-09	42.4	Nuclear transcription factor Y subunit beta OS=Dictyostelium discoideum GN=nfyB PE=3 SV=1
Unigene3864_Ex-zai-2	sp|Q9XT77|SC5A6_RABIT	45.52	145	76	2	145	570	435	574	2e-22	107	Sodium-dependent multivitamin transporter OS=Oryctolagus cuniculus GN=SLC5A6 PE=2 SV=1
Unigene3867_Ex-zai-2	sp|Q6ZQP7|YV021_HUMAN	31.06	264	173	11	767	3	43	270	1e-11	70.5	Uncharacterized protein LOC284861 OS=Homo sapiens PE=2 SV=1
Unigene3870_Ex-zai-2	sp|O95677|EYA4_HUMAN	71.16	215	62	0	138	782	422	636	1e-98	325	Eyes absent homolog 4 OS=Homo sapiens GN=EYA4 PE=1 SV=2
Unigene3871_Ex-zai-2	sp|Q55F68|CYAD_DICDI	27.56	156	111	2	467	6	1859	2013	8e-14	76.3	Adenylate cyclase, terminal-differentiation specific OS=Dictyostelium discoideum GN=acrA PE=1 SV=1
Unigene3877_Ex-zai-2	sp|Q5EA65|GPT_BOVIN	54.94	162	72	2	203	685	6	166	9e-42	170	UDP-N-acetylglucosamine--dolichyl-phosphate N-acetylglucosaminephosphotransferase OS=Bos taurus GN=DPAGT1 PE=2 SV=1
Unigene3882_Ex-zai-2	sp|Q9IB61|BLCAP_DANRE	59.62	52	21	0	122	277	21	72	3e-14	67.0	Bladder cancer-associated protein OS=Danio rerio GN=blcap PE=2 SV=1
Unigene3894_Ex-zai-2	sp|Q642P2|DOP2_XENLA	54.76	42	19	0	235	110	1779	1820	7e-07	47.0	Protein dopey-2 OS=Xenopus laevis GN=dopey2 PE=2 SV=1
Unigene3902_Ex-zai-2	sp|Q4KM77|EI24_RAT	50.51	198	98	0	111	704	130	327	4e-50	199	Etoposide-induced protein 2.4 homolog OS=Rattus norvegicus GN=Ei24 PE=2 SV=1
Unigene3911_Ex-zai-2	sp|Q84ZL0|FH5_ORYSJ	44.87	78	41	2	231	4	1016	1090	3e-08	57.4	Formin-like protein 5 OS=Oryza sativa subsp. japonica GN=FH5 PE=2 SV=2
Unigene3920_Ex-zai-2	sp|P21997|SSGP_VOLCA	51.92	52	25	1	9	164	241	291	4e-08	57.0	Sulfated surface glycoprotein 185 OS=Volvox carteri PE=1 SV=1
Unigene3929_Ex-zai-2	sp|Q54VI5|Y6510_DICDI	66.67	27	9	0	83	3	137	163	9e-08	45.8	Uncharacterized protein DDB_G0280315 OS=Dictyostelium discoideum GN=DDB_G0280315 PE=4 SV=1
Unigene3930_Ex-zai-2	sp|P10039|TENA_CHICK	23.16	190	113	6	47	517	443	613	1e-06	53.9	Tenascin OS=Gallus gallus GN=TNC PE=1 SV=2
Unigene3935_Ex-zai-2	sp|Q295E6|SUV3_DROPS	78.82	85	18	0	257	3	323	407	1e-32	138	ATP-dependent RNA helicase SUV3 homolog, mitochondrial OS=Drosophila pseudoobscura pseudoobscura GN=GA22038 PE=3 SV=1
Unigene3938_Ex-zai-2	sp|Q8N573|OXR1_HUMAN	49.43	176	89	0	144	671	699	874	6e-48	191	Oxidation resistance protein 1 OS=Homo sapiens GN=OXR1 PE=1 SV=2
Unigene3942_Ex-zai-2	sp|Q54KD5|Y7399_DICDI	24.68	154	116	2	110	571	103	251	2e-06	52.4	P17/29C-like protein DDB_G0287399 OS=Dictyostelium discoideum GN=DDB_G0287399 PE=3 SV=1
Unigene3945_Ex-zai-2	sp|Q3T0G5|PROSC_BOVIN	55.03	169	76	1	945	439	7	173	1e-72	184	Proline synthase co-transcribed bacterial homolog protein OS=Bos taurus GN=PROSC PE=2 SV=1
Unigene3949_Ex-zai-2	sp|P12329|CB21_MAIZE	92.41	145	5	1	49	465	1	145	2e-73	274	Chlorophyll a-b binding protein 1, chloroplastic OS=Zea mays GN=CAB1 PE=3 SV=1
Unigene3950_Ex-zai-2	sp|P56817|BACE1_HUMAN	47.18	142	68	5	429	25	281	420	1e-25	116	Beta-secretase 1 OS=Homo sapiens GN=BACE1 PE=1 SV=2
Unigene3951_Ex-zai-2	sp|Q8BL97|SRSF7_MOUSE	43.75	96	49	1	160	432	53	148	1e-16	85.5	Serine/arginine-rich splicing factor 7 OS=Mus musculus GN=Srsf7 PE=1 SV=1
Unigene3960_Ex-zai-2	sp|Q8MP30|Y7791_DICDI	42.86	49	28	2	162	308	74	110	1e-07	55.1	Uncharacterized histidine-rich protein DDB_G0274557 OS=Dictyostelium discoideum GN=DDB_G0274557 PE=4 SV=1
Unigene3963_Ex-zai-2	sp|Q8TF62|AT8B4_HUMAN	55.22	67	30	2	782	582	1095	1155	2e-09	63.5	Probable phospholipid-transporting ATPase IM OS=Homo sapiens GN=ATP8B4 PE=2 SV=3
Unigene3965_Ex-zai-2	sp|Q6DG38|GPAT3_DANRE	50.00	232	113	2	689	3	146	377	4e-62	238	Glycerol-3-phosphate acyltransferase 3 OS=Danio rerio GN=agpat9 PE=2 SV=1
Unigene3968_Ex-zai-2	sp|P09789|GRP1_PETHY	71.15	52	12	1	1	147	67	118	2e-27	74.7	Glycine-rich cell wall structural protein 1 OS=Petunia hybrida GN=GRP-1 PE=1 SV=1
Unigene3972_Ex-zai-2	sp|Q9VHA0|SCM_DROME	56.20	121	53	1	409	47	314	428	2e-31	134	Polycomb protein Scm OS=Drosophila melanogaster GN=Scm PE=1 SV=2
Unigene3974_Ex-zai-2	sp|P0C6U3|R1A_CVHN1	29.94	177	113	5	178	675	925	1097	1e-08	60.1	Replicase polyprotein 1a OS=Human coronavirus HKU1 (isolate N1) GN=1a PE=1 SV=1
Unigene3975_Ex-zai-2	sp|Q9Z1P2|ACTN1_RAT	44.33	97	54	0	447	737	29	125	3e-16	85.9	Alpha-actinin-1 OS=Rattus norvegicus GN=Actn1 PE=1 SV=1
Unigene3976_Ex-zai-2	sp|A6TFW3|PHNX_KLEP7	51.43	35	17	0	103	207	101	135	4e-09	45.8	Phosphonoacetaldehyde hydrolase OS=Klebsiella pneumoniae subsp. pneumoniae (strain ATCC 700721 / MGH 78578) GN=phnX PE=3 SV=1
Unigene3981_Ex-zai-2	sp|Q6AXZ3|P2R3C_RAT	79.41	34	7	0	6	107	380	413	8e-16	61.6	Serine/threonine-protein phosphatase 2A regulatory subunit B'' subunit gamma OS=Rattus norvegicus GN=Ppp2r3c PE=2 SV=1
Unigene3982_Ex-zai-2	sp|Q60GF7|PIGX_RAT	33.33	111	70	4	221	541	42	148	4e-07	54.7	Phosphatidylinositol-glycan biosynthesis class X protein OS=Rattus norvegicus GN=Pigx PE=1 SV=2
Unigene3985_Ex-zai-2	sp|Q75JC9|Y8484_DICDI	39.25	186	113	0	907	350	187	372	5e-14	79.0	Uncharacterized protein DDB_G0271670 OS=Dictyostelium discoideum GN=DDB_G0271670 PE=4 SV=1
Unigene3989_Ex-zai-2	sp|Q9UFH2|DYH17_HUMAN	54.43	79	29	2	221	6	2578	2656	3e-15	80.5	Dynein heavy chain 17, axonemal OS=Homo sapiens GN=DNAH17 PE=2 SV=2
Unigene3999_Ex-zai-2	sp|Q7T6X1|YR610_MIMIV	44.78	67	36	3	34	231	175	238	6e-06	49.7	Uncharacterized protein R610 OS=Acanthamoeba polyphaga mimivirus GN=MIMI_R610 PE=1 SV=2
Unigene4002_Ex-zai-2	sp|P49310|GRP1_SINAL	81.63	49	9	0	149	3	38	86	1e-30	85.9	Glycine-rich RNA-binding protein GRP1A OS=Sinapis alba PE=2 SV=1
Unigene4006_Ex-zai-2	sp|P52429|DGKE_HUMAN	40.92	391	217	10	270	1400	35	416	5e-81	302	Diacylglycerol kinase epsilon OS=Homo sapiens GN=DGKE PE=2 SV=1
Unigene4007_Ex-zai-2	sp|P49881|ECR_BOMMO	67.39	46	15	0	94	231	387	432	4e-10	65.5	Ecdysone receptor OS=Bombyx mori GN=EcR PE=2 SV=1
Unigene4010_Ex-zai-2	sp|Q64303|PAK2_RAT	56.60	212	90	2	546	1175	175	378	6e-76	231	Serine/threonine-protein kinase PAK 2 OS=Rattus norvegicus GN=Pak2 PE=1 SV=1
Unigene4012_Ex-zai-2	sp|Q8NFZ0|FBX18_HUMAN	39.25	107	65	1	50	370	436	530	3e-16	84.0	F-box only protein 18 OS=Homo sapiens GN=FBXO18 PE=1 SV=2
Unigene4023_Ex-zai-2	sp|Q04960|DNJH_CUCSA	84.35	262	37	2	1	774	152	413	3e-123	441	DnaJ protein homolog OS=Cucumis sativus GN=DNAJ1 PE=2 SV=1
Unigene4026_Ex-zai-2	sp|Q01U81|SYL_SOLUE	62.30	61	23	0	293	111	425	485	4e-31	90.1	Leucine--tRNA ligase OS=Solibacter usitatus (strain Ellin6076) GN=leuS PE=3 SV=1
Unigene4032_Ex-zai-2	sp|Q9Y6V7|DDX49_HUMAN	48.95	143	72	2	2	427	186	326	1e-30	132	Probable ATP-dependent RNA helicase DDX49 OS=Homo sapiens GN=DDX49 PE=1 SV=1
Unigene4038_Ex-zai-2	sp|P31637|SC5A3_CANFA	51.39	72	35	0	94	309	465	536	3e-24	80.5	Sodium/myo-inositol cotransporter OS=Canis familiaris GN=SLC5A3 PE=2 SV=1
Unigene4045_Ex-zai-2	sp|P60954|NOL4_MOUSE	49.02	51	25	2	291	142	27	76	5e-07	53.1	Nucleolar protein 4 OS=Mus musculus GN=Nol4 PE=2 SV=2
Unigene4047_Ex-zai-2	sp|Q96BD0|SO4A1_HUMAN	51.72	87	42	2	16	276	206	283	4e-17	86.7	Solute carrier organic anion transporter family member 4A1 OS=Homo sapiens GN=SLCO4A1 PE=1 SV=2
Unigene4050_Ex-zai-2	sp|Q8K078|SO4A1_MOUSE	41.49	94	54	2	279	1	301	392	8e-13	72.4	Solute carrier organic anion transporter family member 4A1 OS=Mus musculus GN=Slco4a1 PE=1 SV=2
Unigene4051_Ex-zai-2	sp|Q8NHY2|RFWD2_HUMAN	34.15	123	78	2	171	530	80	194	3e-18	91.3	E3 ubiquitin-protein ligase RFWD2 OS=Homo sapiens GN=RFWD2 PE=1 SV=1
Unigene4052_Ex-zai-2	sp|Q8NB59|SYT14_HUMAN	77.14	70	16	0	125	334	486	555	2e-34	120	Synaptotagmin-14 OS=Homo sapiens GN=SYT14 PE=1 SV=2
Unigene4053_Ex-zai-2	sp|P79098|AMPN_BOVIN	35.35	215	132	5	632	9	37	249	8e-26	117	Aminopeptidase N OS=Bos taurus GN=ANPEP PE=2 SV=4
Unigene4054_Ex-zai-2	sp|Q9VW71|FAT2_DROME	35.16	91	55	1	2	262	380	470	3e-08	57.4	Fat-like cadherin-related tumor suppressor homolog OS=Drosophila melanogaster GN=kug PE=2 SV=2
Unigene4059_Ex-zai-2	sp|Q9C105|YKT4_SCHPO	26.79	530	378	13	1756	197	482	958	1e-16	88.6	Chitinase-like protein PB1E7.04c OS=Schizosaccharomyces pombe (strain 972 / ATCC 24843) GN=SPAPB1E7.04c PE=2 SV=1
Unigene4060_Ex-zai-2	sp|Q7Z6J6|FRMD5_HUMAN	51.85	27	13	0	23	103	275	301	1e-07	41.2	FERM domain-containing protein 5 OS=Homo sapiens GN=FRMD5 PE=2 SV=1
Unigene4061_Ex-zai-2	sp|Q75JC9|Y8484_DICDI	27.47	273	198	0	943	125	65	337	5e-16	85.5	Uncharacterized protein DDB_G0271670 OS=Dictyostelium discoideum GN=DDB_G0271670 PE=4 SV=1
Unigene4062_Ex-zai-2	sp|Q0VGW6|S12A9_XENLA	66.67	36	12	0	2	109	283	318	5e-10	57.0	Solute carrier family 12 member 9 OS=Xenopus laevis GN=slc12a9 PE=2 SV=1
Unigene4076_Ex-zai-2	sp|Q4VZL0|YCF1_CUCSA	43.66	71	40	1	240	28	625	690	3e-06	50.4	Putative membrane protein ycf1 OS=Cucumis sativus GN=ycf1-A PE=3 SV=2
Unigene4077_Ex-zai-2	sp|O10341|Y091_NPVOP	45.59	68	36	1	169	369	79	146	4e-10	64.3	Uncharacterized 29.3 kDa protein OS=Orgyia pseudotsugata multicapsid polyhedrosis virus GN=ORF92 PE=4 SV=1
Unigene4079_Ex-zai-2	sp|Q02817|MUC2_HUMAN	28.97	290	196	5	53	892	1376	1655	9e-17	87.8	Mucin-2 OS=Homo sapiens GN=MUC2 PE=1 SV=2
Unigene4080_Ex-zai-2	sp|Q52KI8|SRRM1_MOUSE	35.27	207	109	10	2	547	534	726	8e-11	67.8	Serine/arginine repetitive matrix protein 1 OS=Mus musculus GN=Srrm1 PE=1 SV=2
Unigene4082_Ex-zai-2	sp|Q64398|DGKH_MESAU	61.64	73	28	1	221	3	81	152	2e-18	91.3	Diacylglycerol kinase eta OS=Mesocricetus auratus GN=DGKH PE=2 SV=1
Unigene4083_Ex-zai-2	sp|P0C606|SGF29_RAT	55.47	247	103	1	542	1261	43	289	2e-72	273	SAGA-associated factor 29 homolog OS=Rattus norvegicus GN=Ccdc101 PE=1 SV=1
Unigene4084_Ex-zai-2	sp|Q9QX82|MUC24_RAT	50.00	52	25	2	234	82	145	195	6e-06	49.7	Sialomucin core protein 24 OS=Rattus norvegicus GN=Cd164 PE=1 SV=1
Unigene4093_Ex-zai-2	sp|Q16549|PCSK7_HUMAN	53.04	115	48	2	332	6	329	443	8e-27	119	Proprotein convertase subtilisin/kexin type 7 OS=Homo sapiens GN=PCSK7 PE=1 SV=2
Unigene4095_Ex-zai-2	sp|P48594|SPB4_HUMAN	51.28	39	19	0	2	118	166	204	8e-06	49.3	Serpin B4 OS=Homo sapiens GN=SERPINB4 PE=1 SV=2
Unigene4099_Ex-zai-2	sp|Q69566|U88_HHV6U	48.15	81	42	1	6	248	179	258	2e-14	77.8	Uncharacterized protein U88 OS=Human herpesvirus 6A (strain Uganda-1102) GN=U88 PE=4 SV=1
Unigene4102_Ex-zai-2	sp|Q55BV7|MYBW_DICDI	41.54	65	33	1	53	232	50	114	7e-09	59.3	Myb-like protein W OS=Dictyostelium discoideum GN=mybW PE=4 SV=1
Unigene4107_Ex-zai-2	sp|B4MEG2|NAAT1_DROVI	46.99	83	42	1	1	243	452	534	2e-16	84.7	Sodium-dependent nutrient amino acid transporter 1 OS=Drosophila virilis GN=NAAT1 PE=3 SV=1
Unigene4111_Ex-zai-2	sp|A8X3A7|PAT2_CAEBR	43.59	39	22	0	21	137	369	407	2e-08	48.5	Integrin alpha pat-2 OS=Caenorhabditis briggsae GN=pat-2 PE=3 SV=2
Unigene4120_Ex-zai-2	sp|Q9VKA4|Y1760_DROME	36.43	129	61	2	449	126	394	522	4e-28	95.1	Probable G-protein coupled receptor CG31760 OS=Drosophila melanogaster GN=CG31760 PE=1 SV=2
Unigene4131_Ex-zai-2	sp|P10708|CB12_SOLLC	93.00	100	7	0	141	440	130	229	3e-69	204	Chlorophyll a-b binding protein 7, chloroplastic OS=Solanum lycopersicum GN=CAB7 PE=3 SV=1
Unigene4136_Ex-zai-2	sp|B1AJZ9|FHAD1_HUMAN	23.56	191	131	4	120	647	277	462	1e-08	60.5	Forkhead-associated domain-containing protein 1 OS=Homo sapiens GN=FHAD1 PE=2 SV=2
Unigene4150_Ex-zai-2	sp|Q95KF7|CLVS2_MACFA	46.15	117	58	1	1	336	179	295	4e-23	109	Clavesin-2 OS=Macaca fascicularis GN=CLVS2 PE=2 SV=2
Unigene4159_Ex-zai-2	sp|P22978|HS6B_DROME	39.74	78	47	0	236	3	14	91	1e-09	62.0	Heat shock protein 67B2 OS=Drosophila melanogaster GN=Hsp67Bb PE=2 SV=1
Unigene4163_Ex-zai-2	sp|Q13427|PPIG_HUMAN	28.77	570	376	19	1	1620	216	698	1e-47	191	Peptidyl-prolyl cis-trans isomerase G OS=Homo sapiens GN=PPIG PE=1 SV=2
Unigene4172_Ex-zai-2	sp|Q6NUI6|CHADL_HUMAN	33.02	215	140	5	159	791	16	222	4e-20	99.0	Chondroadherin-like protein OS=Homo sapiens GN=CHADL PE=2 SV=2
Unigene4176_Ex-zai-2	sp|Q63540|ATX1_RAT	53.85	65	30	0	374	180	598	662	1e-14	78.6	Ataxin-1 OS=Rattus norvegicus GN=Atxn1 PE=2 SV=1
Unigene4185_Ex-zai-2	sp|Q15782|CH3L2_HUMAN	49.30	71	35	1	65	274	317	387	1e-13	75.5	Chitinase-3-like protein 2 OS=Homo sapiens GN=CHI3L2 PE=1 SV=1
Unigene4191_Ex-zai-2	sp|Q54R73|Y5465_DICDI	28.57	105	73	2	338	646	388	486	1e-06	53.5	Uncharacterized protein DDB_G0283357 OS=Dictyostelium discoideum GN=DDB_G0283357 PE=4 SV=1
Unigene4197_Ex-zai-2	sp|Q8N988|ZN557_HUMAN	27.91	172	122	6	99	608	271	421	2e-11	69.7	Zinc finger protein 557 OS=Homo sapiens GN=ZNF557 PE=2 SV=2
Unigene4203_Ex-zai-2	sp|A7RK30|QORL2_NEMVE	43.57	241	135	3	848	129	110	348	4e-55	195	Quinone oxidoreductase-like protein 2 homolog OS=Nematostella vectensis GN=v1g238856 PE=3 SV=1
Unigene4214_Ex-zai-2	sp|Q23834|AM4N_DROAN	75.00	40	10	0	120	1	379	418	3e-17	76.6	Alpha-amylase 4N OS=Drosophila ananassae GN=Amy4N PE=3 SV=2
Unigene4219_Ex-zai-2	sp|O57579|AMPN_CHICK	39.78	465	267	11	1397	42	279	729	2e-85	316	Aminopeptidase N OS=Gallus gallus GN=ANPEP PE=1 SV=1
Unigene4220_Ex-zai-2	sp|Q9ESK9|RBCC1_MOUSE	36.07	341	215	3	259	1272	272	612	5e-55	216	RB1-inducible coiled-coil protein 1 OS=Mus musculus GN=Rb1cc1 PE=1 SV=3
Unigene4224_Ex-zai-2	sp|Q8I5D2|ABRA_PLAF7	35.94	64	41	0	249	58	674	737	6e-06	49.7	101 kDa malaria antigen OS=Plasmodium falciparum (isolate 3D7) GN=ABRA PE=3 SV=1
Unigene4226_Ex-zai-2	sp|P67999|KS6B1_RAT	67.97	434	129	6	367	1638	26	453	2e-164	579	Ribosomal protein S6 kinase beta-1 OS=Rattus norvegicus GN=Rps6kb1 PE=1 SV=1
Unigene4246_Ex-zai-2	sp|O15072|ATS3_HUMAN	40.00	80	48	2	21	260	118	193	3e-06	50.4	A disintegrin and metalloproteinase with thrombospondin motifs 3 OS=Homo sapiens GN=ADAMTS3 PE=2 SV=4
Unigene4249_Ex-zai-2	sp|Q6DI40|TTC33_DANRE	42.49	233	121	5	3	662	1	232	5e-43	175	Tetratricopeptide repeat protein 33 OS=Danio rerio GN=ttc33 PE=2 SV=1
Unigene4259_Ex-zai-2	sp|Q02817|MUC2_HUMAN	69.86	73	22	0	221	3	1601	1673	1e-24	111	Mucin-2 OS=Homo sapiens GN=MUC2 PE=1 SV=2
Unigene4262_Ex-zai-2	sp|B4N984|WDR55_DROWI	46.84	79	42	0	138	374	207	285	3e-21	80.9	WD repeat-containing protein 55 homolog OS=Drosophila willistoni GN=GK12179 PE=3 SV=1
Unigene4268_Ex-zai-2	sp|Q922L6|NELFD_MOUSE	72.00	100	28	0	293	592	110	209	4e-57	159	Negative elongation factor D OS=Mus musculus GN=Th1l PE=2 SV=2
Unigene4271_Ex-zai-2	sp|Q17RH7|TPRXL_HUMAN	40.26	77	46	1	236	6	110	184	6e-06	52.4	Putative protein TPRXL OS=Homo sapiens GN=TPRXL PE=5 SV=2
Unigene4273_Ex-zai-2	sp|Q66I67|IFT20_DANRE	62.38	101	38	0	415	113	1	101	4e-35	127	Intraflagellar transport protein 20 homolog OS=Danio rerio GN=ift20 PE=2 SV=1
Unigene4276_Ex-zai-2	sp|P97821|CATC_MOUSE	60.53	76	30	0	231	4	237	312	1e-20	98.2	Dipeptidyl peptidase 1 OS=Mus musculus GN=Ctsc PE=2 SV=1
Unigene4291_Ex-zai-2	sp|Q7M4F4|CUD1_SCHGR	47.89	71	33	1	8	208	95	165	3e-10	63.9	Endocuticle structural glycoprotein SgAbd-1 OS=Schistocerca gregaria PE=1 SV=1
Unigene4296_Ex-zai-2	sp|Q9W391|KPBA_DROME	66.24	773	261	4	39	2357	1	749	0.0	986	Probable phosphorylase b kinase regulatory subunit alpha OS=Drosophila melanogaster GN=CG7766 PE=1 SV=2
Unigene4303_Ex-zai-2	sp|O42478|TLE4_XENLA	72.88	59	15	1	353	526	10	68	5e-18	90.5	Transducin-like enhancer protein 4 OS=Xenopus laevis GN=tle4 PE=1 SV=2
Unigene4305_Ex-zai-2	sp|Q04831|GLNA_PANAR	87.30	63	8	0	41	229	1	63	4e-27	120	Glutamine synthetase OS=Panulirus argus PE=2 SV=1
Unigene4308_Ex-zai-2	sp|Q96RT7|GCP6_HUMAN	38.21	123	75	1	462	97	1509	1631	3e-16	84.3	Gamma-tubulin complex component 6 OS=Homo sapiens GN=TUBGCP6 PE=1 SV=3
Unigene4311_Ex-zai-2	sp|Q9H1D0|TRPV6_HUMAN	28.00	100	64	2	116	391	186	285	7e-08	47.4	Transient receptor potential cation channel subfamily V member 6 OS=Homo sapiens GN=TRPV6 PE=1 SV=2
Unigene4312_Ex-zai-2	sp|Q5R6L1|PKNX2_PONAB	59.64	166	66	4	154	648	36	196	5e-46	184	Homeobox protein PKNOX2 OS=Pongo abelii GN=PKNOX2 PE=2 SV=1
Unigene4313_Ex-zai-2	sp|Q69566|U88_HHV6U	59.09	44	14	3	100	219	207	249	9e-09	58.9	Uncharacterized protein U88 OS=Human herpesvirus 6A (strain Uganda-1102) GN=U88 PE=4 SV=1
Unigene4315_Ex-zai-2	sp|Q0IEG8|ARP8_AEDAE	45.30	117	59	3	3	338	310	426	9e-20	95.5	Actin-related protein 8 OS=Aedes aegypti GN=Arp8 PE=3 SV=1
Unigene4320_Ex-zai-2	sp|Q9QJ59|B4_HHV6Z	44.93	69	38	5	213	7	1	59	8e-08	55.8	Protein B4 OS=Human herpesvirus 6B (strain Z29) GN=B4 PE=4 SV=1
Unigene4323_Ex-zai-2	sp|Q5T200|ZC3HD_HUMAN	41.43	70	41	0	21	230	721	790	4e-09	60.1	Zinc finger CCCH domain-containing protein 13 OS=Homo sapiens GN=ZC3H13 PE=1 SV=1
Unigene4327_Ex-zai-2	sp|Q05349|12KD_FRAAN	57.38	61	26	2	314	132	2	57	2e-23	70.5	Auxin-repressed 12.5 kDa protein OS=Fragaria ananassa PE=2 SV=1
Unigene4338_Ex-zai-2	sp|Q9QYB2|DACH1_MOUSE	58.10	105	43	1	144	455	612	716	4e-24	110	Dachshund homolog 1 OS=Mus musculus GN=Dach1 PE=1 SV=1
Unigene4341_Ex-zai-2	sp|Q4G074|KBP_RAT	37.69	605	355	12	1750	2	9	566	4e-98	359	KIF1-binding protein OS=Rattus norvegicus GN=Kbp PE=2 SV=1
Unigene4355_Ex-zai-2	sp|Q8TBB6|S7A14_HUMAN	62.16	37	14	0	143	253	341	377	9e-14	54.3	Probable cationic amino acid transporter OS=Homo sapiens GN=SLC7A14 PE=2 SV=3
Unigene4358_Ex-zai-2	sp|Q54VU4|Y8013_DICDI	43.28	67	38	2	30	230	975	1038	3e-06	50.8	Probable serine/threonine-protein kinase DDB_G0280133 OS=Dictyostelium discoideum GN=DDB_G0280133 PE=3 SV=1
Unigene4368_Ex-zai-2	sp|Q9BXS9|S26A6_HUMAN	41.06	509	300	4	2	1528	87	588	6e-115	415	Solute carrier family 26 member 6 OS=Homo sapiens GN=SLC26A6 PE=1 SV=1
Unigene4373_Ex-zai-2	sp|Q02817|MUC2_HUMAN	32.56	129	87	2	399	13	1524	1646	1e-08	59.3	Mucin-2 OS=Homo sapiens GN=MUC2 PE=1 SV=2
Unigene4382_Ex-zai-2	sp|Q9BSK1|ZN577_HUMAN	50.00	84	42	0	375	124	185	268	4e-20	96.7	Zinc finger protein 577 OS=Homo sapiens GN=ZNF577 PE=2 SV=3
Unigene4383_Ex-zai-2	sp|A2VD23|STM_DANRE	25.90	166	109	6	799	1254	436	593	3e-11	54.7	Protein starmaker OS=Danio rerio GN=stm PE=2 SV=1
Unigene4385_Ex-zai-2	sp|Q9D8F1|ALKB4_MOUSE	66.67	33	11	0	109	11	146	178	1e-08	58.9	Probable alpha-ketoglutarate-dependent dioxygenase ABH4 OS=Mus musculus GN=Alkbh4 PE=2 SV=1
Unigene4394_Ex-zai-2	sp|Q9LUI1|LRX6_ARATH	64.52	31	11	0	93	1	385	415	6e-06	49.7	Leucine-rich repeat extensin-like protein 6 OS=Arabidopsis thaliana GN=LRX6 PE=2 SV=1
Unigene4396_Ex-zai-2	sp|Q1LWL6|GSE1_DANRE	55.56	45	20	0	205	71	334	378	3e-07	53.9	Genetic suppressor element 1 OS=Danio rerio GN=gse1 PE=4 SV=1
Unigene4398_Ex-zai-2	sp|C5X2M4|THI42_SORBI	91.67	96	8	0	71	358	1	96	3e-41	167	Thiamine thiazole synthase 2, chloroplastic OS=Sorghum bicolor GN=THI1-2 PE=3 SV=1
Unigene4400_Ex-zai-2	sp|Q02817|MUC2_HUMAN	31.49	181	119	6	1360	1887	1434	1602	1e-08	62.4	Mucin-2 OS=Homo sapiens GN=MUC2 PE=1 SV=2
Unigene4402_Ex-zai-2	sp|O08721|UNC5A_RAT	46.30	54	29	0	281	120	117	170	1e-09	54.3	Netrin receptor UNC5A OS=Rattus norvegicus GN=Unc5a PE=1 SV=1
Unigene4405_Ex-zai-2	sp|O36421|VG73_ALHV1	47.92	48	25	0	148	5	835	882	1e-09	52.4	Uncharacterized gene 73 protein OS=Alcelaphine herpesvirus 1 (strain C500) GN=73 PE=4 SV=1
Unigene4410_Ex-zai-2	sp|Q8BYW9|AER61_MOUSE	57.94	107	44	1	443	126	338	444	5e-39	126	Uncharacterized glycosyltransferase AER61 OS=Mus musculus GN=Aer61 PE=2 SV=1
Unigene4416_Ex-zai-2	sp|Q7Z695|ADCK2_HUMAN	49.44	89	45	0	236	502	93	181	1e-18	92.8	Uncharacterized aarF domain-containing protein kinase 2 OS=Homo sapiens GN=ADCK2 PE=2 SV=1
Unigene4422_Ex-zai-2	sp|Q8NB50|ZFP62_HUMAN	45.45	44	24	0	126	257	446	489	3e-17	58.9	Zinc finger protein 62 homolog OS=Homo sapiens GN=ZFP62 PE=1 SV=3
Unigene4434_Ex-zai-2	sp|Q66H58|CO044_RAT	45.19	208	111	2	125	739	142	349	4e-53	184	UPF0464 protein C15orf44 homolog OS=Rattus norvegicus PE=2 SV=1
Unigene4450_Ex-zai-2	sp|Q9QY44|ABCD2_RAT	46.77	62	33	0	96	281	624	685	2e-15	67.8	ATP-binding cassette sub-family D member 2 OS=Rattus norvegicus GN=Abcd2 PE=2 SV=1
Unigene4453_Ex-zai-2	sp|Q9JM47|CSEN_RAT	62.12	66	25	0	198	1	66	131	4e-18	90.1	Calsenilin OS=Rattus norvegicus GN=Kcnip3 PE=1 SV=1
Unigene4454_Ex-zai-2	sp|Q5T200|ZC3HD_HUMAN	42.86	77	40	2	433	215	688	764	2e-09	61.6	Zinc finger CCCH domain-containing protein 13 OS=Homo sapiens GN=ZC3H13 PE=1 SV=1
Unigene4456_Ex-zai-2	sp|P36513|UDB14_RABIT	32.63	236	156	3	20	718	270	505	3e-36	152	UDP-glucuronosyltransferase 2B14 OS=Oryctolagus cuniculus GN=UGT2B14 PE=2 SV=1
Unigene4459_Ex-zai-2	sp|O60313|OPA1_HUMAN	34.82	112	66	3	533	219	60	169	2e-07	56.6	Dynamin-like 120 kDa protein, mitochondrial OS=Homo sapiens GN=OPA1 PE=1 SV=3
Unigene4461_Ex-zai-2	sp|P37229|MDHP2_SORBI	90.24	41	4	0	2	124	363	403	2e-25	79.3	Malate dehydrogenase [NADP] 2, chloroplastic OS=Sorghum bicolor PE=1 SV=1
Unigene4467_Ex-zai-2	sp|P47179|DAN4_YEAST	34.83	178	115	5	159	689	178	344	2e-13	75.9	Cell wall protein DAN4 OS=Saccharomyces cerevisiae (strain ATCC 204508 / S288c) GN=DAN4 PE=2 SV=1
Unigene4469_Ex-zai-2	sp|Q5RA52|PDP1_PONAB	45.45	88	39	2	245	9	311	396	6e-14	76.3	[Pyruvate dehydrogenase [acetyl-transferring]]-phosphatase 1, mitochondrial OS=Pongo abelii GN=PDP1 PE=2 SV=1
Unigene4472_Ex-zai-2	sp|Q4VA61|DSCL1_MOUSE	39.53	86	52	1	263	6	850	931	1e-10	65.1	Down syndrome cell adhesion molecule-like protein 1 homolog OS=Mus musculus GN=Dscaml1 PE=1 SV=2
Unigene4477_Ex-zai-2	sp|Q1KYK5|WNT7A_PONPY	75.00	36	9	0	3	110	313	348	2e-14	78.2	Protein Wnt-7a OS=Pongo pygmaeus GN=WNT7A PE=3 SV=1
Unigene4483_Ex-zai-2	sp|Q8MP30|Y7791_DICDI	51.72	29	14	0	142	56	75	103	8e-06	49.3	Uncharacterized histidine-rich protein DDB_G0274557 OS=Dictyostelium discoideum GN=DDB_G0274557 PE=4 SV=1
Unigene4519_Ex-zai-2	sp|Q642A5|DPOE3_RAT	48.28	116	60	1	126	473	29	140	4e-31	109	DNA polymerase epsilon subunit 3 OS=Rattus norvegicus GN=Pole3 PE=2 SV=1
Unigene4533_Ex-zai-2	sp|Q96MW7|TIGD1_HUMAN	25.20	123	82	4	1	339	342	460	9e-08	57.4	Tigger transposable element-derived protein 1 OS=Homo sapiens GN=TIGD1 PE=2 SV=1
Unigene4534_Ex-zai-2	sp|B9N1F9|MTBC_POPTR	50.60	83	38	1	242	3	283	365	6e-14	76.3	Probable bifunctional methylthioribulose-1-phosphate dehydratase/enolase-phosphatase E1 OS=Populus trichocarpa GN=POPTRDRAFT_827604 PE=3 SV=1
Unigene4544_Ex-zai-2	sp|Q5U2N8|TTC26_RAT	54.41	68	28	1	197	3	8	75	5e-13	73.2	Tetratricopeptide repeat protein 26 OS=Rattus norvegicus GN=Ttc26 PE=2 SV=1
Unigene4546_Ex-zai-2	sp|Q90631|KTN1_CHICK	22.12	312	220	7	1154	288	695	993	3e-13	77.0	Kinectin OS=Gallus gallus GN=KTN1 PE=1 SV=1
Unigene4554_Ex-zai-2	sp|Q9Y597|KCTD3_HUMAN	70.25	121	36	0	404	42	15	135	9e-46	182	BTB/POZ domain-containing protein KCTD3 OS=Homo sapiens GN=KCTD3 PE=1 SV=2
Unigene4559_Ex-zai-2	sp|B4LG38|UBP36_DROVI	27.21	1312	897	40	214	3975	64	1170	1e-104	382	Ubiquitin carboxyl-terminal hydrolase 36 OS=Drosophila virilis GN=Usp36 PE=3 SV=1
Unigene4562_Ex-zai-2	sp|Q9VUL9|FUCTA_DROME	29.29	99	68	2	148	438	397	487	2e-16	59.7	Glycoprotein 3-alpha-L-fucosyltransferase A OS=Drosophila melanogaster GN=FucTA PE=1 SV=2
Unigene4563_Ex-zai-2	sp|P58283|RN216_MOUSE	38.51	148	78	5	4	408	600	747	9e-21	99.8	E3 ubiquitin-protein ligase RNF216 OS=Mus musculus GN=Rnf216 PE=1 SV=3
Unigene4567_Ex-zai-2	sp|P54869|HMCS2_MOUSE	77.78	126	28	0	489	112	50	175	2e-66	209	Hydroxymethylglutaryl-CoA synthase, mitochondrial OS=Mus musculus GN=Hmgcs2 PE=1 SV=2
Unigene4569_Ex-zai-2	sp|Q64419|EST1_MESAU	60.00	35	14	0	155	259	56	90	5e-06	50.1	Liver carboxylesterase OS=Mesocricetus auratus PE=2 SV=1
Unigene4572_Ex-zai-2	sp|Q9VGW1|CAD86_DROME	35.09	57	37	0	322	152	518	574	2e-14	51.6	Cadherin-86C OS=Drosophila melanogaster GN=Cad86C PE=2 SV=3
Unigene4579_Ex-zai-2	sp|Q8JZM4|DNER_MOUSE	27.24	279	176	13	12	767	362	576	5e-15	82.0	Delta and Notch-like epidermal growth factor-related receptor OS=Mus musculus GN=Dner PE=1 SV=1
Unigene4582_Ex-zai-2	sp|P58295|SC6A5_RAT	30.09	113	76	2	334	5	579	691	5e-12	69.7	Sodium- and chloride-dependent glycine transporter 2 OS=Rattus norvegicus GN=Slc6a5 PE=2 SV=1
Unigene4583_Ex-zai-2	sp|Q8RZB5|CML10_ORYSJ	77.78	36	8	0	110	3	96	131	4e-14	56.6	Probable calcium-binding protein CML10 OS=Oryza sativa subsp. japonica GN=CML10 PE=2 SV=1
Unigene4585_Ex-zai-2	sp|Q5M9G0|DCTD_RAT	66.34	101	33	1	155	454	1	101	3e-35	147	Deoxycytidylate deaminase OS=Rattus norvegicus GN=Dctd PE=2 SV=1
Unigene4587_Ex-zai-2	sp|A5E4P1|PXR1_LODEL	29.13	103	73	1	1	309	168	269	9e-07	52.4	Protein PXR1 OS=Lodderomyces elongisporus (strain ATCC 11503 / CBS 2605 / JCM 1781 / NBRC 1676 / NRRL YB-4239) GN=PXR1 PE=3 SV=1
Unigene4593_Ex-zai-2	sp|Q6DET9|EF1B_XENTR	40.32	62	37	0	147	332	13	74	1e-09	61.6	Elongation factor 1-beta OS=Xenopus tropicalis GN=eef1b PE=2 SV=3
Unigene4594_Ex-zai-2	sp|Q9NQW7|XPP1_HUMAN	55.16	620	269	5	99	1931	1	619	0.0	722	Xaa-Pro aminopeptidase 1 OS=Homo sapiens GN=XPNPEP1 PE=1 SV=3
Unigene4595_Ex-zai-2	sp|Q02910|CPN_DROME	22.19	302	230	8	64	954	215	490	1e-08	61.2	Calphotin OS=Drosophila melanogaster GN=Cpn PE=2 SV=2
Unigene4597_Ex-zai-2	sp|P0C6B1|S35E1_RAT	68.42	38	12	0	220	107	107	144	2e-20	63.5	Solute carrier family 35 member E1 OS=Rattus norvegicus GN=Slc35e1 PE=3 SV=1
Unigene4606_Ex-zai-2	sp|O54826|AF10_MOUSE	24.96	641	417	19	1733	3	259	860	5e-25	116	Protein AF-10 OS=Mus musculus GN=Mllt10 PE=1 SV=2
Unigene4612_Ex-zai-2	sp|Q69566|U88_HHV6U	54.24	59	26	1	176	3	224	282	4e-12	70.1	Uncharacterized protein U88 OS=Human herpesvirus 6A (strain Uganda-1102) GN=U88 PE=4 SV=1
Unigene4614_Ex-zai-2	sp|P98068|SPAN_STRPU	51.72	58	28	0	3	176	211	268	1e-10	65.1	Protein SpAN OS=Strongylocentrotus purpuratus GN=SPAN PE=2 SV=1
Unigene4629_Ex-zai-2	sp|Q69566|U88_HHV6U	36.23	69	44	1	1	207	193	258	5e-11	66.6	Uncharacterized protein U88 OS=Human herpesvirus 6A (strain Uganda-1102) GN=U88 PE=4 SV=1
Unigene4630_Ex-zai-2	sp|Q75JC9|Y8484_DICDI	44.19	129	72	0	119	505	89	217	8e-17	68.6	Uncharacterized protein DDB_G0271670 OS=Dictyostelium discoideum GN=DDB_G0271670 PE=4 SV=1
Unigene4648_Ex-zai-2	sp|O44783|SPY_DROME	63.33	30	11	0	866	777	405	434	3e-16	54.3	Protein sprouty OS=Drosophila melanogaster GN=sty PE=2 SV=2
Unigene4650_Ex-zai-2	sp|Q9VS60|SMSR1_DROME	67.53	154	40	1	135	566	274	427	4e-77	220	Sphingomyelin synthase-related 1 OS=Drosophila melanogaster GN=SMSr PE=1 SV=2
Unigene4652_Ex-zai-2	sp|Q9P283|SEM5B_HUMAN	33.97	421	253	14	95	1282	685	1079	8e-73	251	Semaphorin-5B OS=Homo sapiens GN=SEMA5B PE=2 SV=4
Unigene4656_Ex-zai-2	sp|P10242|MYB_HUMAN	43.19	382	182	8	1192	152	11	386	3e-76	286	Transcriptional activator Myb OS=Homo sapiens GN=MYB PE=1 SV=2
Unigene4661_Ex-zai-2	sp|C0ZYA5|IF2_RHOE4	35.22	159	80	5	185	592	52	209	1e-11	70.1	Translation initiation factor IF-2 OS=Rhodococcus erythropolis (strain PR4 / NBRC 100887) GN=infB PE=3 SV=1
Unigene4664_Ex-zai-2	sp|Q5NBX1|COBL_MOUSE	34.12	170	99	4	201	671	21	185	5e-16	85.1	Protein cordon-bleu OS=Mus musculus GN=Cobl PE=1 SV=1
Unigene4666_Ex-zai-2	sp|Q0VZ70|CHSAD_CHOCO	29.84	191	112	6	6	512	3720	3910	2e-13	76.3	Chondramide synthase cmdD OS=Chondromyces crocatus GN=cmdD PE=1 SV=1
Unigene4669_Ex-zai-2	sp|P49756|RBM25_HUMAN	44.29	70	39	0	293	84	304	373	7e-10	62.8	RNA-binding protein 25 OS=Homo sapiens GN=RBM25 PE=1 SV=3
Unigene4671_Ex-zai-2	sp|Q9NJB5|ONEC_DROME	83.33	84	14	1	666	415	906	987	3e-33	141	Homeobox protein onecut OS=Drosophila melanogaster GN=onecut PE=2 SV=2
Unigene4674_Ex-zai-2	sp|P78363|ABCA4_HUMAN	48.68	189	95	1	689	129	1948	2136	1e-45	170	Retinal-specific ATP-binding cassette transporter OS=Homo sapiens GN=ABCA4 PE=1 SV=3
Unigene4676_Ex-zai-2	sp|A9GP90|UREG_SORC5	39.34	61	37	0	190	8	16	76	3e-06	50.4	Urease accessory protein UreG OS=Sorangium cellulosum (strain So ce56) GN=ureG PE=3 SV=1
Unigene4677_Ex-zai-2	sp|Q9V9S7|SYDE_DROME	53.85	234	104	4	894	205	991	1219	2e-57	223	Rho GTPase-activating protein 100F OS=Drosophila melanogaster GN=RhoGAP100F PE=1 SV=2
Unigene4690_Ex-zai-2	sp|Q5RAM8|EAF1_PONAB	37.37	281	167	8	1611	796	9	267	4e-37	157	ELL-associated factor 1 OS=Pongo abelii GN=EAF1 PE=2 SV=1
Unigene4694_Ex-zai-2	sp|P36428|SYA_ARATH	62.16	74	26	1	2	217	137	210	1e-20	98.6	Alanine--tRNA ligase OS=Arabidopsis thaliana GN=ALATS PE=1 SV=3
Unigene4696_Ex-zai-2	sp|Q2IPZ7|IF2_ANADE	37.50	72	45	1	19	234	146	212	6e-06	49.7	Translation initiation factor IF-2 OS=Anaeromyxobacter dehalogenans (strain 2CP-C) GN=infB PE=3 SV=1
Unigene4697_Ex-zai-2	sp|P09478|ACH1_DROME	30.26	152	103	4	2	448	218	368	9e-11	67.0	Acetylcholine receptor subunit alpha-like 1 OS=Drosophila melanogaster GN=nAcRalpha-96Aa PE=2 SV=2
Unigene4698_Ex-zai-2	sp|Q15751|HERC1_HUMAN	27.81	169	116	3	665	177	1868	2017	8e-22	66.2	Probable E3 ubiquitin-protein ligase HERC1 OS=Homo sapiens GN=HERC1 PE=1 SV=2
Unigene4700_Ex-zai-2	sp|P29279|CTGF_HUMAN	31.53	111	75	3	24	353	206	308	1e-07	55.5	Connective tissue growth factor OS=Homo sapiens GN=CTGF PE=1 SV=2
Unigene4706_Ex-zai-2	sp|P07882|CEL_RAT	68.57	35	11	0	3	107	193	227	3e-12	50.8	Bile salt-activated lipase OS=Rattus norvegicus GN=Cel PE=1 SV=2
Unigene4714_Ex-zai-2	sp|O54865|GCYB1_MOUSE	50.00	36	18	0	108	1	238	273	2e-08	40.4	Guanylate cyclase soluble subunit beta-1 OS=Mus musculus GN=Gucy1b3 PE=2 SV=1
Unigene4722_Ex-zai-2	sp|P98074|ENTK_PIG	36.46	96	58	3	139	417	826	919	7e-15	75.5	Enteropeptidase OS=Sus scrofa GN=TMPRSS15 PE=1 SV=1
Unigene4725_Ex-zai-2	sp|Q80T14|FRAS1_MOUSE	37.59	141	81	2	5	406	2381	2521	9e-18	89.0	Extracellular matrix protein FRAS1 OS=Mus musculus GN=Fras1 PE=2 SV=2
Unigene4731_Ex-zai-2	sp|P15882|CHIN_HUMAN	41.23	211	104	2	251	823	150	360	1e-63	186	N-chimaerin OS=Homo sapiens GN=CHN1 PE=1 SV=3
Unigene4739_Ex-zai-2	sp|Q8N2H3|PYRD2_HUMAN	54.55	242	110	0	828	103	322	563	5e-76	284	Pyridine nucleotide-disulfide oxidoreductase domain-containing protein 2 OS=Homo sapiens GN=PYROXD2 PE=2 SV=2
Unigene4744_Ex-zai-2	sp|Q5I0K5|ABHDA_RAT	36.62	71	45	2	543	331	57	124	7e-14	55.1	Abhydrolase domain-containing protein 10, mitochondrial OS=Rattus norvegicus GN=Abhd10 PE=1 SV=2
Unigene4748_Ex-zai-2	sp|Q6P316|S2540_XENTR	50.00	74	37	1	223	2	14	82	3e-17	87.0	Solute carrier family 25 member 40 OS=Xenopus tropicalis GN=slc25a40 PE=2 SV=1
Unigene4757_Ex-zai-2	sp|B2DCR8|CTX_SEPES	28.95	411	277	9	1322	135	452	854	1e-57	224	SE-cephalotoxin OS=Sepia esculenta PE=1 SV=1
Unigene4766_Ex-zai-2	sp|Q8MP30|Y7791_DICDI	39.06	64	39	0	192	1	125	188	5e-10	63.2	Uncharacterized histidine-rich protein DDB_G0274557 OS=Dictyostelium discoideum GN=DDB_G0274557 PE=4 SV=1
Unigene4770_Ex-zai-2	sp|Q9UPU7|TBD2B_HUMAN	43.48	69	39	1	219	13	492	556	6e-07	53.9	TBC1 domain family member 2B OS=Homo sapiens GN=TBC1D2B PE=1 SV=2
Unigene4772_Ex-zai-2	sp|Q8AVG9|GATA_XENLA	59.59	245	99	0	844	110	198	442	4e-106	298	Glutamyl-tRNA(Gln) amidotransferase subunit A, mitochondrial OS=Xenopus laevis GN=qrsl1 PE=2 SV=1
Unigene4776_Ex-zai-2	sp|Q7A423|SSAA2_STAAN	27.86	140	94	6	178	576	23	149	2e-06	52.8	Staphylococcal secretory antigen ssaA2 OS=Staphylococcus aureus (strain N315) GN=ssaA2 PE=1 SV=1
Unigene4780_Ex-zai-2	sp|Q7Q5D4|S35B3_ANOGA	52.63	76	32	1	2	217	256	331	2e-14	77.8	Adenosine 3'-phospho 5'-phosphosulfate transporter 2 OS=Anopheles gambiae GN=Papst2 PE=3 SV=4
Unigene4781_Ex-zai-2	sp|Q9BMQ6|MYSP_OPIFE	25.00	300	208	7	389	1237	261	551	1e-07	58.9	Paramyosin (Fragment) OS=Opisthorchis felineus PE=2 SV=1
Unigene4786_Ex-zai-2	sp|Q0VCH8|TMM65_BOVIN	55.97	134	59	0	255	656	97	230	1e-37	157	Transmembrane protein 65 OS=Bos taurus GN=TMEM65 PE=2 SV=1
Unigene4790_Ex-zai-2	sp|Q5ZIJ9|MIB2_CHICK	43.78	185	94	3	1	525	603	787	3e-36	151	E3 ubiquitin-protein ligase MIB2 OS=Gallus gallus GN=MIB2 PE=2 SV=1
Unigene4798_Ex-zai-2	sp|Q9VH19|LMLN_DROME	42.75	138	65	4	486	115	21	151	1e-34	114	Leishmanolysin-like peptidase OS=Drosophila melanogaster GN=Invadolysin PE=2 SV=2
Unigene4822_Ex-zai-2	sp|P21447|MDR1A_MOUSE	59.30	344	140	0	1111	80	923	1266	4e-121	422	Multidrug resistance protein 1A OS=Mus musculus GN=Abcb1a PE=1 SV=3
Unigene4824_Ex-zai-2	sp|Q9EQW7|KI13A_MOUSE	62.83	191	70	1	571	2	1041	1231	7e-62	236	Kinesin-like protein KIF13A OS=Mus musculus GN=Kif13a PE=1 SV=1
Unigene4840_Ex-zai-2	sp|P30432|FUR2_DROME	49.33	75	38	1	262	38	375	446	2e-15	81.3	Furin-like protease 2 OS=Drosophila melanogaster GN=Fur2 PE=2 SV=2
Unigene4851_Ex-zai-2	sp|Q9JLQ2|GIT2_MOUSE	35.25	295	150	7	64	825	407	700	1e-29	131	ARF GTPase-activating protein GIT2 OS=Mus musculus GN=Git2 PE=1 SV=2
Unigene4853_Ex-zai-2	sp|Q9VR59|VIP1_DROME	60.00	60	24	0	502	681	52	111	9e-13	73.9	Inositol hexakisphosphate and diphosphoinositol-pentakisphosphate kinase OS=Drosophila melanogaster GN=l(1)G0196 PE=1 SV=2
Unigene4856_Ex-zai-2	sp|Q96D21|RHES_HUMAN	42.25	71	40	1	144	353	133	203	4e-13	51.2	GTP-binding protein Rhes OS=Homo sapiens GN=RASD2 PE=1 SV=1
Unigene4860_Ex-zai-2	sp|P82119|CUO6_BLACR	42.22	90	51	2	421	155	5	93	2e-12	72.4	Cuticle protein 6 OS=Blaberus craniifer PE=1 SV=1
Unigene4868_Ex-zai-2	sp|Q9QYM0|MRP5_RAT	47.90	167	84	1	89	580	1062	1228	4e-52	179	Multidrug resistance-associated protein 5 OS=Rattus norvegicus GN=Abcc5 PE=2 SV=1
Unigene4869_Ex-zai-2	sp|P79769|TSN_CHICK	54.81	104	46	1	1026	718	123	226	4e-25	115	Translin OS=Gallus gallus GN=TSN PE=2 SV=1
Unigene4871_Ex-zai-2	sp|Q04831|GLNA_PANAR	71.43	56	13	1	161	3	6	61	6e-17	86.3	Glutamine synthetase OS=Panulirus argus PE=2 SV=1
Unigene4873_Ex-zai-2	sp|Q8R420|ABCA3_MOUSE	45.31	64	31	1	292	113	471	534	3e-19	58.2	ATP-binding cassette sub-family A member 3 OS=Mus musculus GN=Abca3 PE=2 SV=3
Unigene4881_Ex-zai-2	sp|P82970|HMGN5_HUMAN	34.52	84	55	1	6	257	164	246	6e-06	49.7	High mobility group nucleosome-binding domain-containing protein 5 OS=Homo sapiens GN=HMGN5 PE=1 SV=1
Unigene4887_Ex-zai-2	sp|Q5RGU1|ADCK3_DANRE	48.76	121	56	3	101	445	150	265	2e-27	97.8	Chaperone activity of bc1 complex-like, mitochondrial OS=Danio rerio GN=adck3 PE=2 SV=1
Unigene4890_Ex-zai-2	sp|Q80W31|ZN569_MOUSE	40.85	142	80	5	628	1041	433	569	8e-22	105	Zinc finger protein 569 OS=Mus musculus GN=Znf569 PE=2 SV=2
Unigene4905_Ex-zai-2	sp|Q02527|MGAT3_RAT	39.66	58	35	0	200	373	300	357	2e-07	55.1	Beta-1,4-mannosyl-glycoprotein 4-beta-N-acetylglucosaminyltransferase OS=Rattus norvegicus GN=Mgat3 PE=1 SV=2
Unigene4906_Ex-zai-2	sp|Q6IND4|EEPD1_XENLA	41.59	113	60	2	1	321	51	150	1e-13	75.5	Endonuclease/exonuclease/phosphatase family domain-containing protein 1 OS=Xenopus laevis GN=eepd1 PE=2 SV=1
Unigene4914_Ex-zai-2	sp|Q96RW7|HMCN1_HUMAN	39.66	232	138	1	1	690	4815	5046	5e-52	204	Hemicentin-1 OS=Homo sapiens GN=HMCN1 PE=1 SV=2
Unigene4916_Ex-zai-2	sp|Q6NYH1|IF122_DANRE	50.38	133	56	1	1	369	657	789	4e-29	126	Intraflagellar transport protein 122 homolog OS=Danio rerio GN=ift122 PE=2 SV=1
Unigene4918_Ex-zai-2	sp|Q925T6|GRIP1_MOUSE	54.82	166	70	2	87	569	71	235	5e-39	160	Glutamate receptor-interacting protein 1 OS=Mus musculus GN=Grip1 PE=1 SV=1
Unigene4919_Ex-zai-2	sp|Q55FI4|NOP58_DICDI	33.70	92	59	1	323	54	508	599	8e-06	49.3	Nucleolar protein 58 OS=Dictyostelium discoideum GN=nop58 PE=3 SV=1
Unigene4920_Ex-zai-2	sp|Q05049|MUC1_XENLA	67.31	52	17	0	2	157	438	489	9e-12	68.9	Integumentary mucin C.1 (Fragment) OS=Xenopus laevis PE=2 SV=1
Unigene4927_Ex-zai-2	sp|Q11002|CANA_DROME	35.45	110	68	2	133	453	412	520	3e-11	67.4	Calpain-A OS=Drosophila melanogaster GN=CalpA PE=1 SV=2
Unigene4928_Ex-zai-2	sp|Q55AX2|DOT1L_DICDI	33.04	115	71	2	1394	1720	527	639	5e-08	60.1	Histone-lysine N-methyltransferase, H3 lysine-79 specific OS=Dictyostelium discoideum GN=dotA PE=2 SV=2
Unigene4934_Ex-zai-2	sp|P56567|CYTA_MOUSE	42.27	97	54	1	36	320	1	97	1e-18	91.7	Cystatin-A OS=Mus musculus GN=Csta PE=2 SV=1
Unigene4935_Ex-zai-2	sp|O75832|PSD10_HUMAN	50.49	204	101	1	835	224	14	216	1e-51	204	26S proteasome non-ATPase regulatory subunit 10 OS=Homo sapiens GN=PSMD10 PE=1 SV=1
Unigene4938_Ex-zai-2	sp|Q6PAQ4|REXO4_MOUSE	62.40	125	46	1	372	1	273	397	4e-39	159	RNA exonuclease 4 OS=Mus musculus GN=Rexo4 PE=2 SV=2
Unigene4944_Ex-zai-2	sp|Q9V3X5|TMTC2_DROME	45.24	84	39	2	12	242	119	202	4e-12	70.1	Transmembrane and TPR repeat-containing protein CG4341 OS=Drosophila melanogaster GN=CG4341 PE=2 SV=1
Unigene4950_Ex-zai-2	sp|A8L6F4|IF2_FRASN	33.80	142	78	5	394	17	166	297	1e-07	55.5	Translation initiation factor IF-2 OS=Frankia sp. (strain EAN1pec) GN=infB PE=3 SV=1
Unigene4961_Ex-zai-2	sp|Q9VH90|TRBID_DROME	65.54	148	51	1	573	130	615	757	5e-52	199	Ubiquitin thioesterase trabid OS=Drosophila melanogaster GN=trbd PE=1 SV=1
Unigene4966_Ex-zai-2	sp|Q5T200|ZC3HD_HUMAN	44.05	84	47	0	255	4	702	785	1e-12	72.0	Zinc finger CCCH domain-containing protein 13 OS=Homo sapiens GN=ZC3H13 PE=1 SV=1
Unigene4968_Ex-zai-2	sp|Q8NBP5|MFSD9_HUMAN	51.79	56	27	0	4	171	49	104	1e-09	61.6	Major facilitator superfamily domain-containing protein 9 OS=Homo sapiens GN=MFSD9 PE=2 SV=2
Unigene4969_Ex-zai-2	sp|A1L1C5|URAD_XENLA	51.19	84	41	0	272	21	91	174	1e-18	92.0	2-oxo-4-hydroxy-4-carboxy-5-ureidoimidazoline decarboxylase OS=Xenopus laevis GN=prhoxnb PE=2 SV=1
Unigene4971_Ex-zai-2	sp|Q55AX2|DOT1L_DICDI	47.54	61	32	2	188	6	512	570	6e-06	49.7	Histone-lysine N-methyltransferase, H3 lysine-79 specific OS=Dictyostelium discoideum GN=dotA PE=2 SV=2
Unigene4973_Ex-zai-2	sp|Q29486|PPBT_FELCA	37.14	105	66	3	386	72	357	456	9e-33	68.9	Alkaline phosphatase, tissue-nonspecific isozyme OS=Felis catus GN=ALPL PE=1 SV=1
Unigene4975_Ex-zai-2	sp|O94817|ATG12_HUMAN	59.46	111	45	0	36	368	30	140	2e-32	139	Ubiquitin-like protein ATG12 OS=Homo sapiens GN=ATG12 PE=1 SV=1
Unigene4986_Ex-zai-2	sp|O35567|PUR9_RAT	66.67	48	16	0	388	245	545	592	4e-13	73.6	Bifunctional purine biosynthesis protein PURH OS=Rattus norvegicus GN=Atic PE=1 SV=2
Unigene5001_Ex-zai-2	sp|Q02817|MUC2_HUMAN	33.33	99	64	2	307	17	1509	1593	1e-06	52.0	Mucin-2 OS=Homo sapiens GN=MUC2 PE=1 SV=2
Unigene5015_Ex-zai-2	sp|Q8BGM5|BEST2_MOUSE	76.36	55	13	0	141	305	252	306	2e-28	98.2	Bestrophin-2 OS=Mus musculus GN=Best2 PE=2 SV=1
Unigene5019_Ex-zai-2	sp|B1ATG9|U632A_MOUSE	65.84	161	51	1	3	473	159	319	2e-55	214	UPF0632 protein A OS=Mus musculus GN=Gm12824 PE=3 SV=1
Unigene5024_Ex-zai-2	sp|Q0P5W1|VPS8_MOUSE	56.00	125	54	1	113	484	211	335	2e-45	146	Vacuolar protein sorting-associated protein 8 homolog OS=Mus musculus GN=Vps8 PE=2 SV=1
Unigene5026_Ex-zai-2	sp|P16157|ANK1_HUMAN	51.35	37	18	0	4	114	371	407	2e-06	38.9	Ankyrin-1 OS=Homo sapiens GN=ANK1 PE=1 SV=3
Unigene5028_Ex-zai-2	sp|Q9W107|SYYM_DROME	46.72	122	60	1	359	9	24	145	2e-25	114	Probable tyrosine--tRNA ligase, mitochondrial OS=Drosophila melanogaster GN=CG16912 PE=2 SV=1
Unigene5034_Ex-zai-2	sp|P17789|TTKB_DROME	57.14	126	54	0	494	117	3	128	1e-39	163	Protein tramtrack, beta isoform OS=Drosophila melanogaster GN=ttk PE=1 SV=2
Unigene5038_Ex-zai-2	sp|Q9QYK7|RNF11_MOUSE	63.89	108	34	1	1749	1441	47	154	3e-36	154	RING finger protein 11 OS=Mus musculus GN=Rnf11 PE=1 SV=1
Unigene5048_Ex-zai-2	sp|Q9VGI8|BLM_DROME	39.18	97	59	3	111	401	1160	1251	3e-18	77.0	Bloom syndrome protein homolog OS=Drosophila melanogaster GN=mus309 PE=1 SV=1
Unigene5049_Ex-zai-2	sp|Q69566|U88_HHV6U	59.38	32	13	0	72	167	162	193	1e-08	58.5	Uncharacterized protein U88 OS=Human herpesvirus 6A (strain Uganda-1102) GN=U88 PE=4 SV=1
Unigene5058_Ex-zai-2	sp|Q75JC9|Y8484_DICDI	26.43	280	206	0	885	46	53	332	6e-09	62.8	Uncharacterized protein DDB_G0271670 OS=Dictyostelium discoideum GN=DDB_G0271670 PE=4 SV=1
Unigene5059_Ex-zai-2	sp|Q69566|U88_HHV6U	78.26	23	5	0	79	147	249	271	2e-07	54.7	Uncharacterized protein U88 OS=Human herpesvirus 6A (strain Uganda-1102) GN=U88 PE=4 SV=1
Unigene5079_Ex-zai-2	sp|Q4R633|SGK1_MACFA	68.64	169	46	2	492	7	139	306	2e-64	244	Serine/threonine-protein kinase Sgk1 OS=Macaca fascicularis GN=SGK1 PE=2 SV=1
Unigene5080_Ex-zai-2	sp|Q5ZIJ9|MIB2_CHICK	52.83	53	25	0	143	301	455	507	1e-12	71.6	E3 ubiquitin-protein ligase MIB2 OS=Gallus gallus GN=MIB2 PE=2 SV=1
Unigene5081_Ex-zai-2	sp|Q496Z9|TRM1L_RAT	40.18	219	106	5	22	603	213	427	4e-31	134	TRMT1-like protein OS=Rattus norvegicus GN=Trmt1l PE=2 SV=1
Unigene5084_Ex-zai-2	sp|Q9UBL3|ASH2L_HUMAN	57.75	329	132	6	968	3	291	617	6e-104	377	Set1/Ash2 histone methyltransferase complex subunit ASH2 OS=Homo sapiens GN=ASH2L PE=1 SV=1
Unigene5085_Ex-zai-2	sp|Q69VG1|CIGR1_ORYSJ	94.59	37	2	0	3	113	476	512	2e-22	76.3	Chitin-inducible gibberellin-responsive protein 1 OS=Oryza sativa subsp. japonica GN=CIGR1 PE=2 SV=1
Unigene5088_Ex-zai-2	sp|Q3T000|YKT6_BOVIN	62.50	184	69	0	675	124	1	184	1e-59	229	Synaptobrevin homolog YKT6 OS=Bos taurus GN=YKT6 PE=2 SV=1
Unigene5089_Ex-zai-2	sp|Q811A3|PLOD2_RAT	41.18	34	20	0	161	262	703	736	9e-08	41.2	Procollagen-lysine,2-oxoglutarate 5-dioxygenase 2 OS=Rattus norvegicus GN=Plod2 PE=2 SV=1
Unigene5099_Ex-zai-2	sp|P17027|ZNF23_HUMAN	32.23	332	210	15	12	962	289	608	7e-38	158	Zinc finger protein 23 OS=Homo sapiens GN=ZNF23 PE=2 SV=3
Unigene5103_Ex-zai-2	sp|Q3UTQ7|PRD10_MOUSE	62.86	35	13	0	113	9	717	751	5e-14	55.1	PR domain zinc finger protein 10 OS=Mus musculus GN=Prdm10 PE=1 SV=2
Unigene5104_Ex-zai-2	sp|Q4V7T8|ROP1L_XENLA	35.48	155	93	4	67	510	15	167	1e-14	79.3	Ropporin-1-like protein OS=Xenopus laevis GN=ropn1l PE=2 SV=1
Unigene5108_Ex-zai-2	sp|Q6NX12|NUP93_XENTR	44.65	215	118	2	797	156	1	213	3e-46	177	Nuclear pore complex protein Nup93 OS=Xenopus tropicalis GN=nup93 PE=2 SV=1
Unigene5114_Ex-zai-2	sp|Q69566|U88_HHV6U	44.29	70	36	1	3	203	212	281	1e-10	65.5	Uncharacterized protein U88 OS=Human herpesvirus 6A (strain Uganda-1102) GN=U88 PE=4 SV=1
Unigene5125_Ex-zai-2	sp|P08640|MUC1_YEAST	30.25	119	83	2	41	397	529	639	8e-06	49.3	Flocculation protein FLO11 OS=Saccharomyces cerevisiae (strain ATCC 204508 / S288c) GN=MUC1 PE=1 SV=2
Unigene5131_Ex-zai-2	sp|Q6VGS5|DAPLE_MOUSE	45.05	91	45	4	216	473	6	95	1e-11	69.3	Protein Daple OS=Mus musculus GN=Ccdc88c PE=1 SV=1
Unigene5132_Ex-zai-2	sp|Q8N0N3|BGBP_PENMO	85.00	60	9	0	296	117	31	90	2e-26	117	Beta-1,3-glucan-binding protein OS=Penaeus monodon PE=2 SV=1
Unigene5133_Ex-zai-2	sp|Q5RF14|MIPEP_PONAB	53.26	92	43	2	279	4	516	602	2e-19	94.7	Mitochondrial intermediate peptidase OS=Pongo abelii GN=MIPEP PE=2 SV=1
Unigene5136_Ex-zai-2	sp|Q5ZMJ9|SRRM1_CHICK	35.10	151	82	4	483	79	253	403	4e-11	67.4	Serine/arginine repetitive matrix protein 1 OS=Gallus gallus GN=SRRM1 PE=2 SV=1
Unigene5167_Ex-zai-2	sp|P04929|HRPX_PLALO	29.05	210	135	7	1184	597	53	261	4e-18	94.0	Histidine-rich glycoprotein OS=Plasmodium lophurae PE=4 SV=1
Unigene5170_Ex-zai-2	sp|P20363|TBA3_ARATH	80.00	40	6	2	730	617	411	450	2e-08	59.7	Tubulin alpha-3/alpha-5 chain OS=Arabidopsis thaliana GN=TUBA3 PE=2 SV=1
Unigene5171_Ex-zai-2	sp|Q8MP30|Y7791_DICDI	56.67	30	13	0	22	111	65	94	3e-06	50.8	Uncharacterized histidine-rich protein DDB_G0274557 OS=Dictyostelium discoideum GN=DDB_G0274557 PE=4 SV=1
Unigene5174_Ex-zai-2	sp|Q9Y808|YN91_SCHPO	60.66	61	24	0	205	23	249	309	3e-13	75.5	Uncharacterized protein C146.01 OS=Schizosaccharomyces pombe (strain 972 / ATCC 24843) GN=SPBC146.01 PE=1 SV=2
Unigene5177_Ex-zai-2	sp|P13730|SGS3_DROER	33.03	109	66	2	65	370	58	164	2e-06	51.6	Salivary glue protein Sgs-3 OS=Drosophila erecta GN=Sgs3 PE=2 SV=3
Unigene5179_Ex-zai-2	sp|P47179|DAN4_YEAST	32.97	91	56	2	328	71	170	260	6e-06	50.1	Cell wall protein DAN4 OS=Saccharomyces cerevisiae (strain ATCC 204508 / S288c) GN=DAN4 PE=2 SV=1
Unigene5192_Ex-zai-2	sp|Q5R633|ZBT48_PONAB	29.75	158	98	7	595	161	296	448	2e-23	81.6	Zinc finger and BTB domain-containing protein 48 OS=Pongo abelii GN=ZBTB48 PE=2 SV=1
Unigene5194_Ex-zai-2	sp|Q9U637|PITX_BRABE	48.41	157	68	9	555	124	169	314	2e-26	118	Pituitary homeobox x OS=Branchiostoma belcheri GN=Ptx PE=2 SV=1
Unigene5201_Ex-zai-2	sp|Q3V3Q7|PACS2_MOUSE	37.09	151	91	3	118	558	584	725	5e-26	95.5	Phosphofurin acidic cluster sorting protein 2 OS=Mus musculus GN=Pacs2 PE=1 SV=2
Unigene5205_Ex-zai-2	sp|P36044|MNN4_YEAST	28.00	100	69	1	298	8	1071	1170	4e-07	53.5	Protein MNN4 OS=Saccharomyces cerevisiae (strain ATCC 204508 / S288c) GN=MNN4 PE=2 SV=2
Unigene5209_Ex-zai-2	sp|Q8T686|ABCG7_DICDI	56.60	53	23	1	123	281	65	116	5e-11	66.6	ABC transporter G family member 7 OS=Dictyostelium discoideum GN=abcG7 PE=3 SV=1
Unigene5212_Ex-zai-2	sp|Q01820|GCL_DROME	43.24	37	21	0	402	292	146	182	8e-10	41.2	Protein germ cell-less OS=Drosophila melanogaster GN=gcl PE=2 SV=1
Unigene5213_Ex-zai-2	sp|Q8K2V6|IPO11_MOUSE	55.20	250	110	2	822	1565	3	251	1e-78	294	Importin-11 OS=Mus musculus GN=Ipo11 PE=1 SV=1
Unigene5215_Ex-zai-2	sp|P05348|RBS_MAIZE	87.32	71	9	0	3	215	96	166	3e-34	143	Ribulose bisphosphate carboxylase small chain, chloroplastic OS=Zea mays GN=RBCS PE=1 SV=1
Unigene5219_Ex-zai-2	sp|Q08CM4|LIN54_DANRE	39.42	619	347	23	2269	497	194	757	6e-94	346	Protein lin-54 homolog OS=Danio rerio GN=lin54 PE=1 SV=1
Unigene5225_Ex-zai-2	sp|Q15032|R3HD1_HUMAN	76.19	21	5	0	88	150	595	615	2e-07	41.2	R3H domain-containing protein 1 OS=Homo sapiens GN=R3HDM1 PE=1 SV=3
Unigene5227_Ex-zai-2	sp|P49756|RBM25_HUMAN	34.65	101	66	2	2	304	306	402	5e-08	56.6	RNA-binding protein 25 OS=Homo sapiens GN=RBM25 PE=1 SV=3
Unigene5228_Ex-zai-2	sp|Q9D8Z1|ASCC1_MOUSE	39.06	361	212	7	1304	246	1	353	2e-69	263	Activating signal cointegrator 1 complex subunit 1 OS=Mus musculus GN=Ascc1 PE=2 SV=1
Unigene5237_Ex-zai-2	sp|B2RY56|RBM25_MOUSE	70.00	40	12	0	73	192	392	431	5e-08	56.6	RNA-binding protein 25 OS=Mus musculus GN=Rbm25 PE=1 SV=1
Unigene5242_Ex-zai-2	sp|Q8VIJ6|SFPQ_MOUSE	38.32	107	54	5	378	94	18	121	8e-08	55.8	Splicing factor, proline- and glutamine-rich OS=Mus musculus GN=Sfpq PE=1 SV=1
Unigene5244_Ex-zai-2	sp|Q63120|MRP2_RAT	39.53	86	50	2	253	2	939	1024	5e-10	63.2	Canalicular multispecific organic anion transporter 1 OS=Rattus norvegicus GN=Abcc2 PE=2 SV=1
Unigene5246_Ex-zai-2	sp|P59470|RPC2_MOUSE	67.71	96	31	3	288	1	311	403	5e-28	122	DNA-directed RNA polymerase III subunit RPC2 OS=Mus musculus GN=Polr3b PE=2 SV=2
Unigene5257_Ex-zai-2	sp|Q6C7D2|HAS1_YARLI	31.31	198	132	5	598	17	254	434	3e-38	104	ATP-dependent RNA helicase HAS1 OS=Yarrowia lipolytica (strain CLIB 122 / E 150) GN=HAS1 PE=3 SV=1
Unigene5265_Ex-zai-2	sp|Q69566|U88_HHV6U	41.86	86	50	0	262	5	206	291	7e-18	89.4	Uncharacterized protein U88 OS=Human herpesvirus 6A (strain Uganda-1102) GN=U88 PE=4 SV=1
Unigene5269_Ex-zai-2	sp|O75751|S22A3_HUMAN	56.10	41	18	0	1	123	253	293	8e-09	55.5	Solute carrier family 22 member 3 OS=Homo sapiens GN=SLC22A3 PE=1 SV=1
Unigene5273_Ex-zai-2	sp|Q75JC9|Y8484_DICDI	25.82	244	181	0	318	1049	58	301	1e-07	58.2	Uncharacterized protein DDB_G0271670 OS=Dictyostelium discoideum GN=DDB_G0271670 PE=4 SV=1
Unigene5279_Ex-zai-2	sp|Q9NWX6|THG1_HUMAN	45.61	57	29	1	170	6	29	85	3e-10	63.9	Probable tRNA(His) guanylyltransferase OS=Homo sapiens GN=THG1L PE=1 SV=2
Unigene5280_Ex-zai-2	sp|Q8R508|FAT3_RAT	49.23	65	33	0	334	140	2902	2966	3e-12	70.9	Protocadherin Fat 3 OS=Rattus norvegicus GN=Fat3 PE=1 SV=1
Unigene5282_Ex-zai-2	sp|Q10716|CYSP1_MAIZE	77.27	132	30	2	405	10	261	371	2e-90	204	Cysteine proteinase 1 OS=Zea mays GN=CCP1 PE=2 SV=1
Unigene5286_Ex-zai-2	sp|Q5T200|ZC3HD_HUMAN	42.47	73	42	1	5	223	720	789	4e-06	50.1	Zinc finger CCCH domain-containing protein 13 OS=Homo sapiens GN=ZC3H13 PE=1 SV=1
Unigene5293_Ex-zai-2	sp|Q84ZL0|FH5_ORYSJ	35.66	129	63	4	83	409	985	1113	5e-10	63.2	Formin-like protein 5 OS=Oryza sativa subsp. japonica GN=FH5 PE=2 SV=2
Unigene5297_Ex-zai-2	sp|P14918|EXTN_MAIZE	34.07	135	84	3	537	148	112	245	2e-11	68.9	Extensin OS=Zea mays GN=HRGP PE=2 SV=1
Unigene5300_Ex-zai-2	sp|A8DYE2|TRPCG_DROME	69.01	171	52	1	133	642	1035	1205	5e-71	251	Transient receptor potential cation channel trpm OS=Drosophila melanogaster GN=trpm PE=1 SV=1
Unigene5307_Ex-zai-2	sp|Q9FPQ6|GP1_CHLRE	34.78	138	89	1	519	109	153	290	3e-16	80.9	Vegetative cell wall protein gp1 OS=Chlamydomonas reinhardtii GN=GP1 PE=2 SV=1
Unigene5310_Ex-zai-2	sp|P86173|ACL6B_RAT	61.24	178	57	3	498	1	1	178	2e-54	211	Actin-like protein 6B OS=Rattus norvegicus GN=Actl6b PE=1 SV=2
Unigene5311_Ex-zai-2	sp|Q3SZD5|DCA15_BOVIN	32.79	61	34	2	3	164	137	197	2e-06	40.0	DDB1- and CUL4-associated factor 15 OS=Bos taurus GN=DCAF15 PE=2 SV=1
Unigene5319_Ex-zai-2	sp|Q5T200|ZC3HD_HUMAN	54.43	79	36	1	300	64	682	759	4e-13	73.6	Zinc finger CCCH domain-containing protein 13 OS=Homo sapiens GN=ZC3H13 PE=1 SV=1
Unigene5324_Ex-zai-2	sp|P54275|MSH2_RAT	61.64	73	28	1	3	221	663	732	2e-16	84.7	DNA mismatch repair protein Msh2 OS=Rattus norvegicus GN=Msh2 PE=2 SV=1
Unigene5330_Ex-zai-2	sp|Q9UQ35|SRRM2_HUMAN	34.38	96	61	3	469	188	1852	1945	3e-06	38.1	Serine/arginine repetitive matrix protein 2 OS=Homo sapiens GN=SRRM2 PE=1 SV=2
Unigene5331_Ex-zai-2	sp|Q5YSC6|IF2_NOCFA	29.71	175	123	4	1	525	110	273	3e-07	55.1	Translation initiation factor IF-2 OS=Nocardia farcinica (strain IFM 10152) GN=infB PE=3 SV=2
Unigene5332_Ex-zai-2	sp|A7MB63|CTNS_BOVIN	47.31	93	49	0	389	667	109	201	3e-20	99.0	Cystinosin OS=Bos taurus GN=CTNS PE=2 SV=1
Unigene5333_Ex-zai-2	sp|O88874|CCNK_MOUSE	38.03	71	37	3	578	387	467	527	1e-06	41.6	Cyclin-K OS=Mus musculus GN=Ccnk PE=1 SV=3
Unigene5335_Ex-zai-2	sp|Q01033|VG48_SHV21	33.33	84	56	1	400	149	406	488	3e-08	55.1	Uncharacterized gene 48 protein OS=Saimiriine herpesvirus 2 (strain 11) GN=48 PE=3 SV=1
Unigene5340_Ex-zai-2	sp|Q9D0L6|BAMBI_MOUSE	46.74	92	35	2	58	291	91	182	2e-12	72.8	BMP and activin membrane-bound inhibitor homolog OS=Mus musculus GN=Bambi PE=2 SV=1
Unigene5348_Ex-zai-2	sp|Q86KD0|Y7416_DICDI	49.12	114	52	2	365	688	1	114	3e-26	119	BolA-like protein DDB_G0274169 OS=Dictyostelium discoideum GN=DDB_G0274169 PE=3 SV=1
Unigene5351_Ex-zai-2	sp|Q9SKE2|JAR1_ARATH	50.00	64	32	0	1	192	350	413	4e-12	70.1	Jasmonic acid-amido synthetase JAR1 OS=Arabidopsis thaliana GN=JAR1 PE=1 SV=2
Unigene5359_Ex-zai-2	sp|Q9V4A7|PLXB_DROME	41.56	77	40	2	7	222	122	196	2e-09	61.6	Plexin-B OS=Drosophila melanogaster GN=plexB PE=1 SV=2
Unigene5363_Ex-zai-2	sp|Q54BD4|STATC_DICDI	44.78	67	37	0	209	9	265	331	9e-10	62.4	Signal transducer and activator of transcription C OS=Dictyostelium discoideum GN=dstC PE=1 SV=1
Unigene5366_Ex-zai-2	sp|A3C5A7|GRP2_ORYSJ	42.86	70	39	1	12	218	54	123	5e-08	56.6	Glycine-rich cell wall structural protein 2 OS=Oryza sativa subsp. japonica GN=GRP0.9 PE=2 SV=1
Unigene5368_Ex-zai-2	sp|Q4R945|TTK_MACFA	56.82	44	19	1	248	117	533	575	5e-13	47.4	Dual specificity protein kinase TTK OS=Macaca fascicularis GN=TTK PE=2 SV=1
Unigene5371_Ex-zai-2	sp|Q5ZMJ9|SRRM1_CHICK	33.33	132	78	4	3	368	572	700	3e-06	50.8	Serine/arginine repetitive matrix protein 1 OS=Gallus gallus GN=SRRM1 PE=2 SV=1
Unigene5389_Ex-zai-2	sp|Q13884|SNTB1_HUMAN	39.18	97	50	3	7	270	441	536	8e-12	70.1	Beta-1-syntrophin OS=Homo sapiens GN=SNTB1 PE=1 SV=3
Unigene5391_Ex-zai-2	sp|Q5BK09|DRAM2_RAT	34.38	224	142	5	156	812	22	236	3e-33	142	DNA damage-regulated autophagy modulator protein 2 OS=Rattus norvegicus GN=Dram2 PE=2 SV=1
Unigene5396_Ex-zai-2	sp|A6N7Y9|PIWL1_CHICK	38.59	767	461	11	2841	571	106	867	1e-157	557	Piwi-like protein 1 OS=Gallus gallus GN=PIWIL1 PE=2 SV=1
Unigene5401_Ex-zai-2	sp|Q9JLI3|MMEL1_MOUSE	44.24	443	233	6	135	1421	226	668	1e-105	380	Membrane metallo-endopeptidase-like 1 OS=Mus musculus GN=Mmel1 PE=1 SV=1
Unigene5404_Ex-zai-2	sp|Q6S000|KIF12_DICDI	45.95	74	40	2	222	1	1140	1211	1e-09	62.0	Kinesin-related protein 12 OS=Dictyostelium discoideum GN=kif12 PE=3 SV=1
Unigene5414_Ex-zai-2	sp|Q8R0C0|RPC7L_MOUSE	38.81	201	113	6	714	142	27	215	2e-28	125	DNA-directed RNA polymerase III subunit RPC7-like OS=Mus musculus GN=Polr3gl PE=1 SV=2
Unigene5426_Ex-zai-2	sp|Q9V3A4|CSUP_DROME	36.49	74	47	2	231	10	56	115	8e-09	60.1	Protein catecholamines up OS=Drosophila melanogaster GN=Catsup PE=2 SV=1
Unigene5429_Ex-zai-2	sp|Q9HBX8|LGR6_HUMAN	31.74	860	552	14	7	2481	51	837	3e-103	377	Leucine-rich repeat-containing G-protein coupled receptor 6 OS=Homo sapiens GN=LGR6 PE=1 SV=3
Unigene5434_Ex-zai-2	sp|Q2KJJ8|PLD3_BOVIN	52.72	294	137	3	19	894	159	450	1e-85	317	Phospholipase D3 OS=Bos taurus GN=PLD3 PE=2 SV=1
Unigene5441_Ex-zai-2	sp|A7XYH9|SOBP_BOVIN	70.00	20	6	0	156	97	731	750	9e-07	37.7	Sine oculis-binding protein homolog OS=Bos taurus GN=SOBP PE=2 SV=1
Unigene5448_Ex-zai-2	sp|A1SLK7|IF2_NOCSJ	32.05	259	169	12	59	814	116	339	7e-14	78.2	Translation initiation factor IF-2 OS=Nocardioides sp. (strain BAA-499 / JS614) GN=infB PE=3 SV=1
Unigene5450_Ex-zai-2	sp|Q25338|LITD_LATTR	31.01	158	104	5	502	44	443	592	5e-12	71.6	Delta-latroinsectotoxin-Lt1a OS=Latrodectus tredecimguttatus PE=1 SV=1
Unigene5466_Ex-zai-2	sp|Q17N71|K0664_AEDAE	62.14	1133	353	13	3356	186	318	1440	0.0	1367	Protein KIAA0664 homolog OS=Aedes aegypti GN=AAEL000794 PE=3 SV=1
Unigene5472_Ex-zai-2	sp|Q2IBF8|CTTB2_EULMM	43.24	37	21	0	112	2	801	837	9e-06	38.5	Cortactin-binding protein 2 OS=Eulemur macaco macaco GN=CTTNBP2 PE=3 SV=1
Unigene5474_Ex-zai-2	sp|P26435|NTCP_RAT	31.52	92	63	1	322	597	24	114	4e-09	61.6	Sodium/bile acid cotransporter OS=Rattus norvegicus GN=Slc10a1 PE=2 SV=1
Unigene5482_Ex-zai-2	sp|Q69566|U88_HHV6U	83.33	30	5	1	318	229	228	256	6e-09	60.5	Uncharacterized protein U88 OS=Human herpesvirus 6A (strain Uganda-1102) GN=U88 PE=4 SV=1
Unigene5486_Ex-zai-2	sp|P35950|LDLR_CRIGR	37.55	253	140	7	14	718	61	310	6e-43	174	Low-density lipoprotein receptor OS=Cricetulus griseus GN=LDLR PE=3 SV=2
Unigene5487_Ex-zai-2	sp|Q6A009|LTN1_MOUSE	38.87	391	231	4	57	1205	4	391	8e-73	274	E3 ubiquitin-protein ligase listerin OS=Mus musculus GN=Ltn1 PE=1 SV=3
Unigene5499_Ex-zai-2	sp|Q8MP30|Y7791_DICDI	61.64	73	28	0	4	222	77	149	2e-31	134	Uncharacterized histidine-rich protein DDB_G0274557 OS=Dictyostelium discoideum GN=DDB_G0274557 PE=4 SV=1
Unigene5505_Ex-zai-2	sp|Q03376|BAR3_CHITE	40.85	71	38	3	203	3	589	658	2e-10	64.7	Balbiani ring protein 3 OS=Chironomus tentans GN=BR3 PE=2 SV=1
Unigene5511_Ex-zai-2	sp|Q9EPL8|IPO7_MOUSE	52.22	90	42	3	268	2	836	922	1e-17	88.2	Importin-7 OS=Mus musculus GN=Ipo7 PE=1 SV=2
Unigene5512_Ex-zai-2	sp|Q69566|U88_HHV6U	51.02	49	23	1	3	146	164	212	2e-07	54.3	Uncharacterized protein U88 OS=Human herpesvirus 6A (strain Uganda-1102) GN=U88 PE=4 SV=1
Unigene5514_Ex-zai-2	sp|Q6P7A2|UBE4A_RAT	53.66	41	19	0	347	225	1026	1066	3e-08	57.4	Ubiquitin conjugation factor E4 A OS=Rattus norvegicus GN=Ube4a PE=2 SV=1
Unigene5516_Ex-zai-2	sp|P0C6B8|SVEP1_RAT	43.19	382	203	7	1185	82	1246	1626	2e-93	343	Sushi, von Willebrand factor type A, EGF and pentraxin domain-containing protein 1 OS=Rattus norvegicus GN=Svep1 PE=1 SV=1
Unigene5525_Ex-zai-2	sp|C1B313|IF2_RHOOB	34.44	151	90	5	34	459	100	247	1e-11	69.3	Translation initiation factor IF-2 OS=Rhodococcus opacus (strain B4) GN=infB PE=3 SV=1
Unigene5526_Ex-zai-2	sp|P30427|PLEC_RAT	22.72	383	207	13	349	1230	3840	4211	1e-06	55.1	Plectin OS=Rattus norvegicus GN=Plec PE=1 SV=2
Unigene5528_Ex-zai-2	sp|P61208|ARL4C_MOUSE	62.28	114	43	1	360	19	20	132	2e-35	147	ADP-ribosylation factor-like protein 4C OS=Mus musculus GN=Arl4c PE=2 SV=1
Unigene5537_Ex-zai-2	sp|Q5ZMG1|UFL1_CHICK	39.49	471	270	10	1370	3	68	520	8e-91	334	E3 UFM1-protein ligase 1 OS=Gallus gallus GN=UFL1 PE=2 SV=1
Unigene5547_Ex-zai-2	sp|Q9NPF2|CHSTB_HUMAN	43.10	58	29	1	379	540	84	141	3e-07	55.5	Carbohydrate sulfotransferase 11 OS=Homo sapiens GN=CHST11 PE=1 SV=1
Unigene5550_Ex-zai-2	sp|Q9AWL7|GIGAN_ORYSJ	94.59	37	2	0	113	3	124	160	6e-31	78.6	Protein GIGANTEA OS=Oryza sativa subsp. japonica GN=GI PE=2 SV=2
Unigene5553_Ex-zai-2	sp|Q9V427|INX2_DROME	28.57	182	118	4	513	4	97	274	8e-11	66.6	Innexin inx2 OS=Drosophila melanogaster GN=inx2 PE=1 SV=1
Unigene5579_Ex-zai-2	sp|Q86BJ3|PIPE_DROME	34.48	116	71	3	340	8	377	489	8e-08	55.8	Heparan sulfate 2-O-sulfotransferase pipe OS=Drosophila melanogaster GN=pip PE=1 SV=1
Unigene5592_Ex-zai-2	sp|Q69566|U88_HHV6U	34.34	166	109	1	672	175	112	276	1e-13	76.6	Uncharacterized protein U88 OS=Human herpesvirus 6A (strain Uganda-1102) GN=U88 PE=4 SV=1
Unigene5594_Ex-zai-2	sp|Q869E1|DNLI1_DICDI	24.54	326	210	7	1102	233	60	383	5e-20	99.4	DNA ligase 1 OS=Dictyostelium discoideum GN=lig1 PE=3 SV=1
Unigene5597_Ex-zai-2	sp|Q8BZX4|SREK1_MOUSE	27.19	114	83	1	346	5	223	328	4e-07	53.5	Splicing regulatory glutamine/lysine-rich protein 1 OS=Mus musculus GN=Srek1 PE=2 SV=1
Unigene5598_Ex-zai-2	sp|P03200|GP350_EBVB9	36.17	141	86	2	541	131	501	641	3e-14	78.2	Envelope glycoprotein GP350 OS=Epstein-Barr virus (strain B95-8) GN=BLLF1 PE=1 SV=1
Unigene5622_Ex-zai-2	sp|Q9XIL9|PLRX3_ARATH	39.51	81	46	3	3	236	571	638	3e-07	53.9	Pollen-specific leucine-rich repeat extensin-like protein 3 OS=Arabidopsis thaliana GN=PEX3 PE=2 SV=1
Unigene5623_Ex-zai-2	sp|Q9U9P7|PITC1_DROME	62.98	262	97	0	116	901	8	269	5e-98	357	Cytoplasmic phosphatidylinositol transfer protein 1 OS=Drosophila melanogaster GN=rdgBbeta PE=2 SV=1
Unigene5624_Ex-zai-2	sp|Q5REB9|MTMR2_PONAB	50.93	216	94	3	403	1014	8	222	6e-58	224	Myotubularin-related protein 2 OS=Pongo abelii GN=MTMR2 PE=2 SV=1
Unigene5627_Ex-zai-2	sp|Q9Z0U4|GABR1_RAT	58.87	265	109	1	798	4	189	451	2e-90	332	Gamma-aminobutyric acid type B receptor subunit 1 OS=Rattus norvegicus GN=Gabbr1 PE=1 SV=1
Unigene5632_Ex-zai-2	sp|Q6AYB3|ISY1_RAT	67.16	67	22	1	155	355	1	66	9e-18	89.0	Pre-mRNA-splicing factor ISY1 homolog OS=Rattus norvegicus GN=Isy1 PE=2 SV=1
Unigene5636_Ex-zai-2	sp|Q9I9R3|S40A1_DANRE	45.87	109	49	2	254	550	2	110	3e-17	88.2	Solute carrier family 40 member 1 OS=Danio rerio GN=slc40a1 PE=2 SV=2
Unigene5646_Ex-zai-2	sp|Q96AY4|TTC28_HUMAN	46.43	140	63	3	88	471	1809	1945	2e-26	118	Tetratricopeptide repeat protein 28 OS=Homo sapiens GN=TTC28 PE=1 SV=4
Unigene5647_Ex-zai-2	sp|O43246|CTR4_HUMAN	37.40	123	76	2	1367	1002	475	594	2e-19	97.4	Cationic amino acid transporter 4 OS=Homo sapiens GN=SLC7A4 PE=2 SV=3
Unigene5652_Ex-zai-2	sp|Q9U7E0|ATRX_CAEEL	23.33	390	296	7	706	1866	30	375	4e-17	90.5	Transcriptional regulator ATRX homolog OS=Caenorhabditis elegans GN=xnp-1 PE=1 SV=1
Unigene5653_Ex-zai-2	sp|Q5T200|ZC3HD_HUMAN	47.24	127	60	3	361	2	669	786	1e-19	95.1	Zinc finger CCCH domain-containing protein 13 OS=Homo sapiens GN=ZC3H13 PE=1 SV=1
Unigene5662_Ex-zai-2	sp|Q52KI8|SRRM1_MOUSE	28.11	217	118	6	9	545	593	803	1e-06	53.5	Serine/arginine repetitive matrix protein 1 OS=Mus musculus GN=Srrm1 PE=1 SV=2
Unigene5666_Ex-zai-2	sp|Q5RDR3|AT1A1_PONAB	83.08	65	11	0	540	346	103	167	4e-24	112	Sodium/potassium-transporting ATPase subunit alpha-1 OS=Pongo abelii GN=ATP1A1 PE=2 SV=1
Unigene5671_Ex-zai-2	sp|Q9NRZ9|HELLS_HUMAN	53.47	144	60	3	17	427	640	782	6e-34	142	Lymphoid-specific helicase OS=Homo sapiens GN=HELLS PE=1 SV=1
Unigene5673_Ex-zai-2	sp|Q9JKL7|SREK1_RAT	45.59	68	36	2	92	292	245	309	3e-06	52.8	Splicing regulatory glutamine/lysine-rich protein 1 OS=Rattus norvegicus GN=Srek1 PE=1 SV=1
Unigene5675_Ex-zai-2	sp|O08837|CDC5L_RAT	71.46	417	111	6	130	1356	19	435	5e-169	589	Cell division cycle 5-like protein OS=Rattus norvegicus GN=Cdc5l PE=1 SV=2
Unigene5676_Ex-zai-2	sp|Q7M732|RTL1_MOUSE	32.65	98	64	1	173	460	1337	1434	2e-08	58.2	Retrotransposon-like protein 1 OS=Mus musculus GN=Rtl1 PE=2 SV=1
Unigene5677_Ex-zai-2	sp|Q69566|U88_HHV6U	52.86	70	33	1	1	210	332	398	3e-23	107	Uncharacterized protein U88 OS=Human herpesvirus 6A (strain Uganda-1102) GN=U88 PE=4 SV=1
Unigene5683_Ex-zai-2	sp|Q0IHA5|MPPE1_XENLA	44.58	166	90	2	144	635	200	361	1e-43	149	Metallophosphoesterase 1 OS=Xenopus laevis GN=mppe1 PE=2 SV=1
Unigene5685_Ex-zai-2	sp|Q55AX2|DOT1L_DICDI	43.68	87	42	3	247	8	546	629	2e-08	58.2	Histone-lysine N-methyltransferase, H3 lysine-79 specific OS=Dictyostelium discoideum GN=dotA PE=2 SV=2
Unigene5688_Ex-zai-2	sp|Q8CJ69|BMPER_MOUSE	51.09	92	41	1	153	416	353	444	8e-25	98.2	BMP-binding endothelial regulator protein OS=Mus musculus GN=Bmper PE=1 SV=1
Unigene5696_Ex-zai-2	sp|Q5ZIR1|SHLB1_CHICK	44.32	88	41	1	254	15	199	286	5e-13	73.2	Endophilin-B1 OS=Gallus gallus GN=SH3GLB1 PE=2 SV=1
Unigene5705_Ex-zai-2	sp|Q8C428|TMC7_MOUSE	38.55	275	166	4	14	829	254	518	6e-47	187	Transmembrane channel-like protein 7 OS=Mus musculus GN=Tmc7 PE=2 SV=1
Unigene5711_Ex-zai-2	sp|Q9R1B9|SLIT2_MOUSE	32.71	107	72	0	136	456	730	836	1e-09	62.0	Slit homolog 2 protein OS=Mus musculus GN=Slit2 PE=2 SV=2
Unigene5720_Ex-zai-2	sp|Q9JKL7|SREK1_RAT	24.30	214	147	6	1	597	225	424	2e-06	53.1	Splicing regulatory glutamine/lysine-rich protein 1 OS=Rattus norvegicus GN=Srek1 PE=1 SV=1
Unigene5722_Ex-zai-2	sp|Q9VS29|DSCL_DROME	48.39	93	48	0	151	429	626	718	1e-22	93.2	Down syndrome cell adhesion molecule-like protein Dscam2 OS=Drosophila melanogaster GN=Dscam2 PE=2 SV=3
Unigene5723_Ex-zai-2	sp|Q9P055|JKAMP_HUMAN	52.94	51	20	2	253	113	24	74	5e-08	53.9	JNK1/MAPK8-associated membrane protein OS=Homo sapiens GN=JKAMP PE=2 SV=2
Unigene5724_Ex-zai-2	sp|P87179|WSC1_SCHPO	49.47	95	48	0	234	518	142	236	8e-12	70.5	Cell wall integrity and stress response component 1 OS=Schizosaccharomyces pombe (strain 972 / ATCC 24843) GN=wsc1 PE=1 SV=3
Unigene5728_Ex-zai-2	sp|Q69566|U88_HHV6U	61.11	54	21	1	431	270	215	267	1e-13	75.9	Uncharacterized protein U88 OS=Human herpesvirus 6A (strain Uganda-1102) GN=U88 PE=4 SV=1
Unigene5732_Ex-zai-2	sp|Q9SN46|LRX5_ARATH	32.52	286	160	11	322	1080	434	711	1e-17	92.0	Leucine-rich repeat extensin-like protein 5 OS=Arabidopsis thaliana GN=LRX5 PE=2 SV=2
Unigene5736_Ex-zai-2	sp|O08532|CA2D1_MOUSE	37.86	280	161	5	4	804	64	325	3e-47	189	Voltage-dependent calcium channel subunit alpha-2/delta-1 OS=Mus musculus GN=Cacna2d1 PE=1 SV=1
Unigene5737_Ex-zai-2	sp|Q55AX2|DOT1L_DICDI	30.96	197	119	5	644	105	474	666	2e-13	75.9	Histone-lysine N-methyltransferase, H3 lysine-79 specific OS=Dictyostelium discoideum GN=dotA PE=2 SV=2
Unigene5738_Ex-zai-2	sp|Q9FPQ6|GP1_CHLRE	61.11	54	18	1	154	2	160	213	4e-26	77.4	Vegetative cell wall protein gp1 OS=Chlamydomonas reinhardtii GN=GP1 PE=2 SV=1
Unigene5744_Ex-zai-2	sp|Q9R0I8|PI42A_RAT	79.73	74	15	0	145	366	29	102	3e-32	137	Phosphatidylinositol-5-phosphate 4-kinase type-2 alpha OS=Rattus norvegicus GN=Pip4k2a PE=1 SV=1
Unigene5746_Ex-zai-2	sp|Q9VWN5|F188A_DROME	46.79	109	58	0	277	603	265	373	1e-22	106	Protein FAM188A homolog OS=Drosophila melanogaster GN=CG7332 PE=1 SV=1
Unigene5753_Ex-zai-2	sp|Q52KI8|SRRM1_MOUSE	35.29	102	64	3	314	15	562	643	2e-06	45.8	Serine/arginine repetitive matrix protein 1 OS=Mus musculus GN=Srrm1 PE=1 SV=2
Unigene5755_Ex-zai-2	sp|Q54PM6|Y8605_DICDI	36.36	143	86	5	94	507	437	568	4e-13	74.3	Uncharacterized protein DDB_G0284459 OS=Dictyostelium discoideum GN=DDB_G0284459 PE=4 SV=1
Unigene5756_Ex-zai-2	sp|P63047|ST4A1_RAT	44.44	36	20	0	10	117	33	68	8e-09	40.8	Sulfotransferase 4A1 OS=Rattus norvegicus GN=Sult4a1 PE=2 SV=1
Unigene5762_Ex-zai-2	sp|Q69566|U88_HHV6U	56.86	51	22	0	219	67	245	295	3e-09	60.5	Uncharacterized protein U88 OS=Human herpesvirus 6A (strain Uganda-1102) GN=U88 PE=4 SV=1
Unigene5763_Ex-zai-2	sp|Q15751|HERC1_HUMAN	36.36	88	53	2	383	129	1672	1757	5e-06	44.7	Probable E3 ubiquitin-protein ligase HERC1 OS=Homo sapiens GN=HERC1 PE=1 SV=2
Unigene5766_Ex-zai-2	sp|Q5RAL7|B3GL1_PONAB	35.51	107	67	2	697	383	165	269	5e-12	71.6	UDP-GalNAc:beta-1,3-N-acetylgalactosaminyltransferase 1 OS=Pongo abelii GN=B3GALNT1 PE=2 SV=1
Unigene5767_Ex-zai-2	sp|Q147U1|ZN846_HUMAN	31.21	141	73	3	444	94	334	473	5e-14	76.6	Zinc finger protein 846 OS=Homo sapiens GN=ZNF846 PE=1 SV=2
Unigene5772_Ex-zai-2	sp|O15995|CCNE_HEMPU	46.34	369	183	7	239	1300	31	387	1e-87	324	G1/S-specific cyclin-E OS=Hemicentrotus pulcherrimus GN=CYCE PE=2 SV=1
Unigene5774_Ex-zai-2	sp|Q7PPU9|BND7A_ANOGA	79.85	268	54	0	2086	1283	7	274	6e-117	422	Band 7 protein AGAP004871 OS=Anopheles gambiae GN=AGAP004871 PE=3 SV=3
Unigene5777_Ex-zai-2	sp|Q52KI8|SRRM1_MOUSE	37.90	124	73	6	361	2	551	658	1e-07	56.6	Serine/arginine repetitive matrix protein 1 OS=Mus musculus GN=Srrm1 PE=1 SV=2
Unigene5782_Ex-zai-2	sp|Q9V675|CP6G2_DROME	31.90	116	74	4	335	3	206	320	3e-07	53.9	Probable cytochrome P450 6g2 OS=Drosophila melanogaster GN=Cyp6g2 PE=2 SV=1
Unigene5789_Ex-zai-2	sp|P39059|COFA1_HUMAN	47.56	164	84	4	136	621	1176	1333	2e-36	152	Collagen alpha-1(XV) chain OS=Homo sapiens GN=COL15A1 PE=1 SV=2
Unigene5790_Ex-zai-2	sp|Q68FF9|S5A1_MOUSE	76.00	25	6	0	4	78	231	255	4e-06	50.1	3-oxo-5-alpha-steroid 4-dehydrogenase 1 OS=Mus musculus GN=Srd5a1 PE=2 SV=2
Unigene5792_Ex-zai-2	sp|P28968|GP2_EHV1B	23.53	221	167	5	30	686	34	240	4e-06	52.4	Glycoprotein gp2 OS=Equine herpesvirus 1 (strain Ab4p) GN=EUs4 PE=4 SV=1
Unigene5795_Ex-zai-2	sp|Q96Q89|KI20B_HUMAN	45.24	126	68	2	488	114	262	386	4e-29	108	Kinesin-like protein KIF20B OS=Homo sapiens GN=KIF20B PE=1 SV=3
Unigene5807_Ex-zai-2	sp|Q8BX70|VP13C_MOUSE	40.31	196	111	5	643	74	3533	3720	2e-31	135	Vacuolar protein sorting-associated protein 13C OS=Mus musculus GN=Vps13c PE=1 SV=2
Unigene5808_Ex-zai-2	sp|Q9LUI1|LRX6_ARATH	48.08	52	27	1	163	8	377	422	5e-11	50.8	Leucine-rich repeat extensin-like protein 6 OS=Arabidopsis thaliana GN=LRX6 PE=2 SV=1
Unigene5813_Ex-zai-2	sp|P21997|SSGP_VOLCA	43.06	72	41	0	71	286	238	309	3e-09	60.8	Sulfated surface glycoprotein 185 OS=Volvox carteri PE=1 SV=1
Unigene5814_Ex-zai-2	sp|P98088|MUC5A_HUMAN	26.83	369	259	13	1076	3	3623	3969	6e-14	79.0	Mucin-5AC (Fragments) OS=Homo sapiens GN=MUC5AC PE=1 SV=3
Unigene5815_Ex-zai-2	sp|A9ULZ2|BIR7B_XENLA	45.00	80	42	2	172	405	33	111	2e-13	75.5	Baculoviral IAP repeat-containing protein 7-B OS=Xenopus laevis GN=birc7-b PE=2 SV=2
Unigene5816_Ex-zai-2	sp|Q6GQU6|LIGO3_MOUSE	41.33	75	42	1	1	219	423	497	1e-09	62.0	Leucine-rich repeat and immunoglobulin-like domain-containing nogo receptor-interacting protein 3 OS=Mus musculus GN=Lingo3 PE=2 SV=2
Unigene5830_Ex-zai-2	sp|Q3ZCU0|YK006_HUMAN	68.57	35	11	0	105	1	28	62	8e-08	55.8	Putative uncharacterized protein FLJ37770 OS=Homo sapiens PE=5 SV=1
Unigene5832_Ex-zai-2	sp|Q4U2R1|HERC2_MOUSE	72.69	260	71	0	1266	487	4568	4827	1e-110	400	E3 ubiquitin-protein ligase HERC2 OS=Mus musculus GN=Herc2 PE=1 SV=3
Unigene5835_Ex-zai-2	sp|Q96Q07|BTBD9_HUMAN	54.05	37	17	0	3	113	492	528	2e-16	57.8	BTB/POZ domain-containing protein 9 OS=Homo sapiens GN=BTBD9 PE=2 SV=2
Unigene5840_Ex-zai-2	sp|Q5ZJD3|LSG1_CHICK	47.07	546	247	10	1725	214	125	652	3e-129	462	Large subunit GTPase 1 homolog OS=Gallus gallus GN=LSG1 PE=2 SV=1
Unigene5842_Ex-zai-2	sp|P05790|FIBH_BOMMO	41.13	141	83	1	9	431	2732	2871	2e-21	91.3	Fibroin heavy chain OS=Bombyx mori GN=FIBH PE=1 SV=4
Unigene5849_Ex-zai-2	sp|Q9C0J8|WDR33_HUMAN	54.39	57	21	1	256	101	43	99	3e-17	63.2	pre-mRNA 3' end processing protein WDR33 OS=Homo sapiens GN=WDR33 PE=1 SV=2
Unigene5852_Ex-zai-2	sp|P04069|CBPB_ASTFL	49.53	212	102	3	366	986	3	212	1e-57	224	Carboxypeptidase B OS=Astacus fluviatilis PE=1 SV=1
Unigene5866_Ex-zai-2	sp|Q9VAY7|FAM50_DROME	84.29	70	11	0	403	194	289	358	2e-31	134	Protein FAM50 homolog OS=Drosophila melanogaster GN=CG12259 PE=2 SV=1
Unigene5875_Ex-zai-2	sp|Q9H8H3|MET7A_HUMAN	43.92	148	83	1	587	144	34	175	6e-33	129	Methyltransferase-like protein 7A OS=Homo sapiens GN=METTL7A PE=1 SV=1
Unigene5887_Ex-zai-2	sp|Q6DEY8|WDR67_XENTR	43.14	51	29	0	310	158	533	583	5e-13	58.9	WD repeat-containing protein 67 OS=Xenopus tropicalis GN=wdr67 PE=2 SV=1
Unigene5891_Ex-zai-2	sp|Q5ZMJ9|SRRM1_CHICK	27.55	323	199	12	2	865	337	644	2e-09	63.2	Serine/arginine repetitive matrix protein 1 OS=Gallus gallus GN=SRRM1 PE=2 SV=1
Unigene5905_Ex-zai-2	sp|Q66JJ4|RG9D2_XENTR	45.28	106	55	1	309	1	214	319	5e-21	99.8	RNA (guanine-9-)-methyltransferase domain-containing protein 2 OS=Xenopus tropicalis GN=rg9mtd2 PE=2 SV=1
Unigene5911_Ex-zai-2	sp|P44106|Y1058_HAEIN	75.61	41	10	0	129	7	139	179	3e-07	53.9	Uncharacterized protein HI_1058 OS=Haemophilus influenzae (strain ATCC 51907 / DSM 11121 / KW20 / Rd) GN=HI_1058 PE=4 SV=1
Unigene5913_Ex-zai-2	sp|Q9R1X5|MRP5_MOUSE	33.07	251	154	4	711	1	100	346	2e-35	149	Multidrug resistance-associated protein 5 OS=Mus musculus GN=Abcc5 PE=1 SV=2
Unigene5917_Ex-zai-2	sp|B2RY56|RBM25_MOUSE	32.17	115	78	1	362	18	299	412	6e-07	53.1	RNA-binding protein 25 OS=Mus musculus GN=Rbm25 PE=1 SV=1
Unigene5920_Ex-zai-2	sp|Q14DH7|ACSS3_MOUSE	84.21	38	6	0	114	1	334	371	5e-20	79.0	Acyl-CoA synthetase short-chain family member 3, mitochondrial OS=Mus musculus GN=Acss3 PE=2 SV=2
Unigene5929_Ex-zai-2	sp|Q9V8K2|EXOC3_DROME	55.72	271	120	0	125	937	40	310	1e-82	291	Exocyst complex component 3 OS=Drosophila melanogaster GN=sec6 PE=2 SV=2
Unigene5931_Ex-zai-2	sp|Q6PFX9|TNKS1_MOUSE	73.82	508	133	2	68	1591	176	680	0.0	764	Tankyrase-1 OS=Mus musculus GN=Tnks PE=1 SV=1
Unigene5944_Ex-zai-2	sp|O14981|BTAF1_HUMAN	35.46	251	156	5	190	924	688	927	6e-32	138	TATA-binding protein-associated factor 172 OS=Homo sapiens GN=BTAF1 PE=1 SV=2
Unigene5948_Ex-zai-2	sp|B2RY56|RBM25_MOUSE	33.67	98	65	1	4	297	311	398	3e-08	57.4	RNA-binding protein 25 OS=Mus musculus GN=Rbm25 PE=1 SV=1
Unigene5983_Ex-zai-2	sp|P39109|YCFI_YEAST	70.00	80	24	0	466	227	1433	1512	3e-26	117	Metal resistance protein YCF1 OS=Saccharomyces cerevisiae (strain ATCC 204508 / S288c) GN=YCF1 PE=1 SV=2
Unigene5988_Ex-zai-2	sp|Q69566|U88_HHV6U	67.24	58	18	2	3	173	192	244	4e-18	90.1	Uncharacterized protein U88 OS=Human herpesvirus 6A (strain Uganda-1102) GN=U88 PE=4 SV=1
Unigene5991_Ex-zai-2	sp|P69478|CHSTB_RAT	44.84	252	134	5	773	33	101	349	3e-56	218	Carbohydrate sulfotransferase 11 OS=Rattus norvegicus GN=Chst11 PE=1 SV=1
Unigene5993_Ex-zai-2	sp|Q6AI12|ANR40_HUMAN	58.23	79	31	1	252	22	259	337	7e-18	89.4	Ankyrin repeat domain-containing protein 40 OS=Homo sapiens GN=ANKRD40 PE=1 SV=2
Unigene5994_Ex-zai-2	sp|Q96IR2|ZN845_HUMAN	55.26	38	17	0	3	116	345	382	6e-15	57.0	Zinc finger protein 845 OS=Homo sapiens GN=ZNF845 PE=2 SV=3
Unigene5998_Ex-zai-2	sp|Q86B79|UNK_DROME	67.78	360	111	2	1073	9	4	363	5e-152	537	RING finger protein unkempt OS=Drosophila melanogaster GN=unk PE=1 SV=1
Unigene5999_Ex-zai-2	sp|Q9XZT6|DNK_DROME	57.34	143	60	1	1112	687	21	163	5e-56	177	Deoxynucleoside kinase OS=Drosophila melanogaster GN=dnk PE=1 SV=1
Unigene6000_Ex-zai-2	sp|Q1LZH9|GNS_BOVIN	40.86	93	55	1	590	312	436	526	2e-15	82.8	N-acetylglucosamine-6-sulfatase OS=Bos taurus GN=GNS PE=2 SV=1
Unigene6006_Ex-zai-2	sp|Q6PZE0|MUC19_MOUSE	26.01	469	308	11	1381	92	1423	1864	8e-24	104	Mucin-19 OS=Mus musculus GN=Muc19 PE=2 SV=2
Unigene6008_Ex-zai-2	sp|P54802|ANAG_HUMAN	46.48	213	112	3	1003	371	333	544	5e-49	195	Alpha-N-acetylglucosaminidase OS=Homo sapiens GN=NAGLU PE=1 SV=2
Unigene6013_Ex-zai-2	sp|Q54TA5|TBC5B_DICDI	40.48	84	50	1	254	3	480	556	2e-06	51.6	TBC1 domain family member 5 homolog B OS=Dictyostelium discoideum GN=tbc1d5B PE=3 SV=1
Unigene6016_Ex-zai-2	sp|P54363|APT_DROPS	65.15	66	23	0	315	118	86	151	6e-21	91.7	Adenine phosphoribosyltransferase OS=Drosophila pseudoobscura pseudoobscura GN=Aprt PE=3 SV=1
Unigene6017_Ex-zai-2	sp|Q0DLG0|FH14_ORYSJ	44.44	72	36	3	8	211	80	145	1e-07	55.5	Formin-like protein 14 OS=Oryza sativa subsp. japonica GN=FH14 PE=2 SV=1
Unigene6018_Ex-zai-2	sp|A2A9C3|SZT2_MOUSE	38.79	348	199	7	1169	168	270	611	2e-69	251	Protein SZT2 OS=Mus musculus GN=Szt2 PE=1 SV=1
Unigene6019_Ex-zai-2	sp|P91119|PDE5_CAEEL	55.38	186	80	2	3	551	340	525	2e-55	214	Probable 3',5'-cyclic phosphodiesterase pde-5 OS=Caenorhabditis elegans GN=pde-5 PE=2 SV=3
Unigene6026_Ex-zai-2	sp|Q8S0F0|FH1_ORYSJ	38.26	115	69	4	394	56	350	453	9e-08	55.8	Formin-like protein 1 OS=Oryza sativa subsp. japonica GN=FH1 PE=2 SV=1
Unigene6037_Ex-zai-2	sp|Q1LWL6|GSE1_DANRE	61.82	55	21	2	165	1	329	377	4e-09	60.1	Genetic suppressor element 1 OS=Danio rerio GN=gse1 PE=4 SV=1
Unigene6055_Ex-zai-2	sp|Q17BA4|MED15_AEDAE	28.34	367	198	16	979	74	1	352	3e-19	96.7	Mediator of RNA polymerase II transcription subunit 15 OS=Aedes aegypti GN=MED15 PE=3 SV=1
Unigene6061_Ex-zai-2	sp|Q75JC9|Y8484_DICDI	25.67	187	139	0	11	571	186	372	1e-10	66.6	Uncharacterized protein DDB_G0271670 OS=Dictyostelium discoideum GN=DDB_G0271670 PE=4 SV=1
Unigene6063_Ex-zai-2	sp|Q75JZ0|GTAH_DICDI	51.43	35	17	0	203	99	66	100	3e-06	50.4	GATA zinc finger domain-containing protein 8 OS=Dictyostelium discoideum GN=gtaH PE=4 SV=1
Unigene6071_Ex-zai-2	sp|Q9V3J8|WDS_DROME	30.07	143	96	4	2	418	115	254	8e-06	50.4	Protein will die slowly OS=Drosophila melanogaster GN=wds PE=2 SV=1
Unigene6072_Ex-zai-2	sp|Q0KK59|UNC79_MOUSE	39.52	167	97	2	80	568	1273	1439	7e-29	129	Protein unc-79 homolog OS=Mus musculus GN=Unc79 PE=1 SV=1
Unigene6073_Ex-zai-2	sp|Q62915|CSKP_RAT	66.67	135	43	1	438	40	190	324	6e-45	179	Peripheral plasma membrane protein CASK OS=Rattus norvegicus GN=Cask PE=1 SV=1
Unigene6075_Ex-zai-2	sp|Q09103|DGK2_DROME	80.00	30	6	0	248	337	61	90	6e-06	49.7	Eye-specific diacylglycerol kinase OS=Drosophila melanogaster GN=rdgA PE=2 SV=2
Unigene6077_Ex-zai-2	sp|Q6PFJ9|ARI1_DANRE	84.21	38	6	0	3	116	190	227	2e-17	67.4	E3 ubiquitin-protein ligase arih1 OS=Danio rerio GN=arih1 PE=2 SV=1
Unigene6084_Ex-zai-2	sp|Q69566|U88_HHV6U	71.74	46	13	1	226	89	223	267	6e-17	86.3	Uncharacterized protein U88 OS=Human herpesvirus 6A (strain Uganda-1102) GN=U88 PE=4 SV=1
Unigene6087_Ex-zai-2	sp|Q7SXS7|SETD3_DANRE	42.31	442	248	6	1309	5	1	433	4e-94	345	Histone-lysine N-methyltransferase setd3 OS=Danio rerio GN=setd3 PE=1 SV=1
Unigene6088_Ex-zai-2	sp|A2AF47|DOC11_MOUSE	43.53	170	95	2	507	1	950	1115	9e-32	136	Dedicator of cytokinesis protein 11 OS=Mus musculus GN=Dock11 PE=1 SV=1
Unigene6090_Ex-zai-2	sp|Q02817|MUC2_HUMAN	28.48	151	107	5	603	154	4186	4313	2e-06	52.8	Mucin-2 OS=Homo sapiens GN=MUC2 PE=1 SV=2
Unigene6091_Ex-zai-2	sp|Q69566|U88_HHV6U	53.97	63	29	0	7	195	234	296	1e-17	88.6	Uncharacterized protein U88 OS=Human herpesvirus 6A (strain Uganda-1102) GN=U88 PE=4 SV=1
Unigene6093_Ex-zai-2	sp|Q54US7|GTAU_DICDI	43.48	69	39	0	45	251	10	78	9e-12	68.9	GATA zinc finger domain-containing protein 21 OS=Dictyostelium discoideum GN=gtaU PE=4 SV=1
Unigene6103_Ex-zai-2	sp|Q2TBW5|ZNHI2_BOVIN	51.16	43	17	2	1	117	7	47	2e-06	51.6	Zinc finger HIT domain-containing protein 2 OS=Bos taurus GN=ZNHIT2 PE=2 SV=1
Unigene6111_Ex-zai-2	sp|Q9Y6E0|STK24_HUMAN	70.62	354	101	4	399	1451	33	383	2e-135	484	Serine/threonine-protein kinase 24 OS=Homo sapiens GN=STK24 PE=1 SV=1
Unigene6112_Ex-zai-2	sp|Q5R5Z6|UBP20_PONAB	64.15	53	19	1	92	250	527	571	5e-13	73.2	Ubiquitin carboxyl-terminal hydrolase 20 OS=Pongo abelii GN=USP20 PE=2 SV=1
Unigene6115_Ex-zai-2	sp|P42260|GRIK2_RAT	46.56	131	58	4	17	373	86	216	4e-24	110	Glutamate receptor, ionotropic kainate 2 OS=Rattus norvegicus GN=Grik2 PE=1 SV=2
Unigene6141_Ex-zai-2	sp|Q5U247|EXOC8_XENLA	41.03	680	401	8	11	2050	11	667	4e-147	522	Exocyst complex component 8 OS=Xenopus laevis GN=exoc8 PE=2 SV=1
Unigene6144_Ex-zai-2	sp|P54319|PLAP_RAT	45.27	539	284	10	1586	3	166	700	7e-127	454	Phospholipase A-2-activating protein OS=Rattus norvegicus GN=Plaa PE=2 SV=3
Unigene6147_Ex-zai-2	sp|P45843|SCRT_DROME	33.33	36	24	0	228	121	550	585	9e-07	36.2	Protein scarlet OS=Drosophila melanogaster GN=st PE=1 SV=3
Unigene6158_Ex-zai-2	sp|Q60738|ZNT1_MOUSE	30.85	188	130	5	928	365	302	478	1e-19	98.6	Zinc transporter 1 OS=Mus musculus GN=Slc30a1 PE=2 SV=1
Unigene6160_Ex-zai-2	sp|Q6ZN57|ZFP2_HUMAN	51.06	94	45	1	280	2	148	241	4e-26	116	Zinc finger protein 2 homolog OS=Homo sapiens GN=ZFP2 PE=2 SV=1
Unigene6165_Ex-zai-2	sp|P56677|ST14_MOUSE	40.00	80	27	2	1	177	477	556	2e-10	64.3	Suppressor of tumorigenicity 14 protein homolog OS=Mus musculus GN=St14 PE=1 SV=2
Unigene6168_Ex-zai-2	sp|Q5PR34|CTR2_DANRE	39.67	121	73	0	415	53	482	602	1e-20	100	Low affinity cationic amino acid transporter 2 OS=Danio rerio GN=slc7a2 PE=2 SV=1
Unigene6173_Ex-zai-2	sp|Q8T635|CU20_MANSE	50.72	69	31	2	199	2	81	149	6e-11	66.2	Pupal cuticle protein 20 OS=Manduca sexta GN=PCP20 PE=1 SV=1
Unigene6178_Ex-zai-2	sp|Q6GL77|UBXN1_XENTR	56.00	75	33	1	92	316	214	286	2e-15	81.6	UBX domain-containing protein 1 OS=Xenopus tropicalis GN=ubxn1 PE=2 SV=1
Unigene6184_Ex-zai-2	sp|Q9VGW1|CAD86_DROME	50.00	38	19	0	117	4	667	704	4e-07	40.8	Cadherin-86C OS=Drosophila melanogaster GN=Cad86C PE=2 SV=3
Unigene6191_Ex-zai-2	sp|Q7XXL2|4CLL9_ORYSJ	41.18	102	59	1	149	451	39	140	1e-13	75.9	4-coumarate--CoA ligase-like 9 OS=Oryza sativa subsp. japonica GN=4CLL9 PE=2 SV=2
Unigene6194_Ex-zai-2	sp|P49756|RBM25_HUMAN	60.00	55	22	0	93	257	385	439	5e-12	69.7	RNA-binding protein 25 OS=Homo sapiens GN=RBM25 PE=1 SV=3
Unigene6197_Ex-zai-2	sp|Q9UF83|YM012_HUMAN	31.43	140	75	4	3	359	70	207	2e-06	51.2	Uncharacterized protein DKFZp434B061 OS=Homo sapiens PE=2 SV=2
Unigene6199_Ex-zai-2	sp|Q6DCD5|TMTC2_XENLA	27.73	119	83	1	354	7	605	723	9e-07	52.4	Transmembrane and TPR repeat-containing protein 2 OS=Xenopus laevis GN=tmtc2 PE=2 SV=1
Unigene6209_Ex-zai-2	sp|Q55E93|BZPE_DICDI	43.86	57	30	1	188	24	52	108	9e-07	52.4	Probable basic-leucine zipper transcription factor E OS=Dictyostelium discoideum GN=bzpE PE=3 SV=1
Unigene6217_Ex-zai-2	sp|Q55FI4|NOP58_DICDI	35.64	101	61	2	296	6	515	615	2e-06	51.2	Nucleolar protein 58 OS=Dictyostelium discoideum GN=nop58 PE=3 SV=1
Unigene6219_Ex-zai-2	sp|Q6GR10|MAEA_XENLA	54.61	152	68	1	585	133	223	374	5e-46	184	Macrophage erythroblast attacher OS=Xenopus laevis GN=maea PE=2 SV=2
Unigene6220_Ex-zai-2	sp|P05227|HRP1_PLAFA	42.03	69	40	0	11	217	68	136	8e-08	55.8	Histidine-rich protein PFHRP-II OS=Plasmodium falciparum PE=2 SV=1
Unigene6234_Ex-zai-2	sp|O76387|PTH2_CAEEL	31.87	182	115	4	647	129	106	272	7e-26	86.7	Probable peptidyl-tRNA hydrolase 2 OS=Caenorhabditis elegans GN=C24G6.8 PE=2 SV=1
Unigene6235_Ex-zai-2	sp|Q9NQQ7|S35C2_HUMAN	41.49	94	55	1	122	403	3	93	1e-10	65.5	Solute carrier family 35 member C2 OS=Homo sapiens GN=SLC35C2 PE=1 SV=2
Unigene6236_Ex-zai-2	sp|A4IGF3|ATP23_DANRE	50.67	75	36	2	401	180	158	229	8e-13	72.4	Mitochondrial inner membrane protease ATP23 homolog OS=Danio rerio GN=zgc:162885 PE=2 SV=1
Unigene6238_Ex-zai-2	sp|Q5VV42|CDKAL_HUMAN	72.27	220	61	0	131	790	271	490	2e-107	342	CDK5 regulatory subunit-associated protein 1-like 1 OS=Homo sapiens GN=CDKAL1 PE=1 SV=1
Unigene6240_Ex-zai-2	sp|P35549|FBRL_LEIMA	55.56	45	19	1	1	132	23	67	9e-07	52.4	rRNA 2'-O-methyltransferase fibrillarin OS=Leishmania major PE=3 SV=1
Unigene6243_Ex-zai-2	sp|Q69566|U88_HHV6U	57.69	52	22	1	342	187	245	295	2e-11	67.8	Uncharacterized protein U88 OS=Human herpesvirus 6A (strain Uganda-1102) GN=U88 PE=4 SV=1
Unigene6247_Ex-zai-2	sp|Q54VU4|Y8013_DICDI	50.00	92	45	2	6	278	1090	1180	1e-14	78.6	Probable serine/threonine-protein kinase DDB_G0280133 OS=Dictyostelium discoideum GN=DDB_G0280133 PE=3 SV=1
Unigene6253_Ex-zai-2	sp|Q6PBM8|RBM18_DANRE	34.84	155	99	5	594	136	53	186	1e-14	80.1	Probable RNA-binding protein 18 OS=Danio rerio GN=rbm18 PE=2 SV=1
Unigene6256_Ex-zai-2	sp|P36178|CTRB2_LITVA	100.00	45	0	0	89	223	176	220	2e-20	97.8	Chymotrypsin BII OS=Litopenaeus vannamei PE=1 SV=1
Unigene6257_Ex-zai-2	sp|O16098|MAL1_DROVI	34.43	61	33	3	122	283	313	372	4e-06	36.6	Maltase 1 OS=Drosophila virilis GN=Mal-B1 PE=3 SV=2
Unigene6269_Ex-zai-2	sp|Q502M5|EDC3_DANRE	35.63	508	305	15	130	1587	42	505	9e-68	249	Enhancer of mRNA-decapping protein 3 OS=Danio rerio GN=edc3 PE=1 SV=1
Unigene6292_Ex-zai-2	sp|A6QP84|SOAT_BOVIN	39.57	139	82	2	606	1016	30	165	1e-22	107	Solute carrier family 10 member 6 OS=Bos taurus GN=SLC10A6 PE=2 SV=2
Unigene6293_Ex-zai-2	sp|Q922H1|ANM3_MOUSE	32.91	158	100	3	165	620	23	173	1e-15	83.6	Protein arginine N-methyltransferase 3 OS=Mus musculus GN=Prmt3 PE=1 SV=2
Unigene6296_Ex-zai-2	sp|P10388|GLT5_WHEAT	36.21	417	210	18	4	1086	338	746	3e-33	144	Glutenin, high molecular weight subunit DX5 OS=Triticum aestivum GN=GLU-1D-1D PE=3 SV=5
Unigene6301_Ex-zai-2	sp|Q69566|U88_HHV6U	50.00	50	25	2	202	53	210	257	4e-06	50.1	Uncharacterized protein U88 OS=Human herpesvirus 6A (strain Uganda-1102) GN=U88 PE=4 SV=1
Unigene6305_Ex-zai-2	sp|Q8N0U4|F185A_HUMAN	25.20	250	182	3	157	891	143	391	7e-22	105	Protein FAM185A OS=Homo sapiens GN=FAM185A PE=2 SV=3
Unigene6318_Ex-zai-2	sp|Q98936|PTPRG_CHICK	42.86	56	32	1	137	304	202	256	9e-12	52.4	Receptor-type tyrosine-protein phosphatase gamma OS=Gallus gallus GN=PTPRG PE=2 SV=1
Unigene6326_Ex-zai-2	sp|Q8IWQ3|BRSK2_HUMAN	44.33	291	159	9	5	868	321	594	2e-50	199	Serine/threonine-protein kinase BRSK2 OS=Homo sapiens GN=BRSK2 PE=1 SV=3
Unigene6329_Ex-zai-2	sp|P51522|ZNF83_HUMAN	60.87	23	9	0	166	234	282	304	4e-06	35.8	Zinc finger protein 83 OS=Homo sapiens GN=ZNF83 PE=2 SV=3
Unigene6335_Ex-zai-2	sp|Q17RH7|TPRXL_HUMAN	31.48	162	110	5	352	834	56	203	6e-07	55.5	Putative protein TPRXL OS=Homo sapiens GN=TPRXL PE=5 SV=2
Unigene6345_Ex-zai-2	sp|Q09388|ACM2_CAEEL	22.73	198	145	4	847	278	430	626	3e-06	52.8	Probable muscarinic acetylcholine receptor gar-2 OS=Caenorhabditis elegans GN=gar-2 PE=2 SV=3
Unigene6349_Ex-zai-2	sp|Q90WN4|FOXD2_XENLA	94.44	36	2	0	11	118	120	155	2e-20	84.3	Forkhead box protein D2 OS=Xenopus laevis GN=foxd2 PE=2 SV=1
Unigene6360_Ex-zai-2	sp|A6H8I2|SGSM3_XENLA	66.67	51	17	0	1	153	654	704	5e-20	77.8	Small G protein signaling modulator 3 homolog OS=Xenopus laevis GN=sgsm3 PE=2 SV=1
Unigene6379_Ex-zai-2	sp|P60192|SNAPN_RAT	57.14	77	33	0	138	368	50	126	4e-18	92.8	SNARE-associated protein Snapin OS=Rattus norvegicus GN=Snapin PE=1 SV=1
Unigene6381_Ex-zai-2	sp|Q5RBM8|RBM12_PONAB	58.33	108	45	0	131	454	1	108	7e-28	124	RNA-binding protein 12 OS=Pongo abelii GN=RBM12 PE=2 SV=1
Unigene6384_Ex-zai-2	sp|P48810|RB87F_DROME	50.70	71	30	3	229	32	316	383	2e-09	61.6	Heterogeneous nuclear ribonucleoprotein 87F OS=Drosophila melanogaster GN=Hrb87F PE=2 SV=2
Unigene6393_Ex-zai-2	sp|Q9U639|HSP7D_MANSE	90.53	95	9	0	236	520	192	286	1e-72	175	Heat shock 70 kDa protein cognate 4 OS=Manduca sexta PE=2 SV=1
Unigene6394_Ex-zai-2	sp|Q29471|ANX13_CANFA	49.51	103	52	0	314	6	14	116	3e-22	103	Annexin A13 OS=Canis familiaris GN=ANXA13 PE=1 SV=2
Unigene6401_Ex-zai-2	sp|Q92908|GATA6_HUMAN	52.42	124	57	2	549	914	417	539	4e-29	129	Transcription factor GATA-6 OS=Homo sapiens GN=GATA6 PE=1 SV=2
Unigene6405_Ex-zai-2	sp|P02840|SGS3_DROME	32.62	141	84	6	546	157	87	222	1e-08	59.7	Salivary glue protein Sgs-3 OS=Drosophila melanogaster GN=Sgs3 PE=2 SV=1
Unigene6406_Ex-zai-2	sp|Q9VCU9|DCR1_DROME	73.60	125	32	1	140	511	2104	2228	1e-61	190	Endoribonuclease Dcr-1 OS=Drosophila melanogaster GN=Dcr-1 PE=1 SV=1
Unigene6407_Ex-zai-2	sp|P04264|K2C1_HUMAN	51.69	89	37	3	1	249	513	600	1e-15	81.6	Keratin, type II cytoskeletal 1 OS=Homo sapiens GN=KRT1 PE=1 SV=6
Unigene6408_Ex-zai-2	sp|B1AUE5|PEX10_MOUSE	37.50	72	44	1	1	213	165	236	2e-19	59.3	Peroxisome biogenesis factor 10 OS=Mus musculus GN=Pex10 PE=2 SV=1
Unigene6409_Ex-zai-2	sp|P23385|GRM1_RAT	37.41	147	92	1	1	441	364	508	2e-26	118	Metabotropic glutamate receptor 1 OS=Rattus norvegicus GN=Grm1 PE=1 SV=1
Unigene6412_Ex-zai-2	sp|Q9NW13|RBM28_HUMAN	32.37	417	260	10	1195	2379	379	758	1e-92	188	RNA-binding protein 28 OS=Homo sapiens GN=RBM28 PE=1 SV=3
Unigene6415_Ex-zai-2	sp|Q9QXW0|FBXL6_MOUSE	39.01	141	76	4	519	127	377	514	3e-15	81.6	F-box/LRR-repeat protein 6 OS=Mus musculus GN=Fbxl6 PE=2 SV=2
Unigene6416_Ex-zai-2	sp|Q8NI36|WDR36_HUMAN	44.08	524	286	8	209	1759	382	894	3e-138	433	WD repeat-containing protein 36 OS=Homo sapiens GN=WDR36 PE=1 SV=1
Unigene6418_Ex-zai-2	sp|A1R516|IF2_ARTAT	32.14	112	76	2	360	25	135	238	1e-06	52.0	Translation initiation factor IF-2 OS=Arthrobacter aurescens (strain TC1) GN=infB PE=3 SV=1
Unigene6423_Ex-zai-2	sp|O94889|KLH18_HUMAN	66.67	39	13	0	1	117	70	108	3e-11	55.1	Kelch-like protein 18 OS=Homo sapiens GN=KLHL18 PE=2 SV=3
Unigene6430_Ex-zai-2	sp|Q19673|TYR3_CAEEL	36.36	66	38	1	188	3	462	527	1e-09	62.0	Putative tyrosinase-like protein tyr-3 OS=Caenorhabditis elegans GN=tyr-3 PE=2 SV=5
Unigene6433_Ex-zai-2	sp|Q5PQT2|MTMR3_RAT	66.97	109	36	0	340	14	429	537	1e-41	167	Myotubularin-related protein 3 OS=Rattus norvegicus GN=Mtmr3 PE=2 SV=1
Unigene6435_Ex-zai-2	sp|Q9NVV5|AIG1_HUMAN	37.93	87	54	0	618	358	141	227	1e-14	79.7	Androgen-induced gene 1 protein OS=Homo sapiens GN=AIG1 PE=1 SV=2
Unigene6437_Ex-zai-2	sp|Q3SZI7|COG6_BOVIN	52.91	206	97	1	888	271	32	236	8e-78	224	Conserved oligomeric Golgi complex subunit 6 OS=Bos taurus GN=COG6 PE=2 SV=1
Unigene6438_Ex-zai-2	sp|Q5R4C9|NRBF2_PONAB	40.96	83	47	1	1118	876	7	89	1e-08	61.6	Nuclear receptor-binding factor 2 OS=Pongo abelii GN=NRBF2 PE=2 SV=1
Unigene6444_Ex-zai-2	sp|Q7K237|C1GLT_DROME	45.36	97	53	0	595	305	250	346	2e-23	108	Glycoprotein-N-acetylgalactosamine 3-beta-galactosyltransferase 1 OS=Drosophila melanogaster GN=C1GalTA PE=2 SV=1
Unigene6445_Ex-zai-2	sp|A1A5S1|PRP6_RAT	71.52	151	35	2	442	14	1	151	1e-56	219	Pre-mRNA-processing factor 6 OS=Rattus norvegicus GN=Prpf6 PE=2 SV=1
Unigene6451_Ex-zai-2	sp|Q17R09|PRP16_BOVIN	61.08	316	105	2	1070	177	272	587	1e-141	408	Pre-mRNA-splicing factor ATP-dependent RNA helicase PRP16 OS=Bos taurus GN=DHX38 PE=2 SV=1
Unigene6453_Ex-zai-2	sp|Q55A66|Y2098_DICDI	49.12	57	29	0	19	189	796	852	1e-09	62.0	TNF receptor-associated factor family protein DDB_G0272098 OS=Dictyostelium discoideum GN=DDB_G0272098 PE=3 SV=1
Unigene6461_Ex-zai-2	sp|Q9LV48|PERK1_ARATH	36.96	92	48	3	365	120	7	96	5e-06	43.9	Proline-rich receptor-like protein kinase PERK1 OS=Arabidopsis thaliana GN=PERK1 PE=1 SV=1
Unigene6462_Ex-zai-2	sp|P15620|ZN271_MOUSE	54.17	48	22	0	143	286	439	486	1e-20	65.1	Zinc finger protein 271 OS=Mus musculus GN=Znf271 PE=2 SV=1
Unigene6464_Ex-zai-2	sp|Q69566|U88_HHV6U	78.12	32	7	0	60	155	222	253	2e-10	64.3	Uncharacterized protein U88 OS=Human herpesvirus 6A (strain Uganda-1102) GN=U88 PE=4 SV=1
Unigene6467_Ex-zai-2	sp|Q15326|ZMY11_HUMAN	66.67	30	10	0	139	50	533	562	1e-15	51.6	Zinc finger MYND domain-containing protein 11 OS=Homo sapiens GN=ZMYND11 PE=1 SV=1
Unigene6472_Ex-zai-2	sp|Q9LV48|PERK1_ARATH	44.93	69	36	2	5	205	30	93	3e-07	53.9	Proline-rich receptor-like protein kinase PERK1 OS=Arabidopsis thaliana GN=PERK1 PE=1 SV=1
Unigene6479_Ex-zai-2	sp|P11155|PPDK1_MAIZE	91.79	207	17	0	133	753	741	947	1e-120	387	Pyruvate, phosphate dikinase 1, chloroplastic OS=Zea mays GN=PPDK1 PE=1 SV=2
Unigene6493_Ex-zai-2	sp|Q03468|ERCC6_HUMAN	42.40	526	300	9	149	1717	870	1304	7e-100	350	DNA excision repair protein ERCC-6 OS=Homo sapiens GN=ERCC6 PE=1 SV=1
Unigene6494_Ex-zai-2	sp|Q9NZW4|DSPP_HUMAN	24.26	338	249	5	341	1333	807	1142	2e-11	71.2	Dentin sialophosphoprotein OS=Homo sapiens GN=DSPP PE=1 SV=2
Unigene6495_Ex-zai-2	sp|Q80Y98|DDHD2_MOUSE	69.84	63	19	0	686	498	633	695	3e-19	95.5	Phospholipase DDHD2 OS=Mus musculus GN=Ddhd2 PE=1 SV=3
Unigene6496_Ex-zai-2	sp|Q9GLR1|NEC1_BOVIN	60.15	133	50	2	1	390	347	479	1e-38	158	Neuroendocrine convertase 1 OS=Bos taurus GN=PCSK1 PE=2 SV=1
Unigene6498_Ex-zai-2	sp|Q08742|RDL2_YEAST	35.83	120	75	2	142	495	30	148	4e-13	74.7	Thiosulfate sulfurtransferase RDL2, mitochondrial OS=Saccharomyces cerevisiae (strain ATCC 204508 / S288c) GN=RDL2 PE=1 SV=1
Unigene6504_Ex-zai-2	sp|Q967D7|TUTL_DROME	22.28	534	392	23	317	1849	141	640	7e-17	89.7	Protein turtle OS=Drosophila melanogaster GN=tutl PE=2 SV=2
Unigene6508_Ex-zai-2	sp|Q9BXK1|KLF16_HUMAN	41.07	112	64	2	427	98	140	249	3e-17	87.4	Krueppel-like factor 16 OS=Homo sapiens GN=KLF16 PE=1 SV=1
Unigene6515_Ex-zai-2	sp|Q8TF66|LRC15_HUMAN	27.19	217	146	7	740	126	246	454	5e-13	76.3	Leucine-rich repeat-containing protein 15 OS=Homo sapiens GN=LRRC15 PE=1 SV=2
Unigene6518_Ex-zai-2	sp|Q6L8H1|KRA54_HUMAN	30.26	152	98	9	969	538	28	158	9e-07	37.7	Keratin-associated protein 5-4 OS=Homo sapiens GN=KRTAP5-4 PE=2 SV=1
Unigene6524_Ex-zai-2	sp|B1AR13|CISD3_MOUSE	40.71	113	64	3	691	362	21	131	4e-17	88.6	CDGSH iron-sulfur domain-containing protein 3, mitochondrial OS=Mus musculus GN=Cisd3 PE=3 SV=1
Unigene6525_Ex-zai-2	sp|Q12553|XDH_EMENI	36.06	269	168	7	1	795	625	885	6e-63	150	Xanthine dehydrogenase OS=Emericella nidulans (strain FGSC A4 / ATCC 38163 / CBS 112.46 / NRRL 194 / M139) GN=hxA PE=2 SV=2
Unigene6530_Ex-zai-2	sp|Q9VN12|NCKXH_DROME	84.62	39	6	0	236	120	510	548	3e-24	68.9	Probable sodium/potassium/calcium exchanger CG1090 OS=Drosophila melanogaster GN=CG1090 PE=2 SV=3
Unigene6535_Ex-zai-2	sp|P04929|HRPX_PLALO	33.33	246	156	7	26	739	78	307	1e-36	153	Histidine-rich glycoprotein OS=Plasmodium lophurae PE=4 SV=1
Unigene6538_Ex-zai-2	sp|Q8C255|DPEP2_MOUSE	52.56	78	37	1	161	394	346	422	4e-27	80.9	Dipeptidase 2 OS=Mus musculus GN=Dpep2 PE=1 SV=1
Unigene6539_Ex-zai-2	sp|P32454|APE2_YEAST	48.91	92	47	0	420	145	442	533	2e-19	94.7	Aminopeptidase 2, mitochondrial OS=Saccharomyces cerevisiae (strain ATCC 204508 / S288c) GN=APE2 PE=1 SV=4
Unigene6542_Ex-zai-2	sp|O73590|ZFHX4_CHICK	37.74	53	33	0	126	284	1940	1992	2e-06	51.2	Zinc finger homeobox protein 4 OS=Gallus gallus GN=ZFHX4 PE=2 SV=2
Unigene6547_Ex-zai-2	sp|Q03720|SLO_DROME	82.46	57	10	0	1	171	318	374	1e-20	98.6	Calcium-activated potassium channel slowpoke OS=Drosophila melanogaster GN=slo PE=1 SV=3
Unigene6554_Ex-zai-2	sp|Q9C105|YKT4_SCHPO	27.99	318	211	9	101	1000	457	766	8e-16	85.1	Chitinase-like protein PB1E7.04c OS=Schizosaccharomyces pombe (strain 972 / ATCC 24843) GN=SPAPB1E7.04c PE=2 SV=1
Unigene6561_Ex-zai-2	sp|Q62452|UD19_MOUSE	41.18	68	40	0	211	8	449	516	3e-09	60.5	UDP-glucuronosyltransferase 1-9 OS=Mus musculus GN=Ugt1a9 PE=1 SV=3
Unigene6568_Ex-zai-2	sp|Q6ZQP7|YV021_HUMAN	30.88	204	130	5	595	17	47	243	4e-10	65.1	Uncharacterized protein LOC284861 OS=Homo sapiens PE=2 SV=1
Unigene6569_Ex-zai-2	sp|O07051|LTAA_AERJA	44.83	348	185	7	1211	189	4	329	4e-71	269	L-allo-threonine aldolase OS=Aeromonas jandaei GN=ltaA PE=1 SV=1
Unigene6570_Ex-zai-2	sp|Q6ZQP7|YV021_HUMAN	33.17	205	125	6	3	581	85	285	1e-15	82.8	Uncharacterized protein LOC284861 OS=Homo sapiens PE=2 SV=1
Unigene6574_Ex-zai-2	sp|C5Z3W1|GUF1_SORBI	67.35	49	16	0	263	117	164	212	8e-20	70.1	Translation factor GUF1 homolog, mitochondrial OS=Sorghum bicolor GN=Sb10g003070 PE=3 SV=1
Unigene6582_Ex-zai-2	sp|Q7M732|RTL1_MOUSE	39.82	113	65	2	568	239	1328	1439	6e-14	77.4	Retrotransposon-like protein 1 OS=Mus musculus GN=Rtl1 PE=2 SV=1
Unigene6587_Ex-zai-2	sp|Q6QD59|SEC20_MOUSE	37.39	230	142	4	755	72	4	223	8e-36	150	Vesicle transport protein SEC20 OS=Mus musculus GN=Bnip1 PE=2 SV=1
Unigene6593_Ex-zai-2	sp|Q9UL51|HCN2_HUMAN	36.36	77	49	0	2	232	23	99	8e-06	49.3	Potassium/sodium hyperpolarization-activated cyclic nucleotide-gated channel 2 OS=Homo sapiens GN=HCN2 PE=1 SV=3
Unigene6595_Ex-zai-2	sp|Q9Y0C9|RIP3_DICDI	65.91	44	15	0	4	135	91	134	4e-12	55.8	Ras-interacting protein RIP3 OS=Dictyostelium discoideum GN=ripA PE=1 SV=1
Unigene6597_Ex-zai-2	sp|Q8BZ20|PAR12_MOUSE	23.77	244	165	11	1179	1847	44	268	3e-08	61.2	Poly [ADP-ribose] polymerase 12 OS=Mus musculus GN=Parp12 PE=2 SV=3
Unigene6598_Ex-zai-2	sp|Q9EPU4|CPSF1_MOUSE	58.94	246	101	1	742	5	932	1176	2e-83	308	Cleavage and polyadenylation specificity factor subunit 1 OS=Mus musculus GN=Cpsf1 PE=1 SV=1
Unigene6603_Ex-zai-2	sp|Q02817|MUC2_HUMAN	21.21	712	540	17	19	2091	1881	2558	3e-25	72.0	Mucin-2 OS=Homo sapiens GN=MUC2 PE=1 SV=2
Unigene6608_Ex-zai-2	sp|Q6TCG8|PAQR3_MOUSE	40.52	269	159	2	1168	365	33	299	4e-61	235	Progestin and adipoQ receptor family member 3 OS=Mus musculus GN=Paqr3 PE=2 SV=1
Unigene6609_Ex-zai-2	sp|C4Y1P0|DEF1_CLAL4	50.00	68	29	2	276	464	335	402	6e-09	60.1	RNA polymerase II degradation factor 1 OS=Clavispora lusitaniae (strain ATCC 42720) GN=DEF1 PE=3 SV=1
Unigene6613_Ex-zai-2	sp|P51830|ADCY9_MOUSE	35.53	273	149	5	821	84	74	345	3e-36	152	Adenylate cyclase type 9 OS=Mus musculus GN=Adcy9 PE=1 SV=1
Unigene6614_Ex-zai-2	sp|Q9D8C3|ALG13_MOUSE	67.50	40	10	2	477	587	1000	1038	3e-11	48.5	UDP-N-acetylglucosamine transferase subunit ALG13 homolog OS=Mus musculus GN=Alg13 PE=2 SV=2
Unigene6615_Ex-zai-2	sp|Q7ZX53|S22FL_XENLA	35.43	127	76	3	1	363	165	287	5e-12	69.7	Solute carrier family 22 member 15-like OS=Xenopus laevis GN=slc22a15b PE=2 SV=1
Unigene6616_Ex-zai-2	sp|Q8AWF5|NDC80_XENLA	28.71	209	135	5	588	4	157	361	9e-15	80.1	Kinetochore protein NDC80 homolog OS=Xenopus laevis GN=ndc80 PE=1 SV=2
Unigene6617_Ex-zai-2	sp|O57382|TLL2_XENLA	30.70	114	79	1	915	1256	781	891	2e-09	65.1	Tolloid-like protein 2 OS=Xenopus laevis GN=tll2 PE=2 SV=1
Unigene6618_Ex-zai-2	sp|O10341|Y091_NPVOP	38.13	139	84	5	170	580	23	151	5e-08	57.8	Uncharacterized 29.3 kDa protein OS=Orgyia pseudotsugata multicapsid polyhedrosis virus GN=ORF92 PE=4 SV=1
Unigene6635_Ex-zai-2	sp|Q55AX2|DOT1L_DICDI	38.74	111	60	2	2	310	569	679	5e-11	66.6	Histone-lysine N-methyltransferase, H3 lysine-79 specific OS=Dictyostelium discoideum GN=dotA PE=2 SV=2
Unigene6646_Ex-zai-2	sp|Q9BW85|CCD94_HUMAN	36.42	302	188	6	1065	172	53	323	2e-39	163	Coiled-coil domain-containing protein 94 OS=Homo sapiens GN=CCDC94 PE=1 SV=1
Unigene6665_Ex-zai-2	sp|Q868Z9|PPN_DROME	45.63	469	254	6	94	1497	137	563	8e-122	437	Papilin OS=Drosophila melanogaster GN=Ppn PE=1 SV=2
Unigene6672_Ex-zai-2	sp|Q47RV1|IF2_THEFY	36.70	109	62	4	307	2	244	337	4e-06	50.1	Translation initiation factor IF-2 OS=Thermobifida fusca (strain YX) GN=infB PE=3 SV=1
Unigene6673_Ex-zai-2	sp|P16924|P4HA1_CHICK	80.00	105	21	0	3	317	408	512	5e-48	190	Prolyl 4-hydroxylase subunit alpha-1 OS=Gallus gallus GN=P4HA1 PE=1 SV=1
Unigene6677_Ex-zai-2	sp|Q8C0L6|PAOX_MOUSE	27.22	169	109	4	3	467	221	386	3e-09	60.8	Peroxisomal N(1)-acetyl-spermine/spermidine oxidase OS=Mus musculus GN=Paox PE=1 SV=3
Unigene6679_Ex-zai-2	sp|Q6NXM2|RCBT1_MOUSE	60.29	136	54	0	409	2	32	167	7e-47	185	RCC1 and BTB domain-containing protein 1 OS=Mus musculus GN=Rcbtb1 PE=2 SV=1
Unigene6683_Ex-zai-2	sp|Q5RC79|ZFP1_PONAB	39.66	116	69	2	1013	669	265	375	3e-21	103	Zinc finger protein 1 homolog OS=Pongo abelii GN=ZFP1 PE=2 SV=1
Unigene6684_Ex-zai-2	sp|Q5ZKD1|CEPT1_CHICK	58.67	75	31	0	296	520	43	117	3e-19	94.7	Choline/ethanolaminephosphotransferase 1 OS=Gallus gallus GN=CEPT1 PE=2 SV=2
Unigene6685_Ex-zai-2	sp|P09789|GRP1_PETHY	54.88	82	37	0	1	246	218	299	5e-18	90.1	Glycine-rich cell wall structural protein 1 OS=Petunia hybrida GN=GRP-1 PE=1 SV=1
Unigene6686_Ex-zai-2	sp|P03952|KLKB1_HUMAN	32.47	77	42	2	211	11	479	555	4e-06	50.1	Plasma kallikrein OS=Homo sapiens GN=KLKB1 PE=1 SV=1
Unigene6692_Ex-zai-2	sp|Q9UF83|YM012_HUMAN	25.46	381	253	14	996	2045	50	399	3e-09	64.3	Uncharacterized protein DKFZp434B061 OS=Homo sapiens PE=2 SV=2
Unigene6697_Ex-zai-2	sp|Q4L9P0|SRAP_STAHJ	26.13	199	141	3	544	1122	962	1159	6e-07	55.8	Serine-rich adhesin for platelets OS=Staphylococcus haemolyticus (strain JCSC1435) GN=sraP PE=3 SV=1
Unigene6701_Ex-zai-2	sp|Q7M732|RTL1_MOUSE	67.86	56	18	0	33	200	1378	1433	5e-13	73.2	Retrotransposon-like protein 1 OS=Mus musculus GN=Rtl1 PE=2 SV=1
Unigene6702_Ex-zai-2	sp|Q8NFD5|ARI1B_HUMAN	55.36	56	22	1	254	412	76	131	1e-09	61.6	AT-rich interactive domain-containing protein 1B OS=Homo sapiens GN=ARID1B PE=1 SV=2
Unigene6703_Ex-zai-2	sp|P30754|CAFF_RIFPA	50.00	50	25	0	286	137	501	550	4e-11	47.8	Fibril-forming collagen alpha chain (Fragment) OS=Riftia pachyptila PE=1 SV=2
Unigene6712_Ex-zai-2	sp|Q9VS29|DSCL_DROME	51.28	39	19	0	2	118	545	583	3e-11	44.7	Down syndrome cell adhesion molecule-like protein Dscam2 OS=Drosophila melanogaster GN=Dscam2 PE=2 SV=3
Unigene6736_Ex-zai-2	sp|A8KBE0|OXR1_XENTR	40.17	234	137	4	204	896	57	282	3e-32	139	Oxidation resistance protein 1 OS=Xenopus tropicalis GN=oxr1 PE=2 SV=2
Unigene6743_Ex-zai-2	sp|Q84ZL0|FH5_ORYSJ	44.57	92	37	3	344	111	913	1004	1e-12	71.6	Formin-like protein 5 OS=Oryza sativa subsp. japonica GN=FH5 PE=2 SV=2
Unigene6746_Ex-zai-2	sp|Q92576|PHF3_HUMAN	47.56	164	86	0	879	388	1218	1381	7e-39	161	PHD finger protein 3 OS=Homo sapiens GN=PHF3 PE=1 SV=3
Unigene6755_Ex-zai-2	sp|P20481|BUCC_APLCA	53.62	69	22	5	1	177	242	310	1e-07	55.5	Buccalin OS=Aplysia californica PE=1 SV=2
Unigene6758_Ex-zai-2	sp|Q5M827|PIR_RAT	56.25	64	28	0	194	3	76	139	8e-16	82.4	Pirin OS=Rattus norvegicus GN=Pir PE=1 SV=1
Unigene6761_Ex-zai-2	sp|Q9V7U0|RESIL_DROME	52.54	59	28	0	372	196	345	403	3e-12	70.5	Pro-resilin OS=Drosophila melanogaster GN=resilin PE=1 SV=1
Unigene6765_Ex-zai-2	sp|P42892|ECE1_HUMAN	47.87	541	278	7	147	1757	237	770	5e-145	504	Endothelin-converting enzyme 1 OS=Homo sapiens GN=ECE1 PE=1 SV=2
Unigene6775_Ex-zai-2	sp|Q5R5X9|SMYD4_PONAB	31.68	101	69	0	305	3	48	148	6e-08	56.2	SET and MYND domain-containing protein 4 OS=Pongo abelii GN=SMYD4 PE=2 SV=1
Unigene6784_Ex-zai-2	sp|Q90404|AGRIN_DISOM	38.73	173	98	3	654	160	857	1029	2e-33	138	Agrin (Fragment) OS=Discopyge ommata GN=AGRN PE=2 SV=1
Unigene6785_Ex-zai-2	sp|Q69566|U88_HHV6U	30.48	105	73	2	11	325	22	122	9e-06	49.3	Uncharacterized protein U88 OS=Human herpesvirus 6A (strain Uganda-1102) GN=U88 PE=4 SV=1
Unigene6791_Ex-zai-2	sp|Q8N8U9|BMPER_HUMAN	35.37	164	106	2	133	624	132	289	2e-31	120	BMP-binding endothelial regulator protein OS=Homo sapiens GN=BMPER PE=1 SV=3
Unigene6792_Ex-zai-2	sp|P10079|FBP1_STRPU	44.02	343	192	7	284	1312	596	924	1e-89	330	Fibropellin-1 OS=Strongylocentrotus purpuratus GN=EGF1 PE=1 SV=2
Unigene6800_Ex-zai-2	sp|Q28181|CNGB1_BOVIN	40.00	75	41	2	1	213	386	459	4e-06	50.1	Cyclic nucleotide-gated cation channel beta-1 OS=Bos taurus GN=CNGB1 PE=1 SV=1
Unigene6802_Ex-zai-2	sp|P35500|SCNA_DROME	72.22	36	10	1	61	168	2098	2131	8e-06	49.3	Sodium channel protein para OS=Drosophila melanogaster GN=para PE=2 SV=3
Unigene6808_Ex-zai-2	sp|Q9Z2E1|MBD2_MOUSE	63.64	44	16	1	820	689	64	106	2e-07	57.0	Methyl-CpG-binding domain protein 2 OS=Mus musculus GN=Mbd2 PE=2 SV=2
Unigene6810_Ex-zai-2	sp|Q02817|MUC2_HUMAN	34.19	155	98	4	503	51	1503	1645	2e-13	76.3	Mucin-2 OS=Homo sapiens GN=MUC2 PE=1 SV=2
Unigene6816_Ex-zai-2	sp|Q8K3M6|ERC2_RAT	44.35	115	50	1	351	49	122	236	1e-20	98.2	ERC protein 2 OS=Rattus norvegicus GN=Erc2 PE=1 SV=1
Unigene6817_Ex-zai-2	sp|A8E5V7|NAA60_XENTR	56.76	74	32	0	224	3	22	95	3e-19	94.0	N-alpha-acetyltransferase 60 OS=Xenopus tropicalis GN=naa60 PE=2 SV=1
Unigene6818_Ex-zai-2	sp|Q9UPS6|SET1B_HUMAN	42.35	85	46	2	10	255	675	745	2e-08	58.2	Histone-lysine N-methyltransferase SETD1B OS=Homo sapiens GN=SETD1B PE=1 SV=2
Unigene6822_Ex-zai-2	sp|D9PYH9|PUS10_METTM	64.58	48	17	0	289	146	200	247	2e-09	61.2	tRNA pseudouridine synthase Pus10 OS=Methanothermobacter marburgensis (strain DSM 2133 / 14651 / NBRC 100331 / OCM 82 / Marburg) GN=pus10 PE=3 SV=1
Unigene6827_Ex-zai-2	sp|Q8R420|ABCA3_MOUSE	41.86	86	50	0	261	4	1153	1238	7e-15	79.3	ATP-binding cassette sub-family A member 3 OS=Mus musculus GN=Abca3 PE=2 SV=3
Unigene6831_Ex-zai-2	sp|P04069|CBPB_ASTFL	31.68	101	65	2	396	686	6	102	7e-11	67.8	Carboxypeptidase B OS=Astacus fluviatilis PE=1 SV=1
Unigene6840_Ex-zai-2	sp|Q9UPM8|AP4E1_HUMAN	31.65	139	95	0	417	1	48	186	4e-15	80.1	AP-4 complex subunit epsilon-1 OS=Homo sapiens GN=AP4E1 PE=1 SV=2
Unigene6842_Ex-zai-2	sp|C9D7C2|CAC1A_APIME	34.11	214	135	9	19	642	1727	1877	2e-12	72.8	Voltage-dependent calcium channel type A subunit alpha-1 OS=Apis mellifera GN=CAC PE=2 SV=1
Unigene6846_Ex-zai-2	sp|Q9NZ56|FMN2_HUMAN	25.64	156	116	1	170	637	938	1088	3e-08	58.9	Formin-2 OS=Homo sapiens GN=FMN2 PE=1 SV=4
Unigene6849_Ex-zai-2	sp|Q5FWU5|ZN513_RAT	51.28	39	19	0	117	1	185	223	5e-07	53.1	Zinc finger protein 513 OS=Rattus norvegicus GN=Znf513 PE=2 SV=1
Unigene6853_Ex-zai-2	sp|P26358|DNMT1_HUMAN	78.72	141	30	0	161	583	1240	1380	2e-74	230	DNA (cytosine-5)-methyltransferase 1 OS=Homo sapiens GN=DNMT1 PE=1 SV=2
Unigene6854_Ex-zai-2	sp|A9UL78|CEP19_XENTR	40.38	156	89	3	46	501	6	161	9e-30	130	Centrosomal protein of 19 kDa OS=Xenopus tropicalis GN=cep19 PE=2 SV=1
Unigene6871_Ex-zai-2	sp|A5E4P1|PXR1_LODEL	40.62	64	38	0	2	193	202	265	3e-06	50.8	Protein PXR1 OS=Lodderomyces elongisporus (strain ATCC 11503 / CBS 2605 / JCM 1781 / NBRC 1676 / NRRL YB-4239) GN=PXR1 PE=3 SV=1
Unigene6878_Ex-zai-2	sp|Q8MQW8|SPRI_DROME	42.09	506	275	9	2122	659	1294	1783	2e-96	354	Protein sprint OS=Drosophila melanogaster GN=spri PE=2 SV=2
Unigene6882_Ex-zai-2	sp|Q8BVD5|MPP7_MOUSE	52.88	208	90	2	744	145	150	357	5e-60	213	MAGUK p55 subfamily member 7 OS=Mus musculus GN=Mpp7 PE=2 SV=2
Unigene6887_Ex-zai-2	sp|Q5R9A7|GP155_PONAB	30.25	443	309	9	75	1403	421	835	2e-44	181	Integral membrane protein GPR155 OS=Pongo abelii GN=GPR155 PE=2 SV=1
Unigene6889_Ex-zai-2	sp|Q9NRH2|SNRK_HUMAN	65.27	406	130	3	113	1297	7	409	1e-145	516	SNF-related serine/threonine-protein kinase OS=Homo sapiens GN=SNRK PE=1 SV=2
Unigene6902_Ex-zai-2	sp|Q63159|COQ3_RAT	52.50	40	19	0	1	120	246	285	1e-07	51.2	Hexaprenyldihydroxybenzoate methyltransferase, mitochondrial OS=Rattus norvegicus GN=Coq3 PE=2 SV=2
Unigene6905_Ex-zai-2	sp|Q9LK03|PERK2_ARATH	46.43	84	41	3	436	197	18	96	8e-16	73.6	Proline-rich receptor-like protein kinase PERK2 OS=Arabidopsis thaliana GN=PERK2 PE=2 SV=3
Unigene6907_Ex-zai-2	sp|Q80V03|ADCK5_MOUSE	58.58	268	111	1	3	806	222	488	8e-91	333	Uncharacterized aarF domain-containing protein kinase 5 OS=Mus musculus GN=Adck5 PE=2 SV=2
Unigene6919_Ex-zai-2	sp|Q8TDR0|MIPT3_HUMAN	36.26	91	56	3	12	278	195	277	3e-07	53.9	TRAF3-interacting protein 1 OS=Homo sapiens GN=TRAF3IP1 PE=1 SV=1
Unigene6926_Ex-zai-2	sp|Q9BX93|PG12B_HUMAN	42.59	54	31	0	16	177	99	152	5e-11	60.5	Group XIIB secretory phospholipase A2-like protein OS=Homo sapiens GN=PLA2G12B PE=1 SV=2
Unigene6932_Ex-zai-2	sp|O35710|NOCT_MOUSE	47.86	257	129	5	146	901	166	420	8e-64	234	Nocturnin OS=Mus musculus GN=Ccrn4l PE=2 SV=3
Unigene6934_Ex-zai-2	sp|A5E4P1|PXR1_LODEL	38.98	59	36	0	385	209	193	251	3e-06	50.8	Protein PXR1 OS=Lodderomyces elongisporus (strain ATCC 11503 / CBS 2605 / JCM 1781 / NBRC 1676 / NRRL YB-4239) GN=PXR1 PE=3 SV=1
Unigene6936_Ex-zai-2	sp|Q9Y6N7|ROBO1_HUMAN	29.82	114	74	3	2	325	688	799	1e-07	55.5	Roundabout homolog 1 OS=Homo sapiens GN=ROBO1 PE=1 SV=1
Unigene6946_Ex-zai-2	sp|Q9ZPX9|KIC_ARATH	58.33	48	20	1	254	111	86	131	7e-09	59.3	Calcium-binding protein KIC OS=Arabidopsis thaliana GN=KIC PE=1 SV=2
Unigene6947_Ex-zai-2	sp|Q5GH56|XKR7_RAT	22.54	417	276	12	1443	334	89	442	2e-23	110	XK-related protein 7 OS=Rattus norvegicus GN=Xkr7 PE=2 SV=1
Unigene6951_Ex-zai-2	sp|Q8NEZ3|WDR19_HUMAN	44.85	136	75	0	2	409	583	718	2e-29	127	WD repeat-containing protein 19 OS=Homo sapiens GN=WDR19 PE=2 SV=2
Unigene6956_Ex-zai-2	sp|Q7KU24|CHD1_DROME	60.68	796	295	13	2335	2	174	960	0.0	946	Chromodomain-helicase-DNA-binding protein 1 OS=Drosophila melanogaster GN=Chd1 PE=1 SV=1
Unigene6964_Ex-zai-2	sp|P98088|MUC5A_HUMAN	27.01	485	312	15	6	1334	3540	4000	2e-18	94.7	Mucin-5AC (Fragments) OS=Homo sapiens GN=MUC5AC PE=1 SV=3
Unigene6979_Ex-zai-2	sp|Q8MP30|Y7791_DICDI	55.74	61	27	0	107	289	97	157	4e-36	102	Uncharacterized histidine-rich protein DDB_G0274557 OS=Dictyostelium discoideum GN=DDB_G0274557 PE=4 SV=1
Unigene6981_Ex-zai-2	sp|Q54KD5|Y7399_DICDI	38.96	154	89	3	510	64	70	222	6e-14	77.0	P17/29C-like protein DDB_G0287399 OS=Dictyostelium discoideum GN=DDB_G0287399 PE=3 SV=1
Unigene6983_Ex-zai-2	sp|Q8MP30|Y7791_DICDI	83.33	18	3	0	55	2	131	148	9e-13	51.6	Uncharacterized histidine-rich protein DDB_G0274557 OS=Dictyostelium discoideum GN=DDB_G0274557 PE=4 SV=1
Unigene6984_Ex-zai-2	sp|Q3V6T2|GRDN_HUMAN	24.78	230	163	7	683	24	591	810	3e-07	55.8	Girdin OS=Homo sapiens GN=CCDC88A PE=1 SV=2
Unigene6987_Ex-zai-2	sp|Q1ZXH2|FHKB_DICDI	65.22	46	16	0	140	3	1053	1098	3e-25	77.8	Probable serine/threonine-protein kinase fhkB OS=Dictyostelium discoideum GN=fhkB PE=3 SV=1
Unigene6991_Ex-zai-2	sp|Q869E1|DNLI1_DICDI	24.17	302	219	9	191	1066	56	319	4e-11	70.1	DNA ligase 1 OS=Dictyostelium discoideum GN=lig1 PE=3 SV=1
Unigene6998_Ex-zai-2	sp|P55847|MIH_PENJP	95.24	42	2	0	276	151	32	73	1e-26	92.8	Molt-inhibiting hormone OS=Penaeus japonicus PE=1 SV=2
Unigene7005_Ex-zai-2	sp|P15143|PO2F1_CHICK	94.23	52	3	0	319	164	296	347	2e-31	103	POU domain, class 2, transcription factor 1 OS=Gallus gallus GN=POU2F1 PE=2 SV=1
Unigene7006_Ex-zai-2	sp|Q8N653|LZTR1_HUMAN	64.15	53	19	0	1	159	750	802	4e-18	70.5	Leucine-zipper-like transcriptional regulator 1 OS=Homo sapiens GN=LZTR1 PE=2 SV=2
Unigene7012_Ex-zai-2	sp|Q502I6|NB5R4_DANRE	41.25	80	47	2	3	242	106	168	1e-06	52.0	Cytochrome b5 reductase 4 OS=Danio rerio GN=cyb5r4 PE=2 SV=1
Unigene7017_Ex-zai-2	sp|Q96AE7|TTC17_HUMAN	48.10	79	41	0	239	475	212	290	2e-21	86.3	Tetratricopeptide repeat protein 17 OS=Homo sapiens GN=TTC17 PE=1 SV=1
Unigene7019_Ex-zai-2	sp|Q6NUI6|CHADL_HUMAN	34.38	160	98	4	459	1	547	704	1e-15	82.4	Chondroadherin-like protein OS=Homo sapiens GN=CHADL PE=2 SV=2
Unigene7020_Ex-zai-2	sp|Q9V726|CPSF1_DROME	45.22	230	126	1	100	789	1228	1455	5e-66	221	Cleavage and polyadenylation specificity factor subunit 1 OS=Drosophila melanogaster GN=Cpsf160 PE=1 SV=1
Unigene7021_Ex-zai-2	sp|Q2PZL6|FAT4_MOUSE	51.02	49	24	0	2	148	972	1020	1e-12	57.0	Protocadherin Fat 4 OS=Mus musculus GN=Fat4 PE=1 SV=2
Unigene7029_Ex-zai-2	sp|Q69566|U88_HHV6U	51.76	85	41	1	3	257	205	288	2e-16	84.3	Uncharacterized protein U88 OS=Human herpesvirus 6A (strain Uganda-1102) GN=U88 PE=4 SV=1
Unigene7032_Ex-zai-2	sp|Q8MP30|Y7791_DICDI	41.38	29	17	0	32	118	68	96	6e-12	49.7	Uncharacterized histidine-rich protein DDB_G0274557 OS=Dictyostelium discoideum GN=DDB_G0274557 PE=4 SV=1
Unigene7034_Ex-zai-2	sp|Q0VFP6|CXXC4_XENTR	65.85	41	13	1	121	2	121	161	2e-09	61.2	CXXC-type zinc finger protein 4 OS=Xenopus tropicalis GN=cxxc4 PE=2 SV=2
Unigene7047_Ex-zai-2	sp|O74515|ASF1_SCHPO	32.47	77	52	0	1	231	179	255	7e-07	52.8	Histone chaperone cia1 OS=Schizosaccharomyces pombe (strain 972 / ATCC 24843) GN=cia1 PE=1 SV=1
Unigene7059_Ex-zai-2	sp|Q8WPJ2|MANA_MYTED	38.57	70	43	1	278	69	298	365	6e-08	56.2	Mannan endo-1,4-beta-mannosidase OS=Mytilus edulis PE=1 SV=1
Unigene7063_Ex-zai-2	sp|Q498R1|MTRR_RAT	41.98	405	222	6	3	1178	285	683	1e-82	307	Methionine synthase reductase OS=Rattus norvegicus GN=Mtrr PE=2 SV=2
Unigene7064_Ex-zai-2	sp|Q60841|RELN_MOUSE	49.30	71	31	2	1	198	2596	2664	9e-10	62.4	Reelin OS=Mus musculus GN=Reln PE=1 SV=3
Unigene7072_Ex-zai-2	sp|Q69566|U88_HHV6U	62.90	62	23	0	2	187	237	298	5e-19	94.7	Uncharacterized protein U88 OS=Human herpesvirus 6A (strain Uganda-1102) GN=U88 PE=4 SV=1
Unigene7073_Ex-zai-2	sp|Q8MP30|Y7791_DICDI	61.19	67	25	1	198	1	88	154	2e-28	124	Uncharacterized histidine-rich protein DDB_G0274557 OS=Dictyostelium discoideum GN=DDB_G0274557 PE=4 SV=1
Unigene7078_Ex-zai-2	sp|Q7TSG2|CTDP1_MOUSE	42.50	120	61	1	476	141	83	202	6e-30	95.9	RNA polymerase II subunit A C-terminal domain phosphatase OS=Mus musculus GN=Ctdp1 PE=1 SV=1
Unigene7081_Ex-zai-2	sp|Q61493|DPOLZ_MOUSE	48.81	168	76	2	1	474	2388	2555	5e-42	169	DNA polymerase zeta catalytic subunit OS=Mus musculus GN=Rev3l PE=2 SV=3
Unigene7084_Ex-zai-2	sp|P98088|MUC5A_HUMAN	28.44	320	212	9	1061	153	3687	3991	2e-13	77.4	Mucin-5AC (Fragments) OS=Homo sapiens GN=MUC5AC PE=1 SV=3
Unigene7089_Ex-zai-2	sp|Q923G2|RPAB3_MOUSE	78.81	151	32	1	21	473	1	150	3e-64	244	DNA-directed RNA polymerases I, II, and III subunit RPABC3 OS=Mus musculus GN=Polr2h PE=2 SV=3
Unigene7097_Ex-zai-2	sp|Q8R189|PAQRA_MOUSE	48.31	118	61	0	637	284	129	246	2e-31	135	Monocyte to macrophage differentiation factor 2 OS=Mus musculus GN=Mmd2 PE=2 SV=1
Unigene7099_Ex-zai-2	sp|Q24732|GLAS_DROVI	84.81	79	9	1	2	229	459	537	1e-33	141	Protein glass OS=Drosophila virilis GN=gl PE=3 SV=1
Unigene7103_Ex-zai-2	sp|Q5E9T8|KIME_BOVIN	37.06	143	85	3	653	240	256	390	3e-16	85.5	Mevalonate kinase OS=Bos taurus GN=MVK PE=2 SV=1
Unigene7105_Ex-zai-2	sp|P49756|RBM25_HUMAN	29.87	298	178	7	803	3	309	605	3e-26	119	RNA-binding protein 25 OS=Homo sapiens GN=RBM25 PE=1 SV=3
Unigene7107_Ex-zai-2	sp|P53832|WSC2_YEAST	32.62	187	111	6	58	573	85	260	3e-11	68.6	Cell wall integrity and stress response component 2 OS=Saccharomyces cerevisiae (strain ATCC 204508 / S288c) GN=WSC2 PE=1 SV=1
Unigene7108_Ex-zai-2	sp|Q8K4T5|DUS19_MOUSE	48.98	49	25	0	150	4	145	193	9e-07	52.4	Dual specificity protein phosphatase 19 OS=Mus musculus GN=Dusp19 PE=2 SV=1
Unigene7111_Ex-zai-2	sp|Q07283|TRHY_HUMAN	27.17	173	126	2	538	20	1037	1200	2e-11	68.6	Trichohyalin OS=Homo sapiens GN=TCHH PE=1 SV=2
Unigene7112_Ex-zai-2	sp|Q641G3|CCAR1_XENLA	51.49	202	96	5	1	600	568	749	4e-46	184	Cell division cycle and apoptosis regulator protein 1 OS=Xenopus laevis GN=ccar1 PE=2 SV=1
Unigene7113_Ex-zai-2	sp|P13728|SGS3_DROYA	37.50	112	67	3	472	146	64	173	3e-10	64.7	Salivary glue protein Sgs-3 OS=Drosophila yakuba GN=Sgs3 PE=2 SV=3
Unigene7115_Ex-zai-2	sp|Q69566|U88_HHV6U	40.00	70	42	1	39	248	223	289	9e-07	52.4	Uncharacterized protein U88 OS=Human herpesvirus 6A (strain Uganda-1102) GN=U88 PE=4 SV=1
Unigene7120_Ex-zai-2	sp|Q9VGZ1|CK5P1_DROME	48.39	93	47	1	143	418	473	565	2e-28	86.3	CDK5RAP1-like protein OS=Drosophila melanogaster GN=CG6345 PE=2 SV=1
Unigene7123_Ex-zai-2	sp|Q7T3S3|CHSTB_DANRE	35.71	112	63	4	453	145	176	281	2e-12	68.2	Carbohydrate sulfotransferase 11 OS=Danio rerio GN=chst11 PE=2 SV=1
Unigene7124_Ex-zai-2	sp|B4MR28|PTK7_DROWI	38.04	92	53	1	1	264	942	1033	5e-12	69.7	Tyrosine-protein kinase-like otk OS=Drosophila willistoni GN=otk PE=3 SV=1
Unigene7132_Ex-zai-2	sp|Q95JC9|PRP_PIG	34.13	126	83	2	497	120	559	670	2e-08	58.9	Basic proline-rich protein OS=Sus scrofa PE=1 SV=2
Unigene7145_Ex-zai-2	sp|Q9VXY4|U534_DROME	45.74	94	50	1	183	461	3	96	1e-13	75.9	UPF0534 protein CG15027 OS=Drosophila melanogaster GN=CG15027 PE=2 SV=2
Unigene7153_Ex-zai-2	sp|A0JM13|C2CD3_XENTR	31.53	111	74	2	575	249	1630	1734	4e-09	63.2	C2 domain-containing protein 3 OS=Xenopus tropicalis GN=c2cd3 PE=2 SV=1
Unigene7158_Ex-zai-2	sp|O88871|GABR2_RAT	28.02	257	185	6	1303	533	48	290	9e-29	106	Gamma-aminobutyric acid type B receptor subunit 2 OS=Rattus norvegicus GN=Gabbr2 PE=1 SV=2
Unigene7160_Ex-zai-2	sp|Q02280|KCNAE_DROME	36.89	103	64	3	2	307	716	797	9e-06	50.4	Potassium voltage-gated channel protein eag OS=Drosophila melanogaster GN=eag PE=1 SV=2
Unigene7161_Ex-zai-2	sp|Q6AYU1|MO4L1_RAT	55.83	120	40	2	324	4	8	126	5e-32	137	Mortality factor 4-like protein 1 OS=Rattus norvegicus GN=Morf4l1 PE=2 SV=1
Unigene7174_Ex-zai-2	sp|P12270|TPR_HUMAN	24.01	279	189	7	885	118	900	1169	6e-11	68.6	Nucleoprotein TPR OS=Homo sapiens GN=TPR PE=1 SV=3
Unigene7175_Ex-zai-2	sp|P70208|PLXA3_MOUSE	36.43	129	80	3	1	381	342	469	2e-16	84.7	Plexin-A3 OS=Mus musculus GN=Plxna3 PE=1 SV=2
Unigene7177_Ex-zai-2	sp|Q5XJD3|FIP1_DANRE	28.28	548	261	20	1495	248	19	551	1e-35	151	Pre-mRNA 3'-end-processing factor FIP1 OS=Danio rerio GN=fip1l1 PE=1 SV=1
Unigene7179_Ex-zai-2	sp|Q9Z214|HOME1_RAT	74.03	77	20	0	128	358	10	86	8e-30	129	Homer protein homolog 1 OS=Rattus norvegicus GN=Homer1 PE=1 SV=2
Unigene7191_Ex-zai-2	sp|P12822|ACE_RABIT	57.78	90	38	0	393	124	985	1074	1e-34	116	Angiotensin-converting enzyme OS=Oryctolagus cuniculus GN=ACE PE=1 SV=3
Unigene7194_Ex-zai-2	sp|Q95NT0|PEN4A_LITVA	100.00	49	0	0	149	3	1	49	2e-23	107	Penaeidin-4a OS=Litopenaeus vannamei PE=3 SV=1
Unigene7202_Ex-zai-2	sp|Q1ZXA9|Y9218_DICDI	49.23	65	33	0	4	198	473	537	3e-15	80.5	Uncharacterized protein DDB_G0292186 OS=Dictyostelium discoideum GN=DDB_G0292186 PE=4 SV=1
Unigene7205_Ex-zai-2	sp|Q75NA5|GBRB_MUSDO	57.30	89	38	1	269	3	24	108	1e-19	96.3	Gamma-aminobutyric acid receptor subunit beta OS=Musca domestica GN=Rdl PE=1 SV=2
Unigene7211_Ex-zai-2	sp|Q54BD4|STATC_DICDI	59.62	52	21	0	157	2	264	315	5e-10	63.2	Signal transducer and activator of transcription C OS=Dictyostelium discoideum GN=dstC PE=1 SV=1
Unigene7213_Ex-zai-2	sp|Q86AH4|Y8592_DICDI	39.44	71	43	1	43	255	313	382	1e-05	48.9	Putative uncharacterized protein DDB_G0271982 OS=Dictyostelium discoideum GN=DDB_G0271982 PE=4 SV=1
Unigene7225_Ex-zai-2	sp|Q69566|U88_HHV6U	39.76	83	46	3	247	11	247	328	5e-07	53.1	Uncharacterized protein U88 OS=Human herpesvirus 6A (strain Uganda-1102) GN=U88 PE=4 SV=1
Unigene7226_Ex-zai-2	sp|Q1ZXH8|GXCDD_DICDI	46.03	63	34	0	304	492	583	645	5e-11	66.2	Guanine exchange factor for Rac 30 OS=Dictyostelium discoideum GN=gxcDD PE=4 SV=3
Unigene7230_Ex-zai-2	sp|Q91YD9|WASL_MOUSE	26.77	269	140	6	1095	460	23	289	2e-19	97.1	Neural Wiskott-Aldrich syndrome protein OS=Mus musculus GN=Wasl PE=1 SV=1
Unigene7231_Ex-zai-2	sp|Q9VAY7|FAM50_DROME	60.59	236	86	3	689	3	31	263	1e-73	276	Protein FAM50 homolog OS=Drosophila melanogaster GN=CG12259 PE=2 SV=1
Unigene7240_Ex-zai-2	sp|Q75V66|ANO5_HUMAN	34.81	181	113	4	241	768	71	226	5e-18	91.7	Anoctamin-5 OS=Homo sapiens GN=ANO5 PE=1 SV=1
Unigene7241_Ex-zai-2	sp|Q5JSL3|DOC11_HUMAN	31.30	131	89	2	43	432	304	428	1e-13	75.1	Dedicator of cytokinesis protein 11 OS=Homo sapiens GN=DOCK11 PE=1 SV=2
Unigene7244_Ex-zai-2	sp|Q69566|U88_HHV6U	61.90	42	13	1	96	212	188	229	2e-11	67.8	Uncharacterized protein U88 OS=Human herpesvirus 6A (strain Uganda-1102) GN=U88 PE=4 SV=1
Unigene7245_Ex-zai-2	sp|B2RY56|RBM25_MOUSE	44.68	47	26	0	83	223	295	341	3e-06	50.8	RNA-binding protein 25 OS=Mus musculus GN=Rbm25 PE=1 SV=1
Unigene7248_Ex-zai-2	sp|P90850|YCF2E_CAEEL	41.54	65	38	1	331	137	106	168	8e-16	64.7	Uncharacterized peptidase C1-like protein F26E4.3 OS=Caenorhabditis elegans GN=F26E4.3 PE=1 SV=3
Unigene7249_Ex-zai-2	sp|A4II73|OVCA2_XENTR	43.82	89	48	1	3	263	139	227	4e-14	76.6	Ovarian cancer-associated gene 2 protein homolog OS=Xenopus tropicalis GN=ovca2 PE=2 SV=2
Unigene7260_Ex-zai-2	sp|Q5JR12|PPM1J_HUMAN	38.95	172	90	2	623	153	140	310	3e-37	126	Protein phosphatase 1J OS=Homo sapiens GN=PPM1J PE=1 SV=1
Unigene7264_Ex-zai-2	sp|Q1ZXH0|MSH3_DICDI	24.70	247	178	7	122	838	56	275	2e-07	57.0	DNA mismatch repair protein Msh3 OS=Dictyostelium discoideum GN=msh3 PE=3 SV=1
Unigene7265_Ex-zai-2	sp|Q96NG5|ZN558_HUMAN	45.45	55	30	0	41	205	289	343	1e-08	58.5	Zinc finger protein 558 OS=Homo sapiens GN=ZNF558 PE=2 SV=1
Unigene7267_Ex-zai-2	sp|O19103|UDB16_RABIT	32.12	411	277	6	382	1608	120	523	4e-57	223	UDP-glucuronosyltransferase 2B16 (Fragment) OS=Oryctolagus cuniculus GN=UGT2B16 PE=2 SV=2
Unigene7270_Ex-zai-2	sp|Q8NUL0|CLFB_STAAW	25.13	187	139	2	2131	1574	696	877	6e-12	73.9	Clumping factor B OS=Staphylococcus aureus (strain MW2) GN=clfB PE=3 SV=1
Unigene7271_Ex-zai-2	sp|Q5ZMJ9|SRRM1_CHICK	25.84	503	345	14	1431	7	272	736	1e-16	88.2	Serine/arginine repetitive matrix protein 1 OS=Gallus gallus GN=SRRM1 PE=2 SV=1
Unigene7276_Ex-zai-2	sp|Q6ZSB9|ZBT49_HUMAN	38.85	157	64	2	382	8	426	582	3e-32	137	Zinc finger and BTB domain-containing protein 49 OS=Homo sapiens GN=ZBTB49 PE=1 SV=3
Unigene7285_Ex-zai-2	sp|O97394|SDK_DROME	56.58	76	24	1	4	204	90	165	4e-17	86.7	Protein sidekick OS=Drosophila melanogaster GN=sdk PE=1 SV=2
Unigene7289_Ex-zai-2	sp|B2RY56|RBM25_MOUSE	47.50	80	42	0	17	256	310	389	2e-12	71.2	RNA-binding protein 25 OS=Mus musculus GN=Rbm25 PE=1 SV=1
Unigene7290_Ex-zai-2	sp|Q10411|SPO15_SCHPO	24.64	211	151	6	765	157	312	507	2e-06	53.5	Sporulation-specific protein 15 OS=Schizosaccharomyces pombe (strain 972 / ATCC 24843) GN=spo15 PE=1 SV=1
Unigene7304_Ex-zai-2	sp|P17038|ZNF43_HUMAN	45.30	287	156	2	710	1567	482	767	2e-77	290	Zinc finger protein 43 OS=Homo sapiens GN=ZNF43 PE=2 SV=4
Unigene7305_Ex-zai-2	sp|Q8BTI8|SRRM2_MOUSE	36.14	166	97	4	506	36	1829	1987	2e-12	71.6	Serine/arginine repetitive matrix protein 2 OS=Mus musculus GN=Srrm2 PE=1 SV=3
Unigene7308_Ex-zai-2	sp|Q54R73|Y5465_DICDI	42.40	125	67	2	360	1	372	483	2e-16	84.7	Uncharacterized protein DDB_G0283357 OS=Dictyostelium discoideum GN=DDB_G0283357 PE=4 SV=1
Unigene7318_Ex-zai-2	sp|Q6NN85|SSH_DROME	55.00	40	18	0	121	2	255	294	8e-06	51.2	Protein phosphatase Slingshot OS=Drosophila melanogaster GN=ssh PE=1 SV=2
Unigene7321_Ex-zai-2	sp|Q5R5Q2|SRRM1_PONAB	30.81	185	112	7	3	509	246	417	5e-07	53.9	Serine/arginine repetitive matrix protein 1 OS=Pongo abelii GN=SRRM1 PE=2 SV=1
Unigene7323_Ex-zai-2	sp|Q8H6A5|TCTP_MAIZE	86.67	75	10	0	147	371	93	167	2e-49	137	Translationally-controlled tumor protein homolog OS=Zea mays GN=TCTP PE=2 SV=1
Unigene7326_Ex-zai-2	sp|A9ZSY3|TRET1_BOMMO	36.99	73	42	2	488	282	428	496	3e-06	51.2	Facilitated trehalose transporter Tret1 OS=Bombyx mori GN=Tret1 PE=1 SV=1
Unigene7328_Ex-zai-2	sp|Q8CFE5|BTBD7_MOUSE	56.18	89	39	1	433	167	177	259	7e-27	94.7	BTB/POZ domain-containing protein 7 OS=Mus musculus GN=Btbd7 PE=1 SV=1
Unigene7330_Ex-zai-2	sp|Q9W0Y8|SCN60_DROME	65.45	55	15	1	105	257	83	137	2e-14	78.2	Sodium channel protein 60E OS=Drosophila melanogaster GN=NaCP60E PE=2 SV=5
Unigene7353_Ex-zai-2	sp|Q15075|EEA1_HUMAN	50.70	142	70	0	798	373	1268	1409	9e-40	164	Early endosome antigen 1 OS=Homo sapiens GN=EEA1 PE=1 SV=2
Unigene7354_Ex-zai-2	sp|Q69566|U88_HHV6U	46.60	103	54	1	5	310	153	255	7e-26	115	Uncharacterized protein U88 OS=Human herpesvirus 6A (strain Uganda-1102) GN=U88 PE=4 SV=1
Unigene7359_Ex-zai-2	sp|P09315|G3PA_MAIZE	92.86	28	2	0	2	85	376	403	1e-09	62.0	Glyceraldehyde-3-phosphate dehydrogenase A, chloroplastic OS=Zea mays GN=GAPA PE=2 SV=1
Unigene7367_Ex-zai-2	sp|O08700|VPS45_RAT	59.62	369	148	2	1107	4	1	368	2e-119	429	Vacuolar protein sorting-associated protein 45 OS=Rattus norvegicus GN=Vps45 PE=2 SV=1
Unigene7372_Ex-zai-2	sp|P10978|POLX_TOBAC	28.14	231	161	5	128	805	554	773	2e-19	96.3	Retrovirus-related Pol polyprotein from transposon TNT 1-94 OS=Nicotiana tabacum PE=2 SV=1
Unigene7373_Ex-zai-2	sp|Q9NXR5|ANR10_HUMAN	45.37	108	56	2	138	452	104	203	2e-21	80.1	Ankyrin repeat domain-containing protein 10 OS=Homo sapiens GN=ANKRD10 PE=1 SV=2
Unigene7374_Ex-zai-2	sp|Q69566|U88_HHV6U	42.67	75	36	3	1	204	128	202	8e-08	55.8	Uncharacterized protein U88 OS=Human herpesvirus 6A (strain Uganda-1102) GN=U88 PE=4 SV=1
Unigene7381_Ex-zai-2	sp|Q961D9|BCL9_DROME	48.35	91	42	2	520	263	288	378	2e-15	82.0	Protein BCL9 homolog OS=Drosophila melanogaster GN=lgs PE=1 SV=1
Unigene7382_Ex-zai-2	sp|Q8BGX3|LRTM2_MOUSE	37.88	132	82	0	155	550	82	213	1e-18	93.2	Leucine-rich repeat and transmembrane domain-containing protein 2 OS=Mus musculus GN=Lrtm2 PE=2 SV=1
Unigene7387_Ex-zai-2	sp|Q02817|MUC2_HUMAN	33.85	130	84	3	72	455	1455	1580	1e-10	65.5	Mucin-2 OS=Homo sapiens GN=MUC2 PE=1 SV=2
Unigene7399_Ex-zai-2	sp|Q5THJ4|VP13D_HUMAN	49.50	101	51	0	198	500	951	1051	4e-20	98.2	Vacuolar protein sorting-associated protein 13D OS=Homo sapiens GN=VPS13D PE=1 SV=1
Unigene7402_Ex-zai-2	sp|Q62623|CDC20_RAT	67.46	126	37	1	142	507	322	447	4e-60	182	Cell division cycle protein 20 homolog OS=Rattus norvegicus GN=Cdc20 PE=1 SV=2
Unigene7406_Ex-zai-2	sp|Q5ZLK6|KI18B_CHICK	70.59	34	10	0	217	116	111	144	1e-12	51.6	Kinesin-like protein KIF18B OS=Gallus gallus GN=KIF18B PE=2 SV=1
Unigene7407_Ex-zai-2	sp|Q17QW0|DJC22_BOVIN	30.86	350	231	10	1298	282	3	337	2e-29	130	DnaJ homolog subfamily C member 22 OS=Bos taurus GN=DNAJC22 PE=2 SV=2
Unigene7409_Ex-zai-2	sp|Q6PH58|TM39A_DANRE	37.91	211	123	2	682	74	257	467	7e-37	154	Transmembrane protein 39A OS=Danio rerio GN=tmem39a PE=2 SV=1
Unigene7415_Ex-zai-2	sp|Q9NZV8|KCND2_HUMAN	69.07	97	30	0	138	428	82	178	1e-50	161	Potassium voltage-gated channel subfamily D member 2 OS=Homo sapiens GN=KCND2 PE=1 SV=2
Unigene7418_Ex-zai-2	sp|Q9NQW7|XPP1_HUMAN	46.18	498	265	6	1491	7	40	529	1e-123	443	Xaa-Pro aminopeptidase 1 OS=Homo sapiens GN=XPNPEP1 PE=1 SV=3
Unigene7419_Ex-zai-2	sp|P91621|SIF1_DROME	62.75	51	16	1	145	2	550	600	2e-20	60.8	Protein still life, isoform SIF type 1 OS=Drosophila melanogaster GN=sif PE=2 SV=2
Unigene7422_Ex-zai-2	sp|Q75NR7|RECQ4_MOUSE	56.36	55	20	1	6	158	692	746	1e-08	58.5	ATP-dependent DNA helicase Q4 OS=Mus musculus GN=Recql4 PE=2 SV=2
Unigene7432_Ex-zai-2	sp|A5E4P1|PXR1_LODEL	25.58	172	128	4	520	5	146	283	5e-07	54.7	Protein PXR1 OS=Lodderomyces elongisporus (strain ATCC 11503 / CBS 2605 / JCM 1781 / NBRC 1676 / NRRL YB-4239) GN=PXR1 PE=3 SV=1
Unigene7436_Ex-zai-2	sp|P84239|H3_URECA	95.12	123	4	1	364	2	1	123	4e-58	223	Histone H3 OS=Urechis caupo PE=1 SV=2
Unigene7438_Ex-zai-2	sp|Q9SDM1|CB121_HORVU	87.10	31	4	0	62	154	1	31	4e-15	52.8	Chlorophyll a-b binding protein 1B-21, chloroplastic OS=Hordeum vulgare GN=LHC Ib-21 PE=1 SV=1
Unigene7442_Ex-zai-2	sp|Q7M732|RTL1_MOUSE	27.34	139	98	3	426	19	1296	1433	1e-08	60.5	Retrotransposon-like protein 1 OS=Mus musculus GN=Rtl1 PE=2 SV=1
Unigene7444_Ex-zai-2	sp|Q69566|U88_HHV6U	60.47	86	33	2	1	255	199	283	1e-26	118	Uncharacterized protein U88 OS=Human herpesvirus 6A (strain Uganda-1102) GN=U88 PE=4 SV=1
Unigene7445_Ex-zai-2	sp|Q6P949|PHF2_DANRE	32.14	196	77	5	872	453	865	1057	2e-16	86.7	Lysine-specific demethylase phf2 OS=Danio rerio GN=phf2 PE=2 SV=3
Unigene7446_Ex-zai-2	sp|Q3UTQ7|PRD10_MOUSE	40.00	65	31	1	259	429	245	309	1e-15	51.6	PR domain zinc finger protein 10 OS=Mus musculus GN=Prdm10 PE=1 SV=2
Unigene7453_Ex-zai-2	sp|P02719|SCNA_ELEEL	65.62	32	11	0	3	98	727	758	3e-19	63.2	Sodium channel protein OS=Electrophorus electricus PE=2 SV=1
Unigene7455_Ex-zai-2	sp|Q9P785|YNY5_SCHPO	27.67	159	115	2	494	18	244	393	1e-07	56.2	LisH domain-containing protein C1711.05 OS=Schizosaccharomyces pombe (strain 972 / ATCC 24843) GN=SPBC1711.05 PE=2 SV=1
Unigene7456_Ex-zai-2	sp|Q9D554|SF3A3_MOUSE	71.01	507	144	5	72	1583	1	501	0.0	734	Splicing factor 3A subunit 3 OS=Mus musculus GN=Sf3a3 PE=2 SV=2
Unigene7457_Ex-zai-2	sp|O97902|ASAP1_BOVIN	42.73	110	60	4	561	241	1022	1129	2e-16	85.5	Arf-GAP with SH3 domain, ANK repeat and PH domain-containing protein 1 OS=Bos taurus GN=ASAP1 PE=1 SV=1
Unigene7463_Ex-zai-2	sp|Q54TE3|GTAJ_DICDI	76.47	34	8	0	153	52	180	213	2e-15	52.0	GATA zinc finger domain-containing protein 10 OS=Dictyostelium discoideum GN=gtaJ PE=4 SV=1
Unigene7472_Ex-zai-2	sp|P27393|CO4A2_ASCSU	50.94	159	66	4	50	490	890	1048	1e-37	159	Collagen alpha-2(IV) chain OS=Ascaris suum PE=2 SV=1
Unigene7476_Ex-zai-2	sp|Q6SJE0|GFRAL_MOUSE	25.22	115	70	3	59	355	209	316	6e-06	50.1	GDNF family receptor alpha-like OS=Mus musculus GN=Gfral PE=2 SV=2
Unigene7480_Ex-zai-2	sp|Q8N1F8|S11IP_HUMAN	24.83	294	196	7	902	96	799	1088	2e-17	91.3	Serine/threonine-protein kinase 11-interacting protein OS=Homo sapiens GN=STK11IP PE=1 SV=3
Unigene7481_Ex-zai-2	sp|Q9NDJ2|DOM_DROME	29.25	424	263	16	67	1227	2349	2719	3e-17	90.1	Helicase domino OS=Drosophila melanogaster GN=dom PE=1 SV=2
Unigene7483_Ex-zai-2	sp|Q96MM6|HS12B_HUMAN	69.52	105	32	0	1	315	61	165	2e-40	164	Heat shock 70 kDa protein 12B OS=Homo sapiens GN=HSPA12B PE=1 SV=2
Unigene7488_Ex-zai-2	sp|Q96DI7|SNR40_HUMAN	63.74	353	118	2	1238	210	6	357	1e-135	483	U5 small nuclear ribonucleoprotein 40 kDa protein OS=Homo sapiens GN=SNRNP40 PE=1 SV=1
Unigene7489_Ex-zai-2	sp|Q9W0K4|BAB2_DROME	39.26	135	81	1	175	576	200	334	9e-25	113	Protein bric-a-brac 2 OS=Drosophila melanogaster GN=bab2 PE=1 SV=2
Unigene7495_Ex-zai-2	sp|P15944|TRYT_CANFA	36.89	103	62	4	8	307	36	134	6e-09	59.7	Tryptase OS=Canis familiaris PE=3 SV=1
Unigene7497_Ex-zai-2	sp|O46040|MSTAA_DROME	26.67	195	132	5	163	714	133	315	2e-15	75.1	Protein msta, isoform A OS=Drosophila melanogaster GN=msta PE=2 SV=3
Unigene7501_Ex-zai-2	sp|Q8CJ44|S13A5_RAT	60.42	48	19	0	263	120	115	162	2e-10	64.3	Solute carrier family 13 member 5 OS=Rattus norvegicus GN=Slc13a5 PE=2 SV=1
Unigene7503_Ex-zai-2	sp|Q96Q42|ALS2_HUMAN	38.32	715	418	13	67	2142	1026	1654	1e-123	443	Alsin OS=Homo sapiens GN=ALS2 PE=1 SV=2
Unigene7504_Ex-zai-2	sp|Q27333|NT56_DROME	52.85	193	91	2	580	2	4	191	1e-53	209	Lethal(2)neighbour of tid protein OS=Drosophila melanogaster GN=l(2)not PE=1 SV=1
Unigene7505_Ex-zai-2	sp|Q69566|U88_HHV6U	66.67	45	15	0	1	135	227	271	1e-12	72.0	Uncharacterized protein U88 OS=Human herpesvirus 6A (strain Uganda-1102) GN=U88 PE=4 SV=1
Unigene7506_Ex-zai-2	sp|Q4PKH3|CLCN7_BOVIN	36.49	74	43	1	337	128	73	146	1e-09	52.4	H(+)/Cl(-) exchange transporter 7 OS=Bos taurus GN=CLCN7 PE=2 SV=1
Unigene7507_Ex-zai-2	sp|Q9Z1P4|LGR5_MOUSE	31.72	145	99	0	128	562	150	294	1e-15	72.8	Leucine-rich repeat-containing G-protein coupled receptor 5 OS=Mus musculus GN=Lgr5 PE=2 SV=2
Unigene7509_Ex-zai-2	sp|Q5M9H0|ANKS3_RAT	50.00	158	71	3	723	274	426	583	7e-32	137	Ankyrin repeat and SAM domain-containing protein 3 OS=Rattus norvegicus GN=Anks3 PE=2 SV=1
Unigene7514_Ex-zai-2	sp|Q641M3|TMM18_DANRE	36.52	115	72	1	3	344	38	152	1e-18	93.2	Transmembrane protein 18 OS=Danio rerio GN=tmem18 PE=2 SV=1
Unigene7515_Ex-zai-2	sp|Q05049|MUC1_XENLA	45.98	87	47	1	13	273	214	299	9e-12	68.9	Integumentary mucin C.1 (Fragment) OS=Xenopus laevis PE=2 SV=1
Unigene7524_Ex-zai-2	sp|Q54QF4|MGP4_DICDI	35.37	82	53	2	278	33	697	772	4e-06	50.1	Mental retardation GTPase activating protein homolog 4 OS=Dictyostelium discoideum GN=mgp4 PE=3 SV=1
Unigene7528_Ex-zai-2	sp|Q09453|GLRB4_CAEEL	74.19	31	8	0	218	126	307	337	9e-07	52.4	Glycine receptor subunit beta-type 4 OS=Caenorhabditis elegans GN=ggr-1 PE=2 SV=2
Unigene7529_Ex-zai-2	sp|O77033|CYC8_DICDI	33.72	86	57	0	265	8	76	161	2e-06	52.0	General transcriptional corepressor trfA OS=Dictyostelium discoideum GN=trfA PE=2 SV=1
Unigene7533_Ex-zai-2	sp|Q69566|U88_HHV6U	44.44	54	30	0	100	261	245	298	6e-09	59.7	Uncharacterized protein U88 OS=Human herpesvirus 6A (strain Uganda-1102) GN=U88 PE=4 SV=1
Unigene7535_Ex-zai-2	sp|Q63356|MYO1E_RAT	75.42	240	59	1	331	1050	9	247	9e-102	370	Unconventional myosin-Ie OS=Rattus norvegicus GN=Myo1e PE=1 SV=1
Unigene7540_Ex-zai-2	sp|P06333|TCB1_RABIT	32.86	70	29	3	188	33	51	120	5e-06	52.4	T-cell receptor beta chain ANA 11 OS=Oryctolagus cuniculus PE=4 SV=1
Unigene7542_Ex-zai-2	sp|Q04652|KELC_DROME	45.24	42	22	1	124	2	540	581	9e-06	41.2	Ring canal kelch protein OS=Drosophila melanogaster GN=kel PE=1 SV=4
Unigene7548_Ex-zai-2	sp|Q5XGM3|BHMT1_XENLA	72.50	40	11	0	4	123	257	296	8e-17	71.6	Betaine--homocysteine S-methyltransferase 1 OS=Xenopus laevis GN=bhmt PE=2 SV=1
Unigene7552_Ex-zai-2	sp|Q6NZW8|AR8BA_DANRE	94.54	183	10	0	54	602	1	183	2e-98	359	ADP-ribosylation factor-like protein 8B-A OS=Danio rerio GN=arl8ba PE=2 SV=1
Unigene7558_Ex-zai-2	sp|A5E4P1|PXR1_LODEL	30.69	101	69	1	330	31	172	272	1e-08	58.9	Protein PXR1 OS=Lodderomyces elongisporus (strain ATCC 11503 / CBS 2605 / JCM 1781 / NBRC 1676 / NRRL YB-4239) GN=PXR1 PE=3 SV=1
Unigene7561_Ex-zai-2	sp|Q9D2X5|SCC4_MOUSE	78.05	41	9	0	3	125	284	324	3e-16	75.1	MAU2 chromatid cohesion factor homolog OS=Mus musculus GN=Mau2 PE=2 SV=3
Unigene7565_Ex-zai-2	sp|O36421|VG73_ALHV1	41.33	75	44	1	293	69	791	857	9e-10	62.4	Uncharacterized gene 73 protein OS=Alcelaphine herpesvirus 1 (strain C500) GN=73 PE=4 SV=1
Unigene7566_Ex-zai-2	sp|P56524|HDAC4_HUMAN	48.94	47	24	0	138	278	138	184	6e-12	51.2	Histone deacetylase 4 OS=Homo sapiens GN=HDAC4 PE=1 SV=3
Unigene7569_Ex-zai-2	sp|P07584|ASTA_ASTFL	55.83	120	53	0	2	361	29	148	9e-36	148	Astacin OS=Astacus fluviatilis PE=1 SV=2
Unigene7573_Ex-zai-2	sp|O08648|M3K4_MOUSE	26.56	241	172	8	1689	982	74	294	7e-15	83.2	Mitogen-activated protein kinase kinase kinase 4 OS=Mus musculus GN=Map3k4 PE=1 SV=2
Unigene7574_Ex-zai-2	sp|P17789|TTKB_DROME	41.67	84	49	2	254	3	1	77	3e-09	60.5	Protein tramtrack, beta isoform OS=Drosophila melanogaster GN=ttk PE=1 SV=2
Unigene7576_Ex-zai-2	sp|Q6IE26|EPHX4_MOUSE	45.24	42	21	1	3	122	61	102	2e-11	45.8	Epoxide hydrolase 4 OS=Mus musculus GN=Ephx4 PE=2 SV=1
Unigene7580_Ex-zai-2	sp|Q7TSV4|PGM2_MOUSE	50.00	92	46	0	108	383	23	114	2e-19	94.7	Phosphoglucomutase-2 OS=Mus musculus GN=Pgm2 PE=1 SV=1
Unigene7585_Ex-zai-2	sp|Q14584|ZN266_HUMAN	30.09	216	128	3	630	52	244	455	6e-26	117	Zinc finger protein 266 OS=Homo sapiens GN=ZNF266 PE=2 SV=2
Unigene7592_Ex-zai-2	sp|O80763|NRX1_ARATH	48.84	86	38	2	246	7	368	452	8e-19	92.4	Probable nucleoredoxin 1 OS=Arabidopsis thaliana GN=At1g60420 PE=1 SV=1
Unigene7595_Ex-zai-2	sp|O18635|C12A2_MUSDO	40.98	61	35	1	319	140	167	227	1e-10	55.1	Cytochrome P450 CYP12A2 OS=Musca domestica GN=CYP12A2 PE=2 SV=1
Unigene7603_Ex-zai-2	sp|Q8R0X2|CJ046_MOUSE	48.72	39	20	0	119	3	166	204	2e-09	47.8	Uncharacterized protein C10orf46 homolog OS=Mus musculus PE=2 SV=1
Unigene7622_Ex-zai-2	sp|Q8NEG7|F116B_HUMAN	56.95	446	190	4	93	1424	31	472	8e-170	523	Protein FAM116B OS=Homo sapiens GN=FAM116B PE=2 SV=1
Unigene7623_Ex-zai-2	sp|Q6TNU3|INT10_DANRE	41.67	84	49	0	253	2	2	85	1e-13	75.5	Integrator complex subunit 10 OS=Danio rerio GN=ints10 PE=2 SV=1
Unigene7626_Ex-zai-2	sp|Q8BHY8|SNX14_MOUSE	34.87	152	92	6	482	48	177	323	8e-12	69.7	Sorting nexin-14 OS=Mus musculus GN=Snx14 PE=2 SV=1
Unigene7628_Ex-zai-2	sp|O42179|SSRL_TAKRU	53.41	88	32	1	148	384	77	164	6e-22	102	Somatostatin-like receptor F_48D10.1 OS=Takifugu rubripes GN=F_48D10.1 PE=3 SV=1
Unigene7630_Ex-zai-2	sp|Q1L994|PPR37_DANRE	27.03	148	105	3	437	3	123	245	2e-07	55.5	Protein phosphatase 1 regulatory subunit 37 OS=Danio rerio GN=ppp1r37 PE=2 SV=1
Unigene7631_Ex-zai-2	sp|Q6WV16|GALT6_DROME	46.95	279	140	5	815	3	76	347	2e-57	223	N-acetylgalactosaminyltransferase 6 OS=Drosophila melanogaster GN=pgant6 PE=2 SV=2
Unigene7639_Ex-zai-2	sp|Q08180|ICCR_DROME	59.15	71	28	1	211	2	58	128	6e-17	86.3	Irregular chiasm C-roughest protein OS=Drosophila melanogaster GN=rst PE=2 SV=2
Unigene7642_Ex-zai-2	sp|Q8WZ42|TITIN_HUMAN	28.08	146	97	4	189	602	866	992	2e-06	52.8	Titin OS=Homo sapiens GN=TTN PE=1 SV=3
Unigene7643_Ex-zai-2	sp|Q17BA4|MED15_AEDAE	39.34	122	73	4	542	180	529	642	8e-21	75.5	Mediator of RNA polymerase II transcription subunit 15 OS=Aedes aegypti GN=MED15 PE=3 SV=1
Unigene7645_Ex-zai-2	sp|Q9P785|YNY5_SCHPO	24.43	221	167	3	291	953	110	318	4e-09	63.2	LisH domain-containing protein C1711.05 OS=Schizosaccharomyces pombe (strain 972 / ATCC 24843) GN=SPBC1711.05 PE=2 SV=1
Unigene7647_Ex-zai-2	sp|B2RY56|RBM25_MOUSE	67.19	64	20	1	3	191	358	421	1e-15	81.6	RNA-binding protein 25 OS=Mus musculus GN=Rbm25 PE=1 SV=1
Unigene7651_Ex-zai-2	sp|Q9Y394|DHRS7_HUMAN	35.26	173	110	2	696	184	153	325	1e-32	112	Dehydrogenase/reductase SDR family member 7 OS=Homo sapiens GN=DHRS7 PE=1 SV=1
Unigene7652_Ex-zai-2	sp|Q8STA9|Y5G8_ENCCU	37.50	64	40	0	2	193	316	379	1e-07	55.1	UPF0329 protein ECU05_1680/ECU11_0050 OS=Encephalitozoon cuniculi (strain GB-M1) GN=ECU05_1680 PE=3 SV=1
Unigene7656_Ex-zai-2	sp|Q8QFX1|RIMB2_CHICK	38.74	111	64	5	106	426	308	416	7e-15	79.3	RIMS-binding protein 2 OS=Gallus gallus GN=RIMBP2 PE=1 SV=1
Unigene7659_Ex-zai-2	sp|Q5XIT9|MCCB_RAT	46.15	52	28	0	291	136	420	471	7e-09	59.3	Methylcrotonoyl-CoA carboxylase beta chain, mitochondrial OS=Rattus norvegicus GN=Mccc2 PE=2 SV=1
Unigene7661_Ex-zai-2	sp|Q0VA04|SMG8_XENTR	42.68	157	88	3	467	3	118	261	1e-22	105	Protein smg8 OS=Xenopus tropicalis GN=smg8 PE=2 SV=1
Unigene7662_Ex-zai-2	sp|Q13888|TF2H2_HUMAN	64.29	42	14	1	1	123	307	348	5e-19	61.6	General transcription factor IIH subunit 2 OS=Homo sapiens GN=GTF2H2 PE=1 SV=1
Unigene7664_Ex-zai-2	sp|Q9EPQ2|RPGR1_MOUSE	42.71	96	55	2	288	1	897	987	5e-11	66.6	X-linked retinitis pigmentosa GTPase regulator-interacting protein 1 OS=Mus musculus GN=Rpgrip1 PE=1 SV=1
Unigene7665_Ex-zai-2	sp|Q5ZME8|SMU1_CHICK	79.37	286	59	0	1484	627	1	286	0.0	460	WD40 repeat-containing protein SMU1 OS=Gallus gallus GN=SMU1 PE=2 SV=1
Unigene7667_Ex-zai-2	sp|Q6RG02|VIT_FENME	29.66	118	81	3	2	349	442	558	6e-08	56.2	Vitellogenin OS=Fenneropenaeus merguiensis PE=1 SV=2
Unigene7668_Ex-zai-2	sp|Q9WVM6|TLL2_MOUSE	58.75	240	98	2	107	823	430	668	2e-95	307	Tolloid-like protein 2 OS=Mus musculus GN=Tll2 PE=1 SV=1
Unigene7669_Ex-zai-2	sp|Q95XG9|OXDA2_CAEEL	57.89	38	16	0	123	10	16	53	8e-06	49.3	D-amino-acid oxidase 2 OS=Caenorhabditis elegans GN=Y69A2AR.5 PE=1 SV=2
Unigene7671_Ex-zai-2	sp|Q9VW60|ADCY2_DROME	51.98	177	85	1	1224	694	1125	1299	2e-46	187	Adenylate cyclase type 2 OS=Drosophila melanogaster GN=Ac76E PE=2 SV=3
Unigene7680_Ex-zai-2	sp|Q1LWL6|GSE1_DANRE	47.06	68	36	0	227	24	330	397	7e-12	69.3	Genetic suppressor element 1 OS=Danio rerio GN=gse1 PE=4 SV=1
Unigene7682_Ex-zai-2	sp|Q9W138|U532_DROME	51.22	41	20	0	15	137	119	159	1e-05	48.9	UPF0532 protein CG3570 OS=Drosophila melanogaster GN=CG3570 PE=2 SV=1
Unigene7685_Ex-zai-2	sp|P10379|UZIP_DROME	33.33	168	108	5	237	728	253	408	8e-13	76.6	Protein unzipped OS=Drosophila melanogaster GN=uzip PE=1 SV=2
Unigene7698_Ex-zai-2	sp|P53776|LHX4_MOUSE	76.25	80	19	0	366	127	37	116	4e-47	142	LIM/homeobox protein Lhx4 OS=Mus musculus GN=Lhx4 PE=1 SV=4
Unigene7705_Ex-zai-2	sp|Q96S38|KS6C1_HUMAN	43.84	73	38	2	16	225	965	1036	9e-10	62.4	Ribosomal protein S6 kinase delta-1 OS=Homo sapiens GN=RPS6KC1 PE=1 SV=2
Unigene7716_Ex-zai-2	sp|Q9VAC5|ADA17_DROME	51.14	88	43	1	1	264	628	713	6e-22	102	ADAM 17-like protease OS=Drosophila melanogaster GN=Tace PE=2 SV=2
Unigene7717_Ex-zai-2	sp|E2RYF6|MUC22_HUMAN	21.61	347	265	4	1054	35	672	1018	6e-13	75.5	Mucin-22 OS=Homo sapiens GN=MUC22 PE=1 SV=1
Unigene7719_Ex-zai-2	sp|P06333|TCB1_RABIT	42.86	49	28	1	149	3	51	94	4e-06	50.1	T-cell receptor beta chain ANA 11 OS=Oryctolagus cuniculus PE=4 SV=1
Unigene7729_Ex-zai-2	sp|P16260|GDC_HUMAN	70.73	41	12	0	125	3	57	97	1e-10	65.5	Graves disease carrier protein OS=Homo sapiens GN=SLC25A16 PE=2 SV=3
Unigene7734_Ex-zai-2	sp|P61963|DCAF7_MOUSE	86.13	346	48	3	1553	516	1	342	0.0	634	DDB1- and CUL4-associated factor 7 OS=Mus musculus GN=Dcaf7 PE=2 SV=1
Unigene7736_Ex-zai-2	sp|P08548|LIN1_NYCCO	30.58	121	77	4	359	18	518	629	1e-05	48.9	LINE-1 reverse transcriptase homolog OS=Nycticebus coucang PE=1 SV=1
Unigene7737_Ex-zai-2	sp|O60503|ADCY9_HUMAN	58.70	46	19	0	165	28	983	1028	2e-09	60.8	Adenylate cyclase type 9 OS=Homo sapiens GN=ADCY9 PE=1 SV=4
Unigene7738_Ex-zai-2	sp|Q8R1S0|COQ6_MOUSE	55.05	198	88	2	427	1017	192	388	6e-83	214	Ubiquinone biosynthesis monooxygenase COQ6 OS=Mus musculus GN=Coq6 PE=2 SV=2
Unigene7743_Ex-zai-2	sp|P41479|Y091_NPVAC	50.00	62	22	3	313	155	29	90	9e-07	52.4	Uncharacterized 24.1 kDa protein in LEF4-P33 intergenic region OS=Autographa californica nuclear polyhedrosis virus PE=4 SV=1
Unigene7745_Ex-zai-2	sp|Q9QX72|SEBP2_RAT	39.44	71	43	0	294	82	717	787	7e-10	62.8	Selenocysteine insertion sequence-binding protein 2 OS=Rattus norvegicus GN=Secisbp2 PE=1 SV=1
Unigene7746_Ex-zai-2	sp|Q6ZMT1|STAC2_HUMAN	31.76	85	53	2	280	41	111	195	1e-08	60.8	SH3 and cysteine-rich domain-containing protein 2 OS=Homo sapiens GN=STAC2 PE=2 SV=1
Unigene7748_Ex-zai-2	sp|Q9VAC5|ADA17_DROME	80.49	164	32	0	494	3	231	394	9e-75	278	ADAM 17-like protease OS=Drosophila melanogaster GN=Tace PE=2 SV=2
Unigene7749_Ex-zai-2	sp|Q5RDN9|YPEL2_PONAB	93.48	92	6	0	587	862	2	93	2e-46	186	Protein yippee-like 2 OS=Pongo abelii GN=YPEL2 PE=3 SV=1
Unigene7761_Ex-zai-2	sp|Q1RLX4|TPC11_DANRE	51.22	41	20	0	124	2	182	222	7e-13	49.3	Trafficking protein particle complex subunit 11 OS=Danio rerio GN=trappc11 PE=2 SV=1
Unigene7766_Ex-zai-2	sp|A6QLU1|GPDM_BOVIN	52.73	55	26	0	165	1	640	694	1e-09	62.4	Glycerol-3-phosphate dehydrogenase, mitochondrial OS=Bos taurus GN=GPD2 PE=2 SV=1
Unigene7767_Ex-zai-2	sp|A1A4H6|DDX27_BOVIN	43.67	735	389	13	2340	211	21	733	2e-154	546	Probable ATP-dependent RNA helicase DDX27 OS=Bos taurus GN=DDX27 PE=2 SV=1
Unigene7768_Ex-zai-2	sp|Q54W06|Y5261_DICDI	39.06	64	36	1	1	183	68	131	6e-06	49.7	Uncharacterized protein DDB_G0279979 OS=Dictyostelium discoideum GN=DDB_G0279979 PE=4 SV=1
Unigene7783_Ex-zai-2	sp|Q69566|U88_HHV6U	90.00	30	3	0	92	181	227	256	2e-13	75.1	Uncharacterized protein U88 OS=Human herpesvirus 6A (strain Uganda-1102) GN=U88 PE=4 SV=1
Unigene7787_Ex-zai-2	sp|Q58D06|WDR74_BOVIN	36.84	304	185	6	124	1014	10	307	3e-49	196	WD repeat-containing protein 74 OS=Bos taurus GN=WDR74 PE=2 SV=1
Unigene7789_Ex-zai-2	sp|Q7Z695|ADCK2_HUMAN	47.58	330	172	5	1535	549	305	623	1e-76	288	Uncharacterized aarF domain-containing protein kinase 2 OS=Homo sapiens GN=ADCK2 PE=2 SV=1
Unigene7790_Ex-zai-2	sp|P08116|PVA_PLAFA	30.15	199	138	4	59	652	2	187	4e-11	69.3	Processed variable antigen (Fragment) OS=Plasmodium falciparum PE=2 SV=1
Unigene7795_Ex-zai-2	sp|Q8K083|ZN536_MOUSE	51.02	49	24	1	110	256	128	173	4e-06	50.1	Zinc finger protein 536 OS=Mus musculus GN=Znf536 PE=2 SV=1
Unigene7803_Ex-zai-2	sp|Q8N441|FGRL1_HUMAN	37.34	158	93	5	458	3	84	239	4e-15	83.2	Fibroblast growth factor receptor-like 1 OS=Homo sapiens GN=FGFRL1 PE=1 SV=1
Unigene7805_Ex-zai-2	sp|A4III8|TTC26_XENTR	66.67	69	20	2	1	198	402	468	2e-16	84.3	Tetratricopeptide repeat protein 26 OS=Xenopus tropicalis GN=ttc26 PE=2 SV=1
Unigene7806_Ex-zai-2	sp|Q98UF7|PCX1_TAKRU	57.45	94	40	0	8	289	657	750	2e-23	107	Pecanex-like protein 1 OS=Takifugu rubripes GN=pcnx PE=3 SV=1
Unigene7808_Ex-zai-2	sp|Q9X248|FABG_THEMA	40.40	250	147	3	16	759	3	246	1e-40	167	3-oxoacyl-[acyl-carrier-protein] reductase FabG OS=Thermotoga maritima GN=fabG PE=3 SV=1
Unigene7812_Ex-zai-2	sp|A2AAE1|K1109_MOUSE	41.38	841	469	28	2579	129	3023	3816	1e-146	521	Uncharacterized protein KIAA1109 OS=Mus musculus GN=Kiaa1109 PE=1 SV=4
Unigene7813_Ex-zai-2	sp|Q6P423|MED23_XENLA	47.50	120	60	2	353	3	420	533	7e-41	98.2	Mediator of RNA polymerase II transcription subunit 23 OS=Xenopus laevis GN=med23 PE=2 SV=1
Unigene7814_Ex-zai-2	sp|Q69566|U88_HHV6U	56.25	48	21	0	194	51	219	266	4e-11	67.0	Uncharacterized protein U88 OS=Human herpesvirus 6A (strain Uganda-1102) GN=U88 PE=4 SV=1
Unigene7815_Ex-zai-2	sp|A7XYI6|SOBP_RAT	34.02	194	90	4	469	2	171	358	2e-24	111	Sine oculis-binding protein homolog OS=Rattus norvegicus GN=Sobp PE=2 SV=1
Unigene7817_Ex-zai-2	sp|Q9BYP8|KR171_HUMAN	53.33	60	16	5	129	272	18	75	8e-09	60.5	Keratin-associated protein 17-1 OS=Homo sapiens GN=KRTAP17-1 PE=2 SV=1
Unigene7825_Ex-zai-2	sp|P22815|BOSS_DROME	38.24	102	63	2	437	132	713	800	1e-10	65.9	Protein bride of sevenless OS=Drosophila melanogaster GN=boss PE=2 SV=3
Unigene7827_Ex-zai-2	sp|Q02817|MUC2_HUMAN	36.80	125	77	4	394	26	1448	1561	2e-10	65.1	Mucin-2 OS=Homo sapiens GN=MUC2 PE=1 SV=2
Unigene7831_Ex-zai-2	sp|Q86Y56|HEAT2_HUMAN	41.12	107	57	2	3	305	224	330	5e-16	83.2	HEAT repeat-containing protein 2 OS=Homo sapiens GN=HEATR2 PE=1 SV=4
Unigene7834_Ex-zai-2	sp|Q96RW7|HMCN1_HUMAN	46.86	175	89	2	631	119	5432	5599	1e-49	184	Hemicentin-1 OS=Homo sapiens GN=HMCN1 PE=1 SV=2
Unigene7837_Ex-zai-2	sp|Q5ZK62|ACAP2_CHICK	47.47	99	52	1	380	84	294	391	6e-17	86.3	Arf-GAP with coiled-coil, ANK repeat and PH domain-containing protein 2 OS=Gallus gallus GN=ACAP2 PE=2 SV=1
Unigene7838_Ex-zai-2	sp|P39881|CUX1_CANFA	48.98	49	25	1	162	16	822	866	1e-05	48.9	Homeobox protein cut-like 1 (Fragment) OS=Canis familiaris GN=CUX1 PE=2 SV=1
Unigene7840_Ex-zai-2	sp|P82119|CUO6_BLACR	61.22	49	18	1	4	147	89	137	6e-08	56.2	Cuticle protein 6 OS=Blaberus craniifer PE=1 SV=1
Unigene7845_Ex-zai-2	sp|Q8C033|ARHGA_MOUSE	54.37	206	94	0	1	618	443	648	7e-61	233	Rho guanine nucleotide exchange factor 10 OS=Mus musculus GN=Arhgef10 PE=1 SV=2
Unigene7847_Ex-zai-2	sp|Q8H0U8|RH42_ARATH	35.06	77	50	2	2	232	144	209	3e-06	50.8	DEAD-box ATP-dependent RNA helicase 42 OS=Arabidopsis thaliana GN=RH42 PE=1 SV=2
Unigene7848_Ex-zai-2	sp|Q01042|IE68_SHV21	47.78	180	89	3	163	687	64	241	1e-33	144	Immediate-early protein OS=Saimiriine herpesvirus 2 (strain 11) GN=73 PE=3 SV=1
Unigene7852_Ex-zai-2	sp|B8HG54|IF2_ARTCA	29.35	184	113	4	556	56	107	281	1e-07	56.6	Translation initiation factor IF-2 OS=Arthrobacter chlorophenolicus (strain A6 / ATCC 700700 / DSM 12829 / JCM 12360) GN=infB PE=3 SV=1
Unigene7858_Ex-zai-2	sp|Q9D3R6|KATL2_MOUSE	57.97	69	29	0	336	130	14	82	3e-16	84.0	Katanin p60 ATPase-containing subunit A-like 2 OS=Mus musculus GN=Katnal2 PE=2 SV=2
Unigene7861_Ex-zai-2	sp|Q9CPT3|NANP_MOUSE	70.37	27	8	0	124	44	188	214	5e-10	44.3	N-acylneuraminate-9-phosphatase OS=Mus musculus GN=Nanp PE=1 SV=1
Unigene7864_Ex-zai-2	sp|Q9UQ35|SRRM2_HUMAN	29.24	342	169	12	115	921	392	726	4e-09	62.8	Serine/arginine repetitive matrix protein 2 OS=Homo sapiens GN=SRRM2 PE=1 SV=2
Unigene7866_Ex-zai-2	sp|Q9CYC6|DCP2_MOUSE	51.06	47	23	0	295	435	4	50	6e-07	53.1	mRNA-decapping enzyme 2 OS=Mus musculus GN=Dcp2 PE=1 SV=2
Unigene7868_Ex-zai-2	sp|Q02817|MUC2_HUMAN	31.82	132	87	2	202	588	1453	1575	6e-08	59.3	Mucin-2 OS=Homo sapiens GN=MUC2 PE=1 SV=2
Unigene7869_Ex-zai-2	sp|Q8N8L2|ZN491_HUMAN	29.00	100	61	2	279	10	273	365	2e-08	57.8	Zinc finger protein 491 OS=Homo sapiens GN=ZNF491 PE=2 SV=1
Unigene7873_Ex-zai-2	sp|B4GF83|NMDA1_DROPE	60.85	940	350	15	5	2770	73	976	0.0	1089	Glutamate [NMDA] receptor subunit 1 OS=Drosophila persimilis GN=Nmdar1 PE=3 SV=1
Unigene7883_Ex-zai-2	sp|Q8MP30|Y7791_DICDI	32.63	95	64	2	437	153	57	117	2e-09	63.5	Uncharacterized histidine-rich protein DDB_G0274557 OS=Dictyostelium discoideum GN=DDB_G0274557 PE=4 SV=1
Unigene7887_Ex-zai-2	sp|Q9VCR7|CTNS_DROME	54.41	68	31	0	684	481	304	371	2e-16	86.3	Cystinosin homolog OS=Drosophila melanogaster GN=CG17119 PE=1 SV=2
Unigene7893_Ex-zai-2	sp|Q00532|CDKL1_HUMAN	77.97	59	13	0	153	329	30	88	2e-26	97.8	Cyclin-dependent kinase-like 1 OS=Homo sapiens GN=CDKL1 PE=2 SV=5
Unigene7897_Ex-zai-2	sp|Q9QXK7|CPSF3_MOUSE	61.76	102	39	0	125	430	399	500	6e-46	129	Cleavage and polyadenylation specificity factor subunit 3 OS=Mus musculus GN=Cpsf3 PE=1 SV=2
Unigene7899_Ex-zai-2	sp|P98088|MUC5A_HUMAN	37.74	53	33	0	339	497	3238	3290	2e-08	40.4	Mucin-5AC (Fragments) OS=Homo sapiens GN=MUC5AC PE=1 SV=3
Unigene7908_Ex-zai-2	sp|O97790|TBCD1_BOVIN	56.75	326	139	2	2208	1237	836	1161	5e-97	356	TBC1 domain family member 1 OS=Bos taurus GN=TBC1D1 PE=2 SV=2
Unigene7911_Ex-zai-2	sp|Q9VGG5|CAD87_DROME	49.25	201	99	2	1	594	383	580	6e-45	181	Cadherin-87A OS=Drosophila melanogaster GN=Cad87A PE=1 SV=4
Unigene7915_Ex-zai-2	sp|C1BK83|SEH1_OSMMO	75.45	110	26	1	329	3	118	227	9e-44	175	Nucleoporin seh1 OS=Osmerus mordax GN=seh1l PE=2 SV=1
Unigene7928_Ex-zai-2	sp|Q69566|U88_HHV6U	66.67	30	10	1	209	120	221	249	3e-06	50.8	Uncharacterized protein U88 OS=Human herpesvirus 6A (strain Uganda-1102) GN=U88 PE=4 SV=1
Unigene7929_Ex-zai-2	sp|Q69566|U88_HHV6U	55.93	59	26	0	185	9	244	302	6e-17	86.3	Uncharacterized protein U88 OS=Human herpesvirus 6A (strain Uganda-1102) GN=U88 PE=4 SV=1
Unigene7931_Ex-zai-2	sp|Q9UKG1|DP13A_HUMAN	34.02	244	142	7	2	676	277	515	4e-26	118	DCC-interacting protein 13-alpha OS=Homo sapiens GN=APPL1 PE=1 SV=1
Unigene7932_Ex-zai-2	sp|Q6S000|KIF12_DICDI	49.21	63	32	1	1	189	1151	1209	1e-06	52.0	Kinesin-related protein 12 OS=Dictyostelium discoideum GN=kif12 PE=3 SV=1
Unigene7935_Ex-zai-2	sp|P48059|LIMS1_HUMAN	67.98	331	106	1	140	1132	4	324	9e-145	513	LIM and senescent cell antigen-like-containing domain protein 1 OS=Homo sapiens GN=LIMS1 PE=1 SV=4
Unigene7937_Ex-zai-2	sp|Q52KI8|SRRM1_MOUSE	33.53	167	87	6	20	448	585	748	5e-08	57.0	Serine/arginine repetitive matrix protein 1 OS=Mus musculus GN=Srrm1 PE=1 SV=2
Unigene7945_Ex-zai-2	sp|Q86TV6|TTC7B_HUMAN	42.86	385	214	1	1641	505	456	840	6e-80	298	Tetratricopeptide repeat protein 7B OS=Homo sapiens GN=TTC7B PE=1 SV=3
Unigene7964_Ex-zai-2	sp|Q02817|MUC2_HUMAN	57.94	107	40	3	311	6	1521	1624	2e-23	107	Mucin-2 OS=Homo sapiens GN=MUC2 PE=1 SV=2
Unigene7965_Ex-zai-2	sp|Q9P785|YNY5_SCHPO	20.28	217	150	1	21	602	136	352	4e-06	51.6	LisH domain-containing protein C1711.05 OS=Schizosaccharomyces pombe (strain 972 / ATCC 24843) GN=SPBC1711.05 PE=2 SV=1
Unigene7970_Ex-zai-2	sp|Q9V5M3|LOLA6_DROME	46.81	235	125	5	1282	578	1	198	5e-45	182	Longitudinals lacking protein, isoforms N/O/W/X/Y OS=Drosophila melanogaster GN=lola PE=1 SV=3
Unigene7976_Ex-zai-2	sp|A7TIF5|NOP58_VANPO	48.00	50	25	1	213	67	449	498	1e-07	55.1	Nucleolar protein 58 OS=Vanderwaltozyma polyspora (strain ATCC 22028 / DSM 70294) GN=NOP58 PE=3 SV=1
Unigene7977_Ex-zai-2	sp|Q6S6W0|GP2_EHV1V	33.10	287	172	8	136	936	120	403	1e-21	97.1	Glycoprotein gp2 OS=Equine herpesvirus 1 (strain V592) GN=71 PE=3 SV=1
Unigene7981_Ex-zai-2	sp|Q8BTI8|SRRM2_MOUSE	35.10	208	127	6	681	82	477	677	4e-12	67.4	Serine/arginine repetitive matrix protein 2 OS=Mus musculus GN=Srrm2 PE=1 SV=3
Unigene7983_Ex-zai-2	sp|Q63003|5E5_RAT	34.13	126	67	4	1	330	557	680	3e-06	50.8	5E5 antigen OS=Rattus norvegicus PE=2 SV=1
Unigene7984_Ex-zai-2	sp|P0CF65|CRBN_CHICK	39.24	474	276	13	1478	93	6	438	1e-80	301	Protein cereblon OS=Gallus gallus GN=CRBN PE=2 SV=1
Unigene8001_Ex-zai-2	sp|Q95JC9|PRP_PIG	44.44	81	40	1	240	13	50	130	3e-10	63.9	Basic proline-rich protein OS=Sus scrofa PE=1 SV=2
Unigene8005_Ex-zai-2	sp|P04929|HRPX_PLALO	37.06	197	120	5	28	606	84	239	1e-35	149	Histidine-rich glycoprotein OS=Plasmodium lophurae PE=4 SV=1
Unigene8010_Ex-zai-2	sp|Q60716|P4HA2_MOUSE	30.70	114	77	4	485	150	255	363	1e-11	54.3	Prolyl 4-hydroxylase subunit alpha-2 OS=Mus musculus GN=P4ha2 PE=2 SV=1
Unigene8012_Ex-zai-2	sp|Q02817|MUC2_HUMAN	30.34	323	211	9	33	959	1389	1687	9e-26	117	Mucin-2 OS=Homo sapiens GN=MUC2 PE=1 SV=2
Unigene8014_Ex-zai-2	sp|Q96SZ5|AEDO_HUMAN	32.65	147	81	5	389	3	123	266	2e-13	74.7	2-aminoethanethiol dioxygenase OS=Homo sapiens GN=ADO PE=1 SV=2
Unigene8016_Ex-zai-2	sp|Q69566|U88_HHV6U	43.75	64	36	1	32	223	213	275	2e-08	58.2	Uncharacterized protein U88 OS=Human herpesvirus 6A (strain Uganda-1102) GN=U88 PE=4 SV=1
Unigene8020_Ex-zai-2	sp|Q8MP30|Y7791_DICDI	53.57	28	13	0	148	231	128	155	2e-07	54.7	Uncharacterized histidine-rich protein DDB_G0274557 OS=Dictyostelium discoideum GN=DDB_G0274557 PE=4 SV=1
Unigene8033_Ex-zai-2	sp|P10079|FBP1_STRPU	46.08	102	55	1	817	512	264	363	2e-22	106	Fibropellin-1 OS=Strongylocentrotus purpuratus GN=EGF1 PE=1 SV=2
Unigene8036_Ex-zai-2	sp|P06734|FCER2_HUMAN	29.00	100	65	3	23	304	191	290	3e-08	57.8	Low affinity immunoglobulin epsilon Fc receptor OS=Homo sapiens GN=FCER2 PE=1 SV=1
Unigene8037_Ex-zai-2	sp|P79371|SOX_RABIT	38.24	170	94	4	128	604	216	382	6e-31	128	Peroxisomal sarcosine oxidase OS=Oryctolagus cuniculus GN=PIPOX PE=1 SV=1
Unigene8041_Ex-zai-2	sp|Q7Z2W4|ZCCHV_HUMAN	29.70	101	59	2	324	58	583	683	2e-13	54.3	Zinc finger CCCH-type antiviral protein 1 OS=Homo sapiens GN=ZC3HAV1 PE=1 SV=3
Unigene8053_Ex-zai-2	sp|Q9M571|PEAMT_SPIOL	54.55	143	65	0	605	177	351	493	2e-42	171	Phosphoethanolamine N-methyltransferase OS=Spinacia oleracea GN=PEAMT PE=1 SV=1
Unigene8055_Ex-zai-2	sp|Q9CZG3|COMD8_MOUSE	31.10	164	104	5	32	496	15	177	6e-14	77.0	COMM domain-containing protein 8 OS=Mus musculus GN=Commd8 PE=2 SV=1
Unigene8057_Ex-zai-2	sp|Q8BTI8|SRRM2_MOUSE	31.67	300	187	8	157	1002	1789	2079	3e-14	79.7	Serine/arginine repetitive matrix protein 2 OS=Mus musculus GN=Srrm2 PE=1 SV=3
Unigene8062_Ex-zai-2	sp|Q9P7E8|APP1_SCHPO	38.18	110	56	3	294	1	550	659	3e-09	60.8	Protein app1 OS=Schizosaccharomyces pombe (strain 972 / ATCC 24843) GN=app1 PE=2 SV=1
Unigene8066_Ex-zai-2	sp|Q7K237|C1GLT_DROME	46.05	152	81	3	184	636	20	165	2e-29	129	Glycoprotein-N-acetylgalactosamine 3-beta-galactosyltransferase 1 OS=Drosophila melanogaster GN=C1GalTA PE=2 SV=1
Unigene8067_Ex-zai-2	sp|Q8JHI3|AR13B_DANRE	40.74	54	32	0	452	291	181	234	1e-06	52.4	ADP-ribosylation factor-like protein 13B OS=Danio rerio GN=arl13b PE=2 SV=1
Unigene8073_Ex-zai-2	sp|Q8NE79|POPD1_HUMAN	56.41	39	17	0	124	8	168	206	1e-08	46.6	Blood vessel epicardial substance OS=Homo sapiens GN=BVES PE=1 SV=1
Unigene8078_Ex-zai-2	sp|Q96T88|UHRF1_HUMAN	63.82	199	63	1	137	706	311	509	8e-112	287	E3 ubiquitin-protein ligase UHRF1 OS=Homo sapiens GN=UHRF1 PE=1 SV=1
Unigene8081_Ex-zai-2	sp|Q9JI18|LRP1B_MOUSE	48.65	37	19	0	1	111	2776	2812	1e-09	41.2	Low-density lipoprotein receptor-related protein 1B OS=Mus musculus GN=Lrp1b PE=2 SV=1
Unigene8083_Ex-zai-2	sp|Q9D1E8|PLCE_MOUSE	51.79	168	80	2	1571	1071	13	177	5e-44	179	1-acyl-sn-glycerol-3-phosphate acyltransferase epsilon OS=Mus musculus GN=Agpat5 PE=2 SV=2
Unigene8090_Ex-zai-2	sp|Q99LT0|DPY30_MOUSE	63.64	66	24	1	159	356	35	99	7e-15	79.3	Protein dpy-30 homolog OS=Mus musculus GN=Dpy30 PE=2 SV=1
Unigene8093_Ex-zai-2	sp|Q8IWJ2|GCC2_HUMAN	34.96	349	226	8	1236	193	1377	1681	3e-42	173	GRIP and coiled-coil domain-containing protein 2 OS=Homo sapiens GN=GCC2 PE=1 SV=4
Unigene8098_Ex-zai-2	sp|Q02817|MUC2_HUMAN	34.72	144	94	4	2	433	1426	1551	1e-09	62.0	Mucin-2 OS=Homo sapiens GN=MUC2 PE=1 SV=2
Unigene8100_Ex-zai-2	sp|Q9VGH7|CLCN2_DROME	46.84	190	90	4	542	6	89	273	3e-37	155	Chloride channel protein 2 OS=Drosophila melanogaster GN=ClC-a PE=2 SV=3
Unigene8109_Ex-zai-2	sp|P33450|FAT_DROME	35.63	87	56	2	2	262	1873	1955	2e-09	51.6	Cadherin-related tumor suppressor OS=Drosophila melanogaster GN=ft PE=1 SV=3
Unigene8112_Ex-zai-2	sp|Q54KD5|Y7399_DICDI	29.01	162	112	1	617	141	46	207	9e-09	60.5	P17/29C-like protein DDB_G0287399 OS=Dictyostelium discoideum GN=DDB_G0287399 PE=3 SV=1
Unigene8114_Ex-zai-2	sp|Q29RI9|MAT2B_BOVIN	49.49	295	147	2	1090	212	30	324	1e-75	284	Methionine adenosyltransferase 2 subunit beta OS=Bos taurus GN=MAT2B PE=2 SV=1
Unigene8118_Ex-zai-2	sp|Q8C4J7|TBL3_MOUSE	32.84	201	130	6	734	147	251	439	5e-27	114	Transducin beta-like protein 3 OS=Mus musculus GN=Tbl3 PE=2 SV=1
Unigene8119_Ex-zai-2	sp|Q54J55|MYBX_DICDI	16.83	410	337	9	473	1690	469	839	6e-09	63.9	Myb-like protein X OS=Dictyostelium discoideum GN=mybX PE=3 SV=1
Unigene8123_Ex-zai-2	sp|O95255|MRP6_HUMAN	41.51	53	31	0	248	406	216	268	1e-10	50.4	Multidrug resistance-associated protein 6 OS=Homo sapiens GN=ABCC6 PE=1 SV=2
Unigene8127_Ex-zai-2	sp|Q68FU8|SUGP1_RAT	57.23	173	73	1	531	1046	472	644	1e-55	217	SURP and G-patch domain-containing protein 1 OS=Rattus norvegicus GN=Sugp1 PE=2 SV=1
Unigene8135_Ex-zai-2	sp|Q9EQ80|NIF3L_MOUSE	43.75	352	179	4	147	1145	27	370	2e-69	263	NIF3-like protein 1 OS=Mus musculus GN=Nif3l1 PE=1 SV=4
Unigene8137_Ex-zai-2	sp|Q9NPF2|CHSTB_HUMAN	37.04	54	33	1	344	186	237	290	8e-09	49.7	Carbohydrate sulfotransferase 11 OS=Homo sapiens GN=CHST11 PE=1 SV=1
Unigene8138_Ex-zai-2	sp|Q9CZJ2|HS12B_MOUSE	45.87	109	57	2	643	323	581	684	4e-17	88.2	Heat shock 70 kDa protein 12B OS=Mus musculus GN=Hspa12b PE=1 SV=1
Unigene8142_Ex-zai-2	sp|Q9NGX9|CP302_DROME	32.24	152	99	3	142	585	195	333	5e-16	84.3	Cytochrome P450 302a1, mitochondrial OS=Drosophila melanogaster GN=dib PE=2 SV=2
Unigene8145_Ex-zai-2	sp|Q688R3|C3H33_ORYSJ	89.61	77	4	2	2	220	525	601	3e-33	140	Zinc finger CCCH domain-containing protein 33 OS=Oryza sativa subsp. japonica GN=Os05g0128200 PE=2 SV=1
Unigene8146_Ex-zai-2	sp|P34576|MUA3_CAEEL	27.27	220	125	8	748	194	1438	1640	1e-12	74.3	Transmembrane cell adhesion receptor mua-3 OS=Caenorhabditis elegans GN=mua-3 PE=1 SV=2
Unigene8150_Ex-zai-2	sp|Q9SN46|LRX5_ARATH	41.03	78	38	2	75	284	480	557	4e-07	53.5	Leucine-rich repeat extensin-like protein 5 OS=Arabidopsis thaliana GN=LRX5 PE=2 SV=2
Unigene8157_Ex-zai-2	sp|P12080|ITA2_DROME	39.55	134	79	2	167	562	515	648	1e-28	90.1	Integrin alpha-PS2 OS=Drosophila melanogaster GN=if PE=1 SV=2
Unigene8158_Ex-zai-2	sp|Q9LK03|PERK2_ARATH	47.31	93	42	4	259	2	66	154	7e-12	69.3	Proline-rich receptor-like protein kinase PERK2 OS=Arabidopsis thaliana GN=PERK2 PE=2 SV=3
Unigene8159_Ex-zai-2	sp|Q5ZJ69|ARI5B_CHICK	30.79	315	216	3	208	1146	153	454	8e-56	186	AT-rich interactive domain-containing protein 5B OS=Gallus gallus GN=ARID5B PE=2 SV=1
Unigene8163_Ex-zai-2	sp|A8MRX0|GSOX5_ARATH	41.54	195	101	6	554	9	13	200	2e-33	142	Flavin-containing monooxygenase FMO GS-OX5 OS=Arabidopsis thaliana GN=FMOGS-OX5 PE=2 SV=2
Unigene8169_Ex-zai-2	sp|Q62232|SIX2_MOUSE	91.27	126	11	0	378	1	20	145	7e-66	248	Homeobox protein SIX2 OS=Mus musculus GN=Six2 PE=1 SV=2
Unigene8173_Ex-zai-2	sp|P32212|FSHR_MACFA	58.33	84	35	0	6	257	552	635	2e-24	110	Follicle-stimulating hormone receptor OS=Macaca fascicularis GN=FSHR PE=2 SV=2
Unigene8177_Ex-zai-2	sp|P15924|DESP_HUMAN	23.00	661	403	22	142	1806	2168	2799	3e-17	90.9	Desmoplakin OS=Homo sapiens GN=DSP PE=1 SV=3
Unigene8183_Ex-zai-2	sp|Q9R1A9|TREX2_MOUSE	35.19	216	137	7	930	292	3	189	1e-19	97.4	Three prime repair exonuclease 2 OS=Mus musculus GN=Trex2 PE=2 SV=1
Unigene8186_Ex-zai-2	sp|Q9H3E2|SNX25_HUMAN	31.13	469	319	6	1397	3	1	454	4e-58	226	Sorting nexin-25 OS=Homo sapiens GN=SNX25 PE=1 SV=2
Unigene8195_Ex-zai-2	sp|P23253|TCNA_TRYCR	28.17	387	231	17	1022	3	619	987	2e-19	96.7	Sialidase OS=Trypanosoma cruzi GN=TCNA PE=2 SV=1
Unigene8196_Ex-zai-2	sp|Q91892|CLCC1_XENLA	25.32	387	280	12	191	1324	10	368	2e-21	105	Chloride channel CLIC-like protein 1 OS=Xenopus laevis GN=clcc1 PE=2 SV=1
Unigene8197_Ex-zai-2	sp|Q5E9N4|AADAT_BOVIN	49.07	161	82	0	487	5	162	322	5e-43	173	Kynurenine/alpha-aminoadipate aminotransferase, mitochondrial OS=Bos taurus GN=AADAT PE=2 SV=1
Unigene8201_Ex-zai-2	sp|Q16JL4|TTC30_AEDAE	63.89	36	13	0	122	15	1	36	5e-07	53.1	Tetratricopeptide repeat protein 30 homolog OS=Aedes aegypti GN=AAEL013294 PE=3 SV=1
Unigene8213_Ex-zai-2	sp|Q69566|U88_HHV6U	52.38	84	40	0	1	252	178	261	1e-22	105	Uncharacterized protein U88 OS=Human herpesvirus 6A (strain Uganda-1102) GN=U88 PE=4 SV=1
Unigene8229_Ex-zai-2	sp|Q54F38|H3V1_DICDI	65.62	32	11	0	82	177	225	256	7e-06	50.8	Histone H3.v1 OS=Dictyostelium discoideum GN=H3v1 PE=3 SV=1
Unigene8230_Ex-zai-2	sp|Q9H2Y7|ZF106_HUMAN	27.63	257	172	8	2	730	1562	1807	5e-14	79.7	Zinc finger protein 106 homolog OS=Homo sapiens GN=ZFP106 PE=1 SV=1
Unigene8235_Ex-zai-2	sp|Q9FPQ6|GP1_CHLRE	38.39	112	69	1	455	120	205	315	4e-14	73.6	Vegetative cell wall protein gp1 OS=Chlamydomonas reinhardtii GN=GP1 PE=2 SV=1
Unigene8243_Ex-zai-2	sp|A5WUT8|EPG5_DANRE	25.66	604	422	12	23	1753	918	1492	7e-48	192	Ectopic P granules protein 5 homolog OS=Danio rerio GN=epg5 PE=3 SV=1
Unigene8252_Ex-zai-2	sp|Q709C8|VP13C_HUMAN	38.07	176	109	2	703	176	1715	1888	1e-30	133	Vacuolar protein sorting-associated protein 13C OS=Homo sapiens GN=VPS13C PE=1 SV=1
Unigene8255_Ex-zai-2	sp|Q8N3S3|PHTF2_HUMAN	32.50	120	81	5	1056	697	123	228	1e-06	54.7	Putative homeodomain transcription factor 2 OS=Homo sapiens GN=PHTF2 PE=2 SV=2
Unigene8257_Ex-zai-2	sp|A1A4R8|CDC23_BOVIN	49.67	302	150	3	127	1026	47	337	4e-82	305	Cell division cycle protein 23 homolog OS=Bos taurus GN=CDC23 PE=2 SV=1
Unigene8259_Ex-zai-2	sp|P58242|ASM3B_MOUSE	47.10	138	73	3	108	521	7	137	9e-29	126	Acid sphingomyelinase-like phosphodiesterase 3b OS=Mus musculus GN=Smpdl3b PE=1 SV=1
Unigene8270_Ex-zai-2	sp|B2RX12|MRP3_MOUSE	59.76	82	28	1	2	232	441	522	2e-21	100	Canalicular multispecific organic anion transporter 2 OS=Mus musculus GN=Abcc3 PE=1 SV=1
Unigene8271_Ex-zai-2	sp|P21328|RTJK_DROME	28.00	175	118	4	3	503	617	783	2e-16	85.5	RNA-directed DNA polymerase from mobile element jockey OS=Drosophila melanogaster GN=pol PE=1 SV=1
Unigene8272_Ex-zai-2	sp|Q8MJI6|S22A2_RABIT	36.26	182	113	1	538	2	132	313	1e-25	116	Solute carrier family 22 member 2 OS=Oryctolagus cuniculus GN=SLC22A2 PE=1 SV=1
Unigene8275_Ex-zai-2	sp|Q9SUI4|PSAL_ARATH	64.29	42	14	1	2	124	2	43	7e-14	48.5	Photosystem I reaction center subunit XI, chloroplastic OS=Arabidopsis thaliana GN=PSAL PE=1 SV=2
Unigene8280_Ex-zai-2	sp|A9ZSY2|TRET1_APILI	25.00	168	126	3	632	129	159	323	6e-14	69.7	Facilitated trehalose transporter Tret1 OS=Apis mellifera ligustica GN=Tret1 PE=1 SV=1
Unigene8282_Ex-zai-2	sp|Q9V7W1|PIGV_DROME	46.15	78	42	0	154	387	12	89	3e-17	87.4	GPI mannosyltransferase 2 OS=Drosophila melanogaster GN=veg PE=2 SV=1
Unigene8292_Ex-zai-2	sp|Q9V3D6|CPSF2_DROME	51.52	759	344	9	2327	123	1	756	0.0	772	Probable cleavage and polyadenylation specificity factor subunit 2 OS=Drosophila melanogaster GN=Cpsf100 PE=1 SV=1
Unigene8296_Ex-zai-2	sp|A1A4N1|S29A3_BOVIN	28.06	139	80	4	507	151	212	350	1e-09	51.6	Equilibrative nucleoside transporter 3 OS=Bos taurus GN=SLC29A3 PE=2 SV=1
Unigene8299_Ex-zai-2	sp|Q6P798|RCBT2_RAT	54.10	61	28	0	565	383	490	550	8e-13	73.6	RCC1 and BTB domain-containing protein 2 OS=Rattus norvegicus GN=Rcbtb2 PE=2 SV=1
Unigene8301_Ex-zai-2	sp|Q6NTV6|INF2_XENLA	46.43	56	19	3	140	274	506	559	8e-08	44.7	Inverted formin-2 OS=Xenopus laevis GN=inf2 PE=2 SV=1
Unigene8302_Ex-zai-2	sp|P42260|GRIK2_RAT	30.71	127	81	3	2	361	620	745	6e-09	59.7	Glutamate receptor, ionotropic kainate 2 OS=Rattus norvegicus GN=Grik2 PE=1 SV=2
Unigene8307_Ex-zai-2	sp|Q55AX2|DOT1L_DICDI	37.74	106	60	2	398	99	492	595	3e-13	73.9	Histone-lysine N-methyltransferase, H3 lysine-79 specific OS=Dictyostelium discoideum GN=dotA PE=2 SV=2
Unigene8308_Ex-zai-2	sp|Q24134|NELFD_DROME	58.48	171	68	2	636	133	235	404	2e-63	198	Negative elongation factor D OS=Drosophila melanogaster GN=TH1 PE=1 SV=2
Unigene8310_Ex-zai-2	sp|Q68FU4|CG010_RAT	64.13	92	30	1	5	271	176	267	5e-28	122	CaiB/baiF CoA-transferase family protein C7orf10 homolog OS=Rattus norvegicus PE=2 SV=1
Unigene8312_Ex-zai-2	sp|Q69566|U88_HHV6U	65.71	35	12	0	1	105	205	239	6e-08	56.2	Uncharacterized protein U88 OS=Human herpesvirus 6A (strain Uganda-1102) GN=U88 PE=4 SV=1
Unigene8325_Ex-zai-2	sp|Q5FWU5|ZN513_RAT	39.44	71	43	0	237	25	161	231	7e-07	52.8	Zinc finger protein 513 OS=Rattus norvegicus GN=Znf513 PE=2 SV=1
Unigene8327_Ex-zai-2	sp|O36027|WSP1_SCHPO	39.47	76	44	1	29	250	407	482	4e-06	50.1	Wiskott-Aldrich syndrome protein homolog 1 OS=Schizosaccharomyces pombe (strain 972 / ATCC 24843) GN=wsp1 PE=1 SV=3
Unigene8328_Ex-zai-2	sp|A2A9C3|SZT2_MOUSE	40.11	187	91	6	554	57	1915	2099	6e-27	120	Protein SZT2 OS=Mus musculus GN=Szt2 PE=1 SV=1
Unigene8330_Ex-zai-2	sp|A1A5B6|TBC25_MOUSE	87.88	33	4	0	227	129	454	486	6e-11	64.3	TBC1 domain family member 25 OS=Mus musculus GN=Tbc1d25 PE=2 SV=1
Unigene8333_Ex-zai-2	sp|Q9V5N8|STAN_DROME	55.93	59	20	1	6	164	925	983	2e-22	63.2	Protocadherin-like wing polarity protein stan OS=Drosophila melanogaster GN=stan PE=1 SV=4
Unigene8336_Ex-zai-2	sp|P19275|VTP3_TTV1V	53.40	103	47	1	308	3	327	429	6e-22	102	Viral protein TPX OS=Thermoproteus tenax virus 1 (strain VT3) PE=4 SV=1
Unigene8339_Ex-zai-2	sp|O13736|SLA1_SCHPO	84.62	13	2	0	135	97	238	250	1e-06	30.4	Actin cytoskeleton-regulatory complex protein sla1 OS=Schizosaccharomyces pombe (strain 972 / ATCC 24843) GN=sla1 PE=1 SV=1
Unigene8344_Ex-zai-2	sp|Q9UQ35|SRRM2_HUMAN	27.82	266	178	9	32	787	546	798	4e-07	55.5	Serine/arginine repetitive matrix protein 2 OS=Homo sapiens GN=SRRM2 PE=1 SV=2
Unigene8345_Ex-zai-2	sp|Q9NTJ4|MA2C1_HUMAN	33.99	153	92	7	625	194	622	750	5e-20	78.2	Alpha-mannosidase 2C1 OS=Homo sapiens GN=MAN2C1 PE=1 SV=1
Unigene8350_Ex-zai-2	sp|P51523|ZNF84_HUMAN	43.33	60	33	1	212	36	446	505	1e-08	58.9	Zinc finger protein 84 OS=Homo sapiens GN=ZNF84 PE=2 SV=2
Unigene8363_Ex-zai-2	sp|Q9VT65|CANB_DROME	35.94	256	153	5	800	66	498	729	6e-38	157	Calpain-B OS=Drosophila melanogaster GN=CalpB PE=1 SV=2
Unigene8364_Ex-zai-2	sp|Q24292|DS_DROME	51.72	58	28	0	107	280	1109	1166	1e-21	63.2	Protein dachsous OS=Drosophila melanogaster GN=ds PE=1 SV=3
Unigene8366_Ex-zai-2	sp|O46040|MSTAA_DROME	35.51	138	82	3	1226	834	219	356	5e-18	92.8	Protein msta, isoform A OS=Drosophila melanogaster GN=msta PE=2 SV=3
Unigene8370_Ex-zai-2	sp|P51814|ZNF41_HUMAN	39.62	53	32	1	331	489	374	423	4e-08	57.4	Zinc finger protein 41 OS=Homo sapiens GN=ZNF41 PE=1 SV=2
Unigene8372_Ex-zai-2	sp|Q5REW1|IYD1_PONAB	59.30	86	28	1	239	3	168	253	6e-22	102	Iodotyrosine dehalogenase 1 OS=Pongo abelii GN=IYD PE=2 SV=1
Unigene8389_Ex-zai-2	sp|Q52KI8|SRRM1_MOUSE	32.05	156	73	8	648	280	488	634	3e-06	52.4	Serine/arginine repetitive matrix protein 1 OS=Mus musculus GN=Srrm1 PE=1 SV=2
Unigene8390_Ex-zai-2	sp|Q8K4S1|PLCE1_MOUSE	31.56	583	357	15	1857	235	516	1085	5e-68	259	1-phosphatidylinositol-4,5-bisphosphate phosphodiesterase epsilon-1 OS=Mus musculus GN=Plce1 PE=1 SV=3
Unigene8391_Ex-zai-2	sp|Q24025|SOG_DROME	34.81	451	263	13	1261	2	100	538	7e-68	258	Dorsal-ventral patterning protein Sog OS=Drosophila melanogaster GN=sog PE=1 SV=1
Unigene8394_Ex-zai-2	sp|Q76LC6|RBM24_DANRE	40.00	70	40	4	25	228	107	172	2e-06	42.7	RNA-binding protein 24 OS=Danio rerio GN=rbm24 PE=2 SV=1
Unigene8396_Ex-zai-2	sp|A4QP75|TRM2B_DANRE	45.11	133	73	0	541	143	193	325	1e-31	115	tRNA (uracil(54)-C(5))-methyltransferase homolog-B OS=Danio rerio GN=trmt2b PE=2 SV=2
Unigene8398_Ex-zai-2	sp|O75165|DJC13_HUMAN	60.09	694	277	7	2557	476	356	1011	0.0	815	DnaJ homolog subfamily C member 13 OS=Homo sapiens GN=DNAJC13 PE=1 SV=5
Unigene8407_Ex-zai-2	sp|Q6ZRP5|YD019_HUMAN	45.10	51	26	1	150	4	130	180	5e-07	53.1	Putative uncharacterized protein FLJ46204 OS=Homo sapiens PE=5 SV=2
Unigene8409_Ex-zai-2	sp|Q9H2M9|RBGPR_HUMAN	33.68	288	189	2	937	1794	946	1233	2e-40	167	Rab3 GTPase-activating protein non-catalytic subunit OS=Homo sapiens GN=RAB3GAP2 PE=1 SV=1
Unigene8411_Ex-zai-2	sp|Q8MP30|Y7791_DICDI	68.18	22	7	0	131	196	68	89	1e-11	47.8	Uncharacterized histidine-rich protein DDB_G0274557 OS=Dictyostelium discoideum GN=DDB_G0274557 PE=4 SV=1
Unigene8412_Ex-zai-2	sp|Q9VAU9|ZN330_DROME	63.54	181	58	2	581	63	127	307	1e-122	254	Zinc finger protein 330 homolog OS=Drosophila melanogaster GN=Noa36 PE=1 SV=1
Unigene8416_Ex-zai-2	sp|Q8WXA9|SREK1_HUMAN	33.70	92	60	1	1	273	301	392	7e-10	62.8	Splicing regulatory glutamine/lysine-rich protein 1 OS=Homo sapiens GN=SREK1 PE=1 SV=1
Unigene8417_Ex-zai-2	sp|Q52I78|NAMPT_PIG	57.47	475	182	7	1622	258	10	482	4e-152	538	Nicotinamide phosphoribosyltransferase OS=Sus scrofa GN=NAMPT PE=2 SV=2
Unigene8421_Ex-zai-2	sp|Q9GLR1|NEC1_BOVIN	43.98	216	121	1	662	15	29	201	4e-46	185	Neuroendocrine convertase 1 OS=Bos taurus GN=PCSK1 PE=2 SV=1
Unigene8427_Ex-zai-2	sp|Q4PBP6|NST1_USTMA	90.00	20	2	0	115	174	614	633	2e-06	51.2	Stress response protein NST1 OS=Ustilago maydis (strain 521 / FGSC 9021) GN=NST1 PE=3 SV=1
Unigene8434_Ex-zai-2	sp|P42891|ECE1_BOVIN	51.88	160	75	1	1	474	595	754	4e-48	191	Endothelin-converting enzyme 1 OS=Bos taurus GN=ECE1 PE=1 SV=2
Unigene8438_Ex-zai-2	sp|O94317|YH5D_SCHPO	33.12	154	97	3	157	600	216	365	1e-08	60.1	Uncharacterized serine-rich protein C215.13 OS=Schizosaccharomyces pombe (strain 972 / ATCC 24843) GN=SPBC215.13 PE=1 SV=1
Unigene8449_Ex-zai-2	sp|Q9EQT3|RHOU_MOUSE	58.14	86	33	1	255	7	146	231	3e-21	100	Rho-related GTP-binding protein RhoU OS=Mus musculus GN=Rhou PE=2 SV=1
Unigene8450_Ex-zai-2	sp|P32583|SRP40_YEAST	26.32	285	204	7	454	1290	51	317	1e-15	85.1	Suppressor protein SRP40 OS=Saccharomyces cerevisiae (strain ATCC 204508 / S288c) GN=SRP40 PE=1 SV=2
Unigene8454_Ex-zai-2	sp|Q9V7U0|RESIL_DROME	60.00	25	10	0	142	216	380	404	7e-08	38.1	Pro-resilin OS=Drosophila melanogaster GN=resilin PE=1 SV=1
Unigene8468_Ex-zai-2	sp|Q96RW7|HMCN1_HUMAN	36.32	212	132	4	145	771	2786	2986	4e-35	132	Hemicentin-1 OS=Homo sapiens GN=HMCN1 PE=1 SV=2
Unigene8475_Ex-zai-2	sp|P0CY46|EGFR_APIME	73.17	82	22	0	557	312	128	209	3e-66	143	Epidermal growth factor receptor OS=Apis mellifera GN=Egfr PE=2 SV=1
Unigene8476_Ex-zai-2	sp|P08640|MUC1_YEAST	23.99	592	433	21	173	1897	330	851	6e-16	86.7	Flocculation protein FLO11 OS=Saccharomyces cerevisiae (strain ATCC 204508 / S288c) GN=MUC1 PE=1 SV=2
Unigene8485_Ex-zai-2	sp|Q99PT9|KIF19_MOUSE	39.53	43	26	0	1	129	60	102	4e-07	42.4	Kinesin-like protein KIF19 OS=Mus musculus GN=Kif19 PE=1 SV=2
Unigene8488_Ex-zai-2	sp|Q8I659|YPF11_PLAF7	33.67	98	65	2	22	315	1140	1230	6e-06	49.7	Uncharacterized protein PFB0765w OS=Plasmodium falciparum (isolate 3D7) GN=PFB0765w PE=4 SV=1
Unigene8489_Ex-zai-2	sp|Q7G6K7|FH3_ORYSJ	28.49	179	114	5	752	258	538	705	2e-09	62.8	Formin-like protein 3 OS=Oryza sativa subsp. japonica GN=FH3 PE=2 SV=2
Unigene8492_Ex-zai-2	sp|Q75JC9|Y8484_DICDI	42.61	230	132	0	728	39	66	295	1e-21	103	Uncharacterized protein DDB_G0271670 OS=Dictyostelium discoideum GN=DDB_G0271670 PE=4 SV=1
Unigene8495_Ex-zai-2	sp|Q9D428|GOG7B_MOUSE	60.19	103	41	0	132	440	34	136	3e-36	148	Golgin subfamily A member 7B OS=Mus musculus GN=GOLGA7B PE=2 SV=1
Unigene8497_Ex-zai-2	sp|Q99NH0|ANR17_MOUSE	31.58	114	74	2	351	22	600	713	1e-06	52.0	Ankyrin repeat domain-containing protein 17 OS=Mus musculus GN=Ankrd17 PE=1 SV=2
Unigene8507_Ex-zai-2	sp|Q69566|U88_HHV6U	57.14	77	30	1	297	76	173	249	4e-25	113	Uncharacterized protein U88 OS=Human herpesvirus 6A (strain Uganda-1102) GN=U88 PE=4 SV=1
Unigene8512_Ex-zai-2	sp|P21997|SSGP_VOLCA	61.11	54	21	0	2	163	246	299	4e-16	83.6	Sulfated surface glycoprotein 185 OS=Volvox carteri PE=1 SV=1
Unigene8516_Ex-zai-2	sp|Q8MP30|Y7791_DICDI	49.15	59	30	0	81	257	117	175	2e-14	77.8	Uncharacterized histidine-rich protein DDB_G0274557 OS=Dictyostelium discoideum GN=DDB_G0274557 PE=4 SV=1
Unigene8519_Ex-zai-2	sp|Q9UI36|DACH1_HUMAN	41.61	149	74	3	91	498	583	729	1e-19	99.4	Dachshund homolog 1 OS=Homo sapiens GN=DACH1 PE=1 SV=2
Unigene8523_Ex-zai-2	sp|Q9NB04|PATJ_DROME	46.67	90	48	0	563	294	1	90	4e-17	88.2	Patj homolog OS=Drosophila melanogaster GN=Patj PE=1 SV=2
Unigene8526_Ex-zai-2	sp|O00401|WASL_HUMAN	43.55	186	87	8	504	1	231	389	1e-32	139	Neural Wiskott-Aldrich syndrome protein OS=Homo sapiens GN=WASL PE=1 SV=2
Unigene8530_Ex-zai-2	sp|Q9FPQ6|GP1_CHLRE	32.81	192	119	4	1358	1903	106	279	3e-12	74.3	Vegetative cell wall protein gp1 OS=Chlamydomonas reinhardtii GN=GP1 PE=2 SV=1
Unigene8531_Ex-zai-2	sp|P29351|PTN6_MOUSE	41.36	191	108	3	101	661	325	512	5e-36	152	Tyrosine-protein phosphatase non-receptor type 6 OS=Mus musculus GN=Ptpn6 PE=1 SV=2
Unigene8532_Ex-zai-2	sp|O94317|YH5D_SCHPO	33.13	163	91	5	573	139	133	294	4e-08	50.8	Uncharacterized serine-rich protein C215.13 OS=Schizosaccharomyces pombe (strain 972 / ATCC 24843) GN=SPBC215.13 PE=1 SV=1
Unigene8537_Ex-zai-2	sp|O60308|CE104_HUMAN	42.55	94	46	3	285	28	231	324	3e-11	67.0	Centrosomal protein of 104 kDa OS=Homo sapiens GN=CEP104 PE=1 SV=1
Unigene8539_Ex-zai-2	sp|P12978|EBNA2_EBVB9	61.54	39	15	0	42	158	59	97	6e-10	60.8	Epstein-Barr nuclear antigen 2 OS=Epstein-Barr virus (strain B95-8) GN=EBNA2 PE=1 SV=1
Unigene8544_Ex-zai-2	sp|Q9DEB5|FZ10A_XENLA	50.29	175	86	4	98	619	13	177	3e-42	171	Frizzled-10-A OS=Xenopus laevis GN=fzd10-a PE=2 SV=1
Unigene8546_Ex-zai-2	sp|Q14692|BMS1_HUMAN	32.07	552	336	18	1544	6	253	733	7e-81	227	Ribosome biogenesis protein BMS1 homolog OS=Homo sapiens GN=BMS1 PE=1 SV=1
Unigene8547_Ex-zai-2	sp|A9SDW6|MTND1_PHYPA	59.76	82	31	2	128	367	1	81	8e-22	102	1,2-dihydroxy-3-keto-5-methylthiopentene dioxygenase 1 OS=Physcomitrella patens subsp. patens GN=PHYPADRAFT_128349 PE=3 SV=1
Unigene8549_Ex-zai-2	sp|Q24JQ0|TM241_HUMAN	32.69	156	103	3	525	64	18	169	2e-16	86.7	Transmembrane protein 241 OS=Homo sapiens GN=TMEM241 PE=2 SV=1
Unigene8551_Ex-zai-2	sp|Q8MP30|Y7791_DICDI	28.92	83	59	0	461	709	67	149	1e-06	53.9	Uncharacterized histidine-rich protein DDB_G0274557 OS=Dictyostelium discoideum GN=DDB_G0274557 PE=4 SV=1
Unigene8554_Ex-zai-2	sp|Q9QJ59|B4_HHV6Z	33.90	59	36	1	234	67	3	61	1e-08	58.5	Protein B4 OS=Human herpesvirus 6B (strain Z29) GN=B4 PE=4 SV=1
Unigene8564_Ex-zai-2	sp|Q08623|HDHD1_HUMAN	52.94	68	32	0	80	283	6	73	1e-14	78.6	Pseudouridine-5'-monophosphatase OS=Homo sapiens GN=HDHD1 PE=1 SV=3
Unigene8579_Ex-zai-2	sp|P61460|DEPD5_MOUSE	62.50	48	17	1	477	617	687	734	2e-10	65.9	DEP domain-containing protein 5 OS=Mus musculus GN=Depdc5 PE=2 SV=1
Unigene8580_Ex-zai-2	sp|Q8MP30|Y7791_DICDI	26.80	97	71	1	292	2	72	161	1e-06	52.0	Uncharacterized histidine-rich protein DDB_G0274557 OS=Dictyostelium discoideum GN=DDB_G0274557 PE=4 SV=1
Unigene8584_Ex-zai-2	sp|Q86B91|TINC_DROME	35.00	200	129	4	204	800	665	857	4e-28	125	Protein tincar OS=Drosophila melanogaster GN=tinc PE=2 SV=1
Unigene8585_Ex-zai-2	sp|Q5EA70|T229B_BOVIN	60.00	45	18	0	563	429	60	104	9e-17	67.8	Transmembrane protein 229B OS=Bos taurus GN=TMEM229B PE=2 SV=1
Unigene8589_Ex-zai-2	sp|Q17QU4|RB39B_BOVIN	43.59	78	44	1	473	240	137	213	5e-12	70.5	Ras-related protein Rab-39B OS=Bos taurus GN=RAB39B PE=2 SV=1
Unigene8591_Ex-zai-2	sp|Q9NHE5|CAPS_DROME	53.85	260	59	4	1	597	1001	1260	5e-67	253	Calcium-dependent secretion activator OS=Drosophila melanogaster GN=Caps PE=1 SV=2
Unigene8595_Ex-zai-2	sp|Q9NZK5|CECR1_HUMAN	38.16	152	90	2	184	627	46	197	4e-24	111	Adenosine deaminase CECR1 OS=Homo sapiens GN=CECR1 PE=1 SV=2
Unigene8596_Ex-zai-2	sp|Q5T200|ZC3HD_HUMAN	58.70	46	19	1	232	95	735	778	6e-06	49.7	Zinc finger CCCH domain-containing protein 13 OS=Homo sapiens GN=ZC3H13 PE=1 SV=1
Unigene8602_Ex-zai-2	sp|A3KPP4|S2535_DANRE	57.49	167	71	1	135	635	1	166	6e-51	200	Solute carrier family 25 member 35 OS=Danio rerio GN=slc25a35 PE=2 SV=1
Unigene8603_Ex-zai-2	sp|Q5QQ53|XYLT_DROPS	50.94	53	26	0	187	29	81	133	4e-09	60.1	Xylosyltransferase oxt OS=Drosophila pseudoobscura pseudoobscura GN=oxt PE=2 SV=1
Unigene8605_Ex-zai-2	sp|Q9NZI2|KCIP1_HUMAN	47.50	40	21	0	120	1	99	138	1e-09	44.7	Kv channel-interacting protein 1 OS=Homo sapiens GN=KCNIP1 PE=1 SV=2
Unigene8609_Ex-zai-2	sp|Q99PL5|RRBP1_MOUSE	36.92	65	40	1	254	63	287	351	8e-06	49.3	Ribosome-binding protein 1 OS=Mus musculus GN=Rrbp1 PE=2 SV=2
Unigene8611_Ex-zai-2	sp|P36044|MNN4_YEAST	29.41	119	84	1	364	8	1061	1177	3e-10	63.9	Protein MNN4 OS=Saccharomyces cerevisiae (strain ATCC 204508 / S288c) GN=MNN4 PE=2 SV=2
Unigene8613_Ex-zai-2	sp|Q69566|U88_HHV6U	50.88	57	28	1	4	174	204	255	3e-12	71.6	Uncharacterized protein U88 OS=Human herpesvirus 6A (strain Uganda-1102) GN=U88 PE=4 SV=1
Unigene8622_Ex-zai-2	sp|Q6P0D5|WBP11_DANRE	35.66	129	76	5	44	409	432	538	2e-08	58.9	WW domain-binding protein 11 OS=Danio rerio GN=wbp11 PE=1 SV=1
Unigene8629_Ex-zai-2	sp|Q8TC92|ENOX1_HUMAN	37.34	241	113	5	146	754	398	638	1e-35	150	Ecto-NOX disulfide-thiol exchanger 1 OS=Homo sapiens GN=ENOX1 PE=1 SV=1
Unigene8632_Ex-zai-2	sp|Q8JG33|WFDC1_CHICK	37.29	59	37	1	471	295	68	119	4e-08	59.3	WAP four-disulfide core domain protein 1 OS=Gallus gallus GN=WFDC1 PE=2 SV=1
Unigene8633_Ex-zai-2	sp|P59015|VPS18_DANRE	35.51	276	173	7	816	4	32	295	9e-38	157	Vacuolar protein sorting-associated protein 18 homolog OS=Danio rerio GN=vps18 PE=2 SV=2
Unigene8634_Ex-zai-2	sp|Q8N0W3|FUK_HUMAN	38.18	110	61	2	310	2	773	881	6e-11	66.2	L-fucose kinase OS=Homo sapiens GN=FUK PE=2 SV=2
Unigene8635_Ex-zai-2	sp|Q55AX2|DOT1L_DICDI	27.86	201	145	3	635	33	492	679	2e-19	96.3	Histone-lysine N-methyltransferase, H3 lysine-79 specific OS=Dictyostelium discoideum GN=dotA PE=2 SV=2
Unigene8640_Ex-zai-2	sp|Q9VHU1|DDX55_DROME	39.58	96	56	1	364	83	454	549	4e-17	86.7	Probable ATP-dependent RNA helicase DDX55 homolog OS=Drosophila melanogaster GN=CG9630 PE=2 SV=1
Unigene8645_Ex-zai-2	sp|Q6DGV1|CELF4_DANRE	69.44	108	33	0	1621	1944	18	125	1e-37	158	CUGBP Elav-like family member 4 OS=Danio rerio GN=celf4 PE=2 SV=1
Unigene8651_Ex-zai-2	sp|Q05049|MUC1_XENLA	32.17	115	78	1	345	1	394	507	2e-10	64.7	Integumentary mucin C.1 (Fragment) OS=Xenopus laevis PE=2 SV=1
Unigene8666_Ex-zai-2	sp|Q24120|CAPU_DROME	46.23	106	54	4	370	62	226	329	2e-15	81.3	Protein cappuccino OS=Drosophila melanogaster GN=capu PE=1 SV=2
Unigene8674_Ex-zai-2	sp|Q172Y1|MED30_AEDAE	38.70	230	88	4	201	731	76	303	4e-33	142	Mediator of RNA polymerase II transcription subunit 30 OS=Aedes aegypti GN=MED30 PE=3 SV=1
Unigene8677_Ex-zai-2	sp|Q69566|U88_HHV6U	48.65	74	38	0	107	328	203	276	2e-15	81.3	Uncharacterized protein U88 OS=Human herpesvirus 6A (strain Uganda-1102) GN=U88 PE=4 SV=1
Unigene8678_Ex-zai-2	sp|Q9JIM0|MRE11_RAT	65.00	40	14	0	121	2	10	49	3e-09	60.5	Double-strand break repair protein MRE11A OS=Rattus norvegicus GN=Mre11a PE=2 SV=1
Unigene8682_Ex-zai-2	sp|Q54X15|HDA21_DICDI	40.00	75	42	1	746	961	449	523	3e-07	56.2	Type-2 histone deacetylase 1 OS=Dictyostelium discoideum GN=hdaD PE=2 SV=1
Unigene8685_Ex-zai-2	sp|Q96ST2|IWS1_HUMAN	36.78	552	335	11	213	1826	284	819	1e-89	331	Protein IWS1 homolog OS=Homo sapiens GN=IWS1 PE=1 SV=2
Unigene8698_Ex-zai-2	sp|Q9UF83|YM012_HUMAN	29.41	289	192	13	147	977	74	330	8e-10	65.1	Uncharacterized protein DKFZp434B061 OS=Homo sapiens PE=2 SV=2
Unigene8699_Ex-zai-2	sp|P58295|SC6A5_RAT	42.28	246	135	5	132	848	469	710	7e-66	208	Sodium- and chloride-dependent glycine transporter 2 OS=Rattus norvegicus GN=Slc6a5 PE=2 SV=1
Unigene8700_Ex-zai-2	sp|Q27712|CP2L1_PANAR	49.14	232	118	1	698	3	243	473	5e-60	231	Cytochrome P450 2L1 OS=Panulirus argus GN=CYP2L1 PE=1 SV=1
Unigene8702_Ex-zai-2	sp|Q95R48|OCTL_DROME	31.34	134	92	1	157	558	179	311	4e-18	78.6	Organic cation transporter-like protein OS=Drosophila melanogaster GN=Orct2 PE=2 SV=2
Unigene8704_Ex-zai-2	sp|O02192|HSP83_DROAV	75.43	289	71	0	2	868	51	339	3e-126	451	Heat shock protein 83 OS=Drosophila auraria GN=Hsp83 PE=3 SV=1
Unigene8706_Ex-zai-2	sp|P16912|KDC2_DROME	65.75	73	25	0	222	4	267	339	2e-24	111	Protein kinase DC2 OS=Drosophila melanogaster GN=Pka-C3 PE=2 SV=2
Unigene8709_Ex-zai-2	sp|P11533|DMD_CHICK	28.94	736	517	10	2	2191	1051	1774	5e-90	333	Dystrophin OS=Gallus gallus GN=DMD PE=2 SV=1
Unigene8722_Ex-zai-2	sp|P25157|GNAL_DROME	57.29	96	41	0	289	2	207	302	1e-28	125	Guanine nucleotide-binding protein subunit alpha homolog OS=Drosophila melanogaster GN=cta PE=2 SV=1
Unigene8725_Ex-zai-2	sp|Q9R080|GPSM1_RAT	59.07	259	98	2	3	755	169	426	2e-93	302	G-protein-signaling modulator 1 OS=Rattus norvegicus GN=Gpsm1 PE=1 SV=2
Unigene8729_Ex-zai-2	sp|Q5T200|ZC3HD_HUMAN	53.96	139	61	2	808	1215	672	806	3e-26	120	Zinc finger CCCH domain-containing protein 13 OS=Homo sapiens GN=ZC3H13 PE=1 SV=1
Unigene8735_Ex-zai-2	sp|Q498F0|WDR44_XENLA	57.34	443	175	7	1417	131	341	757	3e-152	492	WD repeat-containing protein 44 OS=Xenopus laevis GN=wdr44 PE=2 SV=1
Unigene8737_Ex-zai-2	sp|Q94535|U2AF1_DROME	74.24	264	52	5	2	745	2	260	4e-105	381	Splicing factor U2af 38 kDa subunit OS=Drosophila melanogaster GN=U2af38 PE=1 SV=2
Unigene8738_Ex-zai-2	sp|Q8IZJ1|UNC5B_HUMAN	30.83	120	82	2	6	362	735	852	1e-08	58.5	Netrin receptor UNC5B OS=Homo sapiens GN=UNC5B PE=1 SV=2
Unigene8744_Ex-zai-2	sp|Q9JIS1|RIMS2_RAT	63.69	179	63	2	8	538	1369	1546	6e-58	225	Regulating synaptic membrane exocytosis protein 2 OS=Rattus norvegicus GN=Rims2 PE=1 SV=1
Unigene8748_Ex-zai-2	sp|P28968|GP2_EHV1B	28.44	109	77	1	145	468	211	319	2e-09	47.0	Glycoprotein gp2 OS=Equine herpesvirus 1 (strain Ab4p) GN=EUs4 PE=4 SV=1
Unigene8753_Ex-zai-2	sp|P29617|PROS_DROME	33.51	564	294	20	1449	1	1023	1552	5e-54	213	Homeobox protein prospero OS=Drosophila melanogaster GN=pros PE=1 SV=3
Unigene8756_Ex-zai-2	sp|Q5ZJK0|RGPS1_CHICK	54.60	315	139	4	1030	98	43	349	4e-88	326	Ras-specific guanine nucleotide-releasing factor RalGPS1 OS=Gallus gallus GN=RALGPS1 PE=2 SV=1
Unigene8757_Ex-zai-2	sp|Q7PXN1|SHAKB_ANOGA	32.63	95	63	2	87	368	258	348	5e-06	52.8	Innexin shaking-B OS=Anopheles gambiae GN=shakB PE=3 SV=1
Unigene8763_Ex-zai-2	sp|Q6Q3H0|DHLA_XANFL	59.34	91	36	3	284	553	5	90	2e-23	108	Haloalkane dehalogenase OS=Xanthobacter flavus GN=dhlA PE=3 SV=1
Unigene8764_Ex-zai-2	sp|Q5ZMJ9|SRRM1_CHICK	26.40	250	174	8	721	2	519	749	2e-06	53.5	Serine/arginine repetitive matrix protein 1 OS=Gallus gallus GN=SRRM1 PE=2 SV=1
Unigene8767_Ex-zai-2	sp|C6KFA3|GP126_DANRE	32.26	93	55	4	412	158	712	801	3e-08	44.7	G-protein coupled receptor 126 OS=Danio rerio GN=gpr126 PE=2 SV=1
Unigene8769_Ex-zai-2	sp|Q04400|ADCY5_RAT	51.02	49	24	0	341	195	210	258	2e-07	54.3	Adenylate cyclase type 5 OS=Rattus norvegicus GN=Adcy5 PE=2 SV=2
Unigene8771_Ex-zai-2	sp|Q9U639|HSP7D_MANSE	71.74	184	41	2	20	538	469	652	3e-72	271	Heat shock 70 kDa protein cognate 4 OS=Manduca sexta PE=2 SV=1
Unigene8773_Ex-zai-2	sp|Q9Y253|POLH_HUMAN	53.57	140	60	2	4	408	11	149	1e-37	154	DNA polymerase eta OS=Homo sapiens GN=POLH PE=1 SV=1
Unigene8779_Ex-zai-2	sp|Q5XGC5|PSMG2_XENTR	34.72	216	126	5	801	199	45	260	3e-31	135	Proteasome assembly chaperone 2 OS=Xenopus tropicalis GN=psmg2 PE=2 SV=1
Unigene8780_Ex-zai-2	sp|Q9Z0W3|NU160_MOUSE	31.03	232	159	3	694	2	681	906	1e-19	96.7	Nuclear pore complex protein Nup160 OS=Mus musculus GN=Nup160 PE=1 SV=2
Unigene8781_Ex-zai-2	sp|Q69566|U88_HHV6U	58.33	60	25	2	185	6	226	273	3e-13	74.7	Uncharacterized protein U88 OS=Human herpesvirus 6A (strain Uganda-1102) GN=U88 PE=4 SV=1
Unigene8790_Ex-zai-2	sp|Q9VXY2|MADD_DROME	38.59	184	111	6	1281	736	874	1006	3e-19	96.7	MAP kinase-activating death domain protein OS=Drosophila melanogaster GN=rab3-GEF PE=2 SV=1
Unigene8792_Ex-zai-2	sp|Q7SYL3|SIAH2_DANRE	97.67	43	1	0	1	129	213	255	1e-26	94.7	E3 ubiquitin-protein ligase Siah2 OS=Danio rerio GN=siah2l PE=2 SV=2
Unigene8794_Ex-zai-2	sp|Q9P2D8|UNC79_HUMAN	48.55	138	71	0	562	149	578	715	2e-39	162	Protein unc-79 homolog OS=Homo sapiens GN=UNC79 PE=2 SV=3
Unigene8795_Ex-zai-2	sp|O70422|TF2H4_MOUSE	41.52	224	130	5	11	679	9	218	5e-42	171	General transcription factor IIH subunit 4 OS=Mus musculus GN=Gtf2h4 PE=2 SV=1
Unigene8804_Ex-zai-2	sp|P27609|HMEN_BOMMO	72.73	66	18	0	212	15	249	314	4e-23	106	Segmentation polarity homeobox protein engrailed OS=Bombyx mori GN=en PE=2 SV=1
Unigene8806_Ex-zai-2	sp|A8L6F4|IF2_FRASN	26.24	221	155	6	7	645	65	251	6e-06	51.2	Translation initiation factor IF-2 OS=Frankia sp. (strain EAN1pec) GN=infB PE=3 SV=1
Unigene8811_Ex-zai-2	sp|O81765|PLRX4_ARATH	28.91	211	137	7	3	596	483	650	7e-12	71.2	Pollen-specific leucine-rich repeat extensin-like protein 4 OS=Arabidopsis thaliana GN=PEX4 PE=2 SV=1
Unigene8813_Ex-zai-2	sp|Q63615|VP33A_RAT	43.43	99	56	0	301	5	3	101	1e-17	88.6	Vacuolar protein sorting-associated protein 33A OS=Rattus norvegicus GN=Vps33a PE=1 SV=1
Unigene8814_Ex-zai-2	sp|Q8WV92|MITD1_HUMAN	46.02	113	61	0	60	398	14	126	7e-52	113	MIT domain-containing protein 1 OS=Homo sapiens GN=MITD1 PE=1 SV=1
Unigene8815_Ex-zai-2	sp|P0CY46|EGFR_APIME	66.67	51	16	1	150	1	33	83	8e-28	85.5	Epidermal growth factor receptor OS=Apis mellifera GN=Egfr PE=2 SV=1
Unigene8820_Ex-zai-2	sp|Q7M732|RTL1_MOUSE	40.00	85	51	2	256	2	1327	1407	2e-07	54.3	Retrotransposon-like protein 1 OS=Mus musculus GN=Rtl1 PE=2 SV=1
Unigene8821_Ex-zai-2	sp|Q13395|TARB1_HUMAN	34.68	124	80	3	520	152	1356	1473	2e-17	60.1	Probable methyltransferase TARBP1 OS=Homo sapiens GN=TARBP1 PE=1 SV=1
Unigene8824_Ex-zai-2	sp|Q5THJ4|VP13D_HUMAN	47.06	68	36	1	87	290	1869	1935	2e-09	60.8	Vacuolar protein sorting-associated protein 13D OS=Homo sapiens GN=VPS13D PE=1 SV=1
Unigene8832_Ex-zai-2	sp|P42892|ECE1_HUMAN	36.62	71	45	0	129	341	336	406	2e-07	54.7	Endothelin-converting enzyme 1 OS=Homo sapiens GN=ECE1 PE=1 SV=2
Unigene8834_Ex-zai-2	sp|P20740|OVOS_CHICK	42.36	144	78	3	176	592	141	279	7e-23	107	Ovostatin OS=Gallus gallus PE=1 SV=3
Unigene8835_Ex-zai-2	sp|Q9NQQ7|S35C2_HUMAN	58.82	119	49	1	7	363	107	221	6e-35	145	Solute carrier family 35 member C2 OS=Homo sapiens GN=SLC35C2 PE=1 SV=2
Unigene8838_Ex-zai-2	sp|P05661|MYSA_DROME	71.43	35	10	0	897	1001	760	794	1e-08	61.2	Myosin heavy chain, muscle OS=Drosophila melanogaster GN=Mhc PE=1 SV=4
Unigene8846_Ex-zai-2	sp|Q969T7|5NT3L_HUMAN	47.83	46	24	0	29	166	28	73	8e-06	49.3	Cytosolic 5'-nucleotidase III-like protein OS=Homo sapiens GN=NT5C3L PE=1 SV=3
Unigene8851_Ex-zai-2	sp|Q09624|PKD1_CAEEL	31.09	476	252	10	3	1202	239	709	4e-45	182	Location of vulva defective 1 OS=Caenorhabditis elegans GN=lov-1 PE=1 SV=4
Unigene8852_Ex-zai-2	sp|P12276|FAS_CHICK	50.21	241	112	3	156	854	686	925	6e-68	236	Fatty acid synthase OS=Gallus gallus GN=FASN PE=1 SV=5
Unigene8858_Ex-zai-2	sp|P36417|GBF_DICDI	51.85	54	25	1	117	275	123	176	7e-09	59.3	G-box-binding factor OS=Dictyostelium discoideum GN=gbfA PE=1 SV=2
Unigene8861_Ex-zai-2	sp|P13728|SGS3_DROYA	41.30	46	27	0	146	9	61	106	3e-07	39.3	Salivary glue protein Sgs-3 OS=Drosophila yakuba GN=Sgs3 PE=2 SV=3
Unigene8878_Ex-zai-2	sp|Q9ZT66|E134_MAIZE	51.22	41	20	1	4	126	130	169	5e-08	47.0	Endo-1,3;1,4-beta-D-glucanase OS=Zea mays PE=1 SV=1
Unigene8879_Ex-zai-2	sp|P24014|SLIT_DROME	54.52	442	196	3	147	1457	785	1226	0.0	572	Protein slit OS=Drosophila melanogaster GN=sli PE=1 SV=2
Unigene8881_Ex-zai-2	sp|P34921|G3PC_DIACA	92.19	64	5	0	324	133	256	319	6e-29	125	Glyceraldehyde-3-phosphate dehydrogenase, cytosolic OS=Dianthus caryophyllus GN=GAPC PE=3 SV=1
Unigene8882_Ex-zai-2	sp|Q95JC9|PRP_PIG	46.05	76	41	3	1	228	75	143	2e-07	54.7	Basic proline-rich protein OS=Sus scrofa PE=1 SV=2
Unigene8892_Ex-zai-2	sp|Q08C57|ADXL_DANRE	82.00	50	9	0	339	190	146	195	3e-18	90.5	Adrenodoxin-like protein, mitochondrial OS=Danio rerio GN=fdx1l PE=2 SV=1
Unigene8893_Ex-zai-2	sp|Q4L9P0|SRAP_STAHJ	33.54	158	102	2	877	413	3134	3291	2e-14	57.4	Serine-rich adhesin for platelets OS=Staphylococcus haemolyticus (strain JCSC1435) GN=sraP PE=3 SV=1
Unigene8900_Ex-zai-2	sp|Q9HCK4|ROBO2_HUMAN	41.11	90	46	3	255	7	8	95	8e-08	55.8	Roundabout homolog 2 OS=Homo sapiens GN=ROBO2 PE=1 SV=2
Unigene8902_Ex-zai-2	sp|Q8R349|CDC16_MOUSE	52.13	94	44	1	40	318	1	94	8e-22	102	Cell division cycle protein 16 homolog OS=Mus musculus GN=Cdc16 PE=2 SV=1
Unigene8903_Ex-zai-2	sp|P04929|HRPX_PLALO	25.00	64	48	2	334	525	117	158	5e-06	36.6	Histidine-rich glycoprotein OS=Plasmodium lophurae PE=4 SV=1
Unigene8907_Ex-zai-2	sp|C3YWU0|FUCO_BRAFL	67.37	190	62	1	572	3	139	327	2e-80	298	Alpha-L-fucosidase OS=Branchiostoma floridae GN=BRAFLDRAFT_56888 PE=3 SV=2
Unigene8909_Ex-zai-2	sp|Q9NZQ0|DJC27_HUMAN	47.83	92	46	3	10	279	175	265	5e-15	79.7	DnaJ homolog subfamily C member 27 OS=Homo sapiens GN=DNAJC27 PE=1 SV=1
Unigene8922_Ex-zai-2	sp|Q54L83|GTAM_DICDI	37.10	62	39	0	50	235	388	449	6e-06	49.7	GATA zinc finger domain-containing protein 13 OS=Dictyostelium discoideum GN=gtaM PE=4 SV=1
Unigene8924_Ex-zai-2	sp|Q5HZB6|CLASR_RAT	50.00	110	53	2	470	147	556	663	9e-18	89.4	CLK4-associating serine/arginine rich protein OS=Rattus norvegicus GN=Clasrp PE=2 SV=2
Unigene8925_Ex-zai-2	sp|Q96SZ6|CK5P1_HUMAN	76.12	67	16	0	8	208	335	401	2e-24	111	CDK5 regulatory subunit-associated protein 1 OS=Homo sapiens GN=CDK5RAP1 PE=1 SV=2
Unigene8929_Ex-zai-2	sp|Q9W734|SMAD6_CHICK	44.52	146	77	2	746	321	207	349	9e-36	114	Mothers against decapentaplegic homolog 6 OS=Gallus gallus GN=SMAD6 PE=2 SV=1
Unigene8931_Ex-zai-2	sp|Q1ZXE2|Y7875_DICDI	25.51	345	242	12	2057	1068	576	867	1e-16	89.0	PH domain-containing protein DDB_G0287875 OS=Dictyostelium discoideum GN=DDB_G0287875 PE=2 SV=1
Unigene8934_Ex-zai-2	sp|P17035|ZNF28_HUMAN	33.66	101	67	3	154	456	418	514	5e-13	62.8	Zinc finger protein 28 OS=Homo sapiens GN=ZNF28 PE=2 SV=5
Unigene8935_Ex-zai-2	sp|P58158|B3GA3_MOUSE	60.00	40	16	0	184	303	72	111	1e-07	55.1	Galactosylgalactosylxylosylprotein 3-beta-glucuronosyltransferase 3 OS=Mus musculus GN=B3gat3 PE=2 SV=1
Unigene8937_Ex-zai-2	sp|Q9JIS1|RIMS2_RAT	50.00	58	28	1	303	133	1269	1326	8e-06	49.3	Regulating synaptic membrane exocytosis protein 2 OS=Rattus norvegicus GN=Rims2 PE=1 SV=1
Unigene8943_Ex-zai-2	sp|Q5RID7|SNX17_DANRE	40.18	326	190	6	127	1089	17	340	1e-61	237	Sorting nexin-17 OS=Danio rerio GN=snx17 PE=2 SV=1
Unigene8953_Ex-zai-2	sp|B2RY56|RBM25_MOUSE	36.54	104	65	2	3	311	336	436	1e-13	75.5	RNA-binding protein 25 OS=Mus musculus GN=Rbm25 PE=1 SV=1
Unigene8954_Ex-zai-2	sp|P43696|GAT5B_XENLA	41.67	180	105	7	207	746	232	379	2e-44	110	GATA-binding factor 5-B OS=Xenopus laevis GN=gata5-b PE=2 SV=1
Unigene8955_Ex-zai-2	sp|Q7K0E3|MOB4_DROME	80.89	225	43	1	1741	1067	1	223	4e-103	375	MOB kinase activator-like 4 OS=Drosophila melanogaster GN=Mob4 PE=2 SV=1
Unigene8956_Ex-zai-2	sp|Q01295|BRC1_DROME	23.05	486	329	13	1521	199	9	478	2e-25	118	Broad-complex core protein isoforms 1/2/3/4/5 OS=Drosophila melanogaster GN=br PE=1 SV=2
Unigene8959_Ex-zai-2	sp|Q6GYQ0|RGPA1_HUMAN	37.15	673	332	14	1748	3	1	665	4e-112	405	Ral GTPase-activating protein subunit alpha-1 OS=Homo sapiens GN=RALGAPA1 PE=1 SV=1
Unigene8961_Ex-zai-2	sp|Q9CR11|YETS4_MOUSE	68.32	202	64	1	158	763	7	202	4e-78	291	YEATS domain-containing protein 4 OS=Mus musculus GN=Yeats4 PE=2 SV=1
Unigene8966_Ex-zai-2	sp|Q6XZF7|DNMBP_HUMAN	41.23	211	119	4	795	178	829	1031	2e-30	132	Dynamin-binding protein OS=Homo sapiens GN=DNMBP PE=1 SV=1
Unigene8972_Ex-zai-2	sp|Q55FI4|NOP58_DICDI	41.03	78	42	3	63	284	539	615	8e-06	49.3	Nucleolar protein 58 OS=Dictyostelium discoideum GN=nop58 PE=3 SV=1
Unigene8973_Ex-zai-2	sp|Q6GQQ9|OTU7B_HUMAN	58.14	43	18	0	3	131	206	248	9e-07	52.4	OTU domain-containing protein 7B OS=Homo sapiens GN=OTUD7B PE=1 SV=1
Unigene8989_Ex-zai-2	sp|B0G126|FYV1_DICDI	50.00	32	16	0	361	266	1728	1759	4e-06	37.0	1-phosphatidylinositol-3-phosphate 5-kinase OS=Dictyostelium discoideum GN=pip5k3 PE=3 SV=1
Unigene8991_Ex-zai-2	sp|Q78WZ7|RPA43_MOUSE	35.21	142	92	1	134	559	46	185	3e-20	98.6	DNA-directed RNA polymerase I subunit RPA43 OS=Mus musculus GN=Twistnb PE=1 SV=1
Unigene9010_Ex-zai-2	sp|Q9H1A4|APC1_HUMAN	48.74	199	102	3	138	734	1538	1728	3e-49	174	Anaphase-promoting complex subunit 1 OS=Homo sapiens GN=ANAPC1 PE=1 SV=1
Unigene9012_Ex-zai-2	sp|A8X6H4|CMK1_CAEBR	59.83	117	47	1	353	3	1	108	5e-31	132	Calcium/calmodulin-dependent protein kinase type 1 OS=Caenorhabditis briggsae GN=cmk-1 PE=3 SV=3
Unigene9018_Ex-zai-2	sp|Q8C0Y0|PP4R4_MOUSE	35.54	166	105	2	17	508	585	746	2e-19	97.1	Serine/threonine-protein phosphatase 4 regulatory subunit 4 OS=Mus musculus GN=Ppp4r4 PE=2 SV=1
Unigene9019_Ex-zai-2	sp|Q02040|AK17A_HUMAN	39.47	717	415	16	4765	2672	9	690	2e-122	442	A-kinase anchor protein 17A OS=Homo sapiens GN=AKAP17A PE=1 SV=2
Unigene9021_Ex-zai-2	sp|Q95SX7|RTBS_DROME	32.05	156	105	1	136	600	437	592	1e-16	86.3	Probable RNA-directed DNA polymerase from transposon BS OS=Drosophila melanogaster GN=RTase PE=2 SV=1
Unigene9034_Ex-zai-2	sp|Q9FPQ6|GP1_CHLRE	58.54	123	41	5	1	339	194	311	5e-37	153	Vegetative cell wall protein gp1 OS=Chlamydomonas reinhardtii GN=GP1 PE=2 SV=1
Unigene9035_Ex-zai-2	sp|Q05049|MUC1_XENLA	37.35	83	52	1	190	438	225	304	1e-06	52.0	Integumentary mucin C.1 (Fragment) OS=Xenopus laevis PE=2 SV=1
Unigene9037_Ex-zai-2	sp|Q14517|FAT1_HUMAN	34.44	241	150	8	2836	2138	4097	4329	2e-27	125	Protocadherin Fat 1 OS=Homo sapiens GN=FAT1 PE=1 SV=2
Unigene9038_Ex-zai-2	sp|Q6RG02|VIT_FENME	25.98	127	94	2	1028	648	28	149	2e-10	60.8	Vitellogenin OS=Fenneropenaeus merguiensis PE=1 SV=2
Unigene9049_Ex-zai-2	sp|Q01538|MYT1_HUMAN	40.98	61	36	1	245	63	237	293	2e-06	51.6	Myelin transcription factor 1 OS=Homo sapiens GN=MYT1 PE=1 SV=2
Unigene9054_Ex-zai-2	sp|Q54KA7|SECG_DICDI	29.44	428	285	10	6	1238	195	600	1e-34	148	Ankyrin repeat, PH and SEC7 domain containing protein secG OS=Dictyostelium discoideum GN=secG PE=2 SV=1
Unigene9058_Ex-zai-2	sp|Q5R5Y7|ZN436_PONAB	50.00	52	26	1	107	262	240	290	5e-20	59.3	Zinc finger protein 436 OS=Pongo abelii GN=ZNF436 PE=2 SV=1
Unigene9061_Ex-zai-2	sp|P19827|ITIH1_HUMAN	38.16	152	88	2	439	2	289	440	1e-19	95.5	Inter-alpha-trypsin inhibitor heavy chain H1 OS=Homo sapiens GN=ITIH1 PE=1 SV=3
Unigene9063_Ex-zai-2	sp|Q92643|GPI8_HUMAN	51.72	58	27	2	85	255	6	62	3e-07	53.9	GPI-anchor transamidase OS=Homo sapiens GN=PIGK PE=1 SV=2
Unigene9067_Ex-zai-2	sp|Q9VPQ6|USH_DROME	48.10	158	65	3	647	225	798	953	5e-36	150	Zinc finger protein ush OS=Drosophila melanogaster GN=ush PE=1 SV=2
Unigene9070_Ex-zai-2	sp|P32122|ARRH_LOCMI	55.67	97	39	1	279	1	286	382	3e-26	117	Arrestin homolog OS=Locusta migratoria PE=2 SV=1
Unigene9072_Ex-zai-2	sp|Q54HH2|SRR_DICDI	65.85	41	14	1	155	277	54	93	3e-13	55.5	Probable serine racemase OS=Dictyostelium discoideum GN=srr PE=3 SV=1
Unigene9073_Ex-zai-2	sp|Q8VHZ8|DSCAM_RAT	46.74	92	46	1	193	459	1104	1195	6e-16	82.0	Down syndrome cell adhesion molecule homolog OS=Rattus norvegicus GN=Dscam PE=1 SV=1
Unigene9080_Ex-zai-2	sp|Q69566|U88_HHV6U	45.90	61	33	0	237	55	247	307	6e-11	66.6	Uncharacterized protein U88 OS=Human herpesvirus 6A (strain Uganda-1102) GN=U88 PE=4 SV=1
Unigene9086_Ex-zai-2	sp|Q69566|U88_HHV6U	40.40	99	58	2	1	294	241	338	5e-19	93.2	Uncharacterized protein U88 OS=Human herpesvirus 6A (strain Uganda-1102) GN=U88 PE=4 SV=1
Unigene9087_Ex-zai-2	sp|Q08BY0|MIDA_DANRE	53.01	266	123	5	243	1034	30	292	2e-73	276	Protein midA homolog, mitochondrial OS=Danio rerio GN=zgc:153989 PE=2 SV=1
Unigene9088_Ex-zai-2	sp|Q02942|TRF_BLADI	38.05	318	183	7	925	14	95	406	7e-52	204	Transferrin OS=Blaberus discoidalis PE=1 SV=1
Unigene9090_Ex-zai-2	sp|Q75A59|LGE1_ASHGO	63.41	41	15	3	126	4	85	117	2e-07	54.3	Transcriptional regulatory protein LGE1 OS=Ashbya gossypii (strain ATCC 10895 / CBS 109.51 / FGSC 9923 / NRRL Y-1056) GN=LGE1 PE=3 SV=1
Unigene9093_Ex-zai-2	sp|Q8CJ61|CKLF4_MOUSE	32.10	162	108	4	116	595	26	183	2e-13	76.3	CKLF-like MARVEL transmembrane domain-containing protein 4 OS=Mus musculus GN=Cmtm4 PE=2 SV=1
Unigene9095_Ex-zai-2	sp|Q9BX70|BTBD2_HUMAN	66.67	60	20	0	151	330	261	320	3e-31	80.5	BTB/POZ domain-containing protein 2 OS=Homo sapiens GN=BTBD2 PE=1 SV=1
Unigene9099_Ex-zai-2	sp|Q43270|PLDA1_MAIZE	55.84	197	80	3	167	736	490	684	7e-54	210	Phospholipase D alpha 1 OS=Zea mays GN=PLD1 PE=2 SV=1
Unigene9101_Ex-zai-2	sp|Q28G71|FOXN3_XENTR	59.87	152	58	3	123	569	79	213	4e-47	184	Forkhead box protein N3 OS=Xenopus tropicalis GN=foxn3 PE=2 SV=1
Unigene9102_Ex-zai-2	sp|Q07202|CORA_MEDSA	30.21	96	62	2	299	27	88	181	5e-08	47.8	Cold and drought-regulated protein CORA OS=Medicago sativa GN=CORA PE=2 SV=1
Unigene9105_Ex-zai-2	sp|Q9CYF5|WBS16_MOUSE	47.84	255	129	3	144	896	129	382	4e-66	246	Williams-Beuren syndrome chromosomal region 16 protein homolog OS=Mus musculus GN=Wbscr16 PE=2 SV=1
Unigene9115_Ex-zai-2	sp|Q12361|GPR1_YEAST	50.00	60	30	0	224	45	484	543	4e-13	73.9	G protein-coupled receptor GPR1 OS=Saccharomyces cerevisiae (strain ATCC 204508 / S288c) GN=GPR1 PE=1 SV=1
Unigene9121_Ex-zai-2	sp|Q96F81|DISP1_HUMAN	45.33	75	36	1	210	1	929	1003	7e-12	69.3	Protein dispatched homolog 1 OS=Homo sapiens GN=DISP1 PE=2 SV=3
Unigene9122_Ex-zai-2	sp|Q7Q6A7|KMO_ANOGA	62.20	254	96	0	765	4	178	431	3e-96	351	Kynurenine 3-monooxygenase OS=Anopheles gambiae GN=kh PE=3 SV=2
Unigene9125_Ex-zai-2	sp|Q5ZK36|ING3_CHICK	57.78	90	34	2	275	18	326	415	9e-28	122	Inhibitor of growth protein 3 OS=Gallus gallus GN=ING3 PE=2 SV=1
Unigene9131_Ex-zai-2	sp|Q3UQ44|IQGA2_MOUSE	65.91	44	15	0	1	132	156	199	2e-12	61.6	Ras GTPase-activating-like protein IQGAP2 OS=Mus musculus GN=Iqgap2 PE=1 SV=2
Unigene9133_Ex-zai-2	sp|Q8IZU1|FAM9A_HUMAN	43.06	72	41	1	8	223	220	289	8e-07	54.3	Protein FAM9A OS=Homo sapiens GN=FAM9A PE=2 SV=1
Unigene9134_Ex-zai-2	sp|Q8C1Z7|BBS4_MOUSE	80.61	98	19	0	104	397	248	345	3e-42	170	Bardet-Biedl syndrome 4 protein homolog OS=Mus musculus GN=Bbs4 PE=2 SV=1
Unigene9139_Ex-zai-2	sp|Q8AYK6|WEE1A_XENLA	55.08	305	133	6	903	1	145	424	1e-79	296	Wee1-like protein kinase 1-A OS=Xenopus laevis GN=wee1-a PE=2 SV=1
Unigene9140_Ex-zai-2	sp|Q8CHB8|TTLL5_MOUSE	52.72	313	142	4	922	2	30	341	2e-87	323	Tubulin polyglutamylase TTLL5 OS=Mus musculus GN=Ttll5 PE=2 SV=3
Unigene9142_Ex-zai-2	sp|Q8MP30|Y7791_DICDI	87.50	16	2	0	114	161	140	155	1e-07	47.8	Uncharacterized histidine-rich protein DDB_G0274557 OS=Dictyostelium discoideum GN=DDB_G0274557 PE=4 SV=1
Unigene9143_Ex-zai-2	sp|Q6ZQP7|YV021_HUMAN	38.39	112	55	4	295	2	84	191	3e-08	57.4	Uncharacterized protein LOC284861 OS=Homo sapiens PE=2 SV=1
Unigene9149_Ex-zai-2	sp|Q99N89|RM43_MOUSE	48.80	125	64	0	628	254	8	132	2e-26	119	39S ribosomal protein L43, mitochondrial OS=Mus musculus GN=Mrpl43 PE=2 SV=1
Unigene9150_Ex-zai-2	sp|Q9C5S0|AGP9_ARATH	41.76	91	44	3	252	7	42	132	1e-09	61.6	Classical arabinogalactan protein 9 OS=Arabidopsis thaliana GN=AGP9 PE=1 SV=2
Unigene9154_Ex-zai-2	sp|P18645|GALE_RAT	52.59	135	60	2	138	530	5	137	2e-31	135	UDP-glucose 4-epimerase OS=Rattus norvegicus GN=Gale PE=2 SV=1
Unigene9157_Ex-zai-2	sp|O10341|Y091_NPVOP	43.90	82	45	5	12	254	71	139	5e-07	53.1	Uncharacterized 29.3 kDa protein OS=Orgyia pseudotsugata multicapsid polyhedrosis virus GN=ORF92 PE=4 SV=1
Unigene9158_Ex-zai-2	sp|Q5E9R1|RFT2_BOVIN	59.38	64	26	1	199	8	4	66	3e-15	80.5	Riboflavin transporter 2 OS=Bos taurus GN=RFT2 PE=2 SV=1
Unigene9160_Ex-zai-2	sp|Q5T011|SZT2_HUMAN	29.41	408	265	15	198	1352	2645	3015	5e-29	129	Protein SZT2 OS=Homo sapiens GN=SZT2 PE=2 SV=3
Unigene9164_Ex-zai-2	sp|Q91ZX7|LRP1_MOUSE	49.67	153	74	3	455	6	1464	1615	1e-37	155	Prolow-density lipoprotein receptor-related protein 1 OS=Mus musculus GN=Lrp1 PE=1 SV=1
Unigene9165_Ex-zai-2	sp|Q9NZW4|DSPP_HUMAN	20.19	525	409	13	882	2426	494	982	4e-12	74.3	Dentin sialophosphoprotein OS=Homo sapiens GN=DSPP PE=1 SV=2
Unigene9167_Ex-zai-2	sp|B2RY56|RBM25_MOUSE	42.31	78	45	1	56	289	345	419	3e-11	67.4	RNA-binding protein 25 OS=Mus musculus GN=Rbm25 PE=1 SV=1
Unigene9168_Ex-zai-2	sp|P78621|SEPA_EMENI	46.15	91	44	1	283	540	1028	1118	1e-15	83.6	Cytokinesis protein sepA OS=Emericella nidulans (strain FGSC A4 / ATCC 38163 / CBS 112.46 / NRRL 194 / M139) GN=sepA PE=3 SV=2
Unigene9169_Ex-zai-2	sp|Q9Z321|TOP3B_MOUSE	65.78	301	103	0	2	904	411	711	3e-120	431	DNA topoisomerase 3-beta-1 OS=Mus musculus GN=Top3b PE=2 SV=1
Unigene9172_Ex-zai-2	sp|Q7TPH6|MYCB2_MOUSE	46.55	391	200	5	1277	132	1879	2251	5e-103	361	Probable E3 ubiquitin-protein ligase MYCBP2 OS=Mus musculus GN=Mycbp2 PE=1 SV=2
Unigene9175_Ex-zai-2	sp|P19967|CYB5R_DROME	41.77	158	92	0	1273	800	14	171	5e-84	138	Cytochrome b5-related protein OS=Drosophila melanogaster GN=Cyt-b5-r PE=2 SV=2
Unigene9179_Ex-zai-2	sp|Q9NZC9|SMAL1_HUMAN	42.59	54	31	0	6	167	346	399	2e-08	58.2	SWI/SNF-related matrix-associated actin-dependent regulator of chromatin subfamily A-like protein 1 OS=Homo sapiens GN=SMARCAL1 PE=1 SV=1
Unigene9180_Ex-zai-2	sp|Q55EQ3|Y9086_DICDI	29.03	155	106	4	70	522	442	592	7e-12	50.1	Uncharacterized abhydrolase domain-containing protein DDB_G0269086 OS=Dictyostelium discoideum GN=DDB_G0269086 PE=1 SV=2
Unigene9185_Ex-zai-2	sp|P13816|GARP_PLAFF	27.34	139	99	1	16	426	535	673	1e-10	65.1	Glutamic acid-rich protein OS=Plasmodium falciparum (isolate FC27 / Papua New Guinea) GN=GARP PE=4 SV=1
Unigene9191_Ex-zai-2	sp|Q92968|PEX13_HUMAN	46.33	218	112	11	140	778	8	211	4e-36	151	Peroxisomal membrane protein PEX13 OS=Homo sapiens GN=PEX13 PE=1 SV=2
Unigene9198_Ex-zai-2	sp|A4IH88|K2013_XENTR	34.62	468	295	12	171	1541	93	550	3e-64	246	Uncharacterized protein KIAA2013 homolog OS=Xenopus tropicalis PE=2 SV=1
Unigene9199_Ex-zai-2	sp|Q8FIT1|GHRA_ECOL6	41.79	134	78	1	513	112	183	312	2e-23	108	Glyoxylate/hydroxypyruvate reductase A OS=Escherichia coli O6 GN=ghrA PE=3 SV=1
Unigene9205_Ex-zai-2	sp|Q9VE46|SC5A7_DROME	78.05	205	45	0	617	3	2	206	3e-95	347	High-affinity choline transporter 1 OS=Drosophila melanogaster GN=CG7708 PE=2 SV=2
Unigene9209_Ex-zai-2	sp|P53812|PIPNB_RAT	57.67	163	68	3	1	486	5	160	2e-49	194	Phosphatidylinositol transfer protein beta isoform OS=Rattus norvegicus GN=Pitpnb PE=1 SV=2
Unigene9211_Ex-zai-2	sp|Q9WUW8|ST1C2_RAT	34.17	120	76	3	277	627	30	132	2e-09	62.8	Sulfotransferase 1C2 OS=Rattus norvegicus GN=Sult1c2 PE=2 SV=1
Unigene9213_Ex-zai-2	sp|Q69566|U88_HHV6U	40.35	57	34	0	5	175	153	209	3e-08	57.4	Uncharacterized protein U88 OS=Human herpesvirus 6A (strain Uganda-1102) GN=U88 PE=4 SV=1
Unigene9216_Ex-zai-2	sp|P98088|MUC5A_HUMAN	25.12	215	141	8	740	156	2240	2447	6e-07	48.9	Mucin-5AC (Fragments) OS=Homo sapiens GN=MUC5AC PE=1 SV=3
Unigene9218_Ex-zai-2	sp|P38114|TBS1_YEAST	40.00	40	21	1	8	118	952	991	1e-06	37.7	Uncharacterized transcriptional regulatory protein TBS1 OS=Saccharomyces cerevisiae (strain ATCC 204508 / S288c) GN=TBS1 PE=1 SV=1
Unigene9219_Ex-zai-2	sp|Q05860|FMN1_MOUSE	36.00	50	32	0	205	56	929	978	2e-07	34.7	Formin-1 OS=Mus musculus GN=Fmn1 PE=1 SV=2
Unigene9221_Ex-zai-2	sp|O36421|VG73_ALHV1	53.12	64	30	1	501	310	813	872	1e-10	66.2	Uncharacterized gene 73 protein OS=Alcelaphine herpesvirus 1 (strain C500) GN=73 PE=4 SV=1
Unigene9223_Ex-zai-2	sp|P04069|CBPB_ASTFL	46.67	90	47	1	615	349	104	193	2e-31	89.0	Carboxypeptidase B OS=Astacus fluviatilis PE=1 SV=1
Unigene9229_Ex-zai-2	sp|Q69566|U88_HHV6U	64.71	34	12	0	296	195	224	257	4e-06	52.0	Uncharacterized protein U88 OS=Human herpesvirus 6A (strain Uganda-1102) GN=U88 PE=4 SV=1
Unigene9242_Ex-zai-2	sp|P35244|RFA3_HUMAN	36.11	108	68	2	562	242	1	107	2e-15	82.8	Replication protein A 14 kDa subunit OS=Homo sapiens GN=RPA3 PE=1 SV=1
Unigene9247_Ex-zai-2	sp|Q24292|DS_DROME	47.69	325	116	4	817	5	2152	2475	1e-74	279	Protein dachsous OS=Drosophila melanogaster GN=ds PE=1 SV=3
Unigene9252_Ex-zai-2	sp|Q9Y113|NELFB_DROME	51.33	113	53	2	409	77	477	589	1e-25	114	Negative elongation factor B OS=Drosophila melanogaster GN=NELF-B PE=1 SV=1
Unigene9254_Ex-zai-2	sp|Q5XH07|THNS2_XENLA	60.08	253	100	1	136	891	13	265	5e-84	311	Threonine synthase-like 2 OS=Xenopus laevis GN=thnsl2 PE=2 SV=1
Unigene9261_Ex-zai-2	sp|Q5QJC3|DCR1B_CHICK	56.90	58	22	1	167	3	1	58	4e-11	67.0	5' exonuclease Apollo OS=Gallus gallus GN=DCLRE1B PE=2 SV=1
Unigene9266_Ex-zai-2	sp|A5E4P1|PXR1_LODEL	35.14	74	47	1	3	221	213	286	8e-06	49.3	Protein PXR1 OS=Lodderomyces elongisporus (strain ATCC 11503 / CBS 2605 / JCM 1781 / NBRC 1676 / NRRL YB-4239) GN=PXR1 PE=3 SV=1
Unigene9269_Ex-zai-2	sp|P22815|BOSS_DROME	35.80	81	36	2	328	134	563	643	5e-10	52.4	Protein bride of sevenless OS=Drosophila melanogaster GN=boss PE=2 SV=3
Unigene9283_Ex-zai-2	sp|Q8T0S6|HIPPO_DROME	51.59	694	318	15	251	2278	25	665	4e-174	613	Serine/threonine-protein kinase hippo OS=Drosophila melanogaster GN=hpo PE=1 SV=1
Unigene9286_Ex-zai-2	sp|Q6IE70|PAN2_RAT	39.15	258	156	8	3	773	561	773	9e-36	151	PAB-dependent poly(A)-specific ribonuclease subunit 2 OS=Rattus norvegicus GN=Pan2 PE=2 SV=1
Unigene9287_Ex-zai-2	sp|Q8BX70|VP13C_MOUSE	24.70	247	164	10	86	760	809	1039	4e-06	52.4	Vacuolar protein sorting-associated protein 13C OS=Mus musculus GN=Vps13c PE=1 SV=2
Unigene9291_Ex-zai-2	sp|Q9UL36|ZN236_HUMAN	52.60	192	74	3	3	527	489	680	2e-50	199	Zinc finger protein 236 OS=Homo sapiens GN=ZNF236 PE=2 SV=2
Unigene9292_Ex-zai-2	sp|P17789|TTKB_DROME	30.97	113	75	3	354	683	457	562	1e-09	65.1	Protein tramtrack, beta isoform OS=Drosophila melanogaster GN=ttk PE=1 SV=2
Unigene9293_Ex-zai-2	sp|P47179|DAN4_YEAST	28.14	167	120	1	23	523	121	285	6e-11	67.4	Cell wall protein DAN4 OS=Saccharomyces cerevisiae (strain ATCC 204508 / S288c) GN=DAN4 PE=2 SV=1
Unigene9294_Ex-zai-2	sp|C9D7C2|CAC1A_APIME	64.13	223	66	2	15	641	795	1014	1e-74	279	Voltage-dependent calcium channel type A subunit alpha-1 OS=Apis mellifera GN=CAC PE=2 SV=1
Unigene9298_Ex-zai-2	sp|Q6NZN0|RBM26_MOUSE	33.62	232	135	7	289	927	190	385	2e-25	102	RNA-binding protein 26 OS=Mus musculus GN=Rbm26 PE=1 SV=2
Unigene9315_Ex-zai-2	sp|Q5SPC5|OTOF_DANRE	53.10	113	46	2	327	10	1654	1766	3e-28	123	Otoferlin OS=Danio rerio GN=otof PE=3 SV=1
Unigene9316_Ex-zai-2	sp|Q69566|U88_HHV6U	44.58	83	46	1	1	249	215	296	3e-15	80.5	Uncharacterized protein U88 OS=Human herpesvirus 6A (strain Uganda-1102) GN=U88 PE=4 SV=1
Unigene9317_Ex-zai-2	sp|P54637|PTP3_DICDI	37.50	56	35	0	3	170	113	168	3e-06	50.4	Tyrosine-protein phosphatase 3 OS=Dictyostelium discoideum GN=ptpC PE=2 SV=2
Unigene9321_Ex-zai-2	sp|Q96MK3|FA20A_HUMAN	52.38	42	20	0	126	1	219	260	3e-11	52.8	Protein FAM20A OS=Homo sapiens GN=FAM20A PE=1 SV=4
Unigene9322_Ex-zai-2	sp|Q9FPQ6|GP1_CHLRE	36.87	179	109	7	526	2	100	254	7e-15	80.1	Vegetative cell wall protein gp1 OS=Chlamydomonas reinhardtii GN=GP1 PE=2 SV=1
Unigene9324_Ex-zai-2	sp|Q86NP2|NELFA_DROME	43.50	246	134	5	3	725	133	350	9e-44	178	Negative elongation factor A OS=Drosophila melanogaster GN=Nelf-A PE=1 SV=2
Unigene9330_Ex-zai-2	sp|Q14135|VGLL4_HUMAN	44.12	102	53	4	946	653	183	276	1e-13	77.8	Transcription cofactor vestigial-like protein 4 OS=Homo sapiens GN=VGLL4 PE=1 SV=4
Unigene9332_Ex-zai-2	sp|P87179|WSC1_SCHPO	55.10	49	22	0	192	46	162	210	3e-06	45.4	Cell wall integrity and stress response component 1 OS=Schizosaccharomyces pombe (strain 972 / ATCC 24843) GN=wsc1 PE=1 SV=3
Unigene9334_Ex-zai-2	sp|Q7K4B6|TMTC3_DROME	63.64	55	20	0	144	308	79	133	1e-18	83.6	Transmembrane and TPR repeat-containing protein CG4050 OS=Drosophila melanogaster GN=CG4050 PE=2 SV=1
Unigene9336_Ex-zai-2	sp|Q6IWH7|ANO7_HUMAN	77.27	44	10	0	3	134	592	635	1e-27	80.5	Anoctamin-7 OS=Homo sapiens GN=ANO7 PE=1 SV=2
Unigene9346_Ex-zai-2	sp|Q5QGU6|RTP3_MOUSE	33.06	124	63	5	497	808	276	395	3e-09	63.2	Receptor-transporting protein 3 OS=Mus musculus GN=Rtp3 PE=2 SV=2
Unigene9348_Ex-zai-2	sp|Q2KIJ6|UBXN6_BOVIN	43.72	446	239	7	683	1984	1	441	5e-89	329	UBX domain-containing protein 6 OS=Bos taurus GN=UBXN6 PE=2 SV=1
Unigene9353_Ex-zai-2	sp|O88533|DDC_MOUSE	59.26	81	29	1	233	3	1	81	4e-21	100	Aromatic-L-amino-acid decarboxylase OS=Mus musculus GN=Ddc PE=2 SV=1
Unigene9354_Ex-zai-2	sp|O94317|YH5D_SCHPO	23.66	279	193	5	123	899	124	391	4e-06	52.4	Uncharacterized serine-rich protein C215.13 OS=Schizosaccharomyces pombe (strain 972 / ATCC 24843) GN=SPBC215.13 PE=1 SV=1
Unigene9355_Ex-zai-2	sp|Q8CI78|RMND1_MOUSE	49.59	242	118	3	4	717	206	445	3e-58	225	Required for meiotic nuclear division protein 1 homolog OS=Mus musculus GN=Rmnd1 PE=2 SV=1
Unigene9356_Ex-zai-2	sp|Q867Z4|LOLA4_DROME	45.00	40	22	0	121	2	68	107	9e-07	45.4	Longitudinals lacking protein, isoforms F/I/K/T OS=Drosophila melanogaster GN=lola PE=1 SV=1
Unigene9365_Ex-zai-2	sp|O95544|NADK_HUMAN	61.45	83	32	0	1	249	359	441	5e-26	117	NAD kinase OS=Homo sapiens GN=NADK PE=1 SV=1
Unigene9371_Ex-zai-2	sp|Q5RB02|CATC_PONAB	63.91	169	61	0	4	510	275	443	3e-62	238	Dipeptidyl peptidase 1 OS=Pongo abelii GN=CTSC PE=2 SV=1
Unigene9376_Ex-zai-2	sp|Q8MP30|Y7791_DICDI	50.00	30	15	0	106	195	126	155	9e-07	50.4	Uncharacterized histidine-rich protein DDB_G0274557 OS=Dictyostelium discoideum GN=DDB_G0274557 PE=4 SV=1
Unigene9377_Ex-zai-2	sp|Q8JHI3|AR13B_DANRE	47.30	74	39	0	128	349	104	177	4e-26	76.3	ADP-ribosylation factor-like protein 13B OS=Danio rerio GN=arl13b PE=2 SV=1
Unigene9380_Ex-zai-2	sp|Q5XGB9|AMPL_XENTR	67.86	140	45	0	4	423	375	514	9e-51	200	Cytosol aminopeptidase OS=Xenopus tropicalis GN=lap3 PE=2 SV=1
Unigene9383_Ex-zai-2	sp|Q69566|U88_HHV6U	50.91	55	27	0	624	460	240	294	6e-12	71.2	Uncharacterized protein U88 OS=Human herpesvirus 6A (strain Uganda-1102) GN=U88 PE=4 SV=1
Unigene9385_Ex-zai-2	sp|Q8BGC0|HTSF1_MOUSE	53.49	43	20	0	4	132	299	341	4e-07	53.5	HIV Tat-specific factor 1 homolog OS=Mus musculus GN=Htatsf1 PE=1 SV=1
Unigene9386_Ex-zai-2	sp|Q86XE3|EFHA2_HUMAN	55.56	144	62	2	519	94	121	263	3e-35	147	EF-hand domain-containing family member A2 OS=Homo sapiens GN=EFHA2 PE=2 SV=1
Unigene9390_Ex-zai-2	sp|Q5TGI0|CF168_HUMAN	31.06	161	106	3	792	325	116	276	1e-27	92.0	Uncharacterized protein C6orf168 OS=Homo sapiens GN=C6orf168 PE=2 SV=2
Unigene9391_Ex-zai-2	sp|Q69566|U88_HHV6U	66.67	42	14	0	234	109	209	250	5e-12	69.7	Uncharacterized protein U88 OS=Human herpesvirus 6A (strain Uganda-1102) GN=U88 PE=4 SV=1
Unigene9392_Ex-zai-2	sp|Q8K4G1|LTBP4_MOUSE	30.38	339	197	18	1051	152	807	1132	5e-29	129	Latent-transforming growth factor beta-binding protein 4 OS=Mus musculus GN=Ltbp4 PE=2 SV=2
Unigene9396_Ex-zai-2	sp|Q5U1Z0|RBGPR_RAT	42.37	59	34	0	1	177	1253	1311	3e-06	50.4	Rab3 GTPase-activating protein non-catalytic subunit OS=Rattus norvegicus GN=Rab3gap2 PE=1 SV=2
Unigene9400_Ex-zai-2	sp|Q69566|U88_HHV6U	50.00	58	29	0	243	70	211	268	4e-12	70.1	Uncharacterized protein U88 OS=Human herpesvirus 6A (strain Uganda-1102) GN=U88 PE=4 SV=1
Unigene9402_Ex-zai-2	sp|A2A4P0|DHX8_MOUSE	61.95	452	156	6	1	1308	195	646	3e-153	541	ATP-dependent RNA helicase DHX8 OS=Mus musculus GN=Dhx8 PE=2 SV=1
Unigene9403_Ex-zai-2	sp|Q01560|NOP3_YEAST	70.00	30	9	0	174	263	316	345	6e-06	49.7	Nucleolar protein 3 OS=Saccharomyces cerevisiae (strain ATCC 204508 / S288c) GN=NPL3 PE=1 SV=1
Unigene9406_Ex-zai-2	sp|Q8BSL4|HS3S5_MOUSE	56.86	102	43	1	448	146	245	346	2e-30	131	Heparan sulfate glucosamine 3-O-sulfotransferase 5 OS=Mus musculus GN=Hs3st5 PE=2 SV=1
Unigene9411_Ex-zai-2	sp|Q8IZT8|HS3S5_HUMAN	60.20	98	39	0	294	587	78	175	5e-30	130	Heparan sulfate glucosamine 3-O-sulfotransferase 5 OS=Homo sapiens GN=HS3ST5 PE=1 SV=1
Unigene9414_Ex-zai-2	sp|Q15751|HERC1_HUMAN	28.12	416	271	15	522	1685	3373	3773	9e-51	130	Probable E3 ubiquitin-protein ligase HERC1 OS=Homo sapiens GN=HERC1 PE=1 SV=2
Unigene9417_Ex-zai-2	sp|Q9Z0P7|SUFU_MOUSE	57.83	83	35	0	74	322	6	88	4e-23	106	Suppressor of fused homolog OS=Mus musculus GN=Sufu PE=1 SV=1
Unigene9420_Ex-zai-2	sp|Q9D5Z5|ZMY17_MOUSE	27.27	121	72	5	463	149	87	203	8e-06	40.0	Zinc finger MYND domain-containing protein 17 OS=Mus musculus GN=Zmynd17 PE=2 SV=1
Unigene9425_Ex-zai-2	sp|Q52KB5|ZBT24_DANRE	25.00	300	181	11	1033	266	276	557	3e-13	76.6	Zinc finger and BTB domain-containing protein 24 OS=Danio rerio GN=zbtb24 PE=2 SV=1
Unigene9427_Ex-zai-2	sp|P36044|MNN4_YEAST	38.57	140	70	5	82	453	1010	1148	4e-13	74.7	Protein MNN4 OS=Saccharomyces cerevisiae (strain ATCC 204508 / S288c) GN=MNN4 PE=2 SV=2
Unigene9429_Ex-zai-2	sp|Q9NVH0|EXD2_HUMAN	48.44	192	95	3	159	722	303	493	1e-55	184	Exonuclease 3'-5' domain-containing protein 2 OS=Homo sapiens GN=EXD2 PE=1 SV=1
Unigene9431_Ex-zai-2	sp|Q969U6|FBXW5_HUMAN	48.55	241	124	1	7	729	30	269	2e-60	233	F-box/WD repeat-containing protein 5 OS=Homo sapiens GN=FBXW5 PE=1 SV=1
Unigene9439_Ex-zai-2	sp|Q13315|ATM_HUMAN	23.99	396	274	10	1245	139	1083	1471	7e-24	107	Serine-protein kinase ATM OS=Homo sapiens GN=ATM PE=1 SV=3
Unigene9447_Ex-zai-2	sp|Q96JM3|CHAP1_HUMAN	40.35	57	30	2	151	309	294	350	2e-08	45.1	Chromosome alignment-maintaining phosphoprotein 1 OS=Homo sapiens GN=CHAMP1 PE=1 SV=2
Unigene9456_Ex-zai-2	sp|Q5U4Y8|SEH1_XENTR	55.17	116	52	2	427	80	228	339	9e-33	139	Nucleoporin seh1 OS=Xenopus tropicalis GN=seh1l PE=2 SV=1
Unigene9457_Ex-zai-2	sp|Q7PKQ5|ACTN_ANOGA	63.64	44	14	1	217	92	199	242	2e-08	58.2	Alpha-actinin, sarcomeric OS=Anopheles gambiae GN=Actn PE=3 SV=2
Unigene9458_Ex-zai-2	sp|O01761|UNC89_CAEEL	27.44	164	99	3	86	517	1685	1847	9e-09	60.5	Muscle M-line assembly protein unc-89 OS=Caenorhabditis elegans GN=unc-89 PE=1 SV=3
Unigene9461_Ex-zai-2	sp|Q7M732|RTL1_MOUSE	31.18	93	64	0	9	287	1327	1419	1e-10	65.5	Retrotransposon-like protein 1 OS=Mus musculus GN=Rtl1 PE=2 SV=1
Unigene9466_Ex-zai-2	sp|Q69566|U88_HHV6U	35.38	65	41	1	194	3	263	327	2e-07	54.3	Uncharacterized protein U88 OS=Human herpesvirus 6A (strain Uganda-1102) GN=U88 PE=4 SV=1
Unigene9478_Ex-zai-2	sp|Q7QH73|PERC_ANOGA	34.95	103	63	5	299	3	273	367	2e-06	51.6	Chorion peroxidase OS=Anopheles gambiae GN=pxt PE=2 SV=3
Unigene9491_Ex-zai-2	sp|Q9D0D3|PAPD1_MOUSE	35.14	444	276	4	1511	216	94	533	6e-77	288	Poly(A) RNA polymerase, mitochondrial OS=Mus musculus GN=Mtpap PE=2 SV=1
Unigene9492_Ex-zai-2	sp|Q9Y6F1|PARP3_HUMAN	52.94	51	24	0	583	735	478	528	1e-07	59.3	Poly [ADP-ribose] polymerase 3 OS=Homo sapiens GN=PARP3 PE=1 SV=3
[truncated: 25,424 more rows]
