# Supplementary material for: Analysis of Litopenaeus vannamei Transcriptome Using the Next-Generation DNA Sequencing Technique
Source: PLoS One. 2012 Oct 11;7(10):e47442. doi: 10.1371/journal.pone.0047442 (PMC3469548; doi:10.1371/journal.pone.0047442)
Supplement: Table S4 — BLASTX searching of the Unigenes against TrEMBL database (E value<0.00001). (ZIP) [file pone.0047442.s004.zip › Litopenaeus vannamei Unigenes-TrEMBL.xls]

Query_id	Subject_id	Identity	Align_length	Miss_match	Gap	Query_start	Query_end	Subject_start	Subject_end	E_value	Score	Subject_annotation
Unigene1_Ex-zai-2	tr|B4HDP2|B4HDP2_DROPE	69.41	85	26	0	1	255	99	183	2e-30	135	GL16350 OS=Drosophila persimilis GN=GL16350 PE=4 SV=1
Unigene3_Ex-zai-2	tr|E2AKL1|E2AKL1_CAMFO	57.68	345	144	2	1121	93	483	826	2e-121	440	Calpain-7 OS=Camponotus floridanus GN=EAG_14560 PE=4 SV=1
Unigene4_Ex-zai-2	tr|F1Q5V0|F1Q5V0_DANRE	49.18	244	112	6	2399	1704	30	267	2e-76	242	Uncharacterized protein OS=Danio rerio PE=4 SV=1
Unigene7_Ex-zai-2	tr|Q4QQE9|Q4QQE9_SCHMA	39.56	91	54	1	396	127	139	229	3e-11	72.4	Endonuclease-reverse transcriptase OS=Schistosoma mansoni PE=2 SV=1
Unigene11_Ex-zai-2	tr|G6D1M7|G6D1M7_DANPL	39.87	153	92	3	2	460	435	581	1e-22	110	Alpha amylase OS=Danaus plexippus GN=KGM_03181 PE=4 SV=1
Unigene13_Ex-zai-2	tr|F4WNN7|F4WNN7_ACREC	63.79	58	21	0	175	2	121	178	5e-14	81.6	La-related protein OS=Acromyrmex echinatior GN=G5I_07390 PE=4 SV=1
Unigene21_Ex-zai-2	tr|A0T1M1|A0T1M1_MACRS	50.00	96	48	1	391	104	1374	1468	7e-21	104	Alpha-2-macroglobulin OS=Macrobrachium rosenbergii PE=2 SV=1
Unigene23_Ex-zai-2	tr|D3ZS41|D3ZS41_RAT	40.00	75	45	0	230	6	251	325	8e-06	54.3	Uncharacterized protein OS=Rattus norvegicus PE=4 SV=1
Unigene36_Ex-zai-2	tr|H0ZTL3|H0ZTL3_TAEGU	34.27	178	117	7	558	25	31	184	9e-11	71.2	Uncharacterized protein (Fragment) OS=Taeniopygia guttata PE=4 SV=1
Unigene38_Ex-zai-2	tr|G3GY25|G3GY25_CRIGR	32.79	308	198	8	905	9	72	357	4e-34	150	Nuclear pore complex protein Nup107 OS=Cricetulus griseus GN=I79_002680 PE=4 SV=1
Unigene44_Ex-zai-2	tr|G3WJR2|G3WJR2_SARHA	43.15	146	62	9	7	381	334	478	3e-07	58.9	Uncharacterized protein (Fragment) OS=Sarcophilus harrisii PE=4 SV=1
Unigene46_Ex-zai-2	tr|H2LYR9|H2LYR9_ORYLA	27.85	237	153	9	658	2	1158	1388	7e-10	69.3	Uncharacterized protein (Fragment) OS=Oryzias latipes GN=SDK1 PE=4 SV=1
Unigene48_Ex-zai-2	tr|H2LQ79|H2LQ79_ORYLA	55.24	248	106	2	80	808	10	255	3e-67	260	Uncharacterized protein OS=Oryzias latipes GN=HSD17B8 PE=4 SV=1
Unigene49_Ex-zai-2	tr|Q95YM2|Q95YM2_PROCL	81.44	97	18	1	3	293	573	668	7e-40	167	I-connectin OS=Procambarus clarkii GN=I-con PE=2 SV=1
Unigene50_Ex-zai-2	tr|B3LWT2|B3LWT2_DROAN	33.77	151	98	4	142	588	1289	1436	5e-13	80.5	GF16888 OS=Drosophila ananassae GN=GF16888 PE=4 SV=1
Unigene52_Ex-zai-2	tr|G3WSU7|G3WSU7_SARHA	50.91	55	27	0	1	165	63	117	3e-13	79.0	Uncharacterized protein OS=Sarcophilus harrisii PE=4 SV=1
Unigene53_Ex-zai-2	tr|E7EZ99|E7EZ99_DANRE	48.96	96	48	1	288	4	115	210	9e-13	77.4	Uncharacterized protein OS=Danio rerio GN=CU469577.1 PE=4 SV=1
Unigene58_Ex-zai-2	tr|E1C9C2|E1C9C2_CHICK	61.24	209	64	3	1	576	162	370	3e-60	235	Uncharacterized protein OS=Gallus gallus GN=DHX37 PE=4 SV=1
Unigene59_Ex-zai-2	tr|F6PK03|F6PK03_CIOIN	37.96	108	54	4	347	63	430	537	6e-07	58.2	Uncharacterized protein OS=Ciona intestinalis GN=LOC100186836 PE=4 SV=1
Unigene64_Ex-zai-2	tr|F6K356|F6K356_ERISI	82.59	580	97	3	1	1728	332	910	0.0	981	Myosin Va OS=Eriocheir sinensis PE=2 SV=1
Unigene68_Ex-zai-2	tr|G3WCN6|G3WCN6_SARHA	42.86	119	50	5	49	351	97	215	4e-08	62.0	Uncharacterized protein (Fragment) OS=Sarcophilus harrisii PE=4 SV=1
Unigene71_Ex-zai-2	tr|E2C1G4|E2C1G4_HARSA	32.24	487	300	12	1447	77	299	757	1e-61	229	Protocadherin-like wing polarity protein stan OS=Harpegnathos saltator GN=EAI_08112 PE=4 SV=1
Unigene79_Ex-zai-2	tr|F4WHD9|F4WHD9_ACREC	62.45	253	93	2	754	2	77	329	5e-83	312	Methylthioribose-1-phosphate isomerase OS=Acromyrmex echinatior GN=G5I_05099 PE=3 SV=1
Unigene81_Ex-zai-2	tr|A8DZ24|A8DZ24_DROME	26.86	484	268	16	2246	1053	1231	1639	2e-19	103	CG6448, isoform C OS=Drosophila melanogaster GN=CG42748 PE=4 SV=1
Unigene84_Ex-zai-2	tr|B0XH03|B0XH03_CULQU	76.27	59	14	0	179	3	137	195	3e-18	95.9	NADH dehydrogenase flavoprotein 2, mitochondrial OS=Culex quinquefasciatus GN=CpipJ_CPIJ018667 PE=4 SV=1
Unigene86_Ex-zai-2	tr|E2BER1|E2BER1_HARSA	30.18	381	250	7	1207	113	66	422	2e-36	158	Ubiquitin-like protein 7 OS=Harpegnathos saltator GN=EAI_16680 PE=4 SV=1
Unigene87_Ex-zai-2	tr|F1M8T6|F1M8T6_RAT	42.19	64	37	1	174	365	142	203	8e-06	54.3	Uncharacterized protein (Fragment) OS=Rattus norvegicus PE=4 SV=1
Unigene88_Ex-zai-2	tr|H0ZTL3|H0ZTL3_TAEGU	36.69	139	83	6	402	1	9	140	4e-12	75.5	Uncharacterized protein (Fragment) OS=Taeniopygia guttata PE=4 SV=1
Unigene90_Ex-zai-2	tr|Q9NFY8|Q9NFY8_LITVA	65.75	797	270	5	44	2425	2	793	0.0	1113	Alpha glucosidase (Precursor) OS=Litopenaeus vannamei GN=glu PE=2 SV=1
Unigene91_Ex-zai-2	tr|E2AP93|E2AP93_CAMFO	51.11	90	44	0	1	270	98	187	2e-18	96.3	Mitogen-activated protein kinase kinase kinase 7-interacting protein 1 OS=Camponotus floridanus GN=EAG_05180 PE=4 SV=1
Unigene92_Ex-zai-2	tr|H2SYI3|H2SYI3_TAKRU	82.49	297	47	2	2915	2040	3	299	1e-132	479	Uncharacterized protein (Fragment) OS=Takifugu rubripes GN=RQCD1 PE=4 SV=1
Unigene93_Ex-zai-2	tr|E2AS11|E2AS11_CAMFO	48.36	213	93	5	28	615	41	251	2e-48	196	Alpha-(1,3)-fucosyltransferase OS=Camponotus floridanus GN=EAG_10122 PE=3 SV=1
Unigene98_Ex-zai-2	tr|A0NG98|A0NG98_ANOGA	40.23	87	47	3	1	246	15	97	3e-07	58.9	AGAP009139-PA (Fragment) OS=Anopheles gambiae GN=AGAP009139 PE=4 SV=2
Unigene100_Ex-zai-2	tr|E5SV84|E5SV84_TRISP	46.05	76	40	1	2	226	519	594	3e-10	69.3	Zinc knuckle protein OS=Trichinella spiralis GN=Tsp_04488 PE=4 SV=1
Unigene101_Ex-zai-2	tr|E2C736|E2C736_HARSA	27.42	372	269	7	1165	53	253	587	2e-32	145	Transmembrane protein C9orf5 OS=Harpegnathos saltator GN=EAI_14559 PE=4 SV=1
Unigene103_Ex-zai-2	tr|G3VA48|G3VA48_SARHA	31.01	316	202	12	1023	124	707	987	2e-09	68.6	Uncharacterized protein (Fragment) OS=Sarcophilus harrisii PE=4 SV=1
Unigene105_Ex-zai-2	tr|Q9VW31|Q9VW31_DROME	65.42	214	74	0	644	3	27	240	5e-83	311	Vermiform, isoform C OS=Drosophila melanogaster GN=verm PE=2 SV=2
Unigene107_Ex-zai-2	tr|F7FIL8|F7FIL8_ORNAN	40.00	130	77	3	564	178	47	173	2e-09	66.6	Uncharacterized protein (Fragment) OS=Ornithorhynchus anatinus PE=4 SV=1
Unigene120_Ex-zai-2	tr|Q7QFT8|Q7QFT8_ANOGA	42.26	336	189	4	995	3	226	550	2e-74	284	AGAP003849-PA OS=Anopheles gambiae GN=AgaP_AGAP003849 PE=4 SV=4
Unigene122_Ex-zai-2	tr|A9UPZ0|A9UPZ0_MONBE	47.83	46	24	0	138	1	18	63	4e-07	58.5	Annexin OS=Monosiga brevicollis GN=13571 PE=3 SV=1
Unigene125_Ex-zai-2	tr|F4WGT7|F4WGT7_ACREC	76.60	282	66	1	506	1351	957	1237	1e-125	455	Ubiquitin-conjugating enzyme E2 O OS=Acromyrmex echinatior GN=G5I_04887 PE=4 SV=1
Unigene126_Ex-zai-2	tr|A3FMR3|A3FMR3_BIOGL	31.41	191	119	4	561	25	339	525	1e-20	103	Pol-like protein OS=Biomphalaria glabrata PE=4 SV=1
Unigene127_Ex-zai-2	tr|Q4SS94|Q4SS94_TETNG	55.56	81	36	0	251	9	400	480	4e-18	95.1	Chromosome 11 SCAF14479, whole genome shotgun sequence. (Fragment) OS=Tetraodon nigroviridis GN=GSTENG00013541001 PE=4 SV=1
Unigene132_Ex-zai-2	tr|A3QX15|A3QX15_LITVA	64.66	116	41	0	358	11	1032	1147	3e-38	162	Alpha 2 macroglobulin OS=Litopenaeus vannamei PE=2 SV=1
Unigene134_Ex-zai-2	tr|Q7Q6V1|Q7Q6V1_ANOGA	54.28	269	122	2	815	12	18	283	1e-82	311	AGAP005654-PA OS=Anopheles gambiae GN=AGAP005654 PE=4 SV=3
Unigene137_Ex-zai-2	tr|D8MA31|D8MA31_BLAHO	29.19	161	100	5	7	447	281	436	7e-07	57.8	Singapore isolate B (sub-type 7) whole genome shotgun sequence assembly, scaffold_7 OS=Blastocystis hominis GN=GSBLH_T00004585001 PE=4 SV=1
Unigene138_Ex-zai-2	tr|H2S2E9|H2S2E9_TAKRU	42.99	107	61	2	6	326	456	560	2e-17	93.2	Uncharacterized protein (Fragment) OS=Takifugu rubripes GN=PXDN PE=4 SV=1
Unigene141_Ex-zai-2	tr|B4JBT6|B4JBT6_DROGR	31.74	167	111	3	5	496	266	408	3e-06	57.8	GH11013 OS=Drosophila grimshawi GN=GH11013 PE=4 SV=1
Unigene143_Ex-zai-2	tr|G3WH34|G3WH34_SARHA	31.18	263	153	13	713	9	136	371	9e-09	65.9	Uncharacterized protein (Fragment) OS=Sarcophilus harrisii PE=4 SV=1
Unigene150_Ex-zai-2	tr|H2MJG1|H2MJG1_ORYLA	66.22	74	25	1	248	27	63	131	6e-23	111	Uncharacterized protein OS=Oryzias latipes GN=Ola.22027 PE=4 SV=1
Unigene153_Ex-zai-2	tr|F4WY06|F4WY06_ACREC	60.68	323	126	3	136	1101	11	329	7e-111	405	KRR1 small subunit processome component-like protein OS=Acromyrmex echinatior GN=G5I_10805 PE=4 SV=1
Unigene154_Ex-zai-2	tr|Q17A89|Q17A89_AEDAE	30.62	160	103	3	458	3	133	289	6e-15	84.7	Glucosyl/glucuronosyl transferases OS=Aedes aegypti GN=AAEL005375 PE=3 SV=1
Unigene159_Ex-zai-2	tr|E0VII8|E0VII8_PEDHC	50.72	138	68	1	1	414	526	658	6e-36	154	Transporter OS=Pediculus humanus subsp. corporis GN=Phum_PHUM228010 PE=3 SV=1
Unigene160_Ex-zai-2	tr|H0YQ99|H0YQ99_TAEGU	32.72	162	107	2	15	494	245	400	7e-18	94.4	Uncharacterized protein (Fragment) OS=Taeniopygia guttata GN=SECISBP2 PE=4 SV=1
Unigene161_Ex-zai-2	tr|Q293T5|Q293T5_DROPS	32.04	334	198	10	1031	117	556	886	6e-33	146	Ubiquitin carboxyl-terminal hydrolase OS=Drosophila pseudoobscura pseudoobscura GN=GA19137 PE=3 SV=2
Unigene162_Ex-zai-2	tr|G7YHG2|G7YHG2_CLOSI	52.08	48	23	0	12	155	879	926	6e-10	68.2	Very low-density lipoprotein receptor OS=Clonorchis sinensis GN=CLF_107989 PE=4 SV=1
Unigene164_Ex-zai-2	tr|G1PGS2|G1PGS2_MYOLU	50.00	164	79	3	616	134	285	447	2e-36	156	Uncharacterized protein OS=Myotis lucifugus GN=SCPEP1 PE=4 SV=1
Unigene168_Ex-zai-2	tr|Q3LG55|Q3LG55_DANRE	38.10	105	60	3	316	17	502	605	1e-09	67.4	Reverse transcriptase OS=Danio rerio PE=4 SV=1
Unigene171_Ex-zai-2	tr|B4KJ38|B4KJ38_DROMO	60.78	153	51	1	18	449	18	170	9e-42	174	GI17122 OS=Drosophila mojavensis GN=GI17122 PE=4 SV=1
Unigene174_Ex-zai-2	tr|Q6KDZ1|Q6KDZ1_CHICK	33.53	173	88	6	5	442	140	308	1e-12	77.0	Basement membrane-specific heparan sulfate proteoglycan core protein (Precursor) OS=Gallus gallus GN=HSPG PE=2 SV=1
Unigene175_Ex-zai-2	tr|Q86GD6|Q86GD6_PROCL	96.61	118	4	0	3	356	7801	7918	4e-60	234	Projectin OS=Procambarus clarkii GN=proj. PE=2 SV=1
Unigene176_Ex-zai-2	tr|G1LAL9|G1LAL9_AILME	44.09	93	50	3	6	278	132	210	2e-08	63.2	Uncharacterized protein (Fragment) OS=Ailuropoda melanoleuca PE=4 SV=1
Unigene181_Ex-zai-2	tr|Q3LUM4|Q3LUM4_GOSHI	100.00	78	0	0	236	3	267	344	1e-37	159	Elongation factor 1-alpha OS=Gossypium hirsutum GN=EF1A3 PE=2 SV=1
Unigene182_Ex-zai-2	tr|B3SCT1|B3SCT1_TRIAD	46.30	54	28	1	52	210	4	57	6e-07	58.2	Putative uncharacterized protein (Fragment) OS=Trichoplax adhaerens GN=TRIADDRAFT_33494 PE=4 SV=1
Unigene183_Ex-zai-2	tr|Q7Q9H2|Q7Q9H2_ANOGA	37.55	229	143	0	126	812	18	246	2e-44	184	AGAP005237-PA (Fragment) OS=Anopheles gambiae GN=AGAP005237 PE=3 SV=4
Unigene185_Ex-zai-2	tr|E2B4S3|E2B4S3_HARSA	33.33	543	342	18	1744	176	3172	3696	2e-71	275	Cubilin (Fragment) OS=Harpegnathos saltator GN=EAI_06193 PE=4 SV=1
Unigene186_Ex-zai-2	tr|B0WW56|B0WW56_CULQU	40.00	85	51	0	3	257	41	125	5e-11	71.6	Bric-a-brac OS=Culex quinquefasciatus GN=CpipJ_CPIJ011216 PE=4 SV=1
Unigene190_Ex-zai-2	tr|D6WQG9|D6WQG9_TRICA	49.25	67	31	1	318	127	217	283	2e-33	65.1	Frazzled OS=Tribolium castaneum GN=fra PE=4 SV=1
Unigene197_Ex-zai-2	tr|E2B564|E2B564_HARSA	68.15	157	47	3	737	276	740	893	7e-50	202	Vacuolar proton translocating ATPase 116 kDa subunit a isoform 1 OS=Harpegnathos saltator GN=EAI_15926 PE=4 SV=1
Unigene199_Ex-zai-2	tr|H2SK22|H2SK22_TAKRU	43.04	79	45	2	78	314	1	77	2e-09	66.6	Uncharacterized protein OS=Takifugu rubripes GN=DAGLB PE=4 SV=1
Unigene202_Ex-zai-2	tr|G6D2D1|G6D2D1_DANPL	63.08	65	23	1	105	296	11	75	3e-13	79.0	Translation elongation factor g OS=Danaus plexippus GN=KGM_08409 PE=3 SV=1
Unigene203_Ex-zai-2	tr|F6XDW5|F6XDW5_CIOIN	29.17	120	85	0	291	650	59	178	4e-13	59.3	Uncharacterized protein OS=Ciona intestinalis GN=LOC100178808 PE=4 SV=1
Unigene207_Ex-zai-2	tr|Q9NFY6|Q9NFY6_LITVA	62.16	74	28	0	225	4	560	633	2e-19	99.8	Hemocyanin (Precursor) OS=Litopenaeus vannamei GN=hemo PE=2 SV=1
Unigene211_Ex-zai-2	tr|Q9GP60|Q9GP60_DROME	44.04	109	59	2	326	646	965	1072	8e-11	72.4	Pol protein OS=Drosophila melanogaster GN=pol PE=4 SV=1
Unigene214_Ex-zai-2	tr|C4WWP3|C4WWP3_ACYPI	49.01	151	75	2	560	114	4	154	4e-37	159	ACYPI004786 protein OS=Acyrthosiphon pisum GN=ACYPI004786 PE=2 SV=1
Unigene216_Ex-zai-2	tr|E1ZXD4|E1ZXD4_CAMFO	61.84	435	166	8	1309	5	402	772	6e-140	502	Raf-like protein serine/threonine-protein kinase dRAF-1 OS=Camponotus floridanus GN=EAG_14136 PE=3 SV=1
Unigene218_Ex-zai-2	tr|G3NJB5|G3NJB5_GASAC	48.37	246	126	3	737	3	50	293	5e-59	233	Uncharacterized protein OS=Gasterosteus aculeatus GN=ACSF2 (1 of 2) PE=4 SV=1
Unigene221_Ex-zai-2	tr|H0YWD6|H0YWD6_TAEGU	57.63	177	73	1	5	529	133	309	7e-46	189	Uncharacterized protein OS=Taeniopygia guttata GN=RBKS PE=3 SV=1
Unigene225_Ex-zai-2	tr|B6V7G4|B6V7G4_CARMA	45.00	140	77	0	2	421	97	236	5e-29	131	Cytochrome P450 CYP379A1 OS=Carcinus maenas PE=2 SV=1
Unigene226_Ex-zai-2	tr|Q7QF23|Q7QF23_ANOGA	53.11	322	151	2	274	1239	30	340	3e-103	380	AGAP000266-PA OS=Anopheles gambiae GN=AgaP_AGAP000266 PE=4 SV=4
Unigene227_Ex-zai-2	tr|B3M2X7|B3M2X7_DROAN	69.90	206	62	0	3	620	2496	2701	8e-84	314	GF18527 OS=Drosophila ananassae GN=GF18527 PE=4 SV=1
Unigene228_Ex-zai-2	tr|D3FAE3|D3FAE3_CONWI	35.45	189	115	6	666	121	16	194	3e-10	70.1	Plectin OS=Conexibacter woesei (strain DSM 14684 / JCM 11494 / NBRC 100937 / ID131577) GN=Cwoe_0779 PE=4 SV=1
Unigene230_Ex-zai-2	tr|Q7XXS4|Q7XXS4_ORYSJ	96.97	66	2	0	199	2	243	308	5e-28	128	Os07g0529600 protein OS=Oryza sativa subsp. japonica GN=Os07g0529600 PE=2 SV=1
Unigene231_Ex-zai-2	tr|F4WHG7|F4WHG7_ACREC	63.16	190	70	2	1	570	852	1037	1e-60	237	KN motif and ankyrin repeat domain-containing protein 1 (Fragment) OS=Acromyrmex echinatior GN=G5I_05128 PE=4 SV=1
Unigene233_Ex-zai-2	tr|D2KU21|D2KU21_CIOIN	40.39	203	121	2	389	997	93	293	3e-38	164	Glycine receptor OS=Ciona intestinalis GN=Ci-GlyR PE=2 SV=1
Unigene236_Ex-zai-2	tr|G7ZYC4|G7ZYC4_MEDTR	80.86	162	31	2	140	625	533	669	6e-82	269	Cell wall-associated hydrolase (Fragment) OS=Medicago truncatula GN=MTR_069s1001 PE=4 SV=1
Unigene238_Ex-zai-2	tr|D2DSR6|D2DSR6_9EUCA	44.83	58	32	0	194	21	60	117	6e-06	54.7	Glucosyl/glucuronosyl transferase (Fragment) OS=Scylla paramamosain PE=2 SV=1
Unigene246_Ex-zai-2	tr|Q26057|Q26057_PACLE	53.01	83	39	0	269	21	27	109	2e-21	106	PAPI I protein OS=Pacifastacus leniusculus GN=PAPI I PE=2 SV=1
Unigene251_Ex-zai-2	tr|G3VB30|G3VB30_SARHA	33.15	181	113	6	218	736	554	723	2e-13	80.9	Uncharacterized protein (Fragment) OS=Sarcophilus harrisii PE=4 SV=1
Unigene257_Ex-zai-2	tr|B3MJL6|B3MJL6_DROAN	44.71	85	47	1	307	53	26	109	1e-06	57.4	GF14082 OS=Drosophila ananassae GN=GF14082 PE=4 SV=1
Unigene259_Ex-zai-2	tr|E2A767|E2A767_CAMFO	45.54	202	95	5	563	3	299	497	3e-43	179	A disintegrin and metalloproteinase with thrombospondin motifs 14 OS=Camponotus floridanus GN=EAG_06606 PE=4 SV=1
Unigene261_Ex-zai-2	tr|G7Y2F1|G7Y2F1_ASPKW	31.73	104	66	3	7	303	303	400	5e-06	55.1	Zinc knuckle domain protein OS=Aspergillus kawachii (strain NBRC 4308) GN=AKAW_11472 PE=4 SV=1
Unigene266_Ex-zai-2	tr|Q52JH6|Q52JH6_HALDV	64.10	78	28	0	1	234	74	151	2e-24	116	Superoxide dismutase [Cu-Zn] OS=Haliotis diversicolor supertexta PE=2 SV=1
Unigene270_Ex-zai-2	tr|G5BRE4|G5BRE4_HETGA	35.96	114	73	0	344	3	518	631	5e-11	71.6	Integrator complex subunit 4 OS=Heterocephalus glaber GN=GW7_16995 PE=4 SV=1
Unigene272_Ex-zai-2	tr|F0YAA2|F0YAA2_AURAN	42.24	161	81	12	624	178	180	328	2e-08	63.9	Putative uncharacterized protein (Fragment) OS=Aureococcus anophagefferens GN=AURANDRAFT_71710 PE=4 SV=1
Unigene277_Ex-zai-2	tr|Q5RGI2|Q5RGI2_DANRE	40.79	608	346	11	2092	311	339	918	7e-128	463	Novel protein similar to vertebrate nucleoporin 107kDa (NUP107) OS=Danio rerio GN=nup107 PE=2 SV=1
Unigene286_Ex-zai-2	tr|E7F456|E7F456_DANRE	32.14	224	149	3	65	727	142	363	4e-27	126	Uncharacterized protein OS=Danio rerio GN=CT955963.1 PE=4 SV=1
Unigene288_Ex-zai-2	tr|G1PQP7|G1PQP7_MYOLU	34.36	227	130	8	2	625	1580	1794	5e-11	72.4	Uncharacterized protein (Fragment) OS=Myotis lucifugus GN=SRRM2 PE=4 SV=1
Unigene289_Ex-zai-2	tr|D6WY51|D6WY51_TRICA	54.46	213	94	3	935	306	41	247	1e-80	226	Alkaline phosphatase OS=Tribolium castaneum GN=TcasGA2_TC006658 PE=3 SV=1
Unigene302_Ex-zai-2	tr|Q7RF52|Q7RF52_PLAYO	37.22	266	158	6	573	1343	1213	1471	3e-31	141	Ookinete protein-related OS=Plasmodium yoelii yoelii GN=PY04858 PE=4 SV=1
Unigene310_Ex-zai-2	tr|F1M8A6|F1M8A6_RAT	54.00	50	23	1	20	169	42	86	1e-09	67.0	Uncharacterized protein (Fragment) OS=Rattus norvegicus PE=4 SV=1
Unigene315_Ex-zai-2	tr|Q4QQE9|Q4QQE9_SCHMA	50.88	57	28	0	11	181	483	539	6e-07	58.2	Endonuclease-reverse transcriptase OS=Schistosoma mansoni PE=2 SV=1
Unigene322_Ex-zai-2	tr|Q2IMJ3|Q2IMJ3_ANADE	32.03	434	242	19	3	1145	103	498	3e-15	88.2	LigA OS=Anaeromyxobacter dehalogenans (strain 2CP-C) GN=Adeh_0244 PE=4 SV=1
Unigene326_Ex-zai-2	tr|G3WM95|G3WM95_SARHA	45.13	195	66	11	477	16	350	540	5e-16	88.2	Uncharacterized protein OS=Sarcophilus harrisii PE=4 SV=1
Unigene332_Ex-zai-2	tr|B4JL41|B4JL41_DROGR	63.03	165	61	1	3	497	328	491	2e-54	216	GH12784 OS=Drosophila grimshawi GN=GH12784 PE=4 SV=1
Unigene333_Ex-zai-2	tr|Q58HS1|Q58HS1_9DIPT	34.41	372	235	9	82	1170	2	365	7e-54	216	Cytochrome P450 OS=Ochlerotatus sollicitans PE=2 SV=1
Unigene335_Ex-zai-2	tr|E0WBN2|E0WBN2_ERISI	52.94	85	40	1	258	4	98	181	4e-21	105	Glutathione S-transferase OS=Eriocheir sinensis GN=GST PE=2 SV=1
Unigene337_Ex-zai-2	tr|Q5MGP0|Q5MGP0_LONON	40.79	76	35	2	220	417	13	88	8e-06	54.3	Heat shock protein 1 OS=Lonomia obliqua PE=2 SV=1
Unigene341_Ex-zai-2	tr|Q5CH54|Q5CH54_CRYHO	21.15	558	387	10	89	1603	624	1172	5e-24	117	Myosin heavy chain OS=Cryptosporidium hominis GN=Chro.40034 PE=4 SV=1
Unigene344_Ex-zai-2	tr|H2S7F1|H2S7F1_TAKRU	42.86	231	130	2	157	843	27	257	1e-52	212	Uncharacterized protein (Fragment) OS=Takifugu rubripes GN=BSCL2 (1 of 2) PE=4 SV=1
Unigene346_Ex-zai-2	tr|E2BCG9|E2BCG9_HARSA	60.96	607	202	9	1722	7	4397	5001	0.0	730	Uncharacterized protein KIAA1109 OS=Harpegnathos saltator GN=EAI_00640 PE=4 SV=1
Unigene349_Ex-zai-2	tr|Q5CCS6|Q5CCS6_ARTSF	30.52	403	271	14	1536	355	1195	1546	2e-35	155	Af1-cadherin OS=Artemia franciscana GN=Af1cad PE=2 SV=1
Unigene350_Ex-zai-2	tr|Q7XXS4|Q7XXS4_ORYSJ	93.69	111	7	0	2	334	141	251	4e-54	214	Os07g0529600 protein OS=Oryza sativa subsp. japonica GN=Os07g0529600 PE=2 SV=1
Unigene352_Ex-zai-2	tr|E2A8E9|E2A8E9_CAMFO	45.00	200	100	9	23	592	732	928	7e-31	138	Mitogen-activated protein kinase-binding protein 1 OS=Camponotus floridanus GN=EAG_06639 PE=4 SV=1
Unigene357_Ex-zai-2	tr|E2AJ31|E2AJ31_CAMFO	55.93	447	178	10	1296	13	1	436	5e-121	439	Phosphatidylinositol 4-kinase alpha OS=Camponotus floridanus GN=EAG_01973 PE=4 SV=1
Unigene365_Ex-zai-2	tr|B0WKL8|B0WKL8_CULQU	58.19	409	167	3	248	1462	2	410	7e-142	499	Ecotropic viral integration site OS=Culex quinquefasciatus GN=CpipJ_CPIJ007749 PE=4 SV=1
Unigene366_Ex-zai-2	tr|Q179T8|Q179T8_AEDAE	74.95	499	124	4	2058	565	33	497	0.0	761	Mothers against dpp protein OS=Aedes aegypti GN=AAEL005513 PE=4 SV=1
Unigene369_Ex-zai-2	tr|F7HYV4|F7HYV4_CALJA	21.55	181	137	3	533	6	7	185	9e-06	55.8	Uncharacterized protein OS=Callithrix jacchus GN=LOC100386737 PE=4 SV=1
Unigene370_Ex-zai-2	tr|Q3HTK5|Q3HTK5_CHLRE	70.97	62	18	0	30	215	482	543	2e-21	106	Pherophorin-C2 protein (Precursor) OS=Chlamydomonas reinhardtii PE=2 SV=1
Unigene371_Ex-zai-2	tr|E2BB06|E2BB06_HARSA	27.32	183	117	4	557	57	49	224	3e-08	64.3	Protein lethal(2)essential for life OS=Harpegnathos saltator GN=EAI_06773 PE=3 SV=1
Unigene372_Ex-zai-2	tr|B4LGD2|B4LGD2_DROVI	64.95	97	34	0	22	312	8	104	3e-31	139	GJ13787 OS=Drosophila virilis GN=GJ13787 PE=4 SV=1
Unigene375_Ex-zai-2	tr|Q6UV17|Q6UV17_BOMMO	26.77	198	135	4	566	3	227	424	1e-10	71.2	Endonuclease and reverse transcriptase-like protein OS=Bombyx mori PE=2 SV=1
Unigene381_Ex-zai-2	tr|Q4G1G9|Q4G1G9_MOUSE	27.97	286	167	6	30	770	427	710	6e-17	92.8	Abnormal spindle-like microcephaly associated splice variant 1 OS=Mus musculus GN=Aspm PE=2 SV=1
Unigene382_Ex-zai-2	tr|G5C255|G5C255_HETGA	52.54	59	28	1	246	70	156	213	6e-09	64.7	Motile sperm domain-containing protein 1 OS=Heterocephalus glaber GN=GW7_08911 PE=4 SV=1
Unigene384_Ex-zai-2	tr|E1ZUV2|E1ZUV2_CAMFO	51.97	304	137	9	19	903	3940	4213	2e-81	254	Uncharacterized protein KIAA1109 OS=Camponotus floridanus GN=EAG_12221 PE=4 SV=1
Unigene391_Ex-zai-2	tr|B3M1R8|B3M1R8_DROAN	30.64	173	108	6	488	6	155	322	2e-13	80.1	GF18950 OS=Drosophila ananassae GN=GF18950 PE=4 SV=1
Unigene398_Ex-zai-2	tr|F8SKC4|F8SKC4_HEVBR	92.42	66	5	0	200	3	103	168	2e-27	126	Translationally controlled tumor protein OS=Hevea brasiliensis GN=TCTP PE=2 SV=1
Unigene404_Ex-zai-2	tr|B4FXB0|B4FXB0_MAIZE	84.85	66	7	2	17	205	1	65	2e-19	99.8	Chlorophyll a-b binding protein CP24 OS=Zea mays PE=2 SV=1
Unigene407_Ex-zai-2	tr|E7FDM6|E7FDM6_DANRE	29.58	213	146	6	180	806	1502	1706	2e-12	56.6	Uncharacterized protein OS=Danio rerio PE=4 SV=1
Unigene411_Ex-zai-2	tr|G1LKW4|G1LKW4_AILME	38.89	108	66	1	496	173	217	314	7e-11	71.2	Uncharacterized protein (Fragment) OS=Ailuropoda melanoleuca PE=4 SV=1
Unigene413_Ex-zai-2	tr|Q16861|Q16861_HUMAN	72.73	33	9	1	12	110	11	38	1e-13	80.1	Super cysteine rich protein (Fragment) OS=Homo sapiens PE=2 SV=1
Unigene417_Ex-zai-2	tr|E9GFK2|E9GFK2_DAPPU	41.46	41	24	0	126	4	263	303	8e-08	41.2	Putative uncharacterized protein OS=Daphnia pulex GN=DAPPUDRAFT_196036 PE=4 SV=1
Unigene421_Ex-zai-2	tr|F1RRQ7|F1RRQ7_PIG	56.36	55	23	2	2	163	33	84	9e-08	60.8	Uncharacterized protein (Fragment) OS=Sus scrofa PE=4 SV=1
Unigene422_Ex-zai-2	tr|B0U7H0|B0U7H0_METS4	34.30	172	100	8	14	490	55	211	9e-09	64.3	OmpA/MotB domain protein (Precursor) OS=Methylobacterium sp. (strain 4-46) GN=M446_0695 PE=4 SV=1
Unigene423_Ex-zai-2	tr|F5UH22|F5UH22_9CYAN	58.93	56	22	1	5	169	578	633	2e-08	63.2	Filamentous hemagglutinin family outer membrane protein OS=Microcoleus vaginatus FGP-2 GN=MicvaDRAFT_5247 PE=4 SV=1
Unigene437_Ex-zai-2	tr|F4W811|F4W811_ACREC	52.44	82	37	1	345	106	130	211	6e-23	97.8	Leucine-rich repeats and immunoglobulin-like domains protein 1 OS=Acromyrmex echinatior GN=G5I_01588 PE=4 SV=1
Unigene438_Ex-zai-2	tr|Q7PJQ6|Q7PJQ6_ANOGA	69.01	142	44	1	524	99	360	499	6e-61	206	AGAP003921-PA OS=Anopheles gambiae GN=AgaP_AGAP003921 PE=4 SV=5
Unigene441_Ex-zai-2	tr|Q17N51|Q17N51_AEDAE	72.73	55	15	0	372	208	86	140	6e-24	84.0	Poly(A) polymerase OS=Aedes aegypti GN=AAEL000848 PE=3 SV=1
Unigene442_Ex-zai-2	tr|E2ANN5|E2ANN5_CAMFO	32.48	157	103	3	105	566	235	386	6e-17	92.4	Probable ATP-dependent RNA helicase DHX34 (Fragment) OS=Camponotus floridanus GN=EAG_00593 PE=4 SV=1
Unigene446_Ex-zai-2	tr|E2C1B4|E2C1B4_HARSA	47.46	59	31	0	111	287	103	161	4e-17	67.0	Sushi, von Willebrand factor type A, EGF and pentraxin domain-containing protein 1 OS=Harpegnathos saltator GN=EAI_00333 PE=4 SV=1
Unigene448_Ex-zai-2	tr|E2C865|E2C865_HARSA	53.49	43	20	0	133	5	47	89	2e-10	50.8	Diphosphoinositol polyphosphate phosphohydrolase 1 OS=Harpegnathos saltator GN=EAI_02789 PE=3 SV=1
Unigene467_Ex-zai-2	tr|F5A5Q6|F5A5Q6_9EUCA	41.12	107	62	1	318	1	333	439	2e-14	83.2	JHE-like carboxylesterase 1 OS=Pandalopsis japonica GN=CXE1 PE=2 SV=1
Unigene472_Ex-zai-2	tr|G2SK67|G2SK67_RHOMR	36.08	194	124	3	152	733	111	261	3e-32	108	Cyclase family protein OS=Rhodothermus marinus SG0.5JP17-172 GN=Rhom172_0891 PE=4 SV=1
Unigene474_Ex-zai-2	tr|Q16WL3|Q16WL3_AEDAE	43.21	243	136	6	2	724	915	1148	9e-51	206	Serine protease OS=Aedes aegypti GN=AAEL009192 PE=4 SV=1
Unigene477_Ex-zai-2	tr|B0CS89|B0CS89_LACBS	39.29	84	51	1	125	376	238	318	6e-06	55.1	Predicted protein OS=Laccaria bicolor (strain S238N-H82 / ATCC MYA-4686) GN=LACBIDRAFT_322137 PE=4 SV=1
Unigene478_Ex-zai-2	tr|F1M4K2|F1M4K2_RAT	54.95	91	41	1	207	479	97	183	1e-22	110	Uncharacterized protein (Fragment) OS=Rattus norvegicus GN=Cisd3 PE=4 SV=1
Unigene486_Ex-zai-2	tr|B3ME42|B3ME42_DROAN	36.73	147	93	2	335	775	37	181	2e-21	107	GF12491 OS=Drosophila ananassae GN=GF12491 PE=4 SV=1
Unigene487_Ex-zai-2	tr|O77089|O77089_PANAR	88.92	316	34	2	185	1129	1	314	6e-159	565	Inositol 1,4,5-trisphosphate receptor OS=Panulirus argus GN=IP3R PE=2 SV=1
Unigene491_Ex-zai-2	tr|G3TYW1|G3TYW1_LOXAF	65.98	291	99	0	1015	143	3253	3543	0.0	380	Uncharacterized protein OS=Loxodonta africana GN=DYNC2H1 PE=4 SV=1
Unigene497_Ex-zai-2	tr|B7PLS3|B7PLS3_IXOSC	54.84	62	28	1	2	187	330	390	7e-11	71.2	Innexin, putative (Fragment) OS=Ixodes scapularis GN=IscW_ISCW006250 PE=4 SV=1
Unigene499_Ex-zai-2	tr|B3LXC6|B3LXC6_DROAN	31.92	260	151	7	713	12	1	249	6e-32	142	GF16861 OS=Drosophila ananassae GN=GF16861 PE=4 SV=1
Unigene507_Ex-zai-2	tr|C3XX71|C3XX71_BRAFL	47.73	88	45	1	189	449	1	88	2e-16	89.7	Malate synthase (Fragment) OS=Branchiostoma floridae GN=BRAFLDRAFT_145322 PE=3 SV=1
Unigene508_Ex-zai-2	tr|H0WWP5|H0WWP5_OTOGA	39.76	83	42	2	354	130	279	360	1e-06	57.4	Uncharacterized protein OS=Otolemur garnettii GN=WASL PE=4 SV=1
Unigene509_Ex-zai-2	tr|F4WRK0|F4WRK0_ACREC	24.48	241	176	7	109	813	3808	4019	2e-11	74.7	Apolipophorin OS=Acromyrmex echinatior GN=G5I_08452 PE=4 SV=1
Unigene511_Ex-zai-2	tr|B6KLS9|B6KLS9_TOXGO	33.86	189	120	4	893	342	176	340	2e-11	75.5	Voltage gated chloride channel domain-containing protein OS=Toxoplasma gondii GN=TGME49_065500 PE=4 SV=1
Unigene513_Ex-zai-2	tr|E2BY36|E2BY36_HARSA	38.46	78	48	1	36	269	15	84	3e-07	58.9	Angiotensin-converting enzyme OS=Harpegnathos saltator GN=EAI_09480 PE=4 SV=1
Unigene515_Ex-zai-2	tr|Q8WSH0|Q8WSH0_STRPU	33.33	135	83	5	475	858	62	189	2e-07	61.6	Cell division control protein 6 OS=Strongylocentrotus purpuratus PE=2 SV=1
Unigene517_Ex-zai-2	tr|E2ALT1|E2ALT1_CAMFO	55.56	189	82	1	710	150	432	620	7e-61	208	Aminopeptidase N OS=Camponotus floridanus GN=EAG_10595 PE=4 SV=1
Unigene519_Ex-zai-2	tr|H0YRP1|H0YRP1_TAEGU	34.26	108	70	3	254	574	13	118	7e-10	69.7	Uncharacterized protein OS=Taeniopygia guttata GN=GIN1 PE=4 SV=1
Unigene523_Ex-zai-2	tr|Q9EYM5|Q9EYM5_THETH	33.59	131	75	5	438	82	37	161	3e-06	55.8	Competence factor ComEA OS=Thermus thermophilus GN=comEA PE=4 SV=1
Unigene538_Ex-zai-2	tr|H0ZNY6|H0ZNY6_TAEGU	36.36	99	63	0	5	301	98	196	2e-12	76.3	Uncharacterized protein (Fragment) OS=Taeniopygia guttata PE=4 SV=1
Unigene540_Ex-zai-2	tr|G0ZJ52|G0ZJ52_CHEQU	76.14	88	21	1	430	167	36	122	8e-31	137	Thioredoxin domain-containing protein 14-like protein (Fragment) OS=Cherax quadricarinatus PE=2 SV=1
Unigene542_Ex-zai-2	tr|Q6FTP1|Q6FTP1_CANGA	28.02	182	127	3	490	1023	109	284	3e-08	65.1	Similar to uniprot|P37370 Saccharomyces cerevisiae YLR337c VRP1 OS=Candida glabrata (strain ATCC 2001 / CBS 138 / JCM 3761 / NBRC 0622 / NRRL Y-65) GN=CAGL0G00968g PE=4 SV=1
Unigene543_Ex-zai-2	tr|A9UPZ0|A9UPZ0_MONBE	44.59	74	41	1	15	236	5	75	3e-10	68.9	Annexin OS=Monosiga brevicollis GN=13571 PE=3 SV=1
Unigene551_Ex-zai-2	tr|B4MT24|B4MT24_DROWI	33.33	102	68	0	306	1	348	449	2e-07	60.1	GK19787 OS=Drosophila willistoni GN=GK19787 PE=4 SV=1
Unigene552_Ex-zai-2	tr|Q9YGH8|Q9YGH8_PSEMX	46.30	54	28	2	93	251	110	159	3e-06	55.8	Tyrosine-protein kinase receptor (Fragment) OS=Psetta maxima PE=2 SV=1
Unigene558_Ex-zai-2	tr|F8K1B3|F8K1B3_STREN	32.97	276	172	15	83	871	132	365	6e-08	63.5	Uncharacterized ABC transporter ATP-binding protein TM_0352 (Modular protein) OS=Streptomyces cattleya (strain ATCC 35852 / DSM 46488 / JCM 4925 / NBRC 14057 / NRRL 8057) GN=SCAT_3830 PE=4 SV=1
Unigene560_Ex-zai-2	tr|G3PHJ7|G3PHJ7_GASAC	72.22	54	15	0	1	162	204	257	2e-19	99.8	Uncharacterized protein (Fragment) OS=Gasterosteus aculeatus GN=MIOX PE=4 SV=1
Unigene561_Ex-zai-2	tr|E3LH02|E3LH02_CAERE	26.39	269	178	7	1273	527	797	1059	8e-11	73.9	CRE-LOV-1 protein OS=Caenorhabditis remanei GN=Cre-lov-1 PE=4 SV=1
Unigene563_Ex-zai-2	tr|F4W6N3|F4W6N3_ACREC	59.30	86	35	0	75	332	58	143	2e-24	115	Protein TAPT1-like protein OS=Acromyrmex echinatior GN=G5I_00865 PE=4 SV=1
Unigene571_Ex-zai-2	tr|E9FWK2|E9FWK2_DAPPU	76.62	77	14	1	1	219	305	381	1e-24	117	Ubiquitin carboxyl-terminal hydrolase OS=Daphnia pulex GN=DAPPUDRAFT_305599 PE=3 SV=1
Unigene577_Ex-zai-2	tr|G1LHC8|G1LHC8_AILME	28.57	175	118	5	677	174	170	320	1e-10	72.0	Uncharacterized protein (Fragment) OS=Ailuropoda melanoleuca PE=4 SV=1
Unigene582_Ex-zai-2	tr|E2BRF0|E2BRF0_HARSA	58.82	34	14	0	208	107	596	629	4e-06	50.1	Protein tamozhennic OS=Harpegnathos saltator GN=EAI_13471 PE=4 SV=1
Unigene590_Ex-zai-2	tr|B0WQT0|B0WQT0_CULQU	60.00	90	23	1	238	8	133	222	8e-22	107	Calcitonin receptor OS=Culex quinquefasciatus GN=CpipJ_CPIJ009749 PE=3 SV=1
Unigene597_Ex-zai-2	tr|D8QPN4|D8QPN4_SELML	50.00	30	15	0	144	55	560	589	9e-06	35.8	Putative uncharacterized protein OS=Selaginella moellendorffii GN=SELMODRAFT_74599 PE=4 SV=1
Unigene602_Ex-zai-2	tr|A0SIF2|A0SIF2_ANOGA	67.35	49	16	0	248	102	276	324	2e-20	79.0	Short neuropeptide F receptor OS=Anopheles gambiae PE=2 SV=1
Unigene612_Ex-zai-2	tr|F6VLD5|F6VLD5_XENTR	46.73	107	52	1	4	309	1	107	7e-18	96.7	Blocked early in transport 1 homolog-like OS=Xenopus tropicalis GN=bet1l PE=4 SV=1
Unigene613_Ex-zai-2	tr|B6TWZ4|B6TWZ4_MAIZE	97.44	39	1	0	217	101	167	205	4e-25	80.5	SNAP25 homologous protein SNAP30 OS=Zea mays PE=2 SV=1
Unigene614_Ex-zai-2	tr|G8RP30|G8RP30_MYCRN	45.76	59	23	1	215	66	8	66	7e-06	54.7	Putative uncharacterized protein OS=Mycobacterium rhodesiae (strain NBB3) GN=MycrhN_4581 PE=4 SV=1
Unigene616_Ex-zai-2	tr|C4WXR7|C4WXR7_ACYPI	38.16	76	47	0	242	15	12	87	5e-06	55.1	ACYPI006004 protein OS=Acyrthosiphon pisum GN=ACYPI006004 PE=4 SV=1
Unigene625_Ex-zai-2	tr|D2A103|D2A103_TRICA	44.62	65	36	0	198	4	382	446	3e-07	59.3	Cytochrome P450 301B1 OS=Tribolium castaneum GN=CYP301B1 PE=3 SV=1
Unigene626_Ex-zai-2	tr|Q9Y0D4|Q9Y0D4_PENMO	60.49	162	60	5	593	120	288	443	4e-50	202	Chitinase 1 OS=Penaeus monodon GN=Chi-1 PE=2 SV=1
Unigene633_Ex-zai-2	tr|H1A5G4|H1A5G4_TAEGU	35.37	82	33	5	189	4	62	141	3e-07	58.9	Uncharacterized protein (Fragment) OS=Taeniopygia guttata PE=4 SV=1
Unigene637_Ex-zai-2	tr|B4KPC0|B4KPC0_DROMO	59.35	123	44	1	351	1	323	445	9e-35	150	GI20327 OS=Drosophila mojavensis GN=GI20327 PE=4 SV=1
Unigene643_Ex-zai-2	tr|E2C5H4|E2C5H4_HARSA	53.59	181	83	3	542	3	93	267	3e-46	188	U4/U6 small nuclear ribonucleoprotein Prp4 OS=Harpegnathos saltator GN=EAI_16430 PE=4 SV=1
Unigene644_Ex-zai-2	tr|Q7QK02|Q7QK02_ANOGA	67.05	88	29	1	338	75	170	255	1e-29	133	AGAP003887-PA OS=Anopheles gambiae GN=AgaP_AGAP003887 PE=4 SV=5
Unigene645_Ex-zai-2	tr|Q504F8|Q504F8_DANRE	48.70	193	98	3	204	779	2	191	4e-40	170	Novel protein similar to H.sapien PGPEP1, pyroglutamyl-peptidase I (PGPEP1, zgc:109902) OS=Danio rerio GN=pgpep1 PE=2 SV=1
Unigene654_Ex-zai-2	tr|E2C4Q3|E2C4Q3_HARSA	56.44	101	42	1	388	92	443	543	8e-23	110	U3 small nucleolar ribonucleoprotein protein MPP10 OS=Harpegnathos saltator GN=EAI_02956 PE=4 SV=1
Unigene655_Ex-zai-2	tr|D3TL48|D3TL48_GLOMM	35.59	118	74	3	348	1	366	474	5e-11	71.6	Mitochondrial glutamyl-tRNA synthetase (Fragment) OS=Glossina morsitans morsitans PE=2 SV=1
Unigene657_Ex-zai-2	tr|Q29LR5|Q29LR5_DROPS	75.00	72	13	1	201	1	334	405	2e-20	103	GA18550 OS=Drosophila pseudoobscura pseudoobscura GN=GA18550 PE=4 SV=2
Unigene660_Ex-zai-2	tr|G3NY20|G3NY20_GASAC	59.15	164	67	1	136	627	247	408	6e-57	197	Uncharacterized protein (Fragment) OS=Gasterosteus aculeatus GN=PDE2A PE=4 SV=1
Unigene672_Ex-zai-2	tr|E2ART1|E2ART1_CAMFO	67.92	53	17	0	388	546	25	77	5e-13	78.6	Mitochondrial ornithine transporter 1 OS=Camponotus floridanus GN=EAG_10279 PE=3 SV=1
Unigene676_Ex-zai-2	tr|E2BR36|E2BR36_HARSA	65.52	87	30	0	263	3	80	166	4e-30	135	Lysosomal thioesterase PPT2-like protein OS=Harpegnathos saltator GN=EAI_12332 PE=4 SV=1
Unigene685_Ex-zai-2	tr|B5THM9|B5THM9_SACKO	67.21	247	81	1	892	152	76	320	5e-94	349	Aurora A kinase protein OS=Saccoglossus kowalevskii PE=2 SV=1
Unigene686_Ex-zai-2	tr|F0ZZI6|F0ZZI6_DICPU	66.67	21	7	0	96	34	923	943	4e-06	38.5	Putative uncharacterized protein OS=Dictyostelium purpureum GN=DICPUDRAFT_83430 PE=4 SV=1
Unigene687_Ex-zai-2	tr|Q9U613|Q9U613_ARTSF	49.46	186	75	5	131	631	2	175	6e-34	148	Serum Response Factor OS=Artemia franciscana GN=srf PE=2 SV=1
Unigene691_Ex-zai-2	tr|F7G3J1|F7G3J1_CALJA	41.10	73	43	1	229	11	71	141	1e-06	57.0	Uncharacterized protein (Fragment) OS=Callithrix jacchus PE=4 SV=1
Unigene695_Ex-zai-2	tr|G3NUV7|G3NUV7_GASAC	46.27	67	35	3	217	20	1168	1230	1e-06	57.4	Uncharacterized protein (Fragment) OS=Gasterosteus aculeatus PE=4 SV=1
Unigene698_Ex-zai-2	tr|E2A6Z1|E2A6Z1_CAMFO	38.37	86	53	1	436	179	92	175	2e-12	63.9	Carbohydrate sulfotransferase 14 OS=Camponotus floridanus GN=EAG_07218 PE=4 SV=1
Unigene703_Ex-zai-2	tr|G6H1U5|G6H1U5_9ACTO	55.77	52	23	0	158	3	1174	1225	5e-11	71.6	6-deoxyerythronolide-B synthase., Acrosin OS=Frankia sp. CN3 GN=FrCN3DRAFT_0273 PE=4 SV=1
Unigene710_Ex-zai-2	tr|C9ZXZ0|C9ZXZ0_TRYB9	44.07	59	33	2	205	29	78	128	8e-07	57.8	T. brucei spp.-specific protein OS=Trypanosoma brucei gambiense (strain MHOM/CI/86/DAL972) GN=TbgDal_IX3600 PE=4 SV=1
Unigene712_Ex-zai-2	tr|Q503Q2|Q503Q2_DANRE	78.43	51	11	0	254	102	3	53	5e-27	90.9	Mitogen-activated protein kinase 15 OS=Danio rerio GN=mapk15 PE=2 SV=1
Unigene713_Ex-zai-2	tr|C4WVE2|C4WVE2_ACYPI	58.62	145	60	1	129	563	17	160	3e-44	182	ACYPI004550 protein OS=Acyrthosiphon pisum GN=ACYPI004550 PE=2 SV=1
Unigene714_Ex-zai-2	tr|Q8MTN8|Q8MTN8_TRISP	30.77	156	104	5	459	4	170	318	1e-10	70.5	Glutamic acid-rich protein cNBL1500 OS=Trichinella spiralis PE=2 SV=1
Unigene723_Ex-zai-2	tr|F1KQM6|F1KQM6_ASCSU	52.21	113	54	0	432	94	1480	1592	4e-42	155	Multiple epidermal growth factor-like domains protein 6 OS=Ascaris suum PE=2 SV=1
Unigene735_Ex-zai-2	tr|F2UGA3|F2UGA3_SALS5	22.56	359	259	6	1020	1	260	598	1e-08	66.2	NOTCH2 protein OS=Salpingoeca sp. (strain ATCC 50818) GN=PTSG_07770 PE=4 SV=1
Unigene750_Ex-zai-2	tr|G7Y6A5|G7Y6A5_CLOSI	55.56	54	24	0	220	59	442	495	3e-09	65.9	Probable G-protein coupled receptor 158 OS=Clonorchis sinensis GN=CLF_101674 PE=4 SV=1
Unigene761_Ex-zai-2	tr|G3T111|G3T111_LOXAF	27.43	339	213	13	1090	173	70	398	6e-13	80.5	Uncharacterized protein OS=Loxodonta africana GN=FGFR1OP PE=4 SV=1
Unigene764_Ex-zai-2	tr|F1M8A6|F1M8A6_RAT	63.27	49	18	0	3	149	32	80	3e-13	79.0	Uncharacterized protein (Fragment) OS=Rattus norvegicus PE=4 SV=1
Unigene766_Ex-zai-2	tr|E2AR77|E2AR77_CAMFO	48.69	191	98	2	352	924	128	308	5e-79	206	F-box only protein 42 OS=Camponotus floridanus GN=EAG_07105 PE=4 SV=1
Unigene768_Ex-zai-2	tr|F4WR66|F4WR66_ACREC	62.63	479	167	10	644	2044	16	485	5e-171	607	Activin receptor type-2B (Fragment) OS=Acromyrmex echinatior GN=G5I_08321 PE=4 SV=1
Unigene770_Ex-zai-2	tr|Q1HPK0|Q1HPK0_BOMMO	66.67	33	11	0	99	1	81	113	5e-09	51.6	Vesicle amine transport protein OS=Bombyx mori PE=2 SV=1
Unigene776_Ex-zai-2	tr|B9UCN2|B9UCN2_LITST	81.25	48	9	0	146	3	354	401	1e-12	72.4	NADH-ubiquinone oxidoreductase chain 4 OS=Litopenaeus stylirostris GN=ND4 PE=3 SV=1
Unigene779_Ex-zai-2	tr|D6WUX3|D6WUX3_TRICA	65.00	40	14	0	107	226	29	68	2e-08	63.2	Putative uncharacterized protein OS=Tribolium castaneum GN=TcasGA2_TC005995 PE=4 SV=1
Unigene787_Ex-zai-2	tr|D6EHH4|D6EHH4_STRLI	32.28	158	93	6	135	566	709	857	7e-07	58.5	Bi-functional protein secreted alpha-amylase/dextrinase OS=Streptomyces lividans TK24 GN=SSPG_05316 PE=4 SV=1
Unigene795_Ex-zai-2	tr|F8S866|F8S866_PENMO	100.00	209	0	0	727	101	1	209	4e-130	421	TATA box binding protein OS=Penaeus monodon PE=2 SV=1
Unigene796_Ex-zai-2	tr|F7BHE7|F7BHE7_CIOIN	34.29	175	104	5	227	718	363	535	2e-15	87.8	Uncharacterized protein OS=Ciona intestinalis GN=LOC100185779 PE=4 SV=1
Unigene798_Ex-zai-2	tr|F7FIL8|F7FIL8_ORNAN	39.47	114	67	2	1	336	16	126	2e-09	66.6	Uncharacterized protein (Fragment) OS=Ornithorhynchus anatinus PE=4 SV=1
Unigene801_Ex-zai-2	tr|G6DR24|G6DR24_DANPL	47.83	69	36	1	243	449	79	146	6e-10	61.2	Sodium/solute symporter OS=Danaus plexippus GN=KGM_11723 PE=3 SV=1
Unigene805_Ex-zai-2	tr|Q4RY53|Q4RY53_TETNG	52.46	61	27	2	181	5	537	597	5e-08	61.6	Chromosome 3 SCAF14978, whole genome shotgun sequence. (Fragment) OS=Tetraodon nigroviridis GN=GSTENG00027143001 PE=4 SV=1
Unigene808_Ex-zai-2	tr|F4WI56|F4WI56_ACREC	69.23	39	12	0	229	113	170	208	9e-17	63.2	Integrator complex subunit 9 OS=Acromyrmex echinatior GN=G5I_05378 PE=4 SV=1
Unigene812_Ex-zai-2	tr|H2RPS4|H2RPS4_TAKRU	54.55	44	20	0	136	5	191	234	7e-06	54.7	Uncharacterized protein OS=Takifugu rubripes GN=PHLDA1 PE=4 SV=1
Unigene821_Ex-zai-2	tr|Q4TES1|Q4TES1_TETNG	43.08	65	37	0	1	195	55	119	1e-13	80.5	Chromosome undetermined SCAF5157, whole genome shotgun sequence. (Fragment) OS=Tetraodon nigroviridis GN=GSTENG00002105001 PE=4 SV=1
Unigene828_Ex-zai-2	tr|Q960W9|Q960W9_DROME	44.77	172	87	3	1	492	229	400	5e-33	144	LD31582p OS=Drosophila melanogaster GN=sowah PE=2 SV=1
Unigene832_Ex-zai-2	tr|F7CQN1|F7CQN1_XENTR	69.57	391	119	1	26	1198	939	1328	1e-159	568	Xanthine dehydrogenase OS=Xenopus tropicalis GN=xdh PE=4 SV=1
Unigene842_Ex-zai-2	tr|A7KH48|A7KH48_SORBI	86.52	89	8	2	255	1	284	372	1e-41	173	Proline-rich protein OS=Sorghum bicolor GN=PRP1 PE=2 SV=1
Unigene844_Ex-zai-2	tr|Q17HL3|Q17HL3_AEDAE	53.85	182	79	3	50	580	714	894	1e-51	207	Discoidin domain receptor OS=Aedes aegypti GN=AAEL002640 PE=4 SV=1
Unigene847_Ex-zai-2	tr|H0ZR39|H0ZR39_TAEGU	37.04	108	65	2	318	4	1	107	8e-15	84.3	Uncharacterized protein (Fragment) OS=Taeniopygia guttata PE=4 SV=1
Unigene849_Ex-zai-2	tr|E2A495|E2A495_CAMFO	61.76	102	39	1	406	101	463	563	1e-31	124	Vacuolar protein sorting-associated protein 16-like protein OS=Camponotus floridanus GN=EAG_15800 PE=4 SV=1
Unigene860_Ex-zai-2	tr|H2L6T2|H2L6T2_ORYLA	52.05	73	35	1	227	9	251	322	2e-14	83.2	Uncharacterized protein (Fragment) OS=Oryzias latipes GN=XPNPEP2 PE=4 SV=1
Unigene863_Ex-zai-2	tr|C1K6Q2|C1K6Q2_PERFV	33.52	176	104	1	806	318	24	199	2e-26	125	Kunitz-like protease inhibitor OS=Perca flavescens PE=2 SV=1
Unigene864_Ex-zai-2	tr|A2PZX5|A2PZX5_9VIRU	60.00	55	22	0	2	166	141	195	1e-13	80.5	GfV-C9-ORF1 OS=Glypta fumiferanae ichnovirus PE=4 SV=1
Unigene867_Ex-zai-2	tr|B6SQV5|B6SQV5_MAIZE	80.00	50	10	1	99	248	12	60	2e-14	79.3	Photosystem II 10 kDa polypeptide OS=Zea mays PE=2 SV=1
Unigene870_Ex-zai-2	tr|Q4T7N4|Q4T7N4_TETNG	38.10	315	182	8	1017	112	76	370	3e-55	199	Chromosome undetermined SCAF8070, whole genome shotgun sequence OS=Tetraodon nigroviridis GN=GSTENG00005647001 PE=4 SV=1
Unigene879_Ex-zai-2	tr|B4FV94|B4FV94_MAIZE	97.32	112	3	0	116	451	136	247	1e-74	234	Chlorophyll a-b binding protein 4 OS=Zea mays PE=2 SV=1
Unigene907_Ex-zai-2	tr|B0WE08|B0WE08_CULQU	79.17	96	20	0	473	186	255	350	2e-63	154	BTB/POZ domain-containing protein KCTD9 OS=Culex quinquefasciatus GN=CpipJ_CPIJ005162 PE=4 SV=1
Unigene910_Ex-zai-2	tr|A0NBF1|A0NBF1_ANOGA	32.83	198	123	10	32	595	1056	1239	1e-15	89.0	AGAP007368-PA OS=Anopheles gambiae GN=AGAP007368 PE=4 SV=2
Unigene911_Ex-zai-2	tr|F1L4U4|F1L4U4_ASCSU	56.58	76	26	1	1	207	34	109	1e-14	84.0	Adrenodoxin-like protein OS=Ascaris suum PE=2 SV=1
Unigene921_Ex-zai-2	tr|F4W5U5|F4W5U5_ACREC	91.23	57	5	0	173	3	163	219	9e-26	120	Fez family zinc finger protein 1 OS=Acromyrmex echinatior GN=G5I_00794 PE=4 SV=1
Unigene922_Ex-zai-2	tr|E2AZW2|E2AZW2_CAMFO	78.57	42	9	0	391	266	305	346	6e-14	81.3	Protein FAM50-like protein OS=Camponotus floridanus GN=EAG_14341 PE=4 SV=1
Unigene924_Ex-zai-2	tr|G1T7D0|G1T7D0_RABIT	30.81	383	250	14	1223	120	454	804	1e-13	83.6	Uncharacterized protein (Fragment) OS=Oryctolagus cuniculus GN=SRRM2 PE=4 SV=1
Unigene927_Ex-zai-2	tr|E2BZW3|E2BZW3_HARSA	87.34	79	10	1	237	1	10	85	1e-33	146	Leucine-zipper-like transcriptional regulator 1 OS=Harpegnathos saltator GN=EAI_08205 PE=4 SV=1
Unigene931_Ex-zai-2	tr|G6D2A5|G6D2A5_DANPL	61.59	138	51	2	74	481	9	146	6e-44	181	Extra sex combs OS=Danaus plexippus GN=KGM_04505 PE=4 SV=1
Unigene932_Ex-zai-2	tr|F4WHH5|F4WHH5_ACREC	56.72	67	26	2	229	38	140	204	8e-14	80.9	GTP-binding protein Rit2 OS=Acromyrmex echinatior GN=G5I_05137 PE=4 SV=1
Unigene942_Ex-zai-2	tr|Q0IFM1|Q0IFM1_AEDAE	39.66	58	35	0	310	137	169	226	8e-14	51.2	2-phosphodiesterase (Fragment) OS=Aedes aegypti GN=AAEL004708 PE=4 SV=1
Unigene947_Ex-zai-2	tr|F7B6H4|F7B6H4_ORNAN	31.33	233	140	7	355	993	407	626	5e-06	57.4	Uncharacterized protein (Fragment) OS=Ornithorhynchus anatinus GN=SRRM2 PE=4 SV=1
Unigene955_Ex-zai-2	tr|B4P2W2|B4P2W2_DROYA	59.65	57	23	0	198	28	267	323	1e-09	67.4	GE16990 OS=Drosophila yakuba GN=GE16990 PE=4 SV=1
Unigene958_Ex-zai-2	tr|B3MDM0|B3MDM0_DROAN	33.43	362	241	3	462	1547	143	436	7e-55	220	GF11387 OS=Drosophila ananassae GN=GF11387 PE=4 SV=1
Unigene961_Ex-zai-2	tr|F7ETU7|F7ETU7_XENTR	51.69	89	38	1	1	252	309	397	3e-17	92.4	Glucosidase, beta (bile acid) 2 (Fragment) OS=Xenopus tropicalis GN=gba2 PE=4 SV=1
Unigene962_Ex-zai-2	tr|H0UUX4|H0UUX4_CAVPO	62.50	32	12	0	1	96	594	625	6e-10	51.2	Uncharacterized protein OS=Cavia porcellus GN=VARS PE=3 SV=1
Unigene963_Ex-zai-2	tr|G3W0U8|G3W0U8_SARHA	45.59	68	37	2	8	211	25	80	5e-11	71.6	Uncharacterized protein (Fragment) OS=Sarcophilus harrisii PE=4 SV=1
Unigene969_Ex-zai-2	tr|Q7PPH7|Q7PPH7_ANOGA	62.16	37	14	0	2	112	363	399	3e-06	55.8	AGAP005005-PA OS=Anopheles gambiae GN=AGAP005005 PE=4 SV=3
Unigene973_Ex-zai-2	tr|B4KQQ1|B4KQQ1_DROMO	60.00	60	24	0	203	24	108	167	3e-21	105	GI19695 OS=Drosophila mojavensis GN=GI19695 PE=4 SV=1
Unigene981_Ex-zai-2	tr|D6WCH0|D6WCH0_TRICA	35.14	313	197	7	137	1057	933	1238	1e-55	206	Toll-6 OS=Tribolium castaneum GN=Toll-6 PE=4 SV=1
Unigene991_Ex-zai-2	tr|G5CJW3|G5CJW3_LITVA	68.91	238	64	3	792	109	1	236	1e-94	350	Spz1 OS=Litopenaeus vannamei PE=2 SV=1
Unigene1003_Ex-zai-2	tr|Q7PY77|Q7PY77_ANOGA	73.97	146	36	1	782	351	428	573	7e-55	218	AGAP001783-PA OS=Anopheles gambiae GN=AgaP_AGAP001783 PE=3 SV=5
Unigene1011_Ex-zai-2	tr|F1QQV5|F1QQV5_DANRE	39.82	113	37	2	4	249	18	130	2e-20	102	Uncharacterized protein (Fragment) OS=Danio rerio PE=4 SV=1
Unigene1017_Ex-zai-2	tr|B4LFJ0|B4LFJ0_DROVI	50.34	145	72	1	483	49	792	934	4e-30	135	GJ13717 OS=Drosophila virilis GN=GJ13717 PE=4 SV=1
Unigene1025_Ex-zai-2	tr|Q7PV72|Q7PV72_ANOGA	59.43	106	43	0	18	335	335	440	2e-31	139	AGAP012399-PA (Fragment) OS=Anopheles gambiae GN=AGAP012399 PE=4 SV=3
Unigene1046_Ex-zai-2	tr|B7PH01|B7PH01_IXOSC	81.82	33	6	0	100	2	36	68	8e-13	60.5	Ankyrin repeat containing protein OS=Ixodes scapularis GN=IscW_ISCW004525 PE=4 SV=1
Unigene1048_Ex-zai-2	tr|H2QHN3|H2QHN3_PANTR	71.19	59	17	0	39	215	1	59	7e-18	94.4	Uncharacterized protein OS=Pan troglodytes GN=ENSG00000138002 PE=4 SV=1
Unigene1049_Ex-zai-2	tr|Q16XC0|Q16XC0_AEDAE	44.55	110	61	0	132	461	890	999	9e-32	118	Furrowed OS=Aedes aegypti GN=AAEL008929 PE=4 SV=1
Unigene1053_Ex-zai-2	tr|E2BI82|E2BI82_HARSA	52.50	80	38	0	372	133	393	472	5e-26	100	Bifunctional coenzyme A synthase OS=Harpegnathos saltator GN=EAI_12765 PE=3 SV=1
Unigene1055_Ex-zai-2	tr|H2P0Q7|H2P0Q7_PONAB	45.10	102	56	3	119	424	233	330	7e-20	99.4	Uncharacterized protein OS=Pongo abelii GN=ZNF253 PE=4 SV=1
Unigene1061_Ex-zai-2	tr|Q9NFX5|Q9NFX5_CERCA	53.19	47	22	0	1	141	160	206	4e-09	65.5	Chorion protein s19 (Precursor) OS=Ceratitis capitata GN=s19 PE=4 SV=1
Unigene1064_Ex-zai-2	tr|B4KLQ3|B4KLQ3_DROMO	60.00	175	70	0	526	2	203	377	3e-58	228	GI20090 OS=Drosophila mojavensis GN=GI20090 PE=4 SV=1
Unigene1066_Ex-zai-2	tr|F1M639|F1M639_RAT	72.92	48	13	0	106	249	48	95	6e-09	59.7	Uncharacterized protein (Fragment) OS=Rattus norvegicus PE=4 SV=1
Unigene1070_Ex-zai-2	tr|Q2PQN8|Q2PQN8_GLOMM	66.89	151	49	2	452	3	25	163	4e-49	198	Cyclin-dependent kinase 9 protein (Fragment) OS=Glossina morsitans morsitans GN=Cdk9 PE=2 SV=1
Unigene1075_Ex-zai-2	tr|F1LTV5|F1LTV5_RAT	51.79	56	25	1	163	2	845	900	1e-06	57.0	Uncharacterized protein (Fragment) OS=Rattus norvegicus PE=4 SV=1
Unigene1085_Ex-zai-2	tr|E2AEL5|E2AEL5_CAMFO	34.47	847	525	24	2452	2	1221	2033	6e-130	470	Laminin subunit alpha-1 OS=Camponotus floridanus GN=EAG_10724 PE=4 SV=1
Unigene1087_Ex-zai-2	tr|D8THS6|D8THS6_VOLCA	46.38	69	37	1	29	235	191	258	2e-09	66.6	Pathogenesis-related protein 1-like protein OS=Volvox carteri GN=VOLCADRAFT_127359 PE=4 SV=1
Unigene1091_Ex-zai-2	tr|Q7QC17|Q7QC17_ANOGA	84.85	33	5	0	101	3	70	102	6e-19	62.4	AGAP002403-PA OS=Anopheles gambiae GN=AgaP_AGAP002403 PE=4 SV=3
Unigene1094_Ex-zai-2	tr|Q7Q2Y4|Q7Q2Y4_ANOGA	54.55	66	30	1	2	199	1172	1234	2e-10	69.7	AGAP011395-PA (Fragment) OS=Anopheles gambiae GN=AGAP011395 PE=4 SV=4
Unigene1095_Ex-zai-2	tr|G4TIQ8|G4TIQ8_PIRID	46.43	56	23	1	19	165	301	356	2e-07	42.4	Related to Neural Wiskott-Aldrich syndrome protein OS=Piriformospora indica (strain DSM 11827) GN=PIIN_05140 PE=4 SV=1
Unigene1096_Ex-zai-2	tr|E1ZYM9|E1ZYM9_CAMFO	59.86	147	58	1	48	485	376	522	6e-50	193	Zinc finger with UFM1-specific peptidase domain protein OS=Camponotus floridanus GN=EAG_15128 PE=4 SV=1
Unigene1102_Ex-zai-2	tr|F2UGQ1|F2UGQ1_SALS5	31.58	190	126	9	563	6	438	613	6e-07	59.3	Putative uncharacterized protein OS=Salpingoeca sp. (strain ATCC 50818) GN=PTSG_07919 PE=4 SV=1
Unigene1104_Ex-zai-2	tr|F1SHV0|F1SHV0_PIG	36.59	123	70	4	51	395	47	157	1e-06	57.4	Uncharacterized protein (Fragment) OS=Sus scrofa PE=4 SV=1
Unigene1113_Ex-zai-2	tr|Q6TH50|Q6TH50_DANRE	75.32	154	38	0	564	103	10	163	2e-72	241	Adenylosuccinate lyase OS=Danio rerio GN=adsl PE=2 SV=1
Unigene1115_Ex-zai-2	tr|Q9VYN8|Q9VYN8_DROME	38.61	101	57	1	419	132	2866	2966	3e-16	89.0	Tenascin accessory, isoform D OS=Drosophila melanogaster GN=Ten-a PE=2 SV=2
Unigene1117_Ex-zai-2	tr|O77202|O77202_ACACA	39.47	114	63	7	340	17	1013	1115	4e-06	55.5	Myosin-IA OS=Acanthamoeba castellanii GN=MIA PE=4 SV=1
Unigene1123_Ex-zai-2	tr|E9H0F2|E9H0F2_DAPPU	61.76	68	24	1	3	200	378	445	2e-14	82.8	Putative uncharacterized protein OS=Daphnia pulex GN=DAPPUDRAFT_306990 PE=4 SV=1
Unigene1137_Ex-zai-2	tr|Q7PZE5|Q7PZE5_ANOGA	35.87	92	52	3	11	265	328	419	1e-07	60.5	AGAP011870-PA (Fragment) OS=Anopheles gambiae GN=AGAP011870 PE=4 SV=4
Unigene1139_Ex-zai-2	tr|B6KLS9|B6KLS9_TOXGO	36.54	104	66	2	182	493	230	326	5e-06	48.9	Voltage gated chloride channel domain-containing protein OS=Toxoplasma gondii GN=TGME49_065500 PE=4 SV=1
Unigene1140_Ex-zai-2	tr|G0PAD4|G0PAD4_CAEBE	50.00	44	22	0	164	33	219	262	3e-06	55.8	CBN-LGC-45 protein OS=Caenorhabditis brenneri GN=Cbn-lgc-45 PE=3 SV=1
Unigene1145_Ex-zai-2	tr|C9ZXZ0|C9ZXZ0_TRYB9	34.86	109	70	3	1	324	52	139	2e-09	66.2	T. brucei spp.-specific protein OS=Trypanosoma brucei gambiense (strain MHOM/CI/86/DAL972) GN=TbgDal_IX3600 PE=4 SV=1
Unigene1146_Ex-zai-2	tr|Q16QV3|Q16QV3_AEDAE	44.33	194	104	1	671	102	218	411	9e-47	173	Cadherin (Fragment) OS=Aedes aegypti GN=AAEL011166 PE=4 SV=1
Unigene1149_Ex-zai-2	tr|Q75WB8|Q75WB8_PAROL	49.02	51	26	0	282	130	44	94	1e-11	54.7	Chitinase2 OS=Paralichthys olivaceus GN=fChi2 PE=2 SV=1
Unigene1150_Ex-zai-2	tr|Q0GNK7|Q0GNK7_9ZZZZ	72.73	33	9	0	3	101	18	50	5e-06	55.1	Putative uncharacterized protein OS=uncultured organism PE=4 SV=1
Unigene1159_Ex-zai-2	tr|Q9ZSU2|Q9ZSU2_ORYSA	67.80	59	12	1	40	195	1	59	3e-12	75.9	Translation initiation factor 5A OS=Oryza sativa GN=eIF-5A PE=2 SV=1
Unigene1163_Ex-zai-2	tr|G3WAS5|G3WAS5_SARHA	29.52	105	71	2	410	105	83	180	6e-07	58.2	Uncharacterized protein (Fragment) OS=Sarcophilus harrisii PE=4 SV=1
Unigene1164_Ex-zai-2	tr|Q7Q2Y4|Q7Q2Y4_ANOGA	72.50	40	11	0	195	76	1168	1207	8e-07	57.8	AGAP011395-PA (Fragment) OS=Anopheles gambiae GN=AGAP011395 PE=4 SV=4
Unigene1173_Ex-zai-2	tr|E2APR5|E2APR5_CAMFO	47.24	163	86	1	147	635	35	191	5e-34	149	39S ribosomal protein L21, mitochondrial OS=Camponotus floridanus GN=EAG_14459 PE=3 SV=1
Unigene1180_Ex-zai-2	tr|Q6ZC58|Q6ZC58_ORYSJ	96.97	33	1	0	3	101	311	343	9e-20	79.0	Os08g0110400 protein OS=Oryza sativa subsp. japonica GN=P0007D08.32 PE=2 SV=1
Unigene1184_Ex-zai-2	tr|D6WBW5|D6WBW5_TRICA	44.26	61	34	0	183	1	2	62	2e-06	56.6	Putative uncharacterized protein OS=Tribolium castaneum GN=TcasGA2_TC000231 PE=4 SV=1
Unigene1190_Ex-zai-2	tr|E2AXN9|E2AXN9_CAMFO	45.22	157	84	2	1	465	658	814	1e-27	127	SLIT-ROBO Rho GTPase-activating protein 1 OS=Camponotus floridanus GN=EAG_15429 PE=4 SV=1
Unigene1191_Ex-zai-2	tr|G3T6R3|G3T6R3_LOXAF	58.82	34	14	0	102	1	475	508	4e-11	48.5	Uncharacterized protein OS=Loxodonta africana GN=GUF1 PE=3 SV=1
Unigene1193_Ex-zai-2	tr|F6XCM3|F6XCM3_CALJA	45.00	60	31	1	29	202	88	147	8e-09	64.3	Uncharacterized protein (Fragment) OS=Callithrix jacchus PE=4 SV=1
Unigene1200_Ex-zai-2	tr|F4WY36|F4WY36_ACREC	44.72	123	68	0	159	527	25	147	7e-27	124	Hemicentin-1 OS=Acromyrmex echinatior GN=G5I_10881 PE=4 SV=1
Unigene1202_Ex-zai-2	tr|G6D526|G6D526_DANPL	86.79	53	7	0	2	160	41	93	5e-29	113	Fork head domain-containing protein FD4 OS=Danaus plexippus GN=KGM_02399 PE=4 SV=1
Unigene1203_Ex-zai-2	tr|G1KYA7|G1KYA7_ANOCA	57.58	33	14	0	99	1	419	451	5e-06	40.8	Uncharacterized protein (Fragment) OS=Anolis carolinensis PE=4 SV=1
Unigene1205_Ex-zai-2	tr|F6QM51|F6QM51_MONDO	57.02	114	44	3	431	105	241	349	3e-35	122	Uncharacterized protein OS=Monodelphis domestica GN=LOC100013553 PE=4 SV=1
Unigene1211_Ex-zai-2	tr|F7DGC4|F7DGC4_CALJA	67.39	46	15	0	1	138	12	57	9e-11	70.9	Uncharacterized protein (Fragment) OS=Callithrix jacchus PE=4 SV=1
Unigene1212_Ex-zai-2	tr|Q7Q9X4|Q7Q9X4_ANOGA	40.00	80	47	1	282	46	67	146	9e-11	70.9	AGAP004554-PA OS=Anopheles gambiae GN=AgaP_AGAP004554 PE=3 SV=5
Unigene1216_Ex-zai-2	tr|D2DSJ8|D2DSJ8_9EUCA	43.04	237	132	6	1298	597	2	219	7e-47	193	Zinc finger CCHC domain containing 9 (Fragment) OS=Scylla paramamosain PE=2 SV=1
Unigene1219_Ex-zai-2	tr|F1QDE2|F1QDE2_DANRE	44.74	38	21	0	115	2	70	107	1e-06	39.7	Uncharacterized protein (Fragment) OS=Danio rerio PE=4 SV=1
Unigene1220_Ex-zai-2	tr|Q6JTI8|Q6JTI8_AMBME	41.51	53	31	1	201	43	203	244	4e-08	42.7	LIM homeobox gene protein 2 OS=Ambystoma mexicanum PE=2 SV=1
Unigene1226_Ex-zai-2	tr|Q9MZ91|Q9MZ91_PRIPL	46.30	54	29	1	238	399	138	190	3e-07	59.3	Zinc finger protein Zfx (Fragment) OS=Prionailurus planiceps GN=Zfx PE=4 SV=1
Unigene1229_Ex-zai-2	tr|A0DA74|A0DA74_PARTE	76.92	13	3	0	47	9	837	849	2e-06	32.3	Chromosome undetermined scaffold_43, whole genome shotgun sequence OS=Paramecium tetraurelia GN=GSPATT00014848001 PE=4 SV=1
Unigene1232_Ex-zai-2	tr|D6WC39|D6WC39_TRICA	44.93	69	30	1	2	184	306	374	1e-06	57.0	Putative uncharacterized protein OS=Tribolium castaneum GN=TcasGA2_TC005236 PE=4 SV=1
Unigene1234_Ex-zai-2	tr|G1U5N9|G1U5N9_RABIT	57.23	166	60	2	1402	938	72	237	4e-76	193	Uncharacterized protein OS=Oryctolagus cuniculus PE=4 SV=1
Unigene1237_Ex-zai-2	tr|G8W9U1|G8W9U1_KLEOK	46.38	69	36	1	206	3	200	268	1e-08	63.9	Phosphonoacetaldehyde hydrolase OS=Klebsiella oxytoca (strain ATCC 8724 / DSM 4798 / JCM 20051 / NBRC 3318 / NRRL B-199 / KCTC 1686) GN=KOX_06380 PE=3 SV=1
Unigene1240_Ex-zai-2	tr|Q4VBJ0|Q4VBJ0_DANRE	50.79	63	31	1	190	2	360	419	3e-11	73.9	Integrin, beta-like 1 OS=Danio rerio GN=itgbl1 PE=2 SV=1
Unigene1245_Ex-zai-2	tr|G1MF42|G1MF42_AILME	33.12	160	105	5	595	122	16	162	4e-09	66.2	Uncharacterized protein (Fragment) OS=Ailuropoda melanoleuca PE=4 SV=1
Unigene1246_Ex-zai-2	tr|Q7T591|Q7T591_CHV1	37.14	105	61	3	30	329	432	531	1e-07	60.5	Large tegument protein OS=Cercopithecine herpesvirus 1 GN=UL36 PE=4 SV=1
Unigene1249_Ex-zai-2	tr|F1M3T1|F1M3T1_RAT	37.88	66	39	1	468	277	64	129	7e-06	54.7	Uncharacterized protein (Fragment) OS=Rattus norvegicus PE=4 SV=1
Unigene1258_Ex-zai-2	tr|A4HM86|A4HM86_LEIBR	17.16	507	410	10	187	1677	2630	3102	5e-08	56.2	Proteophosphoglycan ppg4 OS=Leishmania braziliensis GN=LBRM_34_0530 PE=3 SV=1
Unigene1259_Ex-zai-2	tr|Q6TUE7|Q6TUE7_RAT	37.65	85	53	0	68	322	110	194	2e-06	56.2	LRRGT00097 OS=Rattus norvegicus GN=LOC499407 PE=2 SV=1
Unigene1264_Ex-zai-2	tr|G5E6U1|G5E6U1_LOXAF	63.64	33	12	0	101	3	55	87	1e-06	52.0	Uncharacterized protein (Fragment) OS=Loxodonta africana GN=ATP11C PE=4 SV=1
Unigene1266_Ex-zai-2	tr|C9ZXZ0|C9ZXZ0_TRYB9	64.86	74	26	0	225	4	60	133	3e-30	135	T. brucei spp.-specific protein OS=Trypanosoma brucei gambiense (strain MHOM/CI/86/DAL972) GN=TbgDal_IX3600 PE=4 SV=1
Unigene1267_Ex-zai-2	tr|E9GDU6|E9GDU6_DAPPU	83.30	461	77	1	1531	149	320	779	0.0	790	Ribonucleoside-diphosphate reductase OS=Daphnia pulex GN=DAPPUDRAFT_302612 PE=3 SV=1
Unigene1271_Ex-zai-2	tr|F7IYU5|F7IYU5_XENLA	29.52	227	135	7	49	654	725	940	9e-12	75.1	Calcium activated chloride channel OS=Xenopus laevis GN=xCLCA2 PE=2 SV=1
Unigene1284_Ex-zai-2	tr|E1C4J5|E1C4J5_CHICK	33.23	313	206	6	203	1132	1	303	3e-39	167	Uncharacterized protein OS=Gallus gallus GN=NTAN1 PE=4 SV=1
Unigene1286_Ex-zai-2	tr|B7G5C0|B7G5C0_PHATC	74.29	35	9	0	206	102	1	35	2e-15	60.1	Actin/actin like protein OS=Phaeodactylum tricornutum (strain CCAP 1055/1) GN=Act2 PE=3 SV=1
Unigene1287_Ex-zai-2	tr|Q17F93|Q17F93_AEDAE	82.35	34	6	0	1	102	92	125	4e-17	64.7	Mitochondrial intermediate peptidase OS=Aedes aegypti GN=AAEL003461 PE=3 SV=1
Unigene1289_Ex-zai-2	tr|B6KLS9|B6KLS9_TOXGO	41.96	112	64	3	239	571	224	327	2e-09	68.9	Voltage gated chloride channel domain-containing protein OS=Toxoplasma gondii GN=TGME49_065500 PE=4 SV=1
Unigene1290_Ex-zai-2	tr|G3VTW0|G3VTW0_SARHA	63.16	38	14	0	36	149	89	126	4e-10	68.6	Uncharacterized protein (Fragment) OS=Sarcophilus harrisii PE=4 SV=1
Unigene1292_Ex-zai-2	tr|Q4TES1|Q4TES1_TETNG	62.00	50	19	0	12	161	54	103	1e-18	96.7	Chromosome undetermined SCAF5157, whole genome shotgun sequence. (Fragment) OS=Tetraodon nigroviridis GN=GSTENG00002105001 PE=4 SV=1
Unigene1293_Ex-zai-2	tr|E2AVX8|E2AVX8_CAMFO	80.39	255	40	2	737	3	629	883	2e-115	419	Ribonuclease 3 OS=Camponotus floridanus GN=EAG_01590 PE=4 SV=1
Unigene1294_Ex-zai-2	tr|E9FRA0|E9FRA0_DAPPU	32.28	158	99	6	402	851	131	266	1e-06	59.7	Putative uncharacterized protein OS=Daphnia pulex GN=DAPPUDRAFT_309961 PE=4 SV=1
Unigene1306_Ex-zai-2	tr|Q8II28|Q8II28_PLAF7	42.21	154	83	9	8	451	560	700	5e-17	91.7	Conserved Plasmodium protein OS=Plasmodium falciparum (isolate 3D7) GN=PF11_0347 PE=4 SV=1
Unigene1307_Ex-zai-2	tr|H0WI42|H0WI42_OTOGA	43.28	67	38	1	289	89	539	602	1e-10	65.5	Uncharacterized protein OS=Otolemur garnettii GN=C10orf112 PE=4 SV=1
Unigene1317_Ex-zai-2	tr|F4X8C7|F4X8C7_ACREC	42.46	464	261	14	1488	115	564	990	4e-92	343	Serologically defined colon cancer antigen 1 OS=Acromyrmex echinatior GN=G5I_14606 PE=4 SV=1
Unigene1318_Ex-zai-2	tr|H2S1T4|H2S1T4_TAKRU	50.50	101	50	0	501	199	334	434	2e-20	102	Uncharacterized protein OS=Takifugu rubripes GN=GPR172A PE=4 SV=1
Unigene1323_Ex-zai-2	tr|H0YT36|H0YT36_TAEGU	42.03	69	40	0	211	5	176	244	2e-07	60.1	Uncharacterized protein (Fragment) OS=Taeniopygia guttata PE=4 SV=1
Unigene1333_Ex-zai-2	tr|E0VUC7|E0VUC7_PEDHC	54.84	31	14	0	100	8	114	144	5e-06	43.5	Low-density lipoprotein receptor, putative OS=Pediculus humanus subsp. corporis GN=Phum_PHUM449100 PE=4 SV=1
Unigene1335_Ex-zai-2	tr|F6ZG62|F6ZG62_XENTR	42.66	368	210	6	2431	1331	1417	1758	1e-87	281	Ubiquitin protein ligase E3 component n-recognin 2 OS=Xenopus tropicalis GN=ubr2 PE=4 SV=1
Unigene1350_Ex-zai-2	tr|E2B7F8|E2B7F8_HARSA	74.51	102	26	1	1	306	264	358	7e-35	150	Kinesin-like protein KIF12 OS=Harpegnathos saltator GN=EAI_02466 PE=3 SV=1
Unigene1367_Ex-zai-2	tr|B5X4C3|B5X4C3_SALSA	47.40	154	69	2	1013	1438	264	417	2e-31	142	Proline-rich protein PRCC OS=Salmo salar GN=PRCC PE=2 SV=1
Unigene1368_Ex-zai-2	tr|G3GTL9|G3GTL9_CRIGR	40.70	86	44	1	358	122	116	201	3e-10	69.3	CUB domain-containing protein 2 (Fragment) OS=Cricetulus griseus GN=I79_001004 PE=4 SV=1
Unigene1371_Ex-zai-2	tr|F1QQV5|F1QQV5_DANRE	36.84	114	72	1	137	478	102	207	8e-17	90.9	Uncharacterized protein (Fragment) OS=Danio rerio PE=4 SV=1
Unigene1372_Ex-zai-2	tr|A8XYT5|A8XYT5_CAEBR	60.00	75	27	1	8	223	345	419	1e-16	90.1	CBR-MOG-4 protein OS=Caenorhabditis briggsae GN=mog-4 PE=4 SV=1
Unigene1378_Ex-zai-2	tr|F5HSC5|F5HSC5_GRYBI	83.33	90	15	1	322	591	1	89	2e-34	150	Discs large 1 OS=Gryllus bimaculatus GN=GbDlg1 PE=2 SV=1
Unigene1398_Ex-zai-2	tr|F1SDZ5|F1SDZ5_PIG	32.35	102	68	2	6	308	45	144	3e-07	58.9	Uncharacterized protein (Fragment) OS=Sus scrofa PE=4 SV=1
Unigene1399_Ex-zai-2	tr|B4IVK7|B4IVK7_DROYA	39.32	117	67	6	65	403	203	308	3e-12	76.6	GE14960 OS=Drosophila yakuba GN=GE14960 PE=4 SV=1
Unigene1401_Ex-zai-2	tr|G1MF42|G1MF42_AILME	61.76	68	22	2	1159	968	51	118	1e-10	73.2	Uncharacterized protein (Fragment) OS=Ailuropoda melanoleuca PE=4 SV=1
Unigene1403_Ex-zai-2	tr|G7PBR3|G7PBR3_MACFA	59.32	59	24	3	179	3	266	321	2e-12	76.6	Histone acetyltransferase MYST3 OS=Macaca fascicularis GN=EGM_17271 PE=4 SV=1
Unigene1404_Ex-zai-2	tr|B4JSY1|B4JSY1_DROGR	63.64	77	28	0	126	356	2746	2822	5e-32	116	GH23208 OS=Drosophila grimshawi GN=GH23208 PE=4 SV=1
Unigene1406_Ex-zai-2	tr|G7Y3S0|G7Y3S0_CLOSI	38.89	72	39	2	203	3	367	436	1e-06	57.0	Putative uncharacterized protein OS=Clonorchis sinensis GN=CLF_100574 PE=4 SV=1
Unigene1408_Ex-zai-2	tr|F4X8D9|F4X8D9_ACREC	35.80	162	82	5	425	6	90	247	1e-13	80.1	Lin-9-like protein OS=Acromyrmex echinatior GN=G5I_14624 PE=4 SV=1
Unigene1411_Ex-zai-2	tr|E2ACX8|E2ACX8_CAMFO	34.33	268	174	5	1014	217	67	318	1e-35	150	Gustatory receptor trehalose 1 OS=Camponotus floridanus GN=EAG_07877 PE=3 SV=1
Unigene1413_Ex-zai-2	tr|F4X6P9|F4X6P9_ACREC	40.00	90	51	2	261	1	1505	1593	1e-13	80.5	CD109 antigen OS=Acromyrmex echinatior GN=G5I_14017 PE=4 SV=1
Unigene1416_Ex-zai-2	tr|H2MSL0|H2MSL0_ORYLA	45.41	207	109	3	124	732	1	206	3e-43	179	Uncharacterized protein OS=Oryzias latipes GN=APPL1 PE=4 SV=1
Unigene1418_Ex-zai-2	tr|A4HM87|A4HM87_LEIBR	25.00	372	258	5	1055	3	4576	4945	6e-12	77.0	Proteophosphoglycan ppg4 OS=Leishmania braziliensis GN=LBRM_34_0540 PE=3 SV=1
Unigene1419_Ex-zai-2	tr|F2DD49|F2DD49_HORVD	45.28	53	29	0	10	168	67	119	2e-06	56.2	Predicted protein OS=Hordeum vulgare var. distichum PE=2 SV=1
Unigene1422_Ex-zai-2	tr|B7PA95|B7PA95_IXOSC	95.41	109	5	0	327	1	296	404	1e-55	219	Beta tubulin OS=Ixodes scapularis GN=IscW_ISCW017136 PE=3 SV=1
Unigene1423_Ex-zai-2	tr|Q4TES1|Q4TES1_TETNG	61.36	44	17	0	2	133	51	94	1e-26	81.3	Chromosome undetermined SCAF5157, whole genome shotgun sequence. (Fragment) OS=Tetraodon nigroviridis GN=GSTENG00002105001 PE=4 SV=1
Unigene1426_Ex-zai-2	tr|A7SY31|A7SY31_NEMVE	45.65	46	25	0	2	139	315	360	1e-07	47.4	Predicted protein (Fragment) OS=Nematostella vectensis GN=v1g194682 PE=3 SV=1
Unigene1432_Ex-zai-2	tr|Q4EIB4|Q4EIB4_LISMO	65.00	40	14	0	260	141	606	645	2e-09	66.2	Cell wall surface anchor family protein OS=Listeria monocytogenes serotype 4b str. H7858 GN=LMOh7858_0182 PE=4 SV=1
Unigene1437_Ex-zai-2	tr|G5E5C4|G5E5C4_BOVIN	47.37	152	80	0	477	22	1716	1867	7e-34	147	Uncharacterized protein OS=Bos taurus GN=Bt.23141 PE=4 SV=1
Unigene1451_Ex-zai-2	tr|H0YUU4|H0YUU4_TAEGU	55.56	81	25	4	2	211	63	143	7e-10	67.8	Uncharacterized protein (Fragment) OS=Taeniopygia guttata PE=4 SV=1
Unigene1456_Ex-zai-2	tr|F1LW79|F1LW79_RAT	53.23	62	29	0	3	188	61	122	9e-13	77.4	Uncharacterized protein (Fragment) OS=Rattus norvegicus PE=4 SV=1
Unigene1459_Ex-zai-2	tr|E2AW08|E2AW08_CAMFO	50.40	125	62	1	460	86	10	132	1e-42	144	Ceramide glucosyltransferase OS=Camponotus floridanus GN=EAG_01621 PE=4 SV=1
Unigene1460_Ex-zai-2	tr|H0VPR1|H0VPR1_CAVPO	50.72	69	33	2	206	3	365	427	6e-09	64.7	Uncharacterized protein OS=Cavia porcellus GN=PARP3 PE=4 SV=1
Unigene1465_Ex-zai-2	tr|C5WLT4|C5WLT4_DROME	69.90	103	19	1	275	3	78	180	2e-32	142	IP03318p OS=Drosophila melanogaster GN=mGluRA-RA PE=2 SV=1
Unigene1474_Ex-zai-2	tr|Q7QK35|Q7QK35_ANOGA	81.25	32	6	0	6	101	152	183	6e-13	59.3	AGAP002135-PA OS=Anopheles gambiae GN=AgaP_AGAP002135 PE=4 SV=4
Unigene1479_Ex-zai-2	tr|G1K399|G1K399_XENTR	39.25	107	59	3	486	184	202	308	1e-19	80.5	Yip1-interacting factor homolog B (Fragment) OS=Xenopus tropicalis GN=yif1b PE=4 SV=1
Unigene1482_Ex-zai-2	tr|G9IBG8|G9IBG8_PENMO	44.66	262	136	5	1057	299	1	247	1e-47	195	Broad-complex protein isoform 4 OS=Penaeus monodon PE=2 SV=1
Unigene1483_Ex-zai-2	tr|E2A7R8|E2A7R8_CAMFO	34.20	231	122	8	5	607	506	728	4e-17	92.8	Supporter of activation of yellow protein OS=Camponotus floridanus GN=EAG_01244 PE=4 SV=1
Unigene1486_Ex-zai-2	tr|D2V824|D2V824_NAEGR	56.45	62	25	2	181	2	531	590	1e-08	63.5	Nucleoporin 98-96 OS=Naegleria gruberi GN=NAEGRDRAFT_78956 PE=4 SV=1
Unigene1489_Ex-zai-2	tr|B5B0D2|B5B0D2_SCYSE	80.77	104	12	1	289	2	176	279	2e-50	169	Chitinase 1 (Precursor) OS=Scylla serrata PE=2 SV=1
Unigene1494_Ex-zai-2	tr|F7AX01|F7AX01_CIOIN	37.76	98	61	2	6	299	220	310	3e-07	59.3	Uncharacterized protein OS=Ciona intestinalis GN=LOC100178136 PE=3 SV=1
Unigene1495_Ex-zai-2	tr|F1S5F2|F1S5F2_PIG	48.57	70	35	1	16	222	13	82	1e-09	67.0	Uncharacterized protein (Fragment) OS=Sus scrofa PE=4 SV=1
Unigene1496_Ex-zai-2	tr|Q54KW8|Q54KW8_DICDI	28.68	136	96	4	228	632	1077	1197	4e-07	59.7	Timeless family protein OS=Dictyostelium discoideum GN=DDB_0215738 PE=4 SV=1
Unigene1511_Ex-zai-2	tr|H2MWF7|H2MWF7_ORYLA	52.94	34	16	0	129	230	492	525	8e-07	41.6	Uncharacterized protein (Fragment) OS=Oryzias latipes GN=LRP5 PE=4 SV=1
Unigene1523_Ex-zai-2	tr|Q43267|Q43267_MAIZE	86.58	395	50	2	1	1176	111	504	0.0	678	PEP carboxylase OS=Zea mays PE=2 SV=1
Unigene1543_Ex-zai-2	tr|F7DDW7|F7DDW7_HORSE	74.07	189	44	1	554	3	547	735	1e-71	273	Uncharacterized protein (Fragment) OS=Equus caballus GN=PEX6 PE=3 SV=1
Unigene1545_Ex-zai-2	tr|B4NP81|B4NP81_DROWI	68.33	120	36	1	1	354	706	825	3e-40	168	GK15723 OS=Drosophila willistoni GN=GK15723 PE=3 SV=1
Unigene1549_Ex-zai-2	tr|Q16Q92|Q16Q92_AEDAE	52.66	338	159	4	1214	204	5	331	1e-93	348	Alcohol dehydrogenase OS=Aedes aegypti GN=AAEL011356 PE=4 SV=1
Unigene1551_Ex-zai-2	tr|E9CFU3|E9CFU3_CAPO3	35.00	80	30	2	205	378	80	159	8e-09	42.4	DIS3-like exonuclease 2 OS=Capsaspora owczarzaki (strain ATCC 30864) GN=CAOG_06983 PE=3 SV=1
Unigene1554_Ex-zai-2	tr|G1KRG7|G1KRG7_ANOCA	39.18	97	57	1	444	160	191	287	1e-13	78.6	Uncharacterized protein OS=Anolis carolinensis GN=KIAA1033 PE=4 SV=1
Unigene1556_Ex-zai-2	tr|G7XR58|G7XR58_ASPKW	74.07	27	7	0	505	425	262	288	1e-07	60.5	Mitochondrial carrier protein (Fragment) OS=Aspergillus kawachii (strain NBRC 4308) GN=AKAW_07681 PE=3 SV=1
Unigene1567_Ex-zai-2	tr|G3W8E7|G3W8E7_SARHA	47.06	68	29	1	377	195	144	211	1e-06	57.4	Uncharacterized protein (Fragment) OS=Sarcophilus harrisii PE=4 SV=1
Unigene1573_Ex-zai-2	tr|E2BRN3|E2BRN3_HARSA	48.18	357	171	2	263	1291	46	391	8e-97	359	Acyl-CoA:lysophosphatidylglycerol acyltransferase 1 OS=Harpegnathos saltator GN=EAI_05416 PE=4 SV=1
Unigene1580_Ex-zai-2	tr|Q24JR2|Q24JR2_HUMAN	50.64	543	238	7	68	1606	291	829	2e-150	537	SIDT2 protein OS=Homo sapiens GN=SIDT2 PE=2 SV=1
Unigene1587_Ex-zai-2	tr|G7KRJ1|G7KRJ1_MEDTR	94.12	34	2	0	1	102	375	408	2e-11	72.8	Basic leucine zipper and W2 domain-containing protein OS=Medicago truncatula GN=MTR_7g080110 PE=4 SV=1
Unigene1596_Ex-zai-2	tr|E2AIW4|E2AIW4_CAMFO	46.30	54	24	2	285	139	116	167	3e-07	43.5	Coiled-coil domain-containing protein AGAP005037 OS=Camponotus floridanus GN=EAG_15678 PE=4 SV=1
Unigene1599_Ex-zai-2	tr|G0ZJC4|G0ZJC4_CHEQU	33.96	106	70	1	1308	991	26	121	3e-10	72.8	EF-Tu d2 protein (Fragment) OS=Cherax quadricarinatus PE=2 SV=1
Unigene1600_Ex-zai-2	tr|Q66II1|Q66II1_XENTR	54.41	68	24	1	237	55	221	288	3e-12	75.5	Pim-1 oncogene OS=Xenopus tropicalis GN=pim1 PE=2 SV=1
Unigene1606_Ex-zai-2	tr|F4X1K3|F4X1K3_ACREC	64.29	42	15	0	104	229	475	516	3e-07	59.3	85 kDa calcium-independent phospholipase A2 OS=Acromyrmex echinatior GN=G5I_12164 PE=4 SV=1
Unigene1613_Ex-zai-2	tr|E8NHR5|E8NHR5_LEIMU	36.00	275	144	11	1	729	317	584	2e-16	90.9	WGS CADB00000000 data, contig 91 (Fragment) OS=Leishmania mexicana (strain MHOM/GT/2001/U1103) GN=LmxM_34_0540c_1 PE=4 SV=1
Unigene1614_Ex-zai-2	tr|Q0IEY7|Q0IEY7_AEDAE	76.84	95	22	1	3	287	132	218	2e-37	159	Rhombotin OS=Aedes aegypti GN=AAEL007719 PE=4 SV=1
Unigene1615_Ex-zai-2	tr|Q95SH0|Q95SH0_DROME	39.50	557	327	10	2629	989	470	966	2e-98	365	CG3105 OS=Drosophila melanogaster GN=Pask PE=2 SV=1
Unigene1617_Ex-zai-2	tr|B0XGN5|B0XGN5_CULQU	72.46	138	38	0	126	539	1	138	2e-57	226	Trafficking protein particle complex subunit 2 OS=Culex quinquefasciatus GN=CpipJ_CPIJ018677 PE=4 SV=1
Unigene1628_Ex-zai-2	tr|Q5TND9|Q5TND9_ANOGA	50.00	70	35	1	216	7	2	70	7e-11	71.2	AGAP009133-PA (Fragment) OS=Anopheles gambiae GN=AGAP009133 PE=4 SV=3
Unigene1629_Ex-zai-2	tr|G3RKL4|G3RKL4_GORGO	35.42	463	281	12	129	1463	580	1029	3e-65	248	Uncharacterized protein OS=Gorilla gorilla gorilla GN=IBTK PE=4 SV=1
Unigene1643_Ex-zai-2	tr|E9GWU5|E9GWU5_DAPPU	95.24	21	1	0	41	103	1066	1086	2e-09	47.4	Putative uncharacterized protein OS=Daphnia pulex GN=DAPPUDRAFT_322731 PE=3 SV=1
Unigene1644_Ex-zai-2	tr|E0VS90|E0VS90_PEDHC	47.14	70	36	2	2	208	471	538	3e-06	55.8	Putative uncharacterized protein OS=Pediculus humanus subsp. corporis GN=Phum_PHUM413480 PE=4 SV=1
Unigene1661_Ex-zai-2	tr|G5B0D7|G5B0D7_HETGA	47.30	74	38	1	7	225	10	83	2e-15	86.3	Glucose-dependent insulinotropic receptor (Fragment) OS=Heterocephalus glaber GN=GW7_12077 PE=4 SV=1
Unigene1664_Ex-zai-2	tr|F4W6W3|F4W6W3_ACREC	47.30	74	35	1	1	210	210	283	3e-11	72.4	Solute carrier family 25 member 40 OS=Acromyrmex echinatior GN=G5I_01169 PE=3 SV=1
Unigene1671_Ex-zai-2	tr|F4W6B4|F4W6B4_ACREC	56.33	158	65	4	517	56	1	157	2e-39	167	Polycomb protein SUZ12 OS=Acromyrmex echinatior GN=G5I_01008 PE=4 SV=1
Unigene1674_Ex-zai-2	tr|D3E5A9|D3E5A9_GEOS4	58.90	73	30	1	21	239	44	113	2e-16	89.4	RbsD or FucU transport OS=Geobacillus sp. (strain Y412MC10) GN=GYMC10_3921 PE=4 SV=1
Unigene1680_Ex-zai-2	tr|F6QCQ1|F6QCQ1_HORSE	36.25	309	195	4	1248	328	221	517	4e-49	200	Uncharacterized protein (Fragment) OS=Equus caballus GN=PRC1 PE=4 SV=1
Unigene1683_Ex-zai-2	tr|B4KRP2|B4KRP2_DROMO	66.67	21	7	0	40	102	114	134	8e-07	40.4	GI19651 OS=Drosophila mojavensis GN=GI19651 PE=4 SV=1
Unigene1685_Ex-zai-2	tr|Q4TES1|Q4TES1_TETNG	74.19	31	8	0	156	64	60	90	5e-20	75.5	Chromosome undetermined SCAF5157, whole genome shotgun sequence. (Fragment) OS=Tetraodon nigroviridis GN=GSTENG00002105001 PE=4 SV=1
Unigene1686_Ex-zai-2	tr|F1RVG9|F1RVG9_PIG	33.98	103	65	2	482	183	330	430	1e-12	71.6	Uncharacterized protein OS=Sus scrofa GN=C10orf140 PE=4 SV=1
Unigene1689_Ex-zai-2	tr|F7HYC4|F7HYC4_CALJA	78.12	32	7	0	98	3	441	472	3e-16	55.5	Uncharacterized protein OS=Callithrix jacchus GN=LOC100401312 PE=4 SV=1
Unigene1691_Ex-zai-2	tr|Q9NDT5|Q9NDT5_BALAM	35.50	200	101	12	206	721	95	287	3e-14	83.6	BCS-3 OS=Balanus amphitrite GN=bcs-3 PE=2 SV=1
Unigene1698_Ex-zai-2	tr|Q296F0|Q296F0_DROPS	86.21	29	4	0	101	15	994	1022	4e-08	53.9	GA15232 OS=Drosophila pseudoobscura pseudoobscura GN=GA15232 PE=3 SV=2
Unigene1706_Ex-zai-2	tr|Q4TES1|Q4TES1_TETNG	52.08	48	23	0	219	76	80	127	2e-10	69.7	Chromosome undetermined SCAF5157, whole genome shotgun sequence. (Fragment) OS=Tetraodon nigroviridis GN=GSTENG00002105001 PE=4 SV=1
Unigene1707_Ex-zai-2	tr|E7EZ99|E7EZ99_DANRE	65.62	64	22	0	4	195	153	216	1e-12	77.0	Uncharacterized protein OS=Danio rerio GN=CU469577.1 PE=4 SV=1
Unigene1718_Ex-zai-2	tr|C4WX41|C4WX41_ACYPI	42.22	135	63	4	3	362	29	159	6e-19	98.2	ACYPI000803 protein OS=Acyrthosiphon pisum GN=ACYPI000803 PE=2 SV=1
Unigene1722_Ex-zai-2	tr|E2A5Q5|E2A5Q5_CAMFO	68.42	57	18	0	173	3	15	71	5e-13	78.2	Pyridine nucleotide-disulfide oxidoreductase domain-containing protein 1 OS=Camponotus floridanus GN=EAG_13359 PE=4 SV=1
Unigene1723_Ex-zai-2	tr|E7F824|E7F824_DANRE	26.09	207	148	6	54	659	194	385	4e-08	63.2	Triadin OS=Danio rerio GN=trdn PE=4 SV=1
Unigene1734_Ex-zai-2	tr|Q41645|Q41645_VOLCA	32.19	233	151	8	94	771	226	430	8e-15	87.8	Extensin (Fragment) OS=Volvox carteri GN=ISG PE=2 SV=1
Unigene1742_Ex-zai-2	tr|Q7PYF3|Q7PYF3_ANOGA	85.29	68	9	1	1	201	63	130	1e-26	123	AGAP001913-PA OS=Anopheles gambiae GN=AgaP_AGAP001913 PE=3 SV=5
Unigene1745_Ex-zai-2	tr|E3XEG9|E3XEG9_ANODA	56.25	32	14	0	99	4	339	370	5e-06	43.5	Putative uncharacterized protein OS=Anopheles darlingi GN=AND_22020 PE=4 SV=1
Unigene1746_Ex-zai-2	tr|D7KW76|D7KW76_ARALL	29.29	99	69	1	438	145	69	167	1e-06	57.0	Putative uncharacterized protein OS=Arabidopsis lyrata subsp. lyrata GN=ARALYDRAFT_475241 PE=4 SV=1
Unigene1747_Ex-zai-2	tr|H0VM19|H0VM19_CAVPO	53.19	141	62	2	697	287	296	436	7e-64	156	Uncharacterized protein (Fragment) OS=Cavia porcellus GN=SEPT9 PE=3 SV=1
Unigene1748_Ex-zai-2	tr|H2UJM5|H2UJM5_TAKRU	49.15	59	30	0	177	1	474	532	4e-06	55.5	Uncharacterized protein OS=Takifugu rubripes GN=INA (1 of 2) PE=4 SV=1
Unigene1751_Ex-zai-2	tr|D1LWW0|D1LWW0_SACKO	75.00	40	10	0	247	128	37	76	8e-14	65.5	Ammonium transporter-like protein OS=Saccoglossus kowalevskii PE=2 SV=1
Unigene1757_Ex-zai-2	tr|E2CV64|E2CV64_PENJP	36.56	93	55	1	12	278	73	165	4e-11	72.0	Lectin B isoform 2 (Fragment) OS=Penaeus japonicus GN=LecB PE=2 SV=1
Unigene1769_Ex-zai-2	tr|Q17JF0|Q17JF0_AEDAE	53.52	71	28	1	2	199	31	101	7e-13	77.8	Abrupt protein (Fragment) OS=Aedes aegypti GN=AAEL002008 PE=4 SV=1
Unigene1778_Ex-zai-2	tr|Q5RT68|Q5RT68_TRICA	43.43	198	97	9	76	624	1	188	1e-25	121	Pangolin OS=Tribolium castaneum PE=2 SV=1
Unigene1779_Ex-zai-2	tr|F4WJD7|F4WJD7_ACREC	37.50	112	57	1	210	506	461	572	2e-30	82.4	Anaphase-promoting complex subunit 7 OS=Acromyrmex echinatior GN=G5I_05816 PE=4 SV=1
Unigene1782_Ex-zai-2	tr|A2FDH2|A2FDH2_TRIVA	20.35	521	384	15	80	1549	841	1324	1e-06	60.5	Clan CA, family C19, ubiquitin hydrolase-like cysteine peptidase OS=Trichomonas vaginalis GN=TVAG_353800 PE=4 SV=1
Unigene1783_Ex-zai-2	tr|F6TMB0|F6TMB0_CALJA	49.32	73	33	1	14	220	5	77	3e-12	75.9	Uncharacterized protein (Fragment) OS=Callithrix jacchus PE=4 SV=1
Unigene1787_Ex-zai-2	tr|G3WWS1|G3WWS1_SARHA	54.55	77	35	2	38	268	498	565	4e-10	68.6	Uncharacterized protein OS=Sarcophilus harrisii GN=PRRC2C PE=4 SV=1
Unigene1788_Ex-zai-2	tr|E2AQ12|E2AQ12_CAMFO	57.58	33	14	0	232	134	35	67	8e-07	45.4	Two pore potassium channel protein sup-9 OS=Camponotus floridanus GN=EAG_01837 PE=3 SV=1
Unigene1789_Ex-zai-2	tr|E2BM57|E2BM57_HARSA	57.93	290	122	2	1002	133	6	292	5e-93	346	UPF0105 protein C14orf124-like protein OS=Harpegnathos saltator GN=EAI_05973 PE=4 SV=1
Unigene1794_Ex-zai-2	tr|G3WCN6|G3WCN6_SARHA	28.69	244	130	7	6	605	19	261	1e-08	64.7	Uncharacterized protein (Fragment) OS=Sarcophilus harrisii PE=4 SV=1
Unigene1799_Ex-zai-2	tr|B5DN89|B5DN89_DROPS	47.06	119	56	3	354	19	48	154	3e-18	95.9	GA22988 OS=Drosophila pseudoobscura pseudoobscura GN=GA22988 PE=4 SV=1
Unigene1809_Ex-zai-2	tr|E2BB04|E2BB04_HARSA	54.91	397	164	13	3	1148	223	596	5e-101	373	DEP domain-containing protein 5 OS=Harpegnathos saltator GN=EAI_06771 PE=4 SV=1
Unigene1821_Ex-zai-2	tr|F4WYE9|F4WYE9_ACREC	50.94	106	50	2	512	201	198	303	1e-21	107	Elongation of very long chain fatty acids protein 4 OS=Acromyrmex echinatior GN=G5I_10999 PE=4 SV=1
Unigene1827_Ex-zai-2	tr|A8DY89|A8DY89_DROME	33.13	166	87	5	119	544	233	398	2e-10	70.1	CG34220 OS=Drosophila melanogaster GN=CG34220 PE=4 SV=1
Unigene1829_Ex-zai-2	tr|A4HM86|A4HM86_LEIBR	41.41	99	47	4	397	134	3781	3875	6e-07	55.1	Proteophosphoglycan ppg4 OS=Leishmania braziliensis GN=LBRM_34_0530 PE=3 SV=1
Unigene1830_Ex-zai-2	tr|Q95YM2|Q95YM2_PROCL	64.71	68	23	1	202	2	10141	10208	2e-21	89.0	I-connectin OS=Procambarus clarkii GN=I-con PE=2 SV=1
Unigene1843_Ex-zai-2	tr|G3PEF0|G3PEF0_GASAC	46.55	58	31	1	18	191	1039	1093	4e-07	58.5	Uncharacterized protein OS=Gasterosteus aculeatus GN=RAI1 PE=4 SV=1
Unigene14361_Ex-zai-2	tr|F4WSF1|F4WSF1_ACREC	64.23	123	40	2	367	11	1	122	8e-38	160	Diacylglycerol kinase beta OS=Acromyrmex echinatior GN=G5I_08782 PE=4 SV=1
Unigene14362_Ex-zai-2	tr|B8CDF1|B8CDF1_THAPS	34.96	123	75	2	32	385	60	182	4e-07	58.5	Urea transporter (Fragment) OS=Thalassiosira pseudonana GN=THAPSDRAFT_264305 PE=4 SV=1
Unigene14364_Ex-zai-2	tr|A1Z7M3|A1Z7M3_DROME	44.57	534	256	11	80	1561	493	1022	7e-112	409	CG34350 OS=Drosophila melanogaster GN=CG34350 PE=3 SV=2
Unigene14371_Ex-zai-2	tr|Q5CHK1|Q5CHK1_CRYHO	45.00	120	62	4	59	406	154	261	2e-21	107	Asparagine-rich protein OS=Cryptosporidium hominis GN=Chro.20419 PE=4 SV=1
Unigene14372_Ex-zai-2	tr|E2CV61|E2CV61_PENJP	34.06	138	90	2	38	448	22	155	1e-18	98.6	Lectin E OS=Penaeus japonicus GN=LecE PE=2 SV=1
Unigene14374_Ex-zai-2	tr|E2BWN1|E2BWN1_HARSA	53.41	176	80	1	61	582	5	180	4e-45	185	Dipeptidyl peptidase 4 OS=Harpegnathos saltator GN=EAI_14938 PE=4 SV=1
Unigene14379_Ex-zai-2	tr|A2VDB5|A2VDB5_XENLA	61.24	178	69	1	2	535	115	290	1e-61	240	LOC100037210 protein OS=Xenopus laevis GN=ppt1 PE=2 SV=1
Unigene14385_Ex-zai-2	tr|C8CCN1|C8CCN1_APLCA	51.62	924	420	18	2696	6	5	881	0.0	889	Poly-(ADP-ribose) polymerase I OS=Aplysia californica PE=2 SV=1
Unigene14390_Ex-zai-2	tr|H0VAJ3|H0VAJ3_CAVPO	48.68	152	77	3	7	459	3522	3671	8e-38	160	Uncharacterized protein (Fragment) OS=Cavia porcellus GN=HMCN1 PE=4 SV=1
Unigene14393_Ex-zai-2	tr|Q7QBV2|Q7QBV2_ANOGA	30.83	253	165	5	891	163	172	395	2e-27	128	AGAP002325-PA (Fragment) OS=Anopheles gambiae GN=AgaP_AGAP002325 PE=4 SV=4
Unigene14394_Ex-zai-2	tr|Q1HQ73|Q1HQ73_BOMMO	70.63	126	37	0	154	531	2	127	2e-44	182	Surfeit 5 OS=Bombyx mori PE=2 SV=1
Unigene14400_Ex-zai-2	tr|B7K8Y7|B7K8Y7_CYAP7	22.90	655	473	15	2624	756	62	688	6e-45	188	BRCT domain protein OS=Cyanothece sp. (strain PCC 7424) GN=PCC7424_4392 PE=4 SV=1
Unigene14401_Ex-zai-2	tr|C6SUZ1|C6SUZ1_DROME	51.25	80	39	0	242	3	21	100	2e-17	93.2	AT09927p OS=Drosophila melanogaster GN=GlcAT-S-RA PE=2 SV=1
Unigene14405_Ex-zai-2	tr|H0YT75|H0YT75_TAEGU	83.67	49	8	0	4	150	697	745	9e-16	87.4	Uncharacterized protein (Fragment) OS=Taeniopygia guttata GN=AOF2 PE=4 SV=1
Unigene14406_Ex-zai-2	tr|F7IK37|F7IK37_CALJA	34.44	151	89	4	11	433	122	264	2e-07	59.7	Uncharacterized protein (Fragment) OS=Callithrix jacchus PE=4 SV=1
Unigene14410_Ex-zai-2	tr|F4X147|F4X147_ACREC	33.77	154	97	4	818	372	2	147	2e-11	75.1	M-phase phosphoprotein 6 OS=Acromyrmex echinatior GN=G5I_12003 PE=4 SV=1
Unigene14415_Ex-zai-2	tr|H0Q4K9|H0Q4K9_9RHOO	65.15	307	106	5	183	1100	37	337	4e-111	406	Creatinase/creatine amidinohydrolase OS=Azoarcus sp. KH32C GN=AZKH_p0039 PE=4 SV=1
Unigene14421_Ex-zai-2	tr|F6RS91|F6RS91_XENTR	35.50	169	92	3	535	80	628	795	1e-23	113	KIAA0776 OS=Xenopus tropicalis GN=kiaa0776 PE=4 SV=1
Unigene14422_Ex-zai-2	tr|E9GBE5|E9GBE5_DAPPU	45.21	73	38	1	213	1	241	313	1e-11	73.6	Putative uncharacterized protein OS=Daphnia pulex GN=DAPPUDRAFT_302114 PE=4 SV=1
Unigene14427_Ex-zai-2	tr|Q3HTK5|Q3HTK5_CHLRE	58.23	79	32	1	269	36	417	495	3e-18	95.5	Pherophorin-C2 protein (Precursor) OS=Chlamydomonas reinhardtii PE=2 SV=1
Unigene14430_Ex-zai-2	tr|B0W3B3|B0W3B3_CULQU	50.72	69	34	0	906	700	490	558	4e-09	67.4	Organic cation transporter protein OS=Culex quinquefasciatus GN=CpipJ_CPIJ001657 PE=4 SV=1
Unigene14433_Ex-zai-2	tr|F4WK03|F4WK03_ACREC	38.58	127	64	2	577	239	134	256	2e-17	85.1	Carbohydrate sulfotransferase 13 OS=Acromyrmex echinatior GN=G5I_06044 PE=4 SV=1
Unigene14434_Ex-zai-2	tr|A1BMA1|A1BMA1_9GAMA	48.98	49	25	0	193	339	339	387	3e-06	55.8	Variant latency associated nuclear antigen OS=Ovine herpesvirus 2 PE=4 SV=1
Unigene14435_Ex-zai-2	tr|E2BLP8|E2BLP8_HARSA	60.71	112	44	1	6	341	364	459	4e-29	135	Serine/threonine-protein kinase 38-like OS=Harpegnathos saltator GN=EAI_02193 PE=4 SV=1
Unigene14438_Ex-zai-2	tr|H2U0X0|H2U0X0_TAKRU	23.57	280	201	5	995	195	608	879	8e-14	83.2	Uncharacterized protein (Fragment) OS=Takifugu rubripes GN=RPGR PE=4 SV=1
Unigene14439_Ex-zai-2	tr|D8TWJ2|D8TWJ2_VOLCA	63.64	44	11	1	80	196	7	50	5e-06	55.1	Putative uncharacterized protein OS=Volvox carteri GN=VOLCADRAFT_81232 PE=4 SV=1
Unigene14441_Ex-zai-2	tr|E9H667|E9H667_DAPPU	66.23	154	50	1	417	872	1248	1401	5e-78	207	ABC transporter OS=Daphnia pulex GN=DAPPUDRAFT_347281 PE=3 SV=1
Unigene14444_Ex-zai-2	tr|C1BRG4|C1BRG4_9MAXI	50.60	83	41	1	1560	1312	224	304	2e-14	86.3	Transmembrane protein 66 OS=Caligus rogercresseyi GN=TMM66 PE=2 SV=1
Unigene14447_Ex-zai-2	tr|Q7QGU9|Q7QGU9_ANOGA	87.50	64	8	0	194	3	17	80	1e-27	126	Oxysterol-binding protein (Fragment) OS=Anopheles gambiae GN=AGAP010893 PE=3 SV=4
Unigene14449_Ex-zai-2	tr|A7UTC0|A7UTC0_ANOGA	29.01	355	235	10	1014	1	817	1156	2e-31	143	AGAP005259-PA OS=Anopheles gambiae GN=AGAP005259 PE=4 SV=1
Unigene14454_Ex-zai-2	tr|F6V694|F6V694_HORSE	68.42	38	12	0	2	115	288	325	6e-11	60.8	Uncharacterized protein (Fragment) OS=Equus caballus GN=SH3RF3 PE=4 SV=1
Unigene14458_Ex-zai-2	tr|Q1HW07|Q1HW07_PENMO	72.41	87	24	0	262	2	53	139	1e-27	127	Reverse transcriptase (Fragment) OS=Penaeus monodon PE=4 SV=1
Unigene14459_Ex-zai-2	tr|E7F978|E7F978_DANRE	27.80	295	208	7	1692	823	13	294	5e-18	98.2	Uncharacterized protein OS=Danio rerio PE=4 SV=1
Unigene14462_Ex-zai-2	tr|B4PVW0|B4PVW0_DROYA	70.31	64	19	0	410	219	1044	1107	1e-32	95.1	GE23475 OS=Drosophila yakuba GN=GE23475 PE=4 SV=1
Unigene14464_Ex-zai-2	tr|E2BND3|E2BND3_HARSA	28.47	288	200	5	208	1053	936	1214	2e-29	125	Kinetochore-associated protein 1 OS=Harpegnathos saltator GN=EAI_01869 PE=4 SV=1
Unigene14467_Ex-zai-2	tr|B4MHA7|B4MHA7_DROVI	65.12	43	15	0	1316	1188	86	128	8e-09	67.0	GJ22503 (Fragment) OS=Drosophila virilis GN=GJ22503 PE=4 SV=1
Unigene14469_Ex-zai-2	tr|C1BU05|C1BU05_9MAXI	57.41	216	87	4	830	198	25	237	1e-74	227	Cleavage stimulation factor 50 kDa subunit OS=Lepeophtheirus salmonis GN=CSTF1 PE=2 SV=1
Unigene14473_Ex-zai-2	tr|E2B4H8|E2B4H8_HARSA	78.18	307	67	1	100	1020	32	335	1e-145	521	Polymerase delta-interacting protein 2 OS=Harpegnathos saltator GN=EAI_12484 PE=4 SV=1
Unigene14474_Ex-zai-2	tr|B5X7W7|B5X7W7_SALSA	56.49	154	61	2	78	521	6	159	2e-45	186	Mitochondrial inner membrane protease subunit 1 OS=Salmo salar GN=IMP1L PE=2 SV=1
Unigene14475_Ex-zai-2	tr|Q7QEK5|Q7QEK5_ANOGA	65.75	73	25	1	27	245	167	237	1e-40	117	AGAP000032-PA OS=Anopheles gambiae GN=AgaP_AGAP000032 PE=3 SV=5
Unigene14476_Ex-zai-2	tr|F6YK13|F6YK13_CIOIN	30.19	159	99	3	3	443	42	198	2e-13	80.5	Uncharacterized protein OS=Ciona intestinalis GN=LOC100184373 PE=4 SV=1
Unigene14477_Ex-zai-2	tr|F4WR71|F4WR71_ACREC	58.52	352	144	5	1482	433	708	1046	1e-112	412	PH and SEC7 domain-containing protein 3 OS=Acromyrmex echinatior GN=G5I_08326 PE=4 SV=1
Unigene14478_Ex-zai-2	tr|Q5TWS3|Q5TWS3_ANOGA	28.40	169	114	2	226	711	226	392	1e-23	72.4	AGAP007206-PA OS=Anopheles gambiae GN=AGAP007206 PE=4 SV=2
Unigene14483_Ex-zai-2	tr|E2BB79|E2BB79_HARSA	54.34	173	78	1	517	2	438	610	1e-48	196	Aminopeptidase N OS=Harpegnathos saltator GN=EAI_16596 PE=4 SV=1
Unigene14484_Ex-zai-2	tr|G3NIR3|G3NIR3_GASAC	78.33	60	13	0	2	181	64	123	2e-47	107	Uncharacterized protein OS=Gasterosteus aculeatus GN=SNF8 PE=4 SV=1
Unigene14486_Ex-zai-2	tr|D2DSN9|D2DSN9_9EUCA	88.67	150	17	0	585	136	1	150	7e-70	268	Trafficking protein particle complex 5 (Fragment) OS=Scylla paramamosain PE=2 SV=1
Unigene14487_Ex-zai-2	tr|B8JIZ8|B8JIZ8_DANRE	30.20	596	336	28	188	1735	867	1436	2e-46	155	Novel protein similar to vertebrate nucleoporin 153kDa (NUP153) OS=Danio rerio GN=si:ch211-153f2.5 PE=4 SV=1
Unigene14488_Ex-zai-2	tr|G3HCC4|G3HCC4_CRIGR	57.94	126	53	0	699	322	252	377	1e-39	166	Pseudouridine synthase OS=Cricetulus griseus GN=I79_008131 PE=3 SV=1
Unigene14490_Ex-zai-2	tr|E2BHT9|E2BHT9_HARSA	38.71	62	38	0	190	5	333	394	7e-13	52.8	Caskin-1 OS=Harpegnathos saltator GN=EAI_05885 PE=4 SV=1
Unigene14495_Ex-zai-2	tr|G3NZ93|G3NZ93_GASAC	41.59	464	264	9	14	1384	268	713	2e-93	348	Uncharacterized protein (Fragment) OS=Gasterosteus aculeatus PE=4 SV=1
Unigene14501_Ex-zai-2	tr|Q95VU5|Q95VU5_HOMAM	50.69	290	127	4	1358	537	126	410	4e-88	330	Dopamine beta hydroxylase (Fragment) OS=Homarus americanus GN=DBH PE=2 SV=2
Unigene14502_Ex-zai-2	tr|Q174B3|Q174B3_AEDAE	45.45	242	124	5	737	36	443	675	1e-47	194	Tomosyn (Fragment) OS=Aedes aegypti GN=AAEL006948 PE=4 SV=1
Unigene14504_Ex-zai-2	tr|F5HKZ1|F5HKZ1_ANOGA	56.00	50	20	1	185	42	422	471	5e-13	58.9	AGAP003108-PB OS=Anopheles gambiae GN=AgaP_AGAP003108 PE=4 SV=1
Unigene14509_Ex-zai-2	tr|G3NIS7|G3NIS7_GASAC	46.76	139	68	2	399	1	683	821	6e-25	118	Uncharacterized protein (Fragment) OS=Gasterosteus aculeatus GN=MOV10L1 PE=4 SV=1
Unigene14510_Ex-zai-2	tr|Q0Z847|Q0Z847_9NEOP	65.23	279	97	3	46	882	68	337	5e-95	352	PKG/For protein OS=Lobesia botrana PE=2 SV=1
Unigene14511_Ex-zai-2	tr|D6WN05|D6WN05_TRICA	35.04	137	85	5	401	3	146	275	1e-06	57.4	Putative uncharacterized protein OS=Tribolium castaneum GN=TcasGA2_TC014626 PE=4 SV=1
Unigene14515_Ex-zai-2	tr|D4HL84|D4HL84_9ARAC	48.28	174	89	3	1	519	64	235	7e-29	130	Spidroin 2 (Fragment) OS=Avicularia juruensis PE=2 SV=1
Unigene14518_Ex-zai-2	tr|F1L2A4|F1L2A4_ASCSU	51.54	227	106	2	37	705	108	334	6e-61	238	Neuferricin OS=Ascaris suum PE=2 SV=1
Unigene14521_Ex-zai-2	tr|F1QQV5|F1QQV5_DANRE	67.65	34	11	0	110	211	128	161	2e-08	62.8	Uncharacterized protein (Fragment) OS=Danio rerio PE=4 SV=1
Unigene14522_Ex-zai-2	tr|E9H667|E9H667_DAPPU	56.75	504	217	3	1511	3	110	610	2e-161	574	ABC transporter OS=Daphnia pulex GN=DAPPUDRAFT_347281 PE=3 SV=1
Unigene14524_Ex-zai-2	tr|E7BQW2|E7BQW2_LITVA	20.53	151	107	2	726	313	153	303	1e-07	53.1	Mutant C-type lectin OS=Litopenaeus vannamei GN=CTL PE=2 SV=1
Unigene14525_Ex-zai-2	tr|G1FET1|G1FET1_LITVA	98.46	65	1	0	197	3	92	156	2e-60	133	TNFSF OS=Litopenaeus vannamei PE=2 SV=1
Unigene14527_Ex-zai-2	tr|G3Q8A1|G3Q8A1_GASAC	53.45	174	81	1	523	2	284	445	1e-41	173	Uncharacterized protein (Fragment) OS=Gasterosteus aculeatus GN=TMTC2 (2 of 2) PE=4 SV=1
Unigene14535_Ex-zai-2	tr|G1SZ10|G1SZ10_RABIT	46.26	214	115	2	830	189	1	208	4e-65	204	Uncharacterized protein OS=Oryctolagus cuniculus GN=DOCK3 PE=4 SV=1
Unigene14536_Ex-zai-2	tr|F4WDE4|F4WDE4_ACREC	50.79	63	30	1	520	335	95	157	7e-13	77.8	ATM interactor OS=Acromyrmex echinatior GN=G5I_03597 PE=4 SV=1
Unigene14537_Ex-zai-2	tr|B4QUV6|B4QUV6_DROSI	45.15	474	249	9	1390	2	166	633	6e-115	419	GD18201 OS=Drosophila simulans GN=GD18201 PE=4 SV=1
Unigene14538_Ex-zai-2	tr|Q86PA0|Q86PA0_DROME	57.41	54	23	1	297	136	1	47	9e-11	70.9	CG17816, isoform D OS=Drosophila melanogaster GN=CG17816 PE=2 SV=1
Unigene14541_Ex-zai-2	tr|Q8I6U6|Q8I6U6_PLAF7	29.32	191	125	4	3	545	973	1157	4e-09	68.9	Pf11-1 protein OS=Plasmodium falciparum (isolate 3D7) GN=PF10_0374 PE=4 SV=2
Unigene14543_Ex-zai-2	tr|B0WR28|B0WR28_CULQU	85.96	413	53	3	207	1430	201	613	0.0	728	Voltage-gated potassium channel OS=Culex quinquefasciatus GN=CpipJ_CPIJ009252 PE=4 SV=1
Unigene14548_Ex-zai-2	tr|E9IDH4|E9IDH4_SOLIN	52.19	389	186	3	1431	265	545	918	3e-114	417	Ubiquitin carboxyl-terminal hydrolase (Fragment) OS=Solenopsis invicta GN=SINV_03789 PE=3 SV=1
Unigene14550_Ex-zai-2	tr|Q9DG49|Q9DG49_DANRE	64.52	31	11	1	181	273	358	385	2e-06	56.2	Pleiomorphic adenoma gene-like 2 OS=Danio rerio GN=plagl2 PE=2 SV=1
Unigene14555_Ex-zai-2	tr|D6WAG5|D6WAG5_TRICA	41.15	452	229	4	10	1254	1234	1681	2e-87	327	Cadherin OS=Tribolium castaneum GN=TcasGA2_TC000401 PE=4 SV=1
Unigene14556_Ex-zai-2	tr|E2BYB8|E2BYB8_HARSA	50.72	278	136	1	1273	443	272	549	1e-74	285	Annulin OS=Harpegnathos saltator GN=EAI_12090 PE=3 SV=1
Unigene14563_Ex-zai-2	tr|B9H5C5|B9H5C5_POPTR	40.37	379	183	9	482	1489	15	386	4e-64	251	Phospholipase D OS=Populus trichocarpa GN=POPTRDRAFT_559891 PE=3 SV=1
Unigene14565_Ex-zai-2	tr|G6GSS9|G6GSS9_9CHRO	31.95	169	111	3	15	509	141	304	1e-13	81.6	BRCT domain protein OS=Cyanothece sp. ATCC 51472 GN=Cy51472DRAFT_2102 PE=4 SV=1
Unigene14567_Ex-zai-2	tr|H2UN60|H2UN60_TAKRU	27.40	219	158	9	4	657	536	717	7e-06	55.5	Uncharacterized protein (Fragment) OS=Takifugu rubripes GN=IMPG1 (1 of 2) PE=4 SV=1
Unigene14568_Ex-zai-2	tr|E1BQL2|E1BQL2_CHICK	31.55	168	111	5	24	515	262	414	5e-06	57.0	Serine/arginine repetitive matrix protein 1 OS=Gallus gallus GN=SRRM1 PE=4 SV=1
Unigene14569_Ex-zai-2	tr|F6VRS4|F6VRS4_XENTR	51.70	147	71	0	711	271	908	1054	6e-79	172	Anillin, actin-binding protein (Fragment) OS=Xenopus tropicalis GN=anln PE=4 SV=1
Unigene14571_Ex-zai-2	tr|B4HRB5|B4HRB5_DROSE	40.82	98	57	1	486	196	484	581	1e-16	90.5	GM21534 OS=Drosophila sechellia GN=GM21534 PE=4 SV=1
Unigene14573_Ex-zai-2	tr|G3NV40|G3NV40_GASAC	62.71	59	22	0	23	199	1287	1345	3e-13	79.0	Uncharacterized protein (Fragment) OS=Gasterosteus aculeatus GN=ERCC6 PE=4 SV=1
Unigene14576_Ex-zai-2	tr|C7BGM8|C7BGM8_9BRYO	41.18	102	51	3	165	443	567	668	3e-09	65.9	Formin 2A OS=Physcomitrella patens PE=2 SV=1
Unigene14579_Ex-zai-2	tr|B4P130|B4P130_DROYA	29.48	173	108	4	1	477	263	430	1e-13	80.1	GE18493 OS=Drosophila yakuba GN=GE18493 PE=4 SV=1
Unigene14580_Ex-zai-2	tr|B7PEU4|B7PEU4_IXOSC	56.16	219	96	1	1482	826	5	222	3e-73	222	Calponin homology (CH) domain-containing, chdc/lrch (Fragment) OS=Ixodes scapularis GN=IscW_ISCW017818 PE=4 SV=1
Unigene14582_Ex-zai-2	tr|B3MII9|B3MII9_DROAN	51.59	283	101	4	313	1053	732	1014	5e-70	270	GF13768 OS=Drosophila ananassae GN=GF13768 PE=4 SV=1
Unigene14583_Ex-zai-2	tr|E7F2P2|E7F2P2_DANRE	46.34	41	22	0	58	180	255	295	6e-10	48.9	Uncharacterized protein OS=Danio rerio GN=CABZ01059095.1 PE=4 SV=1
Unigene14595_Ex-zai-2	tr|Q16QI7|Q16QI7_AEDAE	28.17	213	145	4	638	24	2	210	8e-18	95.1	Organic cation transporter OS=Aedes aegypti GN=AAEL011275 PE=4 SV=1
Unigene14596_Ex-zai-2	tr|H0ZTL4|H0ZTL4_TAEGU	27.94	204	145	5	4	609	1	167	1e-07	61.6	Uncharacterized protein (Fragment) OS=Taeniopygia guttata PE=4 SV=1
Unigene14601_Ex-zai-2	tr|E6ZGR4|E6ZGR4_DICLA	48.58	317	159	3	939	1	184	499	1e-80	305	Alanyl-tRNA synthetase domain-containing protein 1 OS=Dicentrarchus labrax GN=AARSD1 PE=4 SV=1
Unigene14602_Ex-zai-2	tr|G4ZG38|G4ZG38_PHYSP	36.04	111	58	5	481	188	63	172	5e-06	55.1	Peptidyl-prolyl cis-trans isomerase (Fragment) OS=Phytophthora sojae (strain P6497) GN=PHYSODRAFT_501758 PE=3 SV=1
Unigene14612_Ex-zai-2	tr|H0GHC9|H0GHC9_9SACH	32.93	82	46	2	131	349	529	610	2e-06	56.6	Nmd2p OS=Saccharomyces cerevisiae x Saccharomyces kudriavzevii VIN7 GN=VIN7_2175 PE=4 SV=1
Unigene14613_Ex-zai-2	tr|F4WUR7|F4WUR7_ACREC	86.21	145	20	1	207	641	1	144	4e-69	265	Protein numb OS=Acromyrmex echinatior GN=G5I_09644 PE=4 SV=1
Unigene14614_Ex-zai-2	tr|Q6GMZ6|Q6GMZ6_XENLA	25.49	153	113	1	504	49	85	237	2e-09	68.2	MGC84542 protein OS=Xenopus laevis GN=xkr7 PE=2 SV=1
Unigene14615_Ex-zai-2	tr|Q8SZ43|Q8SZ43_DROME	39.42	104	47	3	266	3	322	420	3e-08	62.4	CG8671, isoform B OS=Drosophila melanogaster GN=CG8671 PE=2 SV=1
Unigene14622_Ex-zai-2	tr|E2B5C2|E2B5C2_HARSA	34.46	148	78	5	3	389	618	759	2e-06	56.2	Muscle M-line assembly protein unc-89 OS=Harpegnathos saltator GN=EAI_05681 PE=4 SV=1
Unigene14623_Ex-zai-2	tr|B4L7F2|B4L7F2_DROMO	74.52	416	106	3	2	1249	577	972	2e-179	633	GI14034 OS=Drosophila mojavensis GN=GI14034 PE=4 SV=1
Unigene14624_Ex-zai-2	tr|C9ZXZ0|C9ZXZ0_TRYB9	40.78	103	61	3	451	759	12	105	7e-18	97.1	T. brucei spp.-specific protein OS=Trypanosoma brucei gambiense (strain MHOM/CI/86/DAL972) GN=TbgDal_IX3600 PE=4 SV=1
Unigene14625_Ex-zai-2	tr|E2AXF7|E2AXF7_CAMFO	78.12	288	56	4	2	844	109	391	4e-127	459	Diacylglycerol kinase beta (Fragment) OS=Camponotus floridanus GN=EAG_01944 PE=4 SV=1
Unigene14627_Ex-zai-2	tr|E2BMQ1|E2BMQ1_HARSA	60.66	122	48	0	579	214	17	138	4e-51	158	Chronic lymphocytic leukemia deletion region gene 6 protein-like protein OS=Harpegnathos saltator GN=EAI_16720 PE=4 SV=1
Unigene14629_Ex-zai-2	tr|H2LT19|H2LT19_ORYLA	36.67	120	76	3	38	397	12	114	2e-06	57.8	Uncharacterized protein OS=Oryzias latipes GN=RSRC1 PE=4 SV=1
Unigene14632_Ex-zai-2	tr|G3G960|G3G960_9ALPH	33.33	153	96	6	457	17	2689	2825	4e-09	65.5	VP1/2 OS=Suid herpesvirus 1 GN=UL36 PE=4 SV=1
Unigene14633_Ex-zai-2	tr|B4NE51|B4NE51_DROWI	32.98	373	246	10	5	1111	388	733	2e-45	188	GK25576 OS=Drosophila willistoni GN=GK25576 PE=4 SV=1
Unigene14635_Ex-zai-2	tr|D8TNP9|D8TNP9_VOLCA	42.42	66	38	1	39	236	847	911	1e-07	43.5	Putative uncharacterized protein OS=Volvox carteri GN=VOLCADRAFT_88258 PE=4 SV=1
Unigene14637_Ex-zai-2	tr|F6U2S1|F6U2S1_CIOIN	35.57	149	88	5	34	456	540	681	4e-15	85.5	Uncharacterized protein (Fragment) OS=Ciona intestinalis GN=LOC100186841 PE=4 SV=1
Unigene14638_Ex-zai-2	tr|F7B6G6|F7B6G6_ORNAN	33.55	462	244	24	365	1561	457	894	5e-28	131	Uncharacterized protein (Fragment) OS=Ornithorhynchus anatinus GN=SRRM2 PE=4 SV=1
Unigene14640_Ex-zai-2	tr|E2BVR0|E2BVR0_HARSA	37.76	143	79	5	402	4	616	727	3e-14	82.4	63 kDa sperm flagellar membrane protein OS=Harpegnathos saltator GN=EAI_02026 PE=4 SV=1
Unigene14641_Ex-zai-2	tr|F7EQE8|F7EQE8_XENTR	32.87	143	88	4	19	423	884	1024	4e-09	65.5	Uncharacterized protein (Fragment) OS=Xenopus tropicalis PE=4 SV=1
Unigene14643_Ex-zai-2	tr|B4GM55|B4GM55_DROPE	73.49	83	22	0	443	195	440	522	1e-58	132	GL12317 OS=Drosophila persimilis GN=GL12317 PE=4 SV=1
Unigene14644_Ex-zai-2	tr|B5UB88|B5UB88_GRYBI	61.86	409	155	3	2	1225	14	420	1e-138	498	Fmr protein (Fragment) OS=Gryllus bimaculatus GN=fmr PE=2 SV=1
Unigene14645_Ex-zai-2	tr|E2A9M9|E2A9M9_CAMFO	28.64	199	134	10	11	583	1235	1420	1e-07	62.4	Cytokine receptor OS=Camponotus floridanus GN=EAG_11449 PE=4 SV=1
Unigene14648_Ex-zai-2	tr|B0WYC3|B0WYC3_CULQU	47.13	314	163	3	1442	510	353	663	6e-145	298	Histone deacetylase OS=Culex quinquefasciatus GN=CpipJ_CPIJ012311 PE=4 SV=1
Unigene14649_Ex-zai-2	tr|D4AFK3|D4AFK3_PARTP	57.83	83	30	2	251	18	408	489	5e-15	85.1	GATA-C OS=Parasteatoda tepidariorum GN=gataC PE=2 SV=1
Unigene14651_Ex-zai-2	tr|E9FW06|E9FW06_DAPPU	51.85	162	77	2	101	583	1	159	8e-37	157	Phospholipase C, beta isoform OS=Daphnia pulex GN=Plcb2 PE=4 SV=1
Unigene14652_Ex-zai-2	tr|F6PND8|F6PND8_CIOIN	28.33	180	126	4	999	469	258	428	7e-09	66.6	Uncharacterized protein OS=Ciona intestinalis GN=LOC100176614 PE=4 SV=1
Unigene14656_Ex-zai-2	tr|Q8ISH5|Q8ISH5_ARAVE	49.60	250	114	7	5	718	91	336	5e-60	235	Chitinase OS=Araneus ventricosus PE=2 SV=1
Unigene14659_Ex-zai-2	tr|C1BUD4|C1BUD4_9MAXI	41.95	174	98	1	6	518	187	360	2e-37	160	TPR repeat-containing protein YDR161W OS=Lepeophtheirus salmonis GN=YD161 PE=2 SV=1
Unigene14660_Ex-zai-2	tr|E2AUJ3|E2AUJ3_CAMFO	44.32	185	83	3	228	722	58	239	3e-44	148	Mediator of RNA polymerase II transcription subunit 8 OS=Camponotus floridanus GN=EAG_08981 PE=4 SV=1
Unigene14661_Ex-zai-2	tr|F4WMR7|F4WMR7_ACREC	37.79	262	148	6	39	779	1	262	4e-34	151	Hermansky-Pudlak syndrome 3 protein-like protein OS=Acromyrmex echinatior GN=G5I_07051 PE=4 SV=1
Unigene14662_Ex-zai-2	tr|E2BZQ2|E2BZQ2_HARSA	40.27	221	128	5	142	792	66	280	4e-41	173	Thioredoxin domain-containing protein 11 OS=Harpegnathos saltator GN=EAI_04304 PE=4 SV=1
Unigene14668_Ex-zai-2	tr|B0W4N5|B0W4N5_CULQU	35.66	129	83	0	432	46	40	168	3e-18	95.9	Transamidase complex subunit PIG-U OS=Culex quinquefasciatus GN=CpipJ_CPIJ001892 PE=4 SV=1
Unigene14669_Ex-zai-2	tr|A8G200|A8G200_PROM2	47.44	78	39	2	285	512	99	171	6e-10	68.2	RNA-binding region RNP-1 (RNA recognition motif) OS=Prochlorococcus marinus (strain MIT 9215) GN=P9215_00121 PE=4 SV=1
Unigene14670_Ex-zai-2	tr|F7DJ57|F7DJ57_XENTR	83.33	54	9	0	2	163	196	249	4e-18	95.1	SYF2 homolog, RNA-splicing factor (Fragment) OS=Xenopus tropicalis GN=syf2 PE=4 SV=1
Unigene14673_Ex-zai-2	tr|D8THS2|D8THS2_VOLCA	36.84	152	91	3	443	3	151	295	5e-12	75.9	Pathogenesis-related protein 1-like protein OS=Volvox carteri GN=VOLCADRAFT_127358 PE=4 SV=1
Unigene14677_Ex-zai-2	tr|B4G9B0|B4G9B0_DROPE	28.14	167	114	2	443	925	112	278	3e-06	57.8	GL18686 OS=Drosophila persimilis GN=GL18686 PE=4 SV=1
Unigene14679_Ex-zai-2	tr|B3MPN4|B3MPN4_DROAN	25.84	178	128	3	527	6	15	177	4e-09	66.2	GF14128 OS=Drosophila ananassae GN=GF14128 PE=4 SV=1
Unigene14681_Ex-zai-2	tr|E2BZW3|E2BZW3_HARSA	69.53	279	76	2	204	1013	391	669	8e-127	380	Leucine-zipper-like transcriptional regulator 1 OS=Harpegnathos saltator GN=EAI_08205 PE=4 SV=1
Unigene14682_Ex-zai-2	tr|H1A510|H1A510_TAEGU	48.24	85	43	4	254	3	43	121	6e-12	74.7	Uncharacterized protein (Fragment) OS=Taeniopygia guttata PE=4 SV=1
Unigene14684_Ex-zai-2	tr|E1L5D4|E1L5D4_9FIRM	45.59	68	37	0	569	772	524	591	5e-10	70.5	Outer membrane autotransporter barrel domain protein OS=Veillonella atypica ACS-049-V-Sch6 GN=HMPREF9321_0555 PE=4 SV=1
Unigene14685_Ex-zai-2	tr|F1PXC1|F1PXC1_CANFA	31.81	962	643	28	2861	15	93	968	6e-125	454	Ubiquitin carboxyl-terminal hydrolase (Fragment) OS=Canis familiaris GN=USP28 PE=3 SV=1
Unigene14690_Ex-zai-2	tr|E7F452|E7F452_DANRE	48.78	123	63	0	265	633	570	692	3e-37	126	Uncharacterized protein OS=Danio rerio GN=BX296541.2 PE=4 SV=1
Unigene14693_Ex-zai-2	tr|Q7PQL0|Q7PQL0_ANOGA	46.88	416	200	7	1185	1	6	409	6e-98	363	AGAP004246-PA (Fragment) OS=Anopheles gambiae GN=AgaP_AGAP004246 PE=4 SV=5
Unigene14698_Ex-zai-2	tr|E2BQ16|E2BQ16_HARSA	46.28	121	65	0	363	1	161	281	1e-29	133	Teneurin-3 OS=Harpegnathos saltator GN=EAI_05151 PE=4 SV=1
Unigene14703_Ex-zai-2	tr|Q0IHU8|Q0IHU8_XENTR	50.92	487	229	4	525	1955	31	516	7e-136	489	Densin-180 OS=Xenopus tropicalis GN=lrrc7 PE=2 SV=1
Unigene14708_Ex-zai-2	tr|F4WJM6|F4WJM6_ACREC	64.74	156	55	0	1	468	127	282	2e-57	226	Protein-S-isoprenylcysteine O-methyltransferase OS=Acromyrmex echinatior GN=G5I_05907 PE=4 SV=1
Unigene14709_Ex-zai-2	tr|B4NQ62|B4NQ62_DROWI	47.40	192	101	1	5	580	229	416	1e-48	199	GK15930 OS=Drosophila willistoni GN=GK15930 PE=4 SV=1
Unigene14714_Ex-zai-2	tr|Q7PYZ3|Q7PYZ3_ANOGA	50.00	102	51	0	230	535	254	355	3e-25	119	AGAP011655-PA (Fragment) OS=Anopheles gambiae GN=AGAP011655 PE=4 SV=3
Unigene14717_Ex-zai-2	tr|H1A510|H1A510_TAEGU	55.77	104	44	1	1	306	43	146	5e-32	141	Uncharacterized protein (Fragment) OS=Taeniopygia guttata PE=4 SV=1
Unigene14719_Ex-zai-2	tr|D7PKA3|D7PKA3_FENCH	44.70	132	72	1	395	3	67	198	1e-24	116	Caspase OS=Fenneropenaeus chinensis PE=2 SV=1
Unigene14720_Ex-zai-2	tr|H2U0X2|H2U0X2_TAKRU	24.20	467	331	12	1362	31	597	1027	8e-18	97.1	Uncharacterized protein OS=Takifugu rubripes GN=RPGR PE=4 SV=1
Unigene14721_Ex-zai-2	tr|H2L6Q1|H2L6Q1_ORYLA	42.58	155	89	3	3	467	274	420	2e-22	109	Uncharacterized protein OS=Oryzias latipes GN=RBM34 PE=4 SV=1
Unigene14723_Ex-zai-2	tr|G6CNH0|G6CNH0_DANPL	24.77	432	319	13	79	1356	1	360	1e-17	97.1	Lobe protein OS=Danaus plexippus GN=KGM_02793 PE=4 SV=1
Unigene14725_Ex-zai-2	tr|O76719|O76719_CAEEL	27.97	143	101	2	3	425	89	231	4e-08	63.5	Major sperm protein OS=Caenorhabditis elegans GN=F36H12.3 PE=3 SV=1
Unigene14726_Ex-zai-2	tr|E2B8Z7|E2B8Z7_HARSA	64.29	56	17	1	160	2	64	119	5e-12	75.1	Splicing factor 1 OS=Harpegnathos saltator GN=EAI_01081 PE=4 SV=1
Unigene14727_Ex-zai-2	tr|Q5QUY9|Q5QUY9_IDILO	49.15	118	60	0	546	193	457	574	7e-32	134	Uncharacterized conserved secreted protein OS=Idiomarina loihiensis (strain ATCC BAA-735 / DSM 15497 / L2-TR) GN=IL1443 PE=4 SV=1
Unigene14731_Ex-zai-2	tr|G3PY20|G3PY20_GASAC	29.59	169	113	2	738	250	27	193	5e-23	90.5	Uncharacterized protein (Fragment) OS=Gasterosteus aculeatus PE=4 SV=1
Unigene14732_Ex-zai-2	tr|C3ZEE6|C3ZEE6_BRAFL	49.22	321	147	7	915	1	259	560	9e-80	301	DNA polymerase OS=Branchiostoma floridae GN=BRAFLDRAFT_120187 PE=3 SV=1
Unigene14733_Ex-zai-2	tr|E2ABQ4|E2ABQ4_CAMFO	66.92	130	43	0	481	92	344	473	1e-47	193	Probable hydroxyacid-oxoacid transhydrogenase, mitochondrial OS=Camponotus floridanus GN=EAG_14414 PE=4 SV=1
Unigene14742_Ex-zai-2	tr|G1KHS1|G1KHS1_ANOCA	24.20	343	233	15	950	3	636	966	3e-15	89.0	Uncharacterized protein (Fragment) OS=Anolis carolinensis GN=CACHD1 PE=4 SV=1
Unigene14744_Ex-zai-2	tr|B0WVP2|B0WVP2_CULQU	41.41	99	49	6	19	288	410	502	3e-08	62.4	PugilistDominant (Fragment) OS=Culex quinquefasciatus GN=CpipJ_CPIJ011068 PE=4 SV=1
Unigene14745_Ex-zai-2	tr|G6D458|G6D458_DANPL	69.54	151	46	0	1058	606	345	495	2e-53	214	ATP-binding cassette sub-family C member 1 OS=Danaus plexippus GN=KGM_15764 PE=3 SV=1
Unigene14747_Ex-zai-2	tr|F1QS67|F1QS67_DANRE	41.03	117	66	3	350	9	2792	2907	2e-16	90.9	Uncharacterized protein (Fragment) OS=Danio rerio PE=4 SV=1
Unigene14748_Ex-zai-2	tr|H2LQX0|H2LQX0_ORYLA	55.21	96	43	1	489	202	7	100	5e-34	103	Uncharacterized protein OS=Oryzias latipes GN=TBCK PE=4 SV=1
Unigene14749_Ex-zai-2	tr|F7H3Y2|F7H3Y2_CALJA	21.21	580	421	21	106	1737	329	877	1e-06	60.5	Uncharacterized protein OS=Callithrix jacchus GN=SCAF11 PE=4 SV=1
Unigene14750_Ex-zai-2	tr|H0ZQA1|H0ZQA1_TAEGU	29.35	184	109	3	503	15	281	464	6e-12	74.7	Uncharacterized protein OS=Taeniopygia guttata GN=WDR67 PE=4 SV=1
Unigene14751_Ex-zai-2	tr|B4LKK6|B4LKK6_DROVI	33.19	232	123	5	231	830	291	519	1e-24	118	GJ21642 OS=Drosophila virilis GN=GJ21642 PE=4 SV=1
Unigene14752_Ex-zai-2	tr|G1KG18|G1KG18_ANOCA	45.09	173	95	1	637	119	274	441	2e-36	156	Uncharacterized protein (Fragment) OS=Anolis carolinensis GN=OMA1 PE=4 SV=1
Unigene14754_Ex-zai-2	tr|G5BYE1|G5BYE1_HETGA	61.05	95	37	1	212	496	414	506	4e-42	131	Methyl-CpG-binding domain protein 4 OS=Heterocephalus glaber GN=GW7_07997 PE=4 SV=1
Unigene14756_Ex-zai-2	tr|F4WW37|F4WW37_ACREC	44.44	63	35	1	191	3	19	75	3e-06	56.6	Down syndrome cell adhesion molecule-like protein OS=Acromyrmex echinatior GN=G5I_10191 PE=4 SV=1
Unigene14759_Ex-zai-2	tr|E2BB70|E2BB70_HARSA	39.18	485	273	9	3	1391	633	1113	1e-84	319	Phosphoinositide 3-kinase regulatory subunit 4 OS=Harpegnathos saltator GN=EAI_16587 PE=4 SV=1
Unigene14760_Ex-zai-2	tr|G3NNV5|G3NNV5_GASAC	44.35	239	133	1	935	219	3	240	3e-50	204	Uncharacterized protein OS=Gasterosteus aculeatus PE=4 SV=1
Unigene14762_Ex-zai-2	tr|D6X070|D6X070_TRICA	46.90	371	194	3	1531	428	633	998	2e-91	341	Cappuccino OS=Tribolium castaneum GN=capu PE=4 SV=1
Unigene14763_Ex-zai-2	tr|B3MG59|B3MG59_DROAN	36.62	213	129	2	5	625	261	469	3e-36	156	GF13115 OS=Drosophila ananassae GN=GF13115 PE=3 SV=1
Unigene14765_Ex-zai-2	tr|H2CLR9|H2CLR9_9LEPT	38.55	166	94	5	70	543	210	370	2e-23	112	Ricin B lectin (Precursor) OS=Leptonema illini DSM 21528 GN=Lepil_4202 PE=4 SV=1
Unigene14774_Ex-zai-2	tr|E2BXP7|E2BXP7_HARSA	49.18	122	61	4	455	817	7	125	1e-19	102	Nephrin OS=Harpegnathos saltator GN=EAI_07326 PE=4 SV=1
Unigene14775_Ex-zai-2	tr|G5BLY2|G5BLY2_HETGA	40.17	117	60	4	466	786	403	517	5e-11	68.6	Mitotic checkpoint serine/threonine-protein kinase BUB1 beta OS=Heterocephalus glaber GN=GW7_18704 PE=4 SV=1
Unigene14776_Ex-zai-2	tr|Q8T5I9|Q8T5I9_ANOGA	53.62	69	30	1	201	1	424	492	2e-16	80.5	AGAP001557-PA OS=Anopheles gambiae GN=30E5.1 PE=4 SV=1
Unigene14786_Ex-zai-2	tr|E1ZXL8|E1ZXL8_CAMFO	30.64	346	214	11	2	961	144	473	4e-24	117	RNA polymerase II-associated protein 3 OS=Camponotus floridanus GN=EAG_04487 PE=4 SV=1
Unigene14788_Ex-zai-2	tr|Q7ZVK0|Q7ZVK0_DANRE	33.55	152	101	2	524	69	367	514	1e-15	87.4	Protein regulator of cytokinesis 1 OS=Danio rerio GN=prc1a PE=2 SV=1
Unigene14789_Ex-zai-2	tr|C9ZMW4|C9ZMW4_TRYB9	49.30	71	36	0	321	109	79	149	6e-14	81.3	T. brucei spp.-specific protein OS=Trypanosoma brucei gambiense (strain MHOM/CI/86/DAL972) GN=TbgDal_IV3180 PE=4 SV=1
Unigene14791_Ex-zai-2	tr|E2BJQ9|E2BJQ9_HARSA	74.12	85	19	1	294	49	302	386	6e-33	144	Octopamine receptor beta-2R OS=Harpegnathos saltator GN=EAI_08347 PE=3 SV=1
Unigene14792_Ex-zai-2	tr|E7FG74|E7FG74_DANRE	22.37	152	109	2	14	442	355	503	3e-06	55.8	NDC80 homolog, kinetochore complex component (S. cerevisiae) OS=Danio rerio GN=ndc80 PE=4 SV=1
Unigene14793_Ex-zai-2	tr|G1KLK4|G1KLK4_ANOCA	40.65	460	268	2	15	1379	1	460	1e-94	352	Uncharacterized protein OS=Anolis carolinensis GN=PXK PE=4 SV=1
Unigene14794_Ex-zai-2	tr|F1LXH8|F1LXH8_RAT	37.11	159	81	5	38	457	46	204	8e-27	125	Uncharacterized protein (Fragment) OS=Rattus norvegicus PE=4 SV=1
Unigene14795_Ex-zai-2	tr|B5B0D3|B5B0D3_LITVA	97.74	133	3	0	400	2	1	133	4e-71	271	Chitinase 1 (Precursor) OS=Litopenaeus vannamei PE=2 SV=1
Unigene14797_Ex-zai-2	tr|F7CC63|F7CC63_XENTR	50.00	42	21	0	47	172	1859	1900	3e-06	57.4	ADAM metallopeptidase with thrombospondin type 1 motif, 20 OS=Xenopus tropicalis GN=adamts20 PE=4 SV=1
Unigene14799_Ex-zai-2	tr|G3VF87|G3VF87_SARHA	35.68	185	112	6	32	565	54	227	6e-17	91.7	Uncharacterized protein (Fragment) OS=Sarcophilus harrisii PE=4 SV=1
Unigene14800_Ex-zai-2	tr|E9FVJ0|E9FVJ0_DAPPU	36.98	430	177	17	126	1133	563	972	1e-44	186	Cubitus interruptus-like protein OS=Daphnia pulex GN=CI PE=4 SV=1
Unigene14801_Ex-zai-2	tr|D0UZU1|D0UZU1_HHV8	25.77	163	118	2	527	48	621	782	2e-11	73.6	ORF73 OS=Human herpesvirus 8 PE=4 SV=1
Unigene14803_Ex-zai-2	tr|H2M9Y6|H2M9Y6_ORYLA	50.51	99	48	2	396	103	34	131	2e-12	76.3	Uncharacterized protein OS=Oryzias latipes GN=Ola.22211 PE=4 SV=1
Unigene14804_Ex-zai-2	tr|Q6SSE6|Q6SSE6_CHLRE	35.75	179	103	4	506	6	712	887	1e-16	90.1	Plus agglutinin OS=Chlamydomonas reinhardtii GN=SAG1 PE=4 SV=1
Unigene14806_Ex-zai-2	tr|H0XYR5|H0XYR5_OTOGA	29.18	233	153	7	664	2	649	851	1e-07	61.2	Uncharacterized protein OS=Otolemur garnettii GN=SCARF2 PE=4 SV=1
Unigene14809_Ex-zai-2	tr|F7IPK0|F7IPK0_CALJA	45.16	93	48	3	12	281	12	97	1e-10	70.1	Uncharacterized protein (Fragment) OS=Callithrix jacchus PE=4 SV=1
Unigene14818_Ex-zai-2	tr|F4WR71|F4WR71_ACREC	36.41	217	110	8	568	2	21	229	7e-21	105	PH and SEC7 domain-containing protein 3 OS=Acromyrmex echinatior GN=G5I_08326 PE=4 SV=1
Unigene14820_Ex-zai-2	tr|F4X8B8|F4X8B8_ACREC	43.36	113	52	2	496	798	43	144	5e-13	80.1	RIMS-binding protein 2 OS=Acromyrmex echinatior GN=G5I_14658 PE=4 SV=1
Unigene14822_Ex-zai-2	tr|F2U832|F2U832_SALS5	46.03	63	31	2	854	1033	637	698	6e-06	50.1	Putative uncharacterized protein OS=Salpingoeca sp. (strain ATCC 50818) GN=PTSG_04669 PE=4 SV=1
Unigene14823_Ex-zai-2	tr|F4WSJ6|F4WSJ6_ACREC	50.53	281	138	5	206	1045	92	345	5e-95	279	Transmembrane protein 115 OS=Acromyrmex echinatior GN=G5I_08806 PE=4 SV=1
Unigene14825_Ex-zai-2	tr|E1CFG1|E1CFG1_9ARAC	57.27	110	47	1	544	215	32	140	3e-51	134	Peropsin OS=Hasarius adansoni GN=HaRRH PE=2 SV=1
Unigene14826_Ex-zai-2	tr|E2B1T1|E2B1T1_CAMFO	49.49	196	99	2	33	620	565	741	8e-40	168	Angiomotin OS=Camponotus floridanus GN=EAG_08764 PE=4 SV=1
Unigene14827_Ex-zai-2	tr|G7Y855|G7Y855_CLOSI	32.72	217	83	6	2	463	313	527	1e-19	100	Transposon Ty3-G gap-Pol polyprotein OS=Clonorchis sinensis GN=CLF_102574 PE=4 SV=1
Unigene14828_Ex-zai-2	tr|Q7QBI2|Q7QBI2_ANOGA	27.18	618	419	14	374	2134	160	765	1e-56	226	AGAP003164-PA OS=Anopheles gambiae GN=AgaP_AGAP003164 PE=4 SV=5
Unigene14832_Ex-zai-2	tr|H0Z9H4|H0Z9H4_TAEGU	46.27	67	36	1	2	202	247	312	2e-13	75.1	Uncharacterized protein OS=Taeniopygia guttata GN=DAO PE=4 SV=1
Unigene14834_Ex-zai-2	tr|Q95P70|Q95P70_CARMA	81.05	95	18	0	535	251	196	290	1e-75	166	Rh-like protein OS=Carcinus maenas PE=2 SV=1
Unigene14835_Ex-zai-2	tr|D2XNJ7|D2XNJ7_SACKO	79.10	67	14	0	202	2	217	283	8e-57	123	Prickle2-like protein (Fragment) OS=Saccoglossus kowalevskii PE=2 SV=1
Unigene14837_Ex-zai-2	tr|A4HM86|A4HM86_LEIBR	33.58	402	230	15	1148	54	3054	3442	8e-26	123	Proteophosphoglycan ppg4 OS=Leishmania braziliensis GN=LBRM_34_0530 PE=3 SV=1
Unigene14839_Ex-zai-2	tr|Q7PLJ7|Q7PLJ7_DROME	29.49	156	93	6	245	661	501	653	1e-27	75.1	CG17684 OS=Drosophila melanogaster GN=CG17684 PE=4 SV=4
Unigene14841_Ex-zai-2	tr|B5B0D3|B5B0D3_LITVA	98.53	272	4	0	817	2	131	402	3e-162	575	Chitinase 1 (Precursor) OS=Litopenaeus vannamei PE=2 SV=1
Unigene14842_Ex-zai-2	tr|F1QNG5|F1QNG5_DANRE	54.39	171	77	2	221	730	210	376	2e-59	184	ATP/GTP-binding protein-like 5 OS=Danio rerio GN=agbl5 PE=4 SV=1
Unigene14844_Ex-zai-2	tr|F1QQV5|F1QQV5_DANRE	45.00	60	28	2	105	269	87	145	1e-06	57.4	Uncharacterized protein (Fragment) OS=Danio rerio PE=4 SV=1
Unigene14846_Ex-zai-2	tr|F1LWJ9|F1LWJ9_RAT	40.50	121	61	3	25	354	260	379	2e-18	97.8	Uncharacterized protein (Fragment) OS=Rattus norvegicus PE=4 SV=1
Unigene14847_Ex-zai-2	tr|D3YTT4|D3YTT4_MOUSE	73.44	64	17	0	3	194	350	413	4e-21	105	Uncharacterized protein OS=Mus musculus GN=Acad8 PE=3 SV=1
Unigene14850_Ex-zai-2	tr|H0X5M5|H0X5M5_OTOGA	31.37	765	497	24	411	2621	3	704	2e-92	345	Uncharacterized protein (Fragment) OS=Otolemur garnettii GN=TMEM8B PE=4 SV=1
Unigene14852_Ex-zai-2	tr|B4M1V9|B4M1V9_DROVI	30.37	214	135	6	623	24	335	528	1e-09	68.9	GJ19384 OS=Drosophila virilis GN=GJ19384 PE=4 SV=1
Unigene14854_Ex-zai-2	tr|F1LAW4|F1LAW4_ASCSU	58.76	194	76	2	574	5	7	200	1e-54	218	Actin-2 (Fragment) OS=Ascaris suum PE=2 SV=1
Unigene14858_Ex-zai-2	tr|B4KRP2|B4KRP2_DROMO	72.73	22	6	0	227	292	140	161	2e-09	48.9	GI19651 OS=Drosophila mojavensis GN=GI19651 PE=4 SV=1
Unigene14859_Ex-zai-2	tr|G1T7D0|G1T7D0_RABIT	31.33	166	111	5	4	492	476	624	1e-06	57.0	Uncharacterized protein (Fragment) OS=Oryctolagus cuniculus GN=SRRM2 PE=4 SV=1
Unigene14861_Ex-zai-2	tr|E1SSL8|E1SSL8_FERBD	60.00	55	22	0	165	1	7	61	1e-10	70.1	Short-chain dehydrogenase/reductase SDR OS=Ferrimonas balearica (strain DSM 9799 / CCM 4581 / PAT) GN=Fbal_1844 PE=3 SV=1
Unigene14862_Ex-zai-2	tr|G6CU07|G6CU07_DANPL	27.37	95	67	1	316	38	322	416	4e-06	55.5	Putative Transmembrane protein 195 OS=Danaus plexippus GN=KGM_03413 PE=4 SV=1
Unigene14863_Ex-zai-2	tr|Q9SKZ0|Q9SKZ0_ARATH	70.00	70	20	1	209	3	27	96	4e-29	108	At2g32090/F22D22.16 OS=Arabidopsis thaliana GN=At2g32090 PE=2 SV=2
Unigene14865_Ex-zai-2	tr|E2C9U5|E2C9U5_HARSA	68.36	335	93	6	1276	311	338	670	7e-122	442	Mitogen-activated protein kinase kinase kinase 9 OS=Harpegnathos saltator GN=EAI_03105 PE=3 SV=1
Unigene14866_Ex-zai-2	tr|Q0IGF0|Q0IGF0_AEDAE	43.48	115	61	2	80	412	8	122	4e-18	95.1	Sidestep protein OS=Aedes aegypti GN=AAEL000398 PE=4 SV=1
Unigene14867_Ex-zai-2	tr|Q176C5|Q176C5_AEDAE	60.66	211	80	2	286	909	242	452	2e-86	266	Sugar transporter (Fragment) OS=Aedes aegypti GN=AAEL006432 PE=3 SV=1
Unigene14869_Ex-zai-2	tr|A5A2M6|A5A2M6_BOMMO	69.83	116	35	0	179	526	8	123	1e-40	170	AChR alpha subunit OS=Bombyx mori PE=2 SV=1
Unigene14872_Ex-zai-2	tr|G1N3L9|G1N3L9_MELGA	66.59	434	141	8	1364	75	1	407	2e-164	584	Uncharacterized protein OS=Meleagris gallopavo GN=RBM22 PE=4 SV=2
Unigene14873_Ex-zai-2	tr|E2B5K7|E2B5K7_HARSA	35.14	185	116	3	212	754	107	288	2e-24	102	FK506-binding protein 4 OS=Harpegnathos saltator GN=EAI_09117 PE=4 SV=1
Unigene14875_Ex-zai-2	tr|C1BT46|C1BT46_9MAXI	51.47	68	33	0	2	205	292	359	9e-16	87.4	Abhydrolase domain-containing protein 13 OS=Lepeophtheirus salmonis GN=ABHDD PE=2 SV=1
Unigene14881_Ex-zai-2	tr|Q297M2|Q297M2_DROPS	47.54	61	32	0	568	386	1068	1128	3e-08	63.2	GA12308 OS=Drosophila pseudoobscura pseudoobscura GN=GA12308 PE=4 SV=2
Unigene14884_Ex-zai-2	tr|G3W332|G3W332_SARHA	36.04	111	63	6	284	592	13	116	1e-08	65.1	Uncharacterized protein OS=Sarcophilus harrisii GN=CCDC103 PE=4 SV=1
Unigene14885_Ex-zai-2	tr|F4W5C0|F4W5C0_ACREC	54.69	64	26	1	216	398	119	182	6e-19	84.0	Uncharacterized peptidase C1-like protein F26E4.3 OS=Acromyrmex echinatior GN=G5I_00616 PE=3 SV=1
Unigene14887_Ex-zai-2	tr|G7IR91|G7IR91_MEDTR	46.97	66	35	3	202	5	184	245	1e-07	44.7	Putative uncharacterized protein (Fragment) OS=Medicago truncatula GN=MTR_2g084760 PE=4 SV=1
Unigene14891_Ex-zai-2	tr|E7F7M3|E7F7M3_DANRE	34.57	162	101	2	144	614	222	379	2e-14	83.6	Uncharacterized protein OS=Danio rerio PE=4 SV=1
Unigene14892_Ex-zai-2	tr|Q7QII9|Q7QII9_ANOGA	70.99	162	47	0	487	2	117	278	3e-64	248	AGAP006894-PA OS=Anopheles gambiae GN=AGAP006894 PE=3 SV=3
Unigene14900_Ex-zai-2	tr|Q13539|Q13539_HUMAN	45.70	151	68	4	13	423	9	159	1e-31	125	Mariner transposase OS=Homo sapiens PE=4 SV=1
Unigene14901_Ex-zai-2	tr|A1YLE4|A1YLE4_PORPE	58.49	53	22	0	218	376	112	164	5e-12	73.6	Cuticle protein CB6 OS=Portunus pelagicus PE=2 SV=1
Unigene14905_Ex-zai-2	tr|E4XLY7|E4XLY7_OIKDI	32.34	201	128	7	92	670	70	257	4e-12	77.0	Whole genome shotgun assembly, reference scaffold set, scaffold scaffold_59 OS=Oikopleura dioica GN=GSOID_T00014734001 PE=4 SV=1
Unigene14912_Ex-zai-2	tr|B4R764|B4R764_DROSI	41.28	109	64	3	329	3	650	749	3e-10	70.1	GD16964 OS=Drosophila simulans GN=GD16964 PE=4 SV=1
Unigene14917_Ex-zai-2	tr|D8LXL3|D8LXL3_BLAHO	25.85	352	246	8	15	1025	310	652	4e-16	90.9	Singapore isolate B (sub-type 7) whole genome shotgun sequence assembly, scaffold_1 OS=Blastocystis hominis GN=GSBLH_T00000671001 PE=4 SV=1
Unigene14918_Ex-zai-2	tr|Q26193|Q26193_LITVA	74.42	86	22	0	796	539	427	512	3e-30	137	Preamylase 1 (Precursor) OS=Litopenaeus vannamei PE=2 SV=1
Unigene14920_Ex-zai-2	tr|E9H0Y3|E9H0Y3_DAPPU	69.70	330	98	1	34	1017	3	332	1e-129	469	Delta-aminolevulinic acid dehydratase OS=Daphnia pulex GN=DAPPUDRAFT_108708 PE=3 SV=1
Unigene14927_Ex-zai-2	tr|F4X214|F4X214_ACREC	55.91	93	41	1	1563	1285	41	132	3e-42	103	GA-binding protein subunit beta-2 OS=Acromyrmex echinatior GN=G5I_12333 PE=4 SV=1
Unigene14929_Ex-zai-2	tr|E9AEM8|E9AEM8_LEIMA	28.02	182	131	3	642	97	1230	1405	4e-07	59.7	Proteophosphoglycan ppg4 OS=Leishmania major GN=LMJF_35_0520 PE=3 SV=1
Unigene14931_Ex-zai-2	tr|E9IJI0|E9IJI0_SOLIN	53.85	65	29	1	250	441	151	215	1e-24	74.7	Putative uncharacterized protein (Fragment) OS=Solenopsis invicta GN=SINV_06538 PE=4 SV=1
Unigene14932_Ex-zai-2	tr|E1ZYF8|E1ZYF8_CAMFO	57.72	149	52	3	230	643	267	415	6e-60	189	LanC-like protein 3-like protein OS=Camponotus floridanus GN=EAG_06499 PE=4 SV=1
Unigene14936_Ex-zai-2	tr|A0BVE0|A0BVE0_PARTE	56.36	110	40	2	64	369	183	292	1e-30	136	Chromosome undetermined scaffold_13, whole genome shotgun sequence OS=Paramecium tetraurelia GN=GSPATT00005753001 PE=4 SV=1
Unigene14938_Ex-zai-2	tr|B3MMX3|B3MMX3_DROAN	35.10	339	217	9	2	1009	686	1002	8e-53	212	GF15134 OS=Drosophila ananassae GN=GF15134 PE=4 SV=1
Unigene14940_Ex-zai-2	tr|E9HIU7|E9HIU7_DAPPU	34.62	104	65	4	1	303	730	826	8e-09	64.3	Ubiquitin carboxyl-terminal hydrolase OS=Daphnia pulex GN=DAPPUDRAFT_63211 PE=3 SV=1
Unigene14945_Ex-zai-2	tr|Q7PT78|Q7PT78_ANOGA	55.41	74	33	0	431	210	75	148	3e-35	88.2	AGAP006992-PA OS=Anopheles gambiae GN=AGAP006992 PE=4 SV=4
Unigene14948_Ex-zai-2	tr|F4WYY5|F4WYY5_ACREC	65.60	125	42	2	117	488	36	157	1e-38	164	Iron-sulfur cluster assembly 2-like protein, mitochondrial OS=Acromyrmex echinatior GN=G5I_11199 PE=4 SV=1
Unigene14953_Ex-zai-2	tr|F7D437|F7D437_XENTR	43.28	67	38	1	4	204	126	190	1e-16	65.1	Uncharacterized protein (Fragment) OS=Xenopus tropicalis PE=4 SV=1
Unigene14954_Ex-zai-2	tr|F7B387|F7B387_XENTR	47.02	704	369	7	2696	597	859	1533	0.0	654	Dedicator of cytokinesis 1 (Fragment) OS=Xenopus tropicalis GN=dock1 PE=4 SV=1
Unigene14957_Ex-zai-2	tr|F4WT05|F4WT05_ACREC	53.37	208	97	1	754	1377	236	440	2e-121	236	WD repeat and SOF domain-containing protein 1 OS=Acromyrmex echinatior GN=G5I_08978 PE=4 SV=1
Unigene14959_Ex-zai-2	tr|E2BPW2|E2BPW2_HARSA	37.73	660	361	11	143	1972	3	657	7e-113	413	Nuclear receptor interaction protein OS=Harpegnathos saltator GN=EAI_09289 PE=4 SV=1
Unigene14960_Ex-zai-2	tr|F6XD10|F6XD10_XENTR	49.38	160	81	2	695	216	264	421	8e-53	166	FAD1 flavin adenine dinucleotide synthetase homolog (Fragment) OS=Xenopus tropicalis GN=flad1 PE=4 SV=1
Unigene14975_Ex-zai-2	tr|D0UZU1|D0UZU1_HHV8	23.08	221	169	1	809	150	606	826	1e-12	79.0	ORF73 OS=Human herpesvirus 8 PE=4 SV=1
Unigene14981_Ex-zai-2	tr|E2CV61|E2CV61_PENJP	47.06	51	27	1	207	359	112	157	5e-15	56.2	Lectin E OS=Penaeus japonicus GN=LecE PE=2 SV=1
Unigene14982_Ex-zai-2	tr|B0WZV6|B0WZV6_CULQU	53.38	148	69	0	538	95	1	148	3e-43	179	Mitochondrial ribosomal protein, L23 OS=Culex quinquefasciatus GN=CpipJ_CPIJ012879 PE=4 SV=1
Unigene14984_Ex-zai-2	tr|F4W897|F4W897_ACREC	79.01	181	38	0	3	545	158	338	2e-82	305	Cell division protein kinase 9 OS=Acromyrmex echinatior GN=G5I_01678 PE=4 SV=1
Unigene14985_Ex-zai-2	tr|E2APU1|E2APU1_CAMFO	43.42	76	43	0	228	1	145	220	6e-15	64.7	Leucine-rich repeat-containing G-protein coupled receptor 6 OS=Camponotus floridanus GN=EAG_14486 PE=4 SV=1
Unigene14992_Ex-zai-2	tr|A8NSH4|A8NSH4_BRUMA	41.43	70	41	1	115	324	297	361	1e-06	57.0	SH2 domain containing protein OS=Brugia malayi GN=Bm1_08845 PE=4 SV=1
Unigene14993_Ex-zai-2	tr|F1QQV5|F1QQV5_DANRE	44.64	56	31	1	106	273	28	82	8e-09	64.3	Uncharacterized protein (Fragment) OS=Danio rerio PE=4 SV=1
Unigene14994_Ex-zai-2	tr|E2A8F4|E2A8F4_CAMFO	32.46	382	239	11	1415	327	956	1282	5e-42	170	NHR domain-containing protein KIAA1787-like protein OS=Camponotus floridanus GN=EAG_06627 PE=4 SV=1
Unigene14997_Ex-zai-2	tr|G3VLA7|G3VLA7_SARHA	30.53	262	154	9	62	763	165	414	3e-06	57.4	Uncharacterized protein (Fragment) OS=Sarcophilus harrisii PE=4 SV=1
Unigene14998_Ex-zai-2	tr|F5HJ88|F5HJ88_ANOGA	30.00	330	212	9	933	1	12	323	5e-27	127	AGAP012971-PA OS=Anopheles gambiae GN=AgaP_AGAP012971 PE=4 SV=1
Unigene14999_Ex-zai-2	tr|F4WZT1|F4WZT1_ACREC	37.50	72	40	2	205	5	19	89	5e-06	55.1	Putative uncharacterized protein OS=Acromyrmex echinatior GN=G5I_11540 PE=4 SV=1
Unigene15000_Ex-zai-2	tr|Q7PML7|Q7PML7_ANOGA	38.41	453	237	14	1550	318	26	471	2e-69	254	AGAP003969-PA OS=Anopheles gambiae GN=AGAP003969 PE=4 SV=4
Unigene15002_Ex-zai-2	tr|B5X1G0|B5X1G0_SALSA	44.61	399	198	8	1342	215	1	397	1e-80	305	Nucleolar protein 14 OS=Salmo salar GN=NOP14 PE=2 SV=1
Unigene15004_Ex-zai-2	tr|G5B0D7|G5B0D7_HETGA	46.73	107	47	6	291	1	45	149	5e-20	101	Glucose-dependent insulinotropic receptor (Fragment) OS=Heterocephalus glaber GN=GW7_12077 PE=4 SV=1
Unigene15005_Ex-zai-2	tr|B4Q668|B4Q668_DROSI	41.51	106	58	3	360	55	383	477	1e-10	70.5	GD23040 OS=Drosophila simulans GN=GD23040 PE=4 SV=1
Unigene15006_Ex-zai-2	tr|Q17641|Q17641_CAEEL	45.35	86	43	4	342	97	67	147	1e-16	90.9	Protein C04G6.7 OS=Caenorhabditis elegans GN=C04G6.7 PE=2 SV=2
Unigene15009_Ex-zai-2	tr|F0VKM7|F0VKM7_NEOCL	65.52	58	20	0	203	376	215	272	7e-10	67.8	LOC100145439 protein, related OS=Neospora caninum (strain Liverpool) GN=NCLIV_050560 PE=4 SV=1
Unigene15010_Ex-zai-2	tr|E4Z2U9|E4Z2U9_OIKDI	61.39	101	38	1	300	1	178	278	7e-27	124	Whole genome shotgun assembly, allelic scaffold set, scaffold scaffoldA_2534 OS=Oikopleura dioica GN=GSOID_T00025690001 PE=4 SV=1
Unigene15011_Ex-zai-2	tr|C4WRZ8|C4WRZ8_ACYPI	50.00	106	53	0	947	630	76	181	4e-26	123	ACYPI000120 protein OS=Acyrthosiphon pisum GN=ACYPI000120 PE=2 SV=1
Unigene15013_Ex-zai-2	tr|F4WSU7|F4WSU7_ACREC	71.43	49	14	0	3	149	50	98	6e-14	81.3	Low density lipoprotein receptor adapter protein 1 OS=Acromyrmex echinatior GN=G5I_08924 PE=4 SV=1
Unigene15015_Ex-zai-2	tr|H0Z7N4|H0Z7N4_TAEGU	44.62	130	70	2	384	1	733	861	9e-24	114	Uncharacterized protein OS=Taeniopygia guttata GN=WDR17 PE=4 SV=1
Unigene15019_Ex-zai-2	tr|B4KRE6|B4KRE6_DROMO	33.78	74	49	0	91	312	5	78	4e-07	58.5	GI19077 OS=Drosophila mojavensis GN=GI19077 PE=4 SV=1
Unigene15020_Ex-zai-2	tr|F7CKJ0|F7CKJ0_CALJA	45.24	42	17	1	73	180	399	440	2e-16	45.1	Uncharacterized protein OS=Callithrix jacchus GN=LOC100401430 PE=4 SV=1
Unigene15029_Ex-zai-2	tr|E2BIE6|E2BIE6_HARSA	86.76	68	9	0	206	3	513	580	6e-34	123	Tetratricopeptide repeat protein 28 OS=Harpegnathos saltator GN=EAI_07359 PE=4 SV=1
Unigene15032_Ex-zai-2	tr|H2L3D1|H2L3D1_ORYLA	55.71	140	62	0	642	223	456	595	4e-42	176	Uncharacterized protein (Fragment) OS=Oryzias latipes GN=TBC1D15 PE=4 SV=1
Unigene15033_Ex-zai-2	tr|G5AQ76|G5AQ76_HETGA	31.78	107	73	1	3	323	628	732	4e-08	62.8	Solute carrier family 12 member 8 OS=Heterocephalus glaber GN=GW7_10668 PE=4 SV=1
Unigene15037_Ex-zai-2	tr|B4P214|B4P214_DROYA	58.14	301	118	2	1488	610	103	403	2e-130	361	GE18588 OS=Drosophila yakuba GN=GE18588 PE=4 SV=1
Unigene15041_Ex-zai-2	tr|H0YT36|H0YT36_TAEGU	33.33	81	54	0	26	268	176	256	8e-06	54.3	Uncharacterized protein (Fragment) OS=Taeniopygia guttata PE=4 SV=1
Unigene15048_Ex-zai-2	tr|Q7PVU1|Q7PVU1_ANOGA	44.13	179	98	1	36	566	121	299	1e-37	160	AGAP009183-PA (Fragment) OS=Anopheles gambiae GN=AGAP009183 PE=4 SV=4
Unigene15050_Ex-zai-2	tr|G9BBX0|G9BBX0_PARLI	76.27	59	14	0	93	269	42	100	8e-22	107	Frizzled7 OS=Paracentrotus lividus PE=2 SV=1
Unigene15053_Ex-zai-2	tr|Q5KTM1|Q5KTM1_BOMMO	38.98	59	34	3	206	36	232	287	3e-11	47.4	Reverse transcriptase OS=Bombyx mori GN=gag PE=4 SV=1
Unigene15054_Ex-zai-2	tr|Q16861|Q16861_HUMAN	71.88	32	9	0	591	496	11	42	3e-14	83.2	Super cysteine rich protein (Fragment) OS=Homo sapiens PE=2 SV=1
Unigene15057_Ex-zai-2	tr|E4Z459|E4Z459_OIKDI	41.86	129	75	2	933	547	187	311	5e-15	87.0	Whole genome shotgun assembly, allelic scaffold set, scaffold scaffoldA_2935 (Fragment) OS=Oikopleura dioica GN=GSOID_T00026184001 PE=4 SV=1
Unigene15058_Ex-zai-2	tr|D1GEG7|D1GEG7_BRARP	38.25	183	105	3	211	735	1888	2066	1e-37	122	Disease resistance protein OS=Brassica rapa subsp. pekinensis PE=4 SV=1
Unigene15061_Ex-zai-2	tr|F6Z7B5|F6Z7B5_MONDO	38.46	78	48	0	524	291	439	516	2e-06	56.6	Uncharacterized protein (Fragment) OS=Monodelphis domestica GN=ZCCHC7 PE=4 SV=1
Unigene15062_Ex-zai-2	tr|A7RM35|A7RM35_NEMVE	38.24	68	42	1	207	4	142	206	2e-06	56.2	Predicted protein OS=Nematostella vectensis GN=v1g239279 PE=4 SV=1
Unigene15064_Ex-zai-2	tr|F8UKL8|F8UKL8_MANSE	39.25	107	63	3	324	10	422	518	3e-10	69.3	Adipose triglyceride lipase OS=Manduca sexta PE=2 SV=1
Unigene15065_Ex-zai-2	tr|H0XCC0|H0XCC0_OTOGA	32.56	129	87	1	459	73	291	418	2e-08	63.9	Uncharacterized protein OS=Otolemur garnettii GN=RBM25 PE=4 SV=1
Unigene15068_Ex-zai-2	tr|G3PI31|G3PI31_GASAC	51.56	64	30	2	21	209	267	326	5e-08	61.6	Uncharacterized protein (Fragment) OS=Gasterosteus aculeatus GN=GNB1L PE=4 SV=1
Unigene15073_Ex-zai-2	tr|G1TP81|G1TP81_RABIT	37.50	56	35	0	173	6	363	418	5e-09	46.6	Uncharacterized protein OS=Oryctolagus cuniculus GN=WASF2 PE=4 SV=1
Unigene15075_Ex-zai-2	tr|E7F8D9|E7F8D9_DANRE	39.68	63	38	4	9	197	29	82	8e-06	54.3	Uncharacterized protein OS=Danio rerio PE=4 SV=1
Unigene15081_Ex-zai-2	tr|E9FVJ0|E9FVJ0_DAPPU	36.57	134	74	3	1	369	1352	1484	2e-11	73.9	Cubitus interruptus-like protein OS=Daphnia pulex GN=CI PE=4 SV=1
Unigene15086_Ex-zai-2	tr|A8DR94|A8DR94_LITVA	77.11	83	19	0	1	249	348	430	1e-33	137	Hemolymph clottable protein OS=Litopenaeus vannamei PE=2 SV=1
Unigene15090_Ex-zai-2	tr|E2A154|E2A154_CAMFO	73.61	144	38	0	1	432	727	870	5e-61	237	DNA ligase OS=Camponotus floridanus GN=EAG_00902 PE=3 SV=1
Unigene15092_Ex-zai-2	tr|D8THS6|D8THS6_VOLCA	42.31	130	74	4	652	266	321	437	1e-13	82.0	Pathogenesis-related protein 1-like protein OS=Volvox carteri GN=VOLCADRAFT_127359 PE=4 SV=1
Unigene15094_Ex-zai-2	tr|Q5XIR2|Q5XIR2_RAT	45.22	272	147	1	812	3	216	487	1e-61	241	Intraflagellar transport 74 homolog (Chlamydomonas) OS=Rattus norvegicus GN=Ift74 PE=2 SV=1
Unigene15099_Ex-zai-2	tr|H2P9B3|H2P9B3_PONAB	41.01	178	102	2	5	529	51	224	4e-19	98.6	Uncharacterized protein OS=Pongo abelii GN=TPRXL PE=4 SV=1
Unigene15103_Ex-zai-2	tr|H2TS47|H2TS47_TAKRU	61.96	92	35	0	489	214	377	468	5e-33	123	Uncharacterized protein OS=Takifugu rubripes GN=GBAP1 PE=4 SV=1
Unigene15115_Ex-zai-2	tr|E9PSN4|E9PSN4_RAT	81.08	37	7	0	295	185	799	835	4e-07	59.3	Zinc finger CCCH type-containing 13 OS=Rattus norvegicus GN=Zc3h13 PE=4 SV=1
Unigene15118_Ex-zai-2	tr|F8RHR0|F8RHR0_LITVA	96.23	159	6	0	1	477	2278	2436	1e-114	292	Fatty acid synthase OS=Litopenaeus vannamei GN=FAS PE=2 SV=1
Unigene15119_Ex-zai-2	tr|F4WID5|F4WID5_ACREC	53.33	60	28	0	153	332	2736	2795	1e-07	60.5	Histone-lysine N-methyltransferase trithorax OS=Acromyrmex echinatior GN=G5I_05458 PE=3 SV=1
Unigene15122_Ex-zai-2	tr|Q8CGQ6|Q8CGQ6_RAT	25.00	344	205	8	2844	1972	18	358	2e-23	117	Zinc finger protein 161 OS=Rattus norvegicus GN=Zfp161 PE=2 SV=1
Unigene15123_Ex-zai-2	tr|E2AZU2|E2AZU2_CAMFO	77.19	57	13	0	278	448	912	968	3e-36	93.2	1-phosphatidylinositol-4,5-bisphosphate phosphodiesterase gamma-1 OS=Camponotus floridanus GN=EAG_15047 PE=4 SV=1
Unigene15124_Ex-zai-2	tr|H0ZEH0|H0ZEH0_TAEGU	37.78	90	56	2	241	510	92	179	2e-06	56.2	Uncharacterized protein OS=Taeniopygia guttata GN=Tgu.8275 PE=4 SV=1
Unigene15127_Ex-zai-2	tr|E7FFC7|E7FFC7_DANRE	50.00	52	26	0	157	2	641	692	3e-06	55.8	Uncharacterized protein OS=Danio rerio PE=4 SV=1
Unigene15128_Ex-zai-2	tr|B3P678|B3P678_DROER	34.53	223	125	6	457	1062	83	296	2e-15	89.4	GG11475 OS=Drosophila erecta GN=GG11475 PE=4 SV=1
Unigene15131_Ex-zai-2	tr|D0N793|D0N793_PHYIT	42.86	112	64	2	337	2	312	416	7e-18	94.4	Protease inhibitor Epi11 OS=Phytophthora infestans (strain T30-4) GN=PITG_07096 PE=4 SV=1
Unigene15132_Ex-zai-2	tr|F1QF84|F1QF84_DANRE	42.92	226	116	4	987	349	202	427	2e-73	174	Transmembrane and tetratricopeptide repeat-containing 1 OS=Danio rerio GN=tmtc1 PE=4 SV=1
Unigene15133_Ex-zai-2	tr|G3WK46|G3WK46_SARHA	38.30	94	52	2	265	2	16	102	6e-09	64.7	Uncharacterized protein (Fragment) OS=Sarcophilus harrisii GN=C15orf44 PE=4 SV=1
Unigene15135_Ex-zai-2	tr|G1KUX9|G1KUX9_ANOCA	35.78	313	188	5	134	1033	2	312	3e-48	197	Uncharacterized protein OS=Anolis carolinensis GN=CYB5RL PE=4 SV=1
Unigene15136_Ex-zai-2	tr|E2BWS8|E2BWS8_HARSA	60.61	66	26	0	206	9	865	930	9e-16	87.4	Eukaryotic translation initiation factor 2-alpha kinase 4 OS=Harpegnathos saltator GN=EAI_10998 PE=3 SV=1
Unigene15139_Ex-zai-2	tr|G1NLS1|G1NLS1_MELGA	46.38	69	37	0	2	208	56	124	1e-08	63.9	Uncharacterized protein (Fragment) OS=Meleagris gallopavo GN=LRR1 PE=4 SV=1
Unigene15142_Ex-zai-2	tr|E2BNZ5|E2BNZ5_HARSA	60.53	190	67	6	121	666	18	205	6e-48	195	Synapsin OS=Harpegnathos saltator GN=EAI_00879 PE=4 SV=1
Unigene15143_Ex-zai-2	tr|F6VBX7|F6VBX7_CIOIN	40.27	293	158	3	2	829	137	429	7e-55	219	Uncharacterized protein (Fragment) OS=Ciona intestinalis PE=4 SV=1
Unigene15145_Ex-zai-2	tr|F1LXH8|F1LXH8_RAT	41.30	92	43	5	265	23	85	176	4e-11	72.0	Uncharacterized protein (Fragment) OS=Rattus norvegicus PE=4 SV=1
Unigene15146_Ex-zai-2	tr|Q5D184|Q5D184_APIME	72.73	242	66	0	731	6	1	242	2e-102	377	Ephrin receptor OS=Apis mellifera PE=2 SV=1
Unigene15147_Ex-zai-2	tr|E2BQQ6|E2BQQ6_HARSA	56.64	256	107	3	3	758	284	539	2e-76	290	Dipeptidase 1 (Fragment) OS=Harpegnathos saltator GN=EAI_01003 PE=4 SV=1
Unigene15151_Ex-zai-2	tr|A0ND24|A0ND24_ANOGA	68.51	235	72	3	1879	1181	158	390	0.0	327	AGAP002573-PA OS=Anopheles gambiae GN=AgaP_AGAP002573 PE=4 SV=2
Unigene15154_Ex-zai-2	tr|F4X305|F4X305_ACREC	75.38	65	16	0	1	195	135	199	2e-24	115	1-phosphatidylinositol-3-phosphate 5-kinase OS=Acromyrmex echinatior GN=G5I_12693 PE=4 SV=1
Unigene15155_Ex-zai-2	tr|C0KIF1|C0KIF1_ASTMI	37.89	95	54	4	9	278	125	209	3e-10	69.3	Vasa OS=Asterina miniata PE=2 SV=1
Unigene15156_Ex-zai-2	tr|F1QQV5|F1QQV5_DANRE	38.61	101	62	1	7	309	76	173	1e-14	84.0	Uncharacterized protein (Fragment) OS=Danio rerio PE=4 SV=1
Unigene15166_Ex-zai-2	tr|A1RZQ2|A1RZQ2_THEPD	31.60	212	127	5	116	697	223	430	3e-14	83.6	Ankyrin OS=Thermofilum pendens (strain Hrk 5) GN=Tpen_1284 PE=4 SV=1
Unigene15167_Ex-zai-2	tr|A4QNQ0|A4QNQ0_XENTR	25.56	180	121	6	3	503	307	466	1e-06	57.4	LOC100125189 protein OS=Xenopus tropicalis GN=plk2 PE=2 SV=1
Unigene15170_Ex-zai-2	tr|C5E0P8|C5E0P8_ZYGRC	22.70	163	125	1	12	497	217	379	2e-07	60.1	ZYRO0G14608p OS=Zygosaccharomyces rouxii (strain ATCC 2623 / CBS 732 / NBRC 1130 / NCYC 568 / NRRL Y-229) GN=ZYRO0G14608g PE=4 SV=1
Unigene15174_Ex-zai-2	tr|Q6AVS5|Q6AVS5_ORYSJ	56.30	135	40	8	480	133	163	295	2e-27	126	Expressed protein OS=Oryza sativa subsp. japonica GN=OSJNBa0027J18.5 PE=2 SV=1
Unigene15175_Ex-zai-2	tr|A4HM87|A4HM87_LEIBR	27.73	422	288	11	1224	10	1275	1665	1e-20	106	Proteophosphoglycan ppg4 OS=Leishmania braziliensis GN=LBRM_34_0540 PE=3 SV=1
Unigene15179_Ex-zai-2	tr|F1QVZ8|F1QVZ8_DANRE	26.37	292	187	14	793	2	493	764	2e-08	65.1	Uncharacterized protein OS=Danio rerio PE=4 SV=1
Unigene15180_Ex-zai-2	tr|Q7Q8I5|Q7Q8I5_ANOGA	78.99	338	71	0	1016	3	76	413	7e-159	565	AGAP008613-PA (Fragment) OS=Anopheles gambiae GN=AGAP008613 PE=3 SV=4
Unigene15181_Ex-zai-2	tr|B0UYL5|B0UYL5_DANRE	66.23	305	103	2	57	971	1	303	6e-114	415	Novel protein (Zgc:153679) OS=Danio rerio GN=CH211-219A4.8 PE=4 SV=1
Unigene15182_Ex-zai-2	tr|G3WJR2|G3WJR2_SARHA	41.67	120	57	6	322	2	260	373	8e-07	57.8	Uncharacterized protein (Fragment) OS=Sarcophilus harrisii PE=4 SV=1
Unigene15184_Ex-zai-2	tr|E2BVR0|E2BVR0_HARSA	38.73	173	101	2	724	221	730	902	2e-50	131	63 kDa sperm flagellar membrane protein OS=Harpegnathos saltator GN=EAI_02026 PE=4 SV=1
Unigene15190_Ex-zai-2	tr|Q9VR49|Q9VR49_DROME	27.51	727	505	25	2153	39	422	1067	7e-26	124	Salivary gland secretion 1 OS=Drosophila melanogaster GN=Sgs1 PE=2 SV=4
Unigene15191_Ex-zai-2	tr|G3WZN1|G3WZN1_SARHA	28.45	348	230	12	991	5	567	886	3e-13	58.2	Uncharacterized protein OS=Sarcophilus harrisii GN=SRRM2 PE=4 SV=1
Unigene15192_Ex-zai-2	tr|F6V693|F6V693_CIOIN	46.84	79	34	2	4	216	279	357	1e-09	67.4	Uncharacterized protein (Fragment) OS=Ciona intestinalis PE=3 SV=1
Unigene15194_Ex-zai-2	tr|F1Q9L1|F1Q9L1_DANRE	56.88	160	68	1	541	65	17	176	3e-50	202	Zgc:112255 OS=Danio rerio GN=zgc:112255 PE=4 SV=1
Unigene15200_Ex-zai-2	tr|D6W8F4|D6W8F4_TRICA	63.57	129	43	3	126	500	367	482	4e-35	151	Disco-related OS=Tribolium castaneum GN=disco-r PE=4 SV=1
Unigene15203_Ex-zai-2	tr|G3IG83|G3IG83_CRIGR	35.66	244	151	6	1164	451	75	308	6e-30	137	Fibrinogen C domain-containing protein 1 OS=Cricetulus griseus GN=I79_022764 PE=4 SV=1
Unigene15205_Ex-zai-2	tr|Q9SBM1|Q9SBM1_VOLCA	33.52	176	116	4	529	5	65	218	1e-12	77.8	Hydroxyproline-rich glycoprotein DZ-HRGP (Precursor) OS=Volvox carteri f. nagariensis GN=HRGP gene PE=2 SV=1
Unigene15208_Ex-zai-2	tr|Q17Q18|Q17Q18_AEDAE	37.30	244	147	7	715	2	1	220	4e-37	160	Polybromo-1 OS=Aedes aegypti GN=AAEL000181 PE=4 SV=1
Unigene15209_Ex-zai-2	tr|E0VXH3|E0VXH3_PEDHC	58.62	58	24	0	234	407	395	452	1e-21	64.3	Sodium/hydrogen exchanger OS=Pediculus humanus subsp. corporis GN=Phum_PHUM500550 PE=3 SV=1
Unigene15211_Ex-zai-2	tr|D3LRW9|D3LRW9_MICLU	37.50	152	92	9	4	450	474	604	1e-07	60.5	Proline dehydrogenase OS=Micrococcus luteus SK58 GN=HMPREF0569_2014 PE=4 SV=1
Unigene15212_Ex-zai-2	tr|E2B3W7|E2B3W7_HARSA	35.17	634	296	13	234	1790	490	1117	8e-96	357	NADPH oxidase 5 OS=Harpegnathos saltator GN=EAI_09346 PE=4 SV=1
Unigene15217_Ex-zai-2	tr|F7D588|F7D588_MONDO	30.91	110	76	2	243	572	141	247	7e-06	55.5	Uncharacterized protein OS=Monodelphis domestica GN=TAF6L PE=4 SV=1
Unigene15218_Ex-zai-2	tr|F4X311|F4X311_ACREC	74.59	122	31	0	210	575	279	400	8e-70	191	Myosin-I heavy chain (Fragment) OS=Acromyrmex echinatior GN=G5I_12699 PE=4 SV=1
Unigene15226_Ex-zai-2	tr|E2BSL6|E2BSL6_HARSA	60.31	834	319	10	3484	1019	1412	2230	0.0	1028	Myosin-I heavy chain OS=Harpegnathos saltator GN=EAI_01628 PE=4 SV=1
Unigene15227_Ex-zai-2	tr|Q1HW07|Q1HW07_PENMO	73.17	82	21	1	446	204	69	150	2e-26	122	Reverse transcriptase (Fragment) OS=Penaeus monodon PE=4 SV=1
Unigene15228_Ex-zai-2	tr|B4L1D0|B4L1D0_DROMO	63.35	191	69	1	1160	591	144	334	6e-74	254	GI15291 OS=Drosophila mojavensis GN=GI15291 PE=4 SV=1
Unigene15229_Ex-zai-2	tr|H2MEL0|H2MEL0_ORYLA	74.50	149	36	3	441	1	5	152	1e-61	239	Uncharacterized protein OS=Oryzias latipes GN=N4BP1 PE=4 SV=1
Unigene15230_Ex-zai-2	tr|E2A4T8|E2A4T8_CAMFO	45.45	66	36	1	77	274	1	62	2e-07	59.7	Proton-coupled amino acid transporter 1 OS=Camponotus floridanus GN=EAG_14244 PE=4 SV=1
Unigene15235_Ex-zai-2	tr|F2UQG4|F2UQG4_SALS5	72.41	29	8	0	188	274	356	384	2e-06	56.2	Leucyl-tRNA synthetase OS=Salpingoeca sp. (strain ATCC 50818) GN=PTSG_10153 PE=3 SV=1
Unigene15236_Ex-zai-2	tr|H1A510|H1A510_TAEGU	43.48	92	52	1	436	161	64	151	4e-18	95.1	Uncharacterized protein (Fragment) OS=Taeniopygia guttata PE=4 SV=1
Unigene15238_Ex-zai-2	tr|E2C8T5|E2C8T5_HARSA	47.77	157	82	1	255	725	95	247	1e-53	158	Centaurin-beta-2 OS=Harpegnathos saltator GN=EAI_04954 PE=4 SV=1
Unigene15240_Ex-zai-2	tr|F4WJ89|F4WJ89_ACREC	51.96	485	225	12	1	1431	265	715	4e-123	446	Active breakpoint cluster region-related protein OS=Acromyrmex echinatior GN=G5I_05767 PE=4 SV=1
Unigene15245_Ex-zai-2	tr|B0WJD9|B0WJD9_CULQU	34.43	122	70	4	7	342	101	216	2e-07	60.1	Dab2-interacting protein OS=Culex quinquefasciatus GN=CpipJ_CPIJ007375 PE=4 SV=1
Unigene15248_Ex-zai-2	tr|E5S0I7|E5S0I7_TRISP	25.09	267	181	8	100	843	47	289	2e-16	91.3	ETS factor OS=Trichinella spiralis GN=Tsp_09093 PE=3 SV=1
Unigene15249_Ex-zai-2	tr|E2APQ2|E2APQ2_CAMFO	77.91	86	19	0	547	290	607	692	2e-33	146	Netrin receptor UNC5C OS=Camponotus floridanus GN=EAG_13112 PE=4 SV=1
Unigene15255_Ex-zai-2	tr|A9UPZ0|A9UPZ0_MONBE	62.22	45	17	0	141	7	33	77	3e-13	79.0	Annexin OS=Monosiga brevicollis GN=13571 PE=3 SV=1
Unigene15261_Ex-zai-2	tr|Q17B94|Q17B94_AEDAE	72.07	111	30	1	562	233	528	638	2e-71	172	Transient receptor potential channel OS=Aedes aegypti GN=AAEL005014 PE=4 SV=1
Unigene15265_Ex-zai-2	tr|B4NH55|B4NH55_DROWI	46.41	306	152	5	902	21	7	304	1e-67	261	GK14183 OS=Drosophila willistoni GN=GK14183 PE=4 SV=1
Unigene15267_Ex-zai-2	tr|A7UVI4|A7UVI4_ANOGA	42.94	170	94	3	223	723	1111	1264	2e-32	144	AGAP001662-PA OS=Anopheles gambiae GN=AgaP_AGAP001662 PE=4 SV=2
Unigene15271_Ex-zai-2	tr|H1A5G4|H1A5G4_TAEGU	58.18	55	22	1	12	173	31	85	8e-11	72.0	Uncharacterized protein (Fragment) OS=Taeniopygia guttata PE=4 SV=1
Unigene15272_Ex-zai-2	tr|E2CA94|E2CA94_HARSA	54.41	68	26	2	281	93	105	171	1e-08	63.5	Putative uncharacterized protein (Fragment) OS=Harpegnathos saltator GN=EAI_15550 PE=4 SV=1
Unigene15273_Ex-zai-2	tr|E2AMH7|E2AMH7_CAMFO	47.12	208	108	6	619	2	375	570	7e-45	184	Solute carrier organic anion transporter family member 4A1 OS=Camponotus floridanus GN=EAG_04984 PE=4 SV=1
Unigene15274_Ex-zai-2	tr|H1A510|H1A510_TAEGU	41.11	90	52	2	289	23	4	83	1e-11	73.6	Uncharacterized protein (Fragment) OS=Taeniopygia guttata PE=4 SV=1
Unigene15275_Ex-zai-2	tr|E2APZ3|E2APZ3_CAMFO	30.08	123	57	6	533	252	4	126	5e-08	42.7	Putative uncharacterized protein OS=Camponotus floridanus GN=EAG_01817 PE=4 SV=1
Unigene15278_Ex-zai-2	tr|E9PSR0|E9PSR0_RAT	52.82	142	67	2	428	3	200	336	9e-37	157	Uncharacterized protein OS=Rattus norvegicus GN=Slc5a11 PE=3 SV=1
Unigene15281_Ex-zai-2	tr|Q7PCP4|Q7PCP4_ANOGA	74.07	27	7	1	50	130	1	26	2e-07	47.8	AGAP012127-PA OS=Anopheles gambiae GN=AGAP012127 PE=4 SV=2
Unigene15283_Ex-zai-2	tr|A9GHQ0|A9GHQ0_SORC5	32.46	191	117	9	608	72	123	308	3e-06	57.4	Cellulose synthase 1 operon protein C OS=Sorangium cellulosum (strain So ce56) GN=sce9355 PE=4 SV=1
Unigene15284_Ex-zai-2	tr|E2ABL3|E2ABL3_CAMFO	69.06	139	43	0	196	612	15	153	2e-52	209	Calcium-binding mitochondrial carrier protein Aralar1 OS=Camponotus floridanus GN=EAG_09335 PE=3 SV=1
Unigene15286_Ex-zai-2	tr|G1KGH2|G1KGH2_ANOCA	61.90	210	76	2	591	1208	171	380	3e-160	268	Uncharacterized protein OS=Anolis carolinensis GN=NMD3 PE=4 SV=1
Unigene15288_Ex-zai-2	tr|F6Y1U4|F6Y1U4_CIOIN	55.56	63	28	0	286	98	296	358	1e-19	86.7	Uncharacterized protein OS=Ciona intestinalis GN=LOC100183908 PE=4 SV=1
Unigene15289_Ex-zai-2	tr|E1ZV01|E1ZV01_CAMFO	41.03	156	89	4	3	461	333	485	4e-30	135	Vacuolar protein sorting-associated protein 13A OS=Camponotus floridanus GN=EAG_05142 PE=4 SV=1
Unigene15291_Ex-zai-2	tr|F6YM85|F6YM85_CIOIN	35.58	104	62	4	1065	769	46	148	6e-07	60.5	Uncharacterized protein (Fragment) OS=Ciona intestinalis PE=4 SV=1
Unigene15293_Ex-zai-2	tr|F1QQV5|F1QQV5_DANRE	42.00	100	57	2	8	304	77	175	3e-17	92.4	Uncharacterized protein (Fragment) OS=Danio rerio PE=4 SV=1
Unigene15296_Ex-zai-2	tr|B3LWC6|B3LWC6_DROAN	56.52	69	30	0	7	213	312	380	4e-13	78.6	GF16361 OS=Drosophila ananassae GN=GF16361 PE=3 SV=1
Unigene15298_Ex-zai-2	tr|B7PW93|B7PW93_IXOSC	30.95	168	107	3	477	1	286	453	5e-13	78.2	Ankyrin repeat-containing protein OS=Ixodes scapularis GN=IscW_ISCW006888 PE=4 SV=1
Unigene15299_Ex-zai-2	tr|Q177S2|Q177S2_AEDAE	57.45	188	79	1	764	204	82	269	1e-80	225	Wd-repeat protein (Fragment) OS=Aedes aegypti GN=AAEL006038 PE=4 SV=1
Unigene15300_Ex-zai-2	tr|E1ZUP2|E1ZUP2_CHLVA	34.84	155	82	7	615	208	8	153	3e-07	60.1	Expressed protein (Fragment) OS=Chlorella variabilis GN=CHLNCDRAFT_59512 PE=4 SV=1
Unigene15306_Ex-zai-2	tr|E9AEM9|E9AEM9_LEIMA	18.92	629	510	6	7	1893	7088	7697	1e-14	63.9	Proteophosphoglycan 5 OS=Leishmania major GN=LMJF_35_0540 PE=3 SV=1
Unigene15307_Ex-zai-2	tr|F2UGA3|F2UGA3_SALS5	26.72	232	163	5	719	45	3173	3392	2e-06	57.8	NOTCH2 protein OS=Salpingoeca sp. (strain ATCC 50818) GN=PTSG_07770 PE=4 SV=1
Unigene15309_Ex-zai-2	tr|E4U9I7|E4U9I7_OCEP5	42.15	121	68	5	365	9	260	375	1e-08	63.5	Small GTP-binding protein OS=Oceanithermus profundus (strain DSM 14977 / NBRC 100410 / VKM B-2274 / 506) GN=Ocepr_1630 PE=4 SV=1
Unigene15311_Ex-zai-2	tr|E2C1G7|E2C1G7_HARSA	50.82	183	90	1	888	340	4	185	1e-49	202	HD domain-containing protein 2 OS=Harpegnathos saltator GN=EAI_08115 PE=4 SV=1
Unigene15316_Ex-zai-2	tr|Q6C5H2|Q6C5H2_YARLI	34.42	154	87	5	449	30	114	267	1e-07	60.5	YALI0E18073p OS=Yarrowia lipolytica (strain CLIB 122 / E 150) GN=YALI0E18073g PE=4 SV=1
Unigene15318_Ex-zai-2	tr|B4N7N5|B4N7N5_DROWI	45.21	73	40	1	227	9	164	232	4e-10	68.6	GK18727 OS=Drosophila willistoni GN=GK18727 PE=4 SV=1
Unigene15323_Ex-zai-2	tr|Q91TW1|Q91TW1_TUHV1	31.69	183	116	8	712	191	410	551	1e-08	52.0	T2 OS=Tupaiid herpesvirus 1 (strain 1) PE=4 SV=1
Unigene15326_Ex-zai-2	tr|E2AHG0|E2AHG0_CAMFO	81.08	37	7	0	5	115	226	262	7e-10	68.9	Uncharacterized protein KIAA0152 OS=Camponotus floridanus GN=EAG_12098 PE=4 SV=1
Unigene15327_Ex-zai-2	tr|B3MXF3|B3MXF3_DROAN	52.78	72	27	3	45	239	255	326	6e-10	68.2	GF19461 OS=Drosophila ananassae GN=GF19461 PE=4 SV=1
Unigene15328_Ex-zai-2	tr|B4G543|B4G543_DROPE	43.32	397	225	4	2483	1293	769	1145	3e-123	336	GL23246 OS=Drosophila persimilis GN=GL23246 PE=4 SV=1
Unigene15330_Ex-zai-2	tr|E2APY7|E2APY7_CAMFO	50.00	156	76	2	80	541	1	156	2e-37	159	Ubiquitin carboxyl-terminal hydrolase OS=Camponotus floridanus GN=EAG_11577 PE=3 SV=1
Unigene15331_Ex-zai-2	tr|F1Q666|F1Q666_DANRE	53.33	105	49	0	247	561	959	1063	5e-31	112	Transmembrane and coiled-coil domains 7 OS=Danio rerio GN=tmco7 PE=4 SV=1
Unigene15334_Ex-zai-2	tr|B4ML63|B4ML63_DROWI	57.60	217	81	3	620	3	214	428	4e-67	258	GK17374 OS=Drosophila willistoni GN=GK17374 PE=4 SV=1
Unigene15337_Ex-zai-2	tr|E2BNU1|E2BNU1_HARSA	50.24	414	168	7	1355	228	1	411	7e-122	393	Peptidyl-prolyl cis-trans isomerase SDCCAG10 OS=Harpegnathos saltator GN=EAI_16565 PE=4 SV=1
Unigene15338_Ex-zai-2	tr|G1SKS7|G1SKS7_RABIT	40.00	75	44	2	4	225	252	325	3e-07	54.7	Uncharacterized protein OS=Oryctolagus cuniculus GN=CD163 PE=4 SV=1
Unigene15341_Ex-zai-2	tr|E2ALP1|E2ALP1_CAMFO	55.47	128	56	2	202	582	2638	2764	1e-46	148	Uncharacterized protein KIAA1843 OS=Camponotus floridanus GN=EAG_10907 PE=4 SV=1
Unigene15342_Ex-zai-2	tr|G1KLC9|G1KLC9_ANOCA	55.08	118	53	1	513	160	431	546	3e-27	125	Uncharacterized protein OS=Anolis carolinensis GN=PARP3 PE=4 SV=1
Unigene15343_Ex-zai-2	tr|E2ATX4|E2ATX4_CAMFO	51.49	101	49	0	238	540	154	254	5e-53	117	Nucleotide-binding protein 2 OS=Camponotus floridanus GN=EAG_07783 PE=4 SV=1
Unigene15346_Ex-zai-2	tr|B4NHS7|B4NHS7_DROWI	30.00	150	94	3	667	251	61	209	5e-22	96.3	GK14248 OS=Drosophila willistoni GN=GK14248 PE=4 SV=1
Unigene15354_Ex-zai-2	tr|B7PB00|B7PB00_IXOSC	50.00	78	34	3	947	729	12	89	2e-07	62.0	Putative uncharacterized protein OS=Ixodes scapularis GN=IscW_ISCW002909 PE=4 SV=1
Unigene15355_Ex-zai-2	tr|H2LSQ4|H2LSQ4_ORYLA	48.93	374	184	6	251	1351	66	438	1e-89	335	Uncharacterized protein OS=Oryzias latipes GN=PDIA4 PE=4 SV=1
Unigene15359_Ex-zai-2	tr|B4J902|B4J902_DROGR	59.26	27	11	0	214	294	63	89	2e-08	46.6	GH20501 OS=Drosophila grimshawi GN=GH20501 PE=4 SV=1
Unigene15361_Ex-zai-2	tr|F4WSR2|F4WSR2_ACREC	46.50	443	224	13	1311	22	1	385	2e-91	341	Stromal membrane-associated protein 1 OS=Acromyrmex echinatior GN=G5I_08889 PE=4 SV=1
Unigene15364_Ex-zai-2	tr|B3P804|B3P804_DROER	45.83	72	38	1	1	213	469	540	3e-15	85.9	GG11975 OS=Drosophila erecta GN=GG11975 PE=4 SV=1
Unigene15365_Ex-zai-2	tr|Q80V78|Q80V78_MOUSE	47.47	99	52	0	3	299	57	155	3e-19	99.0	Rnf145 protein (Fragment) OS=Mus musculus GN=Rnf145 PE=2 SV=1
Unigene15367_Ex-zai-2	tr|H2S4Z0|H2S4Z0_TAKRU	60.00	65	26	0	482	288	129	193	7e-13	77.8	Uncharacterized protein OS=Takifugu rubripes PE=4 SV=1
Unigene15368_Ex-zai-2	tr|H1A5G4|H1A5G4_TAEGU	45.16	62	29	3	218	48	167	227	4e-06	55.5	Uncharacterized protein (Fragment) OS=Taeniopygia guttata PE=4 SV=1
Unigene15370_Ex-zai-2	tr|E2AIH9|E2AIH9_CAMFO	58.16	98	39	3	243	530	1647	1741	1e-29	106	Cleavage and polyadenylation specificity factor subunit 3 OS=Camponotus floridanus GN=EAG_08040 PE=4 SV=1
Unigene15372_Ex-zai-2	tr|D9VL14|D9VL14_9ACTO	39.13	115	67	4	421	756	38	130	7e-07	59.7	Predicted protein (Fragment) OS=Streptomyces sp. C GN=SSNG_00072 PE=4 SV=1
Unigene15373_Ex-zai-2	tr|F5A5Q6|F5A5Q6_9EUCA	34.45	209	121	5	231	809	363	565	4e-36	115	JHE-like carboxylesterase 1 OS=Pandalopsis japonica GN=CXE1 PE=2 SV=1
Unigene15381_Ex-zai-2	tr|A3QX14|A3QX14_SUBDO	28.63	248	176	11	286	1026	163	351	1e-09	70.1	Wiskott-Aldrich syndrome protein (Fragment) OS=Suberites domuncula GN=WASPSD PE=2 SV=1
Unigene15382_Ex-zai-2	tr|F4WW39|F4WW39_ACREC	47.89	71	37	0	3	215	1759	1829	1e-15	78.6	Down syndrome cell adhesion molecule-like protein OS=Acromyrmex echinatior GN=G5I_10193 PE=4 SV=1
Unigene15384_Ex-zai-2	tr|Q9TZX0|Q9TZX0_9MAXI	35.62	219	103	5	183	725	4	217	6e-21	105	Engrailed-a homeobox protein OS=Sacculina carcini GN=en-a PE=2 SV=1
Unigene15388_Ex-zai-2	tr|G1K9P3|G1K9P3_ANOCA	36.81	144	87	3	891	472	104	244	2e-16	91.3	Uncharacterized protein OS=Anolis carolinensis GN=IAH1 PE=4 SV=1
Unigene15389_Ex-zai-2	tr|Q17NZ7|Q17NZ7_AEDAE	46.47	510	269	5	1890	373	16	506	3e-130	471	Polynucleotide kinase-3'-phosphatase (Fragment) OS=Aedes aegypti GN=AAEL000527 PE=4 SV=1
Unigene15390_Ex-zai-2	tr|Q6AX83|Q6AX83_XENLA	67.40	503	157	3	1490	3	94	596	0.0	714	MGC82093 protein OS=Xenopus laevis GN=lars PE=2 SV=1
Unigene15392_Ex-zai-2	tr|Q0ZHD3|Q0ZHD3_9CRUS	65.35	254	59	4	678	4	1	253	3e-88	330	Dachshund (Fragment) OS=Americamysis bahia GN=dac PE=2 SV=1
Unigene15397_Ex-zai-2	tr|H0XF68|H0XF68_OTOGA	35.95	509	311	13	1913	432	99	569	3e-75	288	Uncharacterized protein (Fragment) OS=Otolemur garnettii GN=TBC1D5 PE=4 SV=1
Unigene15399_Ex-zai-2	tr|F6XMQ2|F6XMQ2_ORNAN	33.65	104	69	1	227	538	11	111	3e-10	69.7	Uncharacterized protein OS=Ornithorhynchus anatinus GN=C1D PE=4 SV=1
Unigene15401_Ex-zai-2	tr|G3N4C9|G3N4C9_GASAC	36.10	1252	780	30	3697	2	1191	2400	0.0	771	Uncharacterized protein (Fragment) OS=Gasterosteus aculeatus GN=CUBN PE=4 SV=1
Unigene15405_Ex-zai-2	tr|Q60FC5|Q60FC5_9HYME	53.65	397	181	3	1736	555	290	685	1e-120	439	ABC membrane transporter OS=Athalia rosae GN=white PE=3 SV=1
Unigene15406_Ex-zai-2	tr|B4MY69|B4MY69_DROWI	61.63	258	98	1	776	6	59	316	2e-88	330	GK22129 OS=Drosophila willistoni GN=GK22129 PE=4 SV=1
Unigene15408_Ex-zai-2	tr|F5HKK9|F5HKK9_ANOGA	51.98	177	57	3	450	4	153	328	2e-37	159	AGAP002814-PB OS=Anopheles gambiae GN=AgaP_AGAP002814 PE=4 SV=1
Unigene15410_Ex-zai-2	tr|E2BHP5|E2BHP5_HARSA	59.77	87	22	4	19	240	593	679	2e-16	90.5	Phosphatidylinositol-4-phosphate 5-kinase type-1 alpha OS=Harpegnathos saltator GN=EAI_00947 PE=4 SV=1
Unigene15412_Ex-zai-2	tr|F4WPD9|F4WPD9_ACREC	46.54	376	200	3	1316	192	163	536	2e-98	364	Sorting nexin-9 OS=Acromyrmex echinatior GN=G5I_07615 PE=4 SV=1
Unigene15415_Ex-zai-2	tr|Q3HTK5|Q3HTK5_CHLRE	41.57	89	50	1	1	261	205	293	4e-25	77.4	Pherophorin-C2 protein (Precursor) OS=Chlamydomonas reinhardtii PE=2 SV=1
Unigene15417_Ex-zai-2	tr|B0XIR7|B0XIR7_CULQU	53.16	348	130	6	947	3	149	496	3e-94	350	Chondroitin beta-1,4-N-acetyl galactosaminyl transferase 1 OS=Culex quinquefasciatus GN=CpipJ_CPIJ019283 PE=4 SV=1
Unigene15421_Ex-zai-2	tr|H0X1R9|H0X1R9_OTOGA	43.48	69	38	1	204	1	1	69	5e-08	61.6	Uncharacterized protein OS=Otolemur garnettii GN=PRELID2 PE=4 SV=1
Unigene15422_Ex-zai-2	tr|Q17GA4|Q17GA4_AEDAE	47.30	315	166	3	1041	97	15	325	7e-70	269	Short-chain dehydrogenase OS=Aedes aegypti GN=AAEL003139 PE=4 SV=1
Unigene15423_Ex-zai-2	tr|F1RSF2|F1RSF2_PIG	36.99	73	46	1	305	87	20	90	2e-07	59.7	Uncharacterized protein (Fragment) OS=Sus scrofa PE=4 SV=1
Unigene15424_Ex-zai-2	tr|F4W9F6|F4W9F6_ACREC	67.03	91	30	0	273	1	3	93	3e-33	145	Tetraspanin-9 OS=Acromyrmex echinatior GN=G5I_02108 PE=4 SV=1
Unigene15426_Ex-zai-2	tr|F1QV36|F1QV36_DANRE	58.00	50	21	0	144	293	15	64	2e-09	66.6	Uncharacterized protein (Fragment) OS=Danio rerio PE=4 SV=1
Unigene15427_Ex-zai-2	tr|F1L203|F1L203_ASCSU	28.66	164	117	1	5	496	259	415	2e-16	90.9	P3 protein OS=Ascaris suum PE=2 SV=1
Unigene15433_Ex-zai-2	tr|H0ZTL4|H0ZTL4_TAEGU	37.27	110	69	2	1	330	8	112	4e-08	62.0	Uncharacterized protein (Fragment) OS=Taeniopygia guttata PE=4 SV=1
Unigene15434_Ex-zai-2	tr|Q5QE61|Q5QE61_TRICA	50.24	209	96	4	225	827	182	390	1e-77	217	Chitinase 5 OS=Tribolium castaneum GN=Cht5 PE=2 SV=1
Unigene15435_Ex-zai-2	tr|Q58I82|Q58I82_AEDAE	67.14	423	135	2	1262	6	6	428	1e-160	571	UDP-glucose pyrophosphorylase OS=Aedes aegypti GN=UGP PE=2 SV=1
Unigene15437_Ex-zai-2	tr|F7G3J1|F7G3J1_CALJA	39.02	123	64	5	524	189	30	139	6e-07	58.2	Uncharacterized protein (Fragment) OS=Callithrix jacchus PE=4 SV=1
Unigene15443_Ex-zai-2	tr|F2UGA3|F2UGA3_SALS5	25.30	332	243	4	214	1194	3145	3472	2e-19	97.4	NOTCH2 protein OS=Salpingoeca sp. (strain ATCC 50818) GN=PTSG_07770 PE=4 SV=1
Unigene15446_Ex-zai-2	tr|G7PVK3|G7PVK3_MACFA	60.61	33	13	1	430	528	34	65	2e-06	56.6	Putative uncharacterized protein (Fragment) OS=Macaca fascicularis GN=EGM_08557 PE=4 SV=1
Unigene15447_Ex-zai-2	tr|B2KTF8|B2KTF8_ARMVU	46.55	232	120	3	182	865	2	232	3e-55	220	Transglutaminase (Fragment) OS=Armadillidium vulgare PE=2 SV=1
Unigene15448_Ex-zai-2	tr|G3TBK7|G3TBK7_LOXAF	65.48	168	58	2	505	2	202	365	2e-55	221	Uncharacterized protein OS=Loxodonta africana GN=ACSF3 PE=4 SV=1
Unigene15454_Ex-zai-2	tr|F6R9X0|F6R9X0_CIOIN	52.17	207	99	1	839	219	136	341	1e-80	246	Uncharacterized protein OS=Ciona intestinalis GN=LOC100179130 PE=4 SV=1
Unigene15455_Ex-zai-2	tr|G1KQH8|G1KQH8_ANOCA	51.01	149	72	2	444	1	57	201	1e-35	154	Uncharacterized protein OS=Anolis carolinensis GN=GYLTL1B PE=4 SV=1
Unigene15456_Ex-zai-2	tr|H2L867|H2L867_ORYLA	77.39	283	64	0	849	1	25	307	2e-125	453	Uncharacterized protein (Fragment) OS=Oryzias latipes GN=MCCC2 PE=4 SV=1
Unigene15457_Ex-zai-2	tr|G3WSU7|G3WSU7_SARHA	58.54	41	13	1	377	487	80	120	1e-12	65.1	Uncharacterized protein OS=Sarcophilus harrisii PE=4 SV=1
Unigene15466_Ex-zai-2	tr|H0W4U6|H0W4U6_CAVPO	84.62	39	6	0	3	119	145	183	1e-11	73.9	Uncharacterized protein OS=Cavia porcellus GN=UBE2M PE=3 SV=1
Unigene15467_Ex-zai-2	tr|A0NDB9|A0NDB9_ANOGA	64.94	308	104	4	912	1	3	309	6e-105	386	AGAP003128-PA OS=Anopheles gambiae GN=AgaP_AGAP003128 PE=4 SV=3
Unigene15470_Ex-zai-2	tr|A8W464|A8W464_MEDTR	34.51	113	74	0	56	394	43	155	4e-19	98.6	SINA5 OS=Medicago truncatula PE=2 SV=1
Unigene15474_Ex-zai-2	tr|B4LDC2|B4LDC2_DROVI	44.64	56	31	0	8	175	180	235	3e-06	55.8	GJ14111 OS=Drosophila virilis GN=GJ14111 PE=4 SV=1
Unigene15475_Ex-zai-2	tr|F4W6F4|F4W6F4_ACREC	32.65	147	98	4	291	728	13	151	2e-14	84.7	Integrin alpha-PS4 OS=Acromyrmex echinatior GN=G5I_01048 PE=3 SV=1
Unigene15477_Ex-zai-2	tr|Q9VR49|Q9VR49_DROME	31.28	211	136	7	1	606	952	1145	3e-09	66.6	Salivary gland secretion 1 OS=Drosophila melanogaster GN=Sgs1 PE=2 SV=4
Unigene15479_Ex-zai-2	tr|B4M836|B4M836_DROVI	46.25	80	43	0	218	457	167	246	1e-17	82.4	GJ16737 OS=Drosophila virilis GN=GJ16737 PE=4 SV=1
Unigene15480_Ex-zai-2	tr|F6TF58|F6TF58_MONDO	43.75	64	36	1	23	214	28	89	1e-07	56.2	Uncharacterized protein OS=Monodelphis domestica GN=FRMD8 PE=4 SV=1
Unigene15484_Ex-zai-2	tr|Q4SAH2|Q4SAH2_TETNG	54.79	73	30	1	212	3	21	93	2e-11	72.8	Chromosome 5 SCAF14685, whole genome shotgun sequence. (Fragment) OS=Tetraodon nigroviridis GN=GSTENG00021455001 PE=3 SV=1
Unigene15486_Ex-zai-2	tr|E2AID7|E2AID7_CAMFO	54.34	173	77	3	20	532	1	170	9e-42	176	Transmembrane protein 208 OS=Camponotus floridanus GN=EAG_04554 PE=4 SV=1
Unigene15492_Ex-zai-2	tr|F4X573|F4X573_ACREC	48.47	196	100	2	585	1	284	478	1e-57	215	Latrophilin-3 OS=Acromyrmex echinatior GN=G5I_13498 PE=4 SV=1
Unigene15494_Ex-zai-2	tr|B4IBY0|B4IBY0_DROSE	63.23	223	80	1	886	224	31	253	2e-85	322	GM15446 OS=Drosophila sechellia GN=GM15446 PE=4 SV=1
Unigene15496_Ex-zai-2	tr|C1BSX4|C1BSX4_9MAXI	78.41	88	19	0	984	721	203	290	3e-34	150	Endoplasmic reticulum-Golgi intermediate compartment protein 1 OS=Lepeophtheirus salmonis GN=ERGI1 PE=2 SV=1
Unigene15497_Ex-zai-2	tr|E1ZXA2|E1ZXA2_CAMFO	29.47	665	397	21	1	1779	17	663	7e-63	247	Zinc finger CCHC domain-containing protein 8 OS=Camponotus floridanus GN=EAG_14104 PE=4 SV=1
Unigene15498_Ex-zai-2	tr|Q6PGW2|Q6PGW2_DANRE	47.37	57	30	0	173	3	37	93	1e-06	57.0	Zgc:112265 protein (Fragment) OS=Danio rerio GN=zgc:112265 PE=2 SV=1
Unigene15501_Ex-zai-2	tr|F6WUQ7|F6WUQ7_CIOIN	77.78	72	16	0	218	3	584	655	5e-33	130	DNA polymerase (Fragment) OS=Ciona intestinalis GN=LOC100175840 PE=3 SV=1
Unigene15503_Ex-zai-2	tr|F6T1Y1|F6T1Y1_CALJA	38.95	95	55	3	278	3	3	90	9e-08	60.8	Uncharacterized protein OS=Callithrix jacchus PE=4 SV=1
Unigene15504_Ex-zai-2	tr|B0W1J8|B0W1J8_CULQU	52.70	148	70	0	102	545	4	151	1e-44	184	ER-derived vesicles protein ERV14 OS=Culex quinquefasciatus GN=CpipJ_CPIJ000776 PE=4 SV=1
Unigene15513_Ex-zai-2	tr|H1A510|H1A510_TAEGU	44.58	83	45	2	289	44	77	158	3e-12	76.3	Uncharacterized protein (Fragment) OS=Taeniopygia guttata PE=4 SV=1
Unigene15515_Ex-zai-2	tr|E2BTI1|E2BTI1_HARSA	57.81	64	27	2	196	5	634	689	2e-08	64.7	Probable E3 ubiquitin-protein ligase MYCBP2 OS=Harpegnathos saltator GN=EAI_12856 PE=4 SV=1
Unigene15516_Ex-zai-2	tr|Q3HTK5|Q3HTK5_CHLRE	31.92	213	145	2	922	284	269	474	4e-22	89.0	Pherophorin-C2 protein (Precursor) OS=Chlamydomonas reinhardtii PE=2 SV=1
Unigene15517_Ex-zai-2	tr|Q9NL15|Q9NL15_BRABE	37.65	170	102	4	594	97	22	188	7e-23	111	AmPTPR4a protein (Fragment) OS=Branchiostoma belcheri GN=amPTPR4a PE=2 SV=1
Unigene15520_Ex-zai-2	tr|G3PCL5|G3PCL5_GASAC	50.94	53	26	1	2	160	242	293	1e-07	60.5	Uncharacterized protein (Fragment) OS=Gasterosteus aculeatus GN=C2orf89 PE=4 SV=1
Unigene15521_Ex-zai-2	tr|F4WQE8|F4WQE8_ACREC	34.92	126	82	3	300	677	2037	2158	3e-12	77.0	General transcription factor 3C polypeptide 1 OS=Acromyrmex echinatior GN=G5I_08066 PE=4 SV=1
Unigene15529_Ex-zai-2	tr|E2BS01|E2BS01_HARSA	64.91	228	79	3	158	838	58	278	2e-147	288	Dual specificity mitogen-activated protein kinase kinase 4 OS=Harpegnathos saltator GN=EAI_11441 PE=4 SV=1
Unigene15530_Ex-zai-2	tr|Q86K47|Q86K47_DICDI	36.76	68	41	1	297	494	845	912	7e-07	58.5	PHD zinc finger-containing protein OS=Dictyostelium discoideum GN=DDB_G0277341 PE=4 SV=1
Unigene15531_Ex-zai-2	tr|H0YUJ9|H0YUJ9_TAEGU	46.67	60	32	0	227	48	426	485	6e-26	72.0	Uncharacterized protein OS=Taeniopygia guttata GN=TMEM209 PE=4 SV=1
Unigene15532_Ex-zai-2	tr|D8LIK9|D8LIK9_ECTSI	30.62	160	100	6	145	591	262	420	1e-07	61.2	Beta strand repeat-containing protein OS=Ectocarpus siliculosus GN=Esi_0022_0173 PE=4 SV=1
Unigene15539_Ex-zai-2	tr|G3WD35|G3WD35_SARHA	35.53	152	90	4	433	2	2	148	6e-09	64.7	Uncharacterized protein (Fragment) OS=Sarcophilus harrisii PE=4 SV=1
Unigene15542_Ex-zai-2	tr|H0YYD4|H0YYD4_TAEGU	24.51	253	180	5	1	726	2335	2570	3e-18	97.1	Uncharacterized protein OS=Taeniopygia guttata GN=Tgu.331 PE=4 SV=1
Unigene15544_Ex-zai-2	tr|E7F074|E7F074_DANRE	31.09	193	121	10	544	2	46	235	1e-14	84.7	Uncharacterized protein OS=Danio rerio GN=CABZ01081866.1 PE=4 SV=1
Unigene15545_Ex-zai-2	tr|F4WWV1|F4WWV1_ACREC	43.01	279	158	2	88	921	1	278	9e-65	252	Exosome complex exonuclease RRP42 OS=Acromyrmex echinatior GN=G5I_10421 PE=4 SV=1
Unigene15546_Ex-zai-2	tr|G7YRA1|G7YRA1_CLOSI	49.64	139	69	1	94	507	765	903	3e-29	132	Ligand of Numb protein X 2 OS=Clonorchis sinensis GN=CLF_108090 PE=4 SV=1
Unigene15553_Ex-zai-2	tr|F5HIW2|F5HIW2_ANOGA	68.00	200	64	0	284	883	125	324	3e-75	286	AGAP002135-PB OS=Anopheles gambiae GN=AgaP_AGAP002135 PE=4 SV=1
Unigene15554_Ex-zai-2	tr|F1Q893|F1Q893_DANRE	39.71	622	351	15	306	2099	49	640	3e-119	434	Uncharacterized protein OS=Danio rerio PE=4 SV=1
Unigene15556_Ex-zai-2	tr|Q9VR49|Q9VR49_DROME	28.89	668	432	21	2151	277	422	1071	2e-35	156	Salivary gland secretion 1 OS=Drosophila melanogaster GN=Sgs1 PE=2 SV=4
Unigene15557_Ex-zai-2	tr|E2B903|E2B903_HARSA	40.98	205	120	1	613	2	250	454	1e-41	174	Kinesin-like protein KIF19 OS=Harpegnathos saltator GN=EAI_01087 PE=3 SV=1
Unigene15562_Ex-zai-2	tr|B4R7M2|B4R7M2_DROSI	61.76	34	13	0	194	295	333	366	4e-08	60.1	Anon-194 OS=Drosophila simulans GN=anon-194 PE=4 SV=1
Unigene15563_Ex-zai-2	tr|E2C8G3|E2C8G3_HARSA	32.98	573	374	15	276	1964	894	1412	5e-69	268	Mitotic checkpoint serine/threonine-protein kinase BUB1 OS=Harpegnathos saltator GN=EAI_09693 PE=3 SV=1
Unigene15565_Ex-zai-2	tr|D9DBK9|D9DBK9_ERISI	49.40	83	41	2	246	1	52	133	2e-17	64.3	Testis kinesin-like protein KIFC1 OS=Eriocheir sinensis GN=kifc1 PE=2 SV=1
Unigene15566_Ex-zai-2	tr|E2BEB3|E2BEB3_HARSA	30.00	280	168	7	1390	635	294	572	8e-16	90.5	High affinity cAMP-specific 3',5'-cyclic phosphodiesterase 7A OS=Harpegnathos saltator GN=EAI_07883 PE=3 SV=1
Unigene15568_Ex-zai-2	tr|B4KBM7|B4KBM7_DROMO	49.15	59	26	4	83	247	5	61	2e-08	42.7	GI23172 OS=Drosophila mojavensis GN=GI23172 PE=4 SV=1
Unigene15572_Ex-zai-2	tr|B8YN15|B8YN15_LITVA	96.17	235	7	1	22	720	1	235	3e-125	452	Deoxyribonuclease I OS=Litopenaeus vannamei PE=2 SV=1
Unigene15574_Ex-zai-2	tr|F5HM16|F5HM16_ANOGA	58.89	90	34	1	218	478	1084	1173	7e-28	103	AGAP001061-PB (Fragment) OS=Anopheles gambiae GN=AgaP_AGAP001061 PE=4 SV=1
Unigene15576_Ex-zai-2	tr|B4K4E9|B4K4E9_DROMO	37.96	108	67	0	324	1	395	502	1e-14	84.0	GI23966 OS=Drosophila mojavensis GN=GI23966 PE=4 SV=1
Unigene15577_Ex-zai-2	tr|E2AVZ9|E2AVZ9_CAMFO	48.55	344	170	3	1232	222	755	1097	1e-86	325	Probable phosphorylase b kinase regulatory subunit beta OS=Camponotus floridanus GN=EAG_01611 PE=4 SV=1
Unigene15579_Ex-zai-2	tr|B0WEW7|B0WEW7_CULQU	44.26	305	162	4	13	903	169	468	6e-65	252	Protoporphyrinogen oxidase OS=Culex quinquefasciatus GN=CpipJ_CPIJ005767 PE=4 SV=1
Unigene15584_Ex-zai-2	tr|E2BH86|E2BH86_HARSA	44.74	76	42	0	244	471	274	349	4e-14	82.0	Dynamin-binding protein OS=Harpegnathos saltator GN=EAI_17351 PE=4 SV=1
Unigene15586_Ex-zai-2	tr|G1SWZ1|G1SWZ1_RABIT	59.46	74	30	0	223	2	80	153	5e-27	95.1	Uncharacterized protein OS=Oryctolagus cuniculus GN=NUDT5 PE=3 SV=1
Unigene15587_Ex-zai-2	tr|H0Z8L6|H0Z8L6_TAEGU	45.60	193	104	1	179	754	22	214	2e-40	171	Uncharacterized protein OS=Taeniopygia guttata GN=Tgu.17553 PE=3 SV=1
Unigene15592_Ex-zai-2	tr|Q7PNS2|Q7PNS2_ANOGA	67.67	232	75	0	753	58	516	747	2e-90	337	AGAP005961-PA OS=Anopheles gambiae GN=AGAP005961 PE=4 SV=4
Unigene15594_Ex-zai-2	tr|F4WM11|F4WM11_ACREC	49.36	626	304	13	256	2094	1	517	3e-144	518	Protein phosphatase 1 regulatory subunit 16A OS=Acromyrmex echinatior GN=G5I_06844 PE=4 SV=1
Unigene15598_Ex-zai-2	tr|B4KQQ1|B4KQQ1_DROMO	29.41	119	84	1	358	2	166	244	4e-29	78.6	GI19695 OS=Drosophila mojavensis GN=GI19695 PE=4 SV=1
Unigene15600_Ex-zai-2	tr|E3LNE2|E3LNE2_CAERE	61.24	129	50	1	105	491	5	130	2e-41	172	CRE-DNJ-27 protein OS=Caenorhabditis remanei GN=Cre-dnj-27 PE=4 SV=1
Unigene15602_Ex-zai-2	tr|Q7QA67|Q7QA67_ANOGA	65.28	72	25	0	9	224	1	72	2e-26	106	AGAP004412-PA OS=Anopheles gambiae GN=AGAP004412 PE=3 SV=4
Unigene15603_Ex-zai-2	tr|F4WWU5|F4WWU5_ACREC	37.09	914	558	11	14	2704	277	1144	1e-178	577	Xanthine dehydrogenase OS=Acromyrmex echinatior GN=G5I_10415 PE=4 SV=1
Unigene15604_Ex-zai-2	tr|F4WA11|F4WA11_ACREC	72.73	121	33	0	153	515	1	121	2e-44	185	Transmembrane protein 188 OS=Acromyrmex echinatior GN=G5I_02324 PE=4 SV=1
Unigene15605_Ex-zai-2	tr|G3VAE4|G3VAE4_SARHA	44.76	105	58	2	315	1	437	536	6e-08	62.8	Uncharacterized protein (Fragment) OS=Sarcophilus harrisii PE=4 SV=1
Unigene15608_Ex-zai-2	tr|Q3J766|Q3J766_NITOC	40.54	74	44	0	276	497	9	82	2e-07	60.1	Urea transporter OS=Nitrosococcus oceani (strain ATCC 19707 / NCIMB 11848) GN=Noc_2884 PE=4 SV=1
Unigene15610_Ex-zai-2	tr|F7CGT1|F7CGT1_MONDO	39.02	82	50	0	6	251	726	807	5e-06	55.1	Uncharacterized protein OS=Monodelphis domestica GN=LOC100016318 PE=4 SV=1
Unigene15615_Ex-zai-2	tr|Q5I2R0|Q5I2R0_CHLIN	35.63	261	161	9	54	815	751	991	9e-25	119	Minus agglutinin OS=Chlamydomonas incerta GN=SAD1 PE=4 SV=1
Unigene15616_Ex-zai-2	tr|C7DR06|C7DR06_DAPPU	62.65	407	152	0	1221	1	89	495	8e-163	547	D-2-hydroxyglutarate dehydrogenase OS=Daphnia pulex GN=D2HGDH PE=2 SV=1
Unigene15617_Ex-zai-2	tr|H2P991|H2P991_PONAB	27.33	311	218	5	973	65	130	416	4e-19	100	Uncharacterized protein OS=Pongo abelii GN=LOC100461854 PE=4 SV=1
Unigene15621_Ex-zai-2	tr|E2B7A6|E2B7A6_HARSA	41.97	193	85	7	510	13	672	864	4e-28	130	TBC1 domain family member 25 OS=Harpegnathos saltator GN=EAI_01811 PE=4 SV=1
Unigene15630_Ex-zai-2	tr|Q95YM2|Q95YM2_PROCL	52.68	355	163	2	1052	3	5643	5996	1e-108	397	I-connectin OS=Procambarus clarkii GN=I-con PE=2 SV=1
Unigene15631_Ex-zai-2	tr|A9PE75|A9PE75_POPTR	93.64	110	7	0	2	331	93	202	1e-57	226	Light-harvesting complex I protein Lhca3 OS=Populus trichocarpa GN=Lhca3 PE=2 SV=1
Unigene15636_Ex-zai-2	tr|Q292D4|Q292D4_DROPS	45.45	165	84	1	942	466	316	480	2e-34	151	GA12091 OS=Drosophila pseudoobscura pseudoobscura GN=GA12091 PE=4 SV=2
Unigene15637_Ex-zai-2	tr|E2BI32|E2BI32_HARSA	30.11	475	304	20	3713	2373	1049	1425	2e-30	140	Pleckstrin-like proteiny domain-containing family A member 5 OS=Harpegnathos saltator GN=EAI_03444 PE=4 SV=1
Unigene15638_Ex-zai-2	tr|Q0IGG1|Q0IGG1_AEDAE	41.18	323	189	3	1772	807	2009	2328	3e-117	265	Odd Oz protein (Fragment) OS=Aedes aegypti GN=AAEL000405 PE=4 SV=1
Unigene15639_Ex-zai-2	tr|A0EFA7|A0EFA7_PARTE	48.24	199	103	2	599	3	325	520	4e-53	213	Chromosome undetermined scaffold_93, whole genome shotgun sequence OS=Paramecium tetraurelia GN=GSPATT00026321001 PE=4 SV=1
Unigene15640_Ex-zai-2	tr|E9AEM9|E9AEM9_LEIMA	27.47	233	166	5	267	956	2221	2441	3e-08	42.7	Proteophosphoglycan 5 OS=Leishmania major GN=LMJF_35_0540 PE=3 SV=1
Unigene15641_Ex-zai-2	tr|F2FB40|F2FB40_BOVIN	38.21	123	67	4	7	348	1793	1911	4e-09	65.5	Mucin-2 OS=Bos taurus GN=MUC2 PE=2 SV=1
Unigene15642_Ex-zai-2	tr|E2AIW9|E2AIW9_CAMFO	59.21	152	62	0	572	117	1	152	7e-53	211	Probable palmitoyltransferase ZDHHC6 OS=Camponotus floridanus GN=EAG_15683 PE=4 SV=1
Unigene15644_Ex-zai-2	tr|C1BLF2|C1BLF2_OSMMO	52.84	176	80	1	521	3	53	228	7e-48	194	Nitrilase homolog 1 OS=Osmerus mordax GN=NIT1 PE=2 SV=1
Unigene15649_Ex-zai-2	tr|G1KTN5|G1KTN5_ANOCA	49.46	93	47	1	2	280	85	176	8e-17	90.9	Uncharacterized protein (Fragment) OS=Anolis carolinensis PE=4 SV=1
Unigene15650_Ex-zai-2	tr|B0WGF7|B0WGF7_CULQU	33.74	326	192	6	914	9	537	853	5e-37	159	Centaurin-beta 2 OS=Culex quinquefasciatus GN=CpipJ_CPIJ005550 PE=4 SV=1
Unigene15651_Ex-zai-2	tr|B2RTP7|B2RTP7_MOUSE	41.43	70	40	2	12	218	539	607	1e-08	42.4	Krt2 protein OS=Mus musculus GN=Krt2 PE=2 SV=1
Unigene15652_Ex-zai-2	tr|F1RCX9|F1RCX9_DANRE	62.22	45	8	3	116	223	104	148	6e-07	58.2	Uncharacterized protein (Fragment) OS=Danio rerio PE=4 SV=1
Unigene15653_Ex-zai-2	tr|F1PI40|F1PI40_CANFA	68.83	247	77	0	741	1	93	339	6e-96	355	Uncharacterized protein (Fragment) OS=Canis familiaris GN=XYLB PE=4 SV=1
Unigene15660_Ex-zai-2	tr|F4W4S2|F4W4S2_ACREC	33.33	90	52	1	1	246	117	206	2e-06	56.6	Nephrin OS=Acromyrmex echinatior GN=G5I_00397 PE=4 SV=1
Unigene15662_Ex-zai-2	tr|H2LZX9|H2LZX9_ORYLA	64.04	89	32	0	520	254	37	125	3e-60	136	Uncharacterized protein OS=Oryzias latipes PE=4 SV=1
Unigene15664_Ex-zai-2	tr|Q9DEB0|Q9DEB0_PAGMA	41.41	99	56	1	147	437	39	137	1e-16	90.5	Phospholipase A2 (Precursor) OS=Pagrus major GN=gillpla2 PE=2 SV=1
Unigene15678_Ex-zai-2	tr|C5I7U1|C5I7U1_FENCH	67.65	102	29	1	4	297	112	213	2e-32	142	Serine protease OS=Fenneropenaeus chinensis PE=2 SV=1
Unigene15683_Ex-zai-2	tr|B3MIQ7|B3MIQ7_DROAN	31.91	141	86	5	425	33	679	810	1e-06	58.2	GF12207 OS=Drosophila ananassae GN=GF12207 PE=3 SV=1
Unigene15691_Ex-zai-2	tr|B3P716|B3P716_DROER	29.14	175	107	7	596	123	246	413	1e-06	50.1	GG12335 OS=Drosophila erecta GN=GG12335 PE=4 SV=1
Unigene15692_Ex-zai-2	tr|E1CFG1|E1CFG1_9ARAC	48.51	101	52	1	559	257	241	340	2e-23	113	Peropsin OS=Hasarius adansoni GN=HaRRH PE=2 SV=1
Unigene15695_Ex-zai-2	tr|Q8L685|Q8L685_VOLCA	56.98	86	37	1	3	260	238	306	2e-22	109	Pherophorin-dz1 protein (Precursor) OS=Volvox carteri f. nagariensis PE=2 SV=1
Unigene15696_Ex-zai-2	tr|F4WS49|F4WS49_ACREC	46.36	151	73	2	132	560	1041	1191	1e-36	137	Telomerase-binding protein EST1A OS=Acromyrmex echinatior GN=G5I_08660 PE=4 SV=1
Unigene15697_Ex-zai-2	tr|A0DA74|A0DA74_PARTE	26.82	399	255	10	312	1397	516	879	3e-30	138	Chromosome undetermined scaffold_43, whole genome shotgun sequence OS=Paramecium tetraurelia GN=GSPATT00014848001 PE=4 SV=1
Unigene15704_Ex-zai-2	tr|B7K8Y7|B7K8Y7_CYAP7	25.37	201	150	4	621	19	327	515	3e-11	75.5	BRCT domain protein OS=Cyanothece sp. (strain PCC 7424) GN=PCC7424_4392 PE=4 SV=1
Unigene15707_Ex-zai-2	tr|E9GND1|E9GND1_DAPPU	42.68	82	42	3	482	252	327	406	3e-06	55.8	Putative uncharacterized protein OS=Daphnia pulex GN=DAPPUDRAFT_104788 PE=4 SV=1
Unigene15710_Ex-zai-2	tr|Q16ND7|Q16ND7_AEDAE	76.24	101	24	0	251	553	79	179	8e-58	172	Nedd8-conjugating enzyme nce2 OS=Aedes aegypti GN=AAEL012011 PE=3 SV=1
Unigene15711_Ex-zai-2	tr|E9Q5D6|E9Q5D6_MOUSE	66.58	404	123	3	67	1242	130	527	0.0	532	RAN-binding protein 9 OS=Mus musculus GN=Ranbp9 PE=4 SV=1
Unigene15712_Ex-zai-2	tr|Q75WK6|Q75WK6_9HYME	52.12	236	99	5	319	984	163	395	3e-70	246	Decapentaplegic protein OS=Athalia rosae GN=dpp PE=2 SV=1
Unigene15713_Ex-zai-2	tr|F4X5J6|F4X5J6_ACREC	52.29	153	69	4	495	49	17	166	2e-30	135	Enhancer of split mgamma protein OS=Acromyrmex echinatior GN=G5I_13630 PE=4 SV=1
Unigene15717_Ex-zai-2	tr|F4X8B8|F4X8B8_ACREC	71.15	52	15	0	157	2	557	608	3e-16	90.5	RIMS-binding protein 2 OS=Acromyrmex echinatior GN=G5I_14658 PE=4 SV=1
Unigene15718_Ex-zai-2	tr|Q7PNM1|Q7PNM1_ANOGA	57.83	83	30	1	234	1	31	113	1e-20	103	AGAP005839-PA OS=Anopheles gambiae GN=AGAP005839 PE=4 SV=3
Unigene15719_Ex-zai-2	tr|A4F9E2|A4F9E2_SACEN	43.43	99	51	4	42	323	727	813	4e-08	62.0	PE-PGRS family protein OS=Saccharopolyspora erythraea (strain NRRL 23338) GN=SACE_1344 PE=4 SV=1
Unigene15721_Ex-zai-2	tr|Q9VR49|Q9VR49_DROME	28.79	389	261	13	381	1499	186	540	1e-12	80.1	Salivary gland secretion 1 OS=Drosophila melanogaster GN=Sgs1 PE=2 SV=4
Unigene15723_Ex-zai-2	tr|F2UG57|F2UG57_SALS5	23.97	267	143	4	740	120	826	1091	2e-09	68.6	Poly(A)-binding protein OS=Salpingoeca sp. (strain ATCC 50818) GN=PTSG_06559 PE=4 SV=1
Unigene15725_Ex-zai-2	tr|G1KVF0|G1KVF0_ANOCA	39.80	98	57	2	298	11	150	247	2e-09	66.6	Uncharacterized protein (Fragment) OS=Anolis carolinensis PE=4 SV=1
Unigene15729_Ex-zai-2	tr|E2BCU7|E2BCU7_HARSA	44.44	270	148	4	227	1030	77	343	1e-69	227	Poly(ADP-ribose) glycohydrolase ARH3 OS=Harpegnathos saltator GN=EAI_03080 PE=4 SV=1
Unigene15730_Ex-zai-2	tr|Q08BV8|Q08BV8_DANRE	52.85	403	181	5	1906	725	28	419	1e-116	426	Zgc:154075 OS=Danio rerio GN=zgc:154075 PE=2 SV=1
Unigene15732_Ex-zai-2	tr|F4RW67|F4RW67_MELLP	48.68	76	36	3	243	461	109	179	3e-08	62.8	Putative uncharacterized protein OS=Melampsora larici-populina (strain 98AG31 / pathotype 3-4-7) GN=MELLADRAFT_109352 PE=4 SV=1
Unigene15736_Ex-zai-2	tr|E1ZUY9|E1ZUY9_CAMFO	58.11	74	31	0	2113	1892	51	124	3e-17	95.9	Acylphosphatase OS=Camponotus floridanus GN=EAG_05130 PE=3 SV=1
Unigene15737_Ex-zai-2	tr|E9FRE2|E9FRE2_DAPPU	83.78	74	12	0	5	226	846	919	8e-58	132	Adenylyl cyclase (Fragment) OS=Daphnia pulex GN=Adcy1 PE=3 SV=1
Unigene15738_Ex-zai-2	tr|G3WSU7|G3WSU7_SARHA	58.06	31	13	0	2	94	44	74	3e-07	58.9	Uncharacterized protein OS=Sarcophilus harrisii PE=4 SV=1
Unigene15740_Ex-zai-2	tr|D8THS2|D8THS2_VOLCA	47.83	69	35	2	204	1	302	369	6e-10	68.2	Pathogenesis-related protein 1-like protein OS=Volvox carteri GN=VOLCADRAFT_127358 PE=4 SV=1
Unigene15742_Ex-zai-2	tr|G3MMI7|G3MMI7_9ACAR	60.00	40	16	0	548	429	188	227	5e-07	58.5	Putative uncharacterized protein OS=Amblyomma maculatum PE=2 SV=1
Unigene15743_Ex-zai-2	tr|B4QBC4|B4QBC4_DROSI	31.22	205	135	6	267	863	220	408	9e-12	75.9	GD25450 OS=Drosophila simulans GN=GD25450 PE=4 SV=1
Unigene15746_Ex-zai-2	tr|G7Y3S0|G7Y3S0_CLOSI	33.06	124	77	3	45	398	471	591	6e-06	54.7	Putative uncharacterized protein OS=Clonorchis sinensis GN=CLF_100574 PE=4 SV=1
Unigene15751_Ex-zai-2	tr|G3GPI6|G3GPI6_9PHYC	43.53	85	44	3	247	5	190	269	4e-06	57.0	Putative uncharacterized protein OS=Emiliania huxleyi virus 203 GN=ELVG_00389 PE=4 SV=1
Unigene15752_Ex-zai-2	tr|E2BNV2|E2BNV2_HARSA	34.65	127	75	4	1	357	181	283	3e-07	58.9	Sorting nexin-29 OS=Harpegnathos saltator GN=EAI_16576 PE=4 SV=1
Unigene15753_Ex-zai-2	tr|Q25C45|Q25C45_PARTP	76.64	137	31	1	228	635	46	182	3e-72	211	Single minded OS=Parasteatoda tepidariorum GN=At-sim PE=2 SV=1
Unigene15754_Ex-zai-2	tr|F6TJN1|F6TJN1_CIOIN	28.57	91	59	3	244	498	451	541	2e-06	53.9	Uncharacterized protein (Fragment) OS=Ciona intestinalis GN=LOC100181598 PE=4 SV=1
Unigene15755_Ex-zai-2	tr|F1R8E3|F1R8E3_DANRE	32.35	510	323	15	1469	6	32	504	3e-58	231	Uncharacterized protein OS=Danio rerio PE=4 SV=1
Unigene15759_Ex-zai-2	tr|G7Y3S0|G7Y3S0_CLOSI	35.80	81	49	3	12	245	281	355	2e-07	40.8	Putative uncharacterized protein OS=Clonorchis sinensis GN=CLF_100574 PE=4 SV=1
Unigene15761_Ex-zai-2	tr|B4KQQ1|B4KQQ1_DROMO	51.47	68	33	0	72	275	196	263	4e-22	108	GI19695 OS=Drosophila mojavensis GN=GI19695 PE=4 SV=1
Unigene15763_Ex-zai-2	tr|H1A5G4|H1A5G4_TAEGU	36.54	52	26	2	293	159	66	117	6e-07	58.2	Uncharacterized protein (Fragment) OS=Taeniopygia guttata PE=4 SV=1
Unigene15764_Ex-zai-2	tr|B3NPZ7|B3NPZ7_DROER	20.55	472	333	12	5	1294	4028	4483	8e-15	87.0	GG25360, isoform A OS=Drosophila erecta GN=GG25360 PE=4 SV=1
Unigene15766_Ex-zai-2	tr|F1QQV5|F1QQV5_DANRE	43.18	88	48	3	258	1	30	111	1e-11	73.9	Uncharacterized protein (Fragment) OS=Danio rerio PE=4 SV=1
Unigene15767_Ex-zai-2	tr|H0ZGR0|H0ZGR0_TAEGU	48.81	168	85	1	71	571	127	294	1e-41	173	Uncharacterized protein OS=Taeniopygia guttata GN=CDC16 PE=4 SV=1
Unigene15768_Ex-zai-2	tr|A8WHX2|A8WHX2_DANRE	82.43	74	13	0	226	5	42	115	5e-40	137	Debranching enzyme homolog 1 (S. cerevisiae) OS=Danio rerio GN=dbr1 PE=4 SV=1
Unigene15774_Ex-zai-2	tr|Q9W4M2|Q9W4M2_DROME	24.29	280	198	10	303	1100	89	360	3e-07	61.6	Mucin 4B OS=Drosophila melanogaster GN=Muc4B PE=2 SV=2
Unigene15777_Ex-zai-2	tr|E2BLK3|E2BLK3_HARSA	51.09	184	89	1	550	2	59	242	4e-64	195	Coronin-7 OS=Harpegnathos saltator GN=EAI_12946 PE=4 SV=1
Unigene15780_Ex-zai-2	tr|E4X3I2|E4X3I2_OIKDI	35.29	85	55	1	242	496	14	97	1e-06	57.8	Whole genome shotgun assembly, reference scaffold set, scaffold scaffold_9 OS=Oikopleura dioica GN=GSOID_T00017823001 PE=4 SV=1
Unigene15782_Ex-zai-2	tr|B0WHH5|B0WHH5_CULQU	63.52	244	86	2	835	113	8	251	8e-89	332	Phosphomannomutase OS=Culex quinquefasciatus GN=CpipJ_CPIJ006768 PE=4 SV=1
Unigene15784_Ex-zai-2	tr|F4WRA9|F4WRA9_ACREC	32.32	164	102	3	467	3	1	164	9e-18	94.7	Tuberin OS=Acromyrmex echinatior GN=G5I_08355 PE=4 SV=1
Unigene15790_Ex-zai-2	tr|E2C1D1|E2C1D1_HARSA	42.00	1569	882	18	20	4642	1797	3357	0.0	1278	Teneurin-3 OS=Harpegnathos saltator GN=EAI_15816 PE=4 SV=1
Unigene15792_Ex-zai-2	tr|F1QQV5|F1QQV5_DANRE	49.49	99	46	1	536	252	93	191	5e-18	95.1	Uncharacterized protein (Fragment) OS=Danio rerio PE=4 SV=1
Unigene15793_Ex-zai-2	tr|E2BB79|E2BB79_HARSA	47.50	160	81	1	636	166	820	979	8e-37	158	Aminopeptidase N OS=Harpegnathos saltator GN=EAI_16596 PE=4 SV=1
Unigene15796_Ex-zai-2	tr|G3WTG1|G3WTG1_SARHA	55.80	414	168	3	1208	12	86	499	2e-131	474	Uncharacterized protein OS=Sarcophilus harrisii GN=PYROXD1 PE=4 SV=1
Unigene15799_Ex-zai-2	tr|F7GSJ4|F7GSJ4_CALJA	29.20	137	94	1	56	457	164	300	5e-14	81.6	Uncharacterized protein OS=Callithrix jacchus GN=LOC100390422 PE=4 SV=1
Unigene15800_Ex-zai-2	tr|H0ZDU3|H0ZDU3_TAEGU	62.32	138	52	1	657	244	431	567	2e-63	168	Uncharacterized protein (Fragment) OS=Taeniopygia guttata GN=HECTD2 PE=4 SV=1
Unigene15801_Ex-zai-2	tr|Q1ZXQ2|Q1ZXQ2_DICDI	60.00	70	27	2	475	269	852	918	2e-13	79.3	PHD zinc finger-containing protein OS=Dictyostelium discoideum GN=gflC PE=4 SV=1
Unigene15802_Ex-zai-2	tr|H0XIR8|H0XIR8_OTOGA	38.13	139	75	2	530	147	132	270	1e-23	114	Uncharacterized protein OS=Otolemur garnettii GN=ZNF628 PE=4 SV=1
Unigene15807_Ex-zai-2	tr|F6YK26|F6YK26_XENTR	33.46	260	171	8	1300	2073	748	980	5e-33	149	Uncharacterized protein (Fragment) OS=Xenopus tropicalis PE=4 SV=1
Unigene15813_Ex-zai-2	tr|F5HIU1|F5HIU1_ANOGA	46.38	69	37	3	209	3	33	96	4e-06	55.5	AGAP002194-PB OS=Anopheles gambiae GN=AgaP_AGAP002194 PE=4 SV=1
Unigene15820_Ex-zai-2	tr|Q5C7X3|Q5C7X3_SCHJA	89.38	113	12	0	3	341	224	336	2e-51	206	SJCHGC04631 protein (Fragment) OS=Schistosoma japonicum PE=2 SV=2
Unigene15821_Ex-zai-2	tr|Q0B6U8|Q0B6U8_BURCM	26.27	491	349	11	2719	1286	1463	1913	8e-11	75.5	Hemagluttinin domain protein OS=Burkholderia ambifaria (strain ATCC BAA-244 / AMMD) GN=Bamb_4575 PE=4 SV=1
Unigene15822_Ex-zai-2	tr|F4X2S1|F4X2S1_ACREC	64.49	107	34	1	540	232	153	259	2e-64	136	Transcription initiation factor TFIID subunit 6 OS=Acromyrmex echinatior GN=G5I_12602 PE=4 SV=1
Unigene15823_Ex-zai-2	tr|E1FSP2|E1FSP2_LOALO	44.20	1199	567	29	3293	3	206	1366	0.0	826	Procollagen OS=Loa loa GN=LOAG_03919 PE=4 SV=1
Unigene15824_Ex-zai-2	tr|Q16FA0|Q16FA0_AEDAE	68.02	197	63	0	7	597	69	265	1e-68	263	Mediator complex subunit rgr-1 (Fragment) OS=Aedes aegypti GN=AAEL014851 PE=4 SV=1
Unigene15826_Ex-zai-2	tr|B9WYE8|B9WYE8_PENJP	88.22	399	47	0	1	1197	23	421	0.0	712	Alanine racemase OS=Penaeus japonicus GN=alr PE=2 SV=1
Unigene15829_Ex-zai-2	tr|Q7QEN5|Q7QEN5_ANOGA	38.35	206	118	1	88	678	475	680	6e-40	168	AGAP000074-PA OS=Anopheles gambiae GN=AgaP_AGAP000074 PE=4 SV=5
Unigene15830_Ex-zai-2	tr|Q16T47|Q16T47_AEDAE	39.89	183	105	3	542	9	398	578	3e-33	117	Aldehyde oxidase OS=Aedes aegypti GN=AAEL010382 PE=4 SV=1
Unigene15832_Ex-zai-2	tr|E2ACJ0|E2ACJ0_CAMFO	88.31	77	9	0	492	722	144	220	6e-36	155	MAP kinase-activated protein kinase 2 OS=Camponotus floridanus GN=EAG_07922 PE=3 SV=1
Unigene15837_Ex-zai-2	tr|F1QEN8|F1QEN8_DANRE	27.44	277	170	8	2	739	146	419	5e-07	60.1	Uncharacterized protein (Fragment) OS=Danio rerio PE=4 SV=1
Unigene15841_Ex-zai-2	tr|Q8I6X5|Q8I6X5_BOOMI	23.23	198	149	3	71	655	675	869	9e-11	72.0	Antigen B membrane protein OS=Boophilus microplus GN=AgB PE=2 SV=1
Unigene15846_Ex-zai-2	tr|F7AJ11|F7AJ11_XENTR	46.32	190	96	2	556	5	191	380	2e-42	176	Neuroblastoma-amplified sequence (Fragment) OS=Xenopus tropicalis GN=nbas PE=4 SV=1
Unigene15849_Ex-zai-2	tr|Q4SR86|Q4SR86_TETNG	35.84	173	107	1	507	1	1986	2158	7e-25	118	Chromosome 11 SCAF14528, whole genome shotgun sequence OS=Tetraodon nigroviridis GN=GSTENG00014028001 PE=4 SV=1
Unigene15850_Ex-zai-2	tr|Q7QJZ5|Q7QJZ5_ANOGA	47.59	332	149	7	923	3	4	330	4e-70	270	AGAP003901-PA OS=Anopheles gambiae GN=AgaP_AGAP003901 PE=4 SV=5
Unigene15852_Ex-zai-2	tr|E2BBC3|E2BBC3_HARSA	53.06	98	46	0	243	536	42	139	2e-31	113	Phosphomevalonate kinase OS=Harpegnathos saltator GN=EAI_03350 PE=4 SV=1
Unigene15855_Ex-zai-2	tr|Q5BLI4|Q5BLI4_DANRE	55.63	151	65	2	231	677	126	275	2e-51	170	Im:7136784 protein (Fragment) OS=Danio rerio GN=im:7136784 PE=2 SV=1
Unigene15858_Ex-zai-2	tr|G0ZJC4|G0ZJC4_CHEQU	35.14	111	67	4	512	195	8	117	7e-13	78.2	EF-Tu d2 protein (Fragment) OS=Cherax quadricarinatus PE=2 SV=1
Unigene15860_Ex-zai-2	tr|H2S097|H2S097_TAKRU	58.69	213	83	3	22	645	100	310	1e-60	238	Uncharacterized protein OS=Takifugu rubripes GN=SLC39A9 (2 of 2) PE=4 SV=1
Unigene15861_Ex-zai-2	tr|G5BRE4|G5BRE4_HETGA	31.88	138	94	1	414	1	523	648	7e-10	67.8	Integrator complex subunit 4 OS=Heterocephalus glaber GN=GW7_16995 PE=4 SV=1
Unigene15862_Ex-zai-2	tr|Q8IFX6|Q8IFX6_CAEEL	33.33	153	97	7	14	457	411	556	1e-06	58.2	Protein K06A9.1, isoform b OS=Caenorhabditis elegans GN=K06A9.1 PE=2 SV=1
Unigene15863_Ex-zai-2	tr|Q7QCP0|Q7QCP0_ANOGA	24.55	774	554	14	777	3008	3112	3871	3e-53	191	AGAP002737-PA (Fragment) OS=Anopheles gambiae GN=AgaP_AGAP002737 PE=4 SV=5
Unigene15864_Ex-zai-2	tr|D1LWZ9|D1LWZ9_SACKO	54.23	627	259	10	6	1802	79	689	1e-178	631	Doublecortin-like protein kinase OS=Saccoglossus kowalevskii PE=2 SV=1
Unigene15865_Ex-zai-2	tr|F4WWE8|F4WWE8_ACREC	53.42	73	34	0	220	2	95	167	1e-25	81.3	Uncharacterized oxidoreductase yrbE OS=Acromyrmex echinatior GN=G5I_10265 PE=4 SV=1
Unigene15869_Ex-zai-2	tr|Q7PWN5|Q7PWN5_ANOGA	64.41	118	37	3	193	531	10	127	3e-32	142	AGAP008906-PA (Fragment) OS=Anopheles gambiae GN=AGAP008906 PE=4 SV=3
Unigene15870_Ex-zai-2	tr|Q967X8|Q967X8_PANAR	27.16	464	328	18	336	1697	67	459	1e-35	157	CUB-serine protease OS=Panulirus argus PE=2 SV=1
Unigene15871_Ex-zai-2	tr|F8WID1|F8WID1_MOUSE	43.48	276	148	3	1006	203	358	632	2e-56	224	Exonuclease 3'-5' domain-containing 2 OS=Mus musculus GN=Exd2 PE=4 SV=1
Unigene15873_Ex-zai-2	tr|Q6IS68|Q6IS68_DANRE	62.00	100	38	0	12	311	4	103	3e-25	120	Zgc:172187 protein (Fragment) OS=Danio rerio GN=ubb PE=2 SV=1
Unigene15874_Ex-zai-2	tr|F4WQI4|F4WQI4_ACREC	95.29	191	9	0	684	112	1	191	8e-101	371	AP-3 complex subunit sigma-2 OS=Acromyrmex echinatior GN=G5I_08029 PE=4 SV=1
Unigene15882_Ex-zai-2	tr|G3NI79|G3NI79_GASAC	42.17	249	142	7	744	4	29	253	9e-40	169	Uncharacterized protein (Fragment) OS=Gasterosteus aculeatus GN=PUS7 PE=4 SV=1
Unigene15883_Ex-zai-2	tr|E2BS63|E2BS63_HARSA	52.46	305	136	4	1106	219	293	583	2e-84	317	E3 ubiquitin-protein ligase MARCH5 OS=Harpegnathos saltator GN=EAI_16625 PE=4 SV=1
Unigene15886_Ex-zai-2	tr|F4WZK1|F4WZK1_ACREC	44.55	110	57	1	5	322	184	293	5e-20	101	Serine/threonine-protein kinase Chk2 OS=Acromyrmex echinatior GN=G5I_11458 PE=4 SV=1
Unigene15888_Ex-zai-2	tr|A3FMR3|A3FMR3_BIOGL	31.19	109	75	1	512	186	1086	1192	3e-08	62.4	Pol-like protein OS=Biomphalaria glabrata PE=4 SV=1
Unigene15889_Ex-zai-2	tr|F1PQB8|F1PQB8_CANFA	35.26	156	94	5	2604	2158	733	881	9e-15	88.2	Uncharacterized protein (Fragment) OS=Canis familiaris GN=IGDCC4 PE=4 SV=1
Unigene15891_Ex-zai-2	tr|H2SJD4|H2SJD4_TAKRU	24.52	155	117	2	574	110	415	565	4e-09	66.2	Uncharacterized protein (Fragment) OS=Takifugu rubripes GN=MCM3AP PE=4 SV=1
Unigene15893_Ex-zai-2	tr|F4WMJ6|F4WMJ6_ACREC	28.07	285	202	5	34	879	1038	1316	1e-29	135	Eukaryotic translation initiation factor 2-alpha kinase 4 OS=Acromyrmex echinatior GN=G5I_06796 PE=3 SV=1
Unigene15894_Ex-zai-2	tr|G3WSU7|G3WSU7_SARHA	40.19	107	64	3	49	369	79	175	8e-25	106	Uncharacterized protein OS=Sarcophilus harrisii PE=4 SV=1
Unigene15896_Ex-zai-2	tr|F4WQ66|F4WQ66_ACREC	45.61	114	55	2	3	323	1050	1163	2e-16	89.4	Phosphatidylinositol-4-phosphate 3-kinase C2 domain-containing beta polypeptide OS=Acromyrmex echinatior GN=G5I_07926 PE=4 SV=1
Unigene15899_Ex-zai-2	tr|D8THS6|D8THS6_VOLCA	32.61	230	147	5	232	897	305	516	2e-30	100	Pathogenesis-related protein 1-like protein OS=Volvox carteri GN=VOLCADRAFT_127359 PE=4 SV=1
Unigene15900_Ex-zai-2	tr|F7DR00|F7DR00_XENTR	67.27	333	109	0	1310	312	265	597	0.0	483	Transmembrane 9 superfamily member 1 (Fragment) OS=Xenopus tropicalis GN=tm9sf1 PE=4 SV=1
Unigene15901_Ex-zai-2	tr|B4JFK4|B4JFK4_DROGR	30.79	302	189	5	61	906	29	330	6e-27	127	GH18250 OS=Drosophila grimshawi GN=GH18250 PE=4 SV=1
Unigene15904_Ex-zai-2	tr|Q7QIV0|Q7QIV0_ANOGA	65.57	61	21	0	1	183	2546	2606	1e-14	85.5	AGAP007086-PA OS=Anopheles gambiae GN=AGAP007086 PE=3 SV=4
Unigene15908_Ex-zai-2	tr|B7U893|B7U893_LIPBO	63.64	77	28	0	3	233	274	350	6e-24	108	Beta actin OS=Liposcelis bostrychophila PE=2 SV=2
Unigene15910_Ex-zai-2	tr|F4X2U1|F4X2U1_ACREC	72.95	584	155	3	2933	1191	158	741	0.0	871	Myosin-XV (Fragment) OS=Acromyrmex echinatior GN=G5I_12622 PE=4 SV=1
Unigene15912_Ex-zai-2	tr|F6W9X9|F6W9X9_MONDO	32.23	121	82	0	250	612	54	174	9e-11	71.6	Uncharacterized protein (Fragment) OS=Monodelphis domestica GN=LOC100012273 PE=4 SV=1
Unigene15913_Ex-zai-2	tr|E9AEM9|E9AEM9_LEIMA	27.57	515	367	6	473	1999	1498	1991	2e-23	116	Proteophosphoglycan 5 OS=Leishmania major GN=LMJF_35_0540 PE=3 SV=1
Unigene15918_Ex-zai-2	tr|F4WWZ8|F4WWZ8_ACREC	58.21	548	228	8	550	2190	501	984	7e-154	550	Patj-like protein OS=Acromyrmex echinatior GN=G5I_10487 PE=4 SV=1
Unigene15919_Ex-zai-2	tr|E2BRF1|E2BRF1_HARSA	51.28	78	38	0	299	66	602	679	5e-12	75.1	General transcription factor 3C polypeptide 1 OS=Harpegnathos saltator GN=EAI_13472 PE=4 SV=1
Unigene15920_Ex-zai-2	tr|E2AR00|E2AR00_CAMFO	47.83	299	142	7	60	914	642	934	1e-64	251	Sorting nexin-25 OS=Camponotus floridanus GN=EAG_08247 PE=4 SV=1
Unigene15923_Ex-zai-2	tr|Q0JNP4|Q0JNP4_ORYSJ	36.02	161	86	5	432	1	13	169	2e-09	68.6	Os01g0274800 protein (Fragment) OS=Oryza sativa subsp. japonica GN=Os01g0274800 PE=4 SV=1
Unigene15928_Ex-zai-2	tr|B6SSB9|B6SSB9_MAIZE	95.52	67	3	0	1	201	89	155	1e-31	140	Plastocyanin OS=Zea mays PE=2 SV=1
Unigene15932_Ex-zai-2	tr|H0ZNY6|H0ZNY6_TAEGU	38.64	132	80	2	483	91	65	184	7e-15	84.3	Uncharacterized protein (Fragment) OS=Taeniopygia guttata PE=4 SV=1
Unigene15938_Ex-zai-2	tr|Q3HTL0|Q3HTL0_VOLCA	77.78	27	6	0	207	287	209	235	4e-06	55.5	Pherophorin-V1 protein (Precursor) OS=Volvox carteri f. nagariensis PE=2 SV=1
Unigene15941_Ex-zai-2	tr|Q1PSV4|Q1PSV4_PENMO	41.75	103	59	3	412	107	47	141	2e-13	80.9	C-type lectin OS=Penaeus monodon GN=lec PE=2 SV=1
Unigene15943_Ex-zai-2	tr|F6VM34|F6VM34_HORSE	32.56	129	86	2	1	384	561	684	3e-11	73.2	Uncharacterized protein OS=Equus caballus GN=ZNF45 PE=4 SV=1
Unigene15949_Ex-zai-2	tr|B4L1H6|B4L1H6_DROMO	32.95	176	118	0	3	530	297	472	2e-21	107	GI15320 OS=Drosophila mojavensis GN=GI15320 PE=4 SV=1
Unigene15950_Ex-zai-2	tr|G5B5X1|G5B5X1_HETGA	39.72	360	191	9	1095	94	429	784	1e-57	229	WD repeat-containing protein 59 OS=Heterocephalus glaber GN=GW7_15468 PE=4 SV=1
Unigene15951_Ex-zai-2	tr|Q7YUE2|Q7YUE2_PROCL	56.12	98	39	2	466	185	5	99	3e-21	105	Calcification-associated peptide-1 (Precursor) OS=Procambarus clarkii GN=cap-1 PE=4 SV=1
Unigene15952_Ex-zai-2	tr|P91775|P91775_PACLE	51.41	177	81	3	2	517	402	564	3e-41	172	Pacifastin heavy chain (Precursor) OS=Pacifastacus leniusculus PE=2 SV=1
Unigene15954_Ex-zai-2	tr|G3P7A7|G3P7A7_GASAC	57.42	209	78	3	2	595	557	765	5e-55	219	Uncharacterized protein OS=Gasterosteus aculeatus GN=VAC14 PE=4 SV=1
Unigene15959_Ex-zai-2	tr|F6RZ17|F6RZ17_CIOIN	46.39	194	101	4	637	65	1001	1174	4e-40	169	Uncharacterized protein (Fragment) OS=Ciona intestinalis GN=LOC100184920 PE=4 SV=1
Unigene15960_Ex-zai-2	tr|F4WDW8|F4WDW8_ACREC	59.91	222	65	6	625	32	1113	1328	3e-58	229	Potassium channel subfamily T member 1 OS=Acromyrmex echinatior GN=G5I_03793 PE=4 SV=1
Unigene15962_Ex-zai-2	tr|B0WGA7|B0WGA7_CULQU	32.12	137	93	1	718	308	3	135	1e-25	80.1	Organic anion transporter OS=Culex quinquefasciatus GN=CpipJ_CPIJ006275 PE=4 SV=1
Unigene15963_Ex-zai-2	tr|B4NIX0|B4NIX0_DROWI	69.89	93	26	1	575	303	37	129	9e-31	137	GK12910 OS=Drosophila willistoni GN=GK12910 PE=4 SV=1
Unigene15966_Ex-zai-2	tr|B4J9X6|B4J9X6_DROGR	33.13	163	101	2	315	779	50	211	1e-15	87.4	GH22063 OS=Drosophila grimshawi GN=GH22063 PE=4 SV=1
Unigene15972_Ex-zai-2	tr|F4X240|F4X240_ACREC	44.68	141	75	2	453	40	210	350	8e-36	154	Group 3 secretory phospholipase A2 OS=Acromyrmex echinatior GN=G5I_12362 PE=4 SV=1
Unigene15973_Ex-zai-2	tr|E9G8G5|E9G8G5_DAPPU	33.20	253	116	7	610	11	435	685	1e-19	103	Putative uncharacterized protein OS=Daphnia pulex GN=DAPPUDRAFT_223050 PE=4 SV=1
Unigene15975_Ex-zai-2	tr|G7IR91|G7IR91_MEDTR	45.92	98	31	4	233	6	162	259	3e-07	59.3	Putative uncharacterized protein (Fragment) OS=Medicago truncatula GN=MTR_2g084760 PE=4 SV=1
Unigene15976_Ex-zai-2	tr|D1KF55|D1KF55_LITVA	90.53	95	9	0	285	1	50	144	1e-42	176	Down syndrome cell adhesion molecule OS=Litopenaeus vannamei GN=Dscam PE=2 SV=1
Unigene15977_Ex-zai-2	tr|G3WSU7|G3WSU7_SARHA	37.14	105	66	2	317	3	57	124	4e-14	83.2	Uncharacterized protein OS=Sarcophilus harrisii PE=4 SV=1
Unigene15979_Ex-zai-2	tr|E2BVT2|E2BVT2_HARSA	44.79	163	87	3	1058	579	1	154	4e-30	137	NF-kappa-B-repressing factor OS=Harpegnathos saltator GN=EAI_04158 PE=4 SV=1
Unigene15980_Ex-zai-2	tr|H0YUU4|H0YUU4_TAEGU	42.22	90	45	5	478	230	11	96	6e-07	58.2	Uncharacterized protein (Fragment) OS=Taeniopygia guttata PE=4 SV=1
Unigene15981_Ex-zai-2	tr|F2UK00|F2UK00_SALS5	50.88	57	28	0	356	186	222	278	7e-08	62.4	Galactosidase OS=Salpingoeca sp. (strain ATCC 50818) GN=PTSG_08545 PE=4 SV=1
Unigene15983_Ex-zai-2	tr|B3M6C2|B3M6C2_DROAN	33.74	163	108	4	15	503	606	753	1e-12	77.0	GF24314 OS=Drosophila ananassae GN=GF24314 PE=4 SV=1
Unigene15988_Ex-zai-2	tr|F6UNR1|F6UNR1_CIOIN	50.00	70	35	0	211	2	433	502	1e-11	73.9	Uncharacterized protein (Fragment) OS=Ciona intestinalis PE=4 SV=1
Unigene15991_Ex-zai-2	tr|Q7Q7Y1|Q7Q7Y1_ANOGA	50.00	76	38	0	3	230	765	840	1e-19	93.6	AGAP004961-PA (Fragment) OS=Anopheles gambiae GN=AGAP004961 PE=4 SV=4
Unigene15999_Ex-zai-2	tr|Q7TMU2|Q7TMU2_MOUSE	44.51	182	86	3	213	713	16	196	5e-31	139	WD repeat and SOCS box-containing 1 OS=Mus musculus GN=Wsb1 PE=2 SV=1
Unigene16001_Ex-zai-2	tr|H2MKJ4|H2MKJ4_ORYLA	64.62	195	66	1	760	185	914	1108	7e-66	255	Uncharacterized protein (Fragment) OS=Oryzias latipes GN=SYMPK PE=4 SV=1
Unigene16003_Ex-zai-2	tr|D6WVM8|D6WVM8_TRICA	36.33	245	153	4	726	1	3	240	2e-37	161	Carboxypeptidase A OS=Tribolium castaneum GN=TcasGA2_TC005905 PE=4 SV=1
Unigene16007_Ex-zai-2	tr|H2QAE1|H2QAE1_PANTR	27.83	521	363	17	523	2046	1438	1894	4e-15	89.0	Uncharacterized protein OS=Pan troglodytes GN=ENSG00000167978 PE=4 SV=1
Unigene16008_Ex-zai-2	tr|F6TI93|F6TI93_CIOIN	28.93	121	77	3	545	210	1	121	1e-06	57.4	Uncharacterized protein OS=Ciona intestinalis GN=LOC100176820 PE=4 SV=1
Unigene16011_Ex-zai-2	tr|B0XBR5|B0XBR5_CULQU	64.64	181	62	2	3	539	284	464	8e-66	255	Glutamate-rich WD repeat-containing protein 1 OS=Culex quinquefasciatus GN=CpipJ_CPIJ016931 PE=4 SV=1
Unigene16012_Ex-zai-2	tr|Q2N2B2|Q2N2B2_XENLA	42.72	103	56	1	306	7	343	445	3e-18	95.5	RPGR ORF15 isoform (Fragment) OS=Xenopus laevis PE=2 SV=1
Unigene16016_Ex-zai-2	tr|Q16IM7|Q16IM7_AEDAE	62.87	202	66	2	226	804	43	244	5e-68	239	Sugar transporter OS=Aedes aegypti GN=AAEL013608 PE=4 SV=1
Unigene16017_Ex-zai-2	tr|E3TGS3|E3TGS3_ERISI	68.09	47	15	0	3	143	160	206	1e-10	70.5	Cathepsin C OS=Eriocheir sinensis PE=2 SV=1
Unigene16022_Ex-zai-2	tr|A3FMR3|A3FMR3_BIOGL	43.06	72	34	2	210	16	476	547	3e-10	61.2	Pol-like protein OS=Biomphalaria glabrata PE=4 SV=1
Unigene16024_Ex-zai-2	tr|D3Z8B2|D3Z8B2_RAT	44.41	286	153	4	272	1111	864	1147	4e-66	237	Uncharacterized protein OS=Rattus norvegicus GN=Nup133 PE=4 SV=1
Unigene16025_Ex-zai-2	tr|F4WY53|F4WY53_ACREC	43.84	584	297	9	2002	344	262	837	3e-146	524	Ribosome biogenesis protein BOP1-like protein OS=Acromyrmex echinatior GN=G5I_10910 PE=4 SV=1
Unigene16026_Ex-zai-2	tr|Q1LYJ8|Q1LYJ8_DANRE	76.96	217	50	1	653	3	28	242	6e-90	335	Novel protein similar to vertebrate methylcrotonoyl-Coenzyme A carboxylase 1 (Alpha) (MCCC1) OS=Danio rerio GN=DKEY-37M8.6-001 PE=4 SV=1
Unigene16033_Ex-zai-2	tr|F6WGB1|F6WGB1_ORNAN	26.61	218	147	5	815	201	719	932	2e-10	71.2	Uncharacterized protein (Fragment) OS=Ornithorhynchus anatinus GN=100075841 PE=4 SV=1
Unigene16036_Ex-zai-2	tr|F6W6A7|F6W6A7_XENTR	71.54	253	70	1	967	215	1	253	2e-130	392	SEH1-like OS=Xenopus tropicalis GN=seh1l PE=4 SV=1
Unigene16037_Ex-zai-2	tr|G1N596|G1N596_MELGA	39.22	153	92	3	31	486	40	190	8e-25	117	Uncharacterized protein (Fragment) OS=Meleagris gallopavo GN=FAM57A PE=4 SV=2
Unigene16039_Ex-zai-2	tr|B4L685|B4L685_DROMO	43.87	155	76	2	297	728	32	186	6e-30	135	GI16226 OS=Drosophila mojavensis GN=GI16226 PE=4 SV=1
Unigene16042_Ex-zai-2	tr|H2V2T0|H2V2T0_TAKRU	36.67	270	161	6	23	802	195	445	5e-38	162	Uncharacterized protein OS=Takifugu rubripes GN=HBP1 (1 of 2) PE=4 SV=1
Unigene16046_Ex-zai-2	tr|E7F242|E7F242_DANRE	51.52	132	61	1	515	129	641	772	1e-34	149	Uncharacterized protein OS=Danio rerio GN=CABZ01070941.1 PE=4 SV=1
Unigene16047_Ex-zai-2	tr|E2BE62|E2BE62_HARSA	59.74	77	30	3	1	228	320	387	7e-16	77.8	Mitogen-activated protein kinase kinase kinase 5 OS=Harpegnathos saltator GN=EAI_16939 PE=4 SV=1
Unigene16049_Ex-zai-2	tr|G2XDT3|G2XDT3_VERDV	75.00	12	3	0	573	538	228	239	3e-06	32.3	MYND-type zinc finger protein MUB1 OS=Verticillium dahliae (strain VdLs.17 / ATCC MYA-4575 / FGSC 10137) GN=VDAG_08315 PE=4 SV=1
Unigene16050_Ex-zai-2	tr|B0XF90|B0XF90_CULQU	38.19	309	182	7	1325	426	152	457	7e-51	206	N-acetyl lactosaminide beta-1,3-N-acetyl glucosaminyl transferase OS=Culex quinquefasciatus GN=CpipJ_CPIJ017866 PE=4 SV=1
Unigene16053_Ex-zai-2	tr|G5EDU4|G5EDU4_CAEEL	36.13	191	120	1	872	306	537	727	3e-33	147	EOR-1 OS=Caenorhabditis elegans GN=eor-1 PE=2 SV=1
Unigene16055_Ex-zai-2	tr|F4X305|F4X305_ACREC	34.19	117	77	3	722	372	1356	1461	3e-09	67.0	1-phosphatidylinositol-3-phosphate 5-kinase OS=Acromyrmex echinatior GN=G5I_12693 PE=4 SV=1
Unigene16057_Ex-zai-2	tr|H2V5X9|H2V5X9_TAKRU	55.14	185	81	3	27	575	183	363	2e-49	201	Uncharacterized protein (Fragment) OS=Takifugu rubripes GN=DENND5A PE=4 SV=1
Unigene16060_Ex-zai-2	tr|Q17GE5|Q17GE5_AEDAE	50.93	322	105	9	968	162	1588	1908	3e-69	266	Calmodulin-binding transcription activator (Camta), drome (Fragment) OS=Aedes aegypti GN=AAEL003097 PE=4 SV=1
Unigene16062_Ex-zai-2	tr|Q9GPB0|Q9GPB0_TRYCR	28.02	182	122	6	152	670	343	513	1e-08	65.1	Antigen 38 OS=Trypanosoma cruzi GN=AG38 PE=2 SV=1
Unigene16065_Ex-zai-2	tr|B4Q668|B4Q668_DROSI	31.39	223	147	6	653	3	346	561	3e-18	97.1	GD23040 OS=Drosophila simulans GN=GD23040 PE=4 SV=1
Unigene16067_Ex-zai-2	tr|F1QQV5|F1QQV5_DANRE	40.68	118	60	2	456	133	48	165	2e-18	96.3	Uncharacterized protein (Fragment) OS=Danio rerio PE=4 SV=1
Unigene16071_Ex-zai-2	tr|Q9JJA1|Q9JJA1_MOUSE	51.76	85	40	1	3	254	49	133	5e-20	95.5	Brain cDNA, clone MNCb-6015, similar to Mus musculus zinc finger protein 259 (Zfp259), mRNA OS=Mus musculus GN=Zfp259 PE=2 SV=1
Unigene16073_Ex-zai-2	tr|D8LZR7|D8LZR7_BLAHO	29.05	179	113	4	2	496	137	307	4e-06	55.5	Singapore isolate B (sub-type 7) whole genome shotgun sequence assembly, scaffold_11 OS=Blastocystis hominis GN=GSBLH_T00001490001 PE=4 SV=1
Unigene16077_Ex-zai-2	tr|G1PLY9|G1PLY9_MYOLU	51.20	166	80	2	179	673	11	175	8e-38	161	Uncharacterized protein (Fragment) OS=Myotis lucifugus GN=GNPAT PE=4 SV=1
Unigene16078_Ex-zai-2	tr|Q2LZY2|Q2LZY2_DROPS	55.88	68	22	2	2	181	50	115	4e-10	70.5	GA14900 OS=Drosophila pseudoobscura pseudoobscura GN=GA14900 PE=4 SV=2
Unigene16084_Ex-zai-2	tr|B4J6X5|B4J6X5_DROGR	69.91	113	30	1	539	213	519	631	5e-37	158	GH20111 OS=Drosophila grimshawi GN=GH20111 PE=4 SV=1
Unigene16087_Ex-zai-2	tr|A1L1G4|A1L1G4_XENLA	57.94	340	135	4	614	1609	5	338	8e-111	406	LOC100036835 protein OS=Xenopus laevis GN=dcaf5 PE=2 SV=1
Unigene16089_Ex-zai-2	tr|B4JN53|B4JN53_DROGR	51.90	79	38	0	238	2	408	486	5e-22	90.5	GH24749 OS=Drosophila grimshawi GN=GH24749 PE=4 SV=1
Unigene16091_Ex-zai-2	tr|H0ZF74|H0ZF74_TAEGU	40.49	936	522	12	3526	824	10	905	0.0	652	Uncharacterized protein OS=Taeniopygia guttata GN=Tgu.15467 PE=4 SV=1
Unigene16092_Ex-zai-2	tr|G3NG56|G3NG56_GASAC	39.91	218	131	2	777	124	73	283	3e-36	157	Uncharacterized protein OS=Gasterosteus aculeatus GN=C6orf106 (2 of 2) PE=4 SV=1
Unigene16097_Ex-zai-2	tr|H0Z1N7|H0Z1N7_TAEGU	31.18	93	62	1	2	274	55	147	1e-09	67.8	Uncharacterized protein (Fragment) OS=Taeniopygia guttata GN=RABL5 PE=4 SV=1
Unigene16099_Ex-zai-2	tr|D5SQW8|D5SQW8_PLAL2	32.40	250	165	4	243	980	861	1108	1e-32	145	Prolyl oligopeptidase (Precursor) OS=Planctomyces limnophilus (strain ATCC 43296 / DSM 3776 / IFAM 1008 / 290) GN=Plim_0588 PE=4 SV=1
Unigene16102_Ex-zai-2	tr|F0YAA2|F0YAA2_AURAN	37.76	143	80	5	171	572	145	284	6e-07	58.9	Putative uncharacterized protein (Fragment) OS=Aureococcus anophagefferens GN=AURANDRAFT_71710 PE=4 SV=1
Unigene16103_Ex-zai-2	tr|B7P123|B7P123_IXOSC	32.28	127	76	6	240	590	195	310	2e-06	42.7	Mucin-1, putative (Fragment) OS=Ixodes scapularis GN=IscW_ISCW024041 PE=4 SV=1
Unigene16104_Ex-zai-2	tr|E7EY33|E7EY33_DANRE	41.10	73	43	0	9	227	312	384	7e-10	67.8	B-cell CLL/lymphoma 11Ab OS=Danio rerio GN=OTTDARG00000019357 PE=4 SV=1
Unigene16112_Ex-zai-2	tr|E7QW38|E7QW38_9EURY	51.32	76	30	2	380	586	613	688	4e-08	62.8	Polysaccharide biosynthesis protein OS=Haladaptatus paucihalophilus DX253 GN=ZOD2009_15131 PE=4 SV=1
Unigene16114_Ex-zai-2	tr|Q17329|Q17329_CAEEL	32.11	109	71	2	318	1	974	1082	1e-08	63.5	Gag, pol and env protein OS=Caenorhabditis elegans PE=4 SV=1
Unigene16115_Ex-zai-2	tr|F4WP01|F4WP01_ACREC	51.92	52	25	0	1	156	834	885	4e-08	62.0	WD repeat-containing protein 7 OS=Acromyrmex echinatior GN=G5I_07511 PE=4 SV=1
Unigene16116_Ex-zai-2	tr|E2BV04|E2BV04_HARSA	66.67	144	48	0	493	62	375	518	8e-54	213	Tyrosine-protein kinase Dnt (Fragment) OS=Harpegnathos saltator GN=EAI_08388 PE=4 SV=1
Unigene16117_Ex-zai-2	tr|Q6ZD75|Q6ZD75_ORYSJ	38.40	125	65	5	341	3	1	115	1e-06	57.8	Putative uncharacterized protein OJ1300_E01.29 OS=Oryza sativa subsp. japonica GN=P0450B04.14 PE=4 SV=1
Unigene16118_Ex-zai-2	tr|G9BIX3|G9BIX3_PACLE	35.38	195	126	2	96	680	803	993	4e-28	129	Alpha-2-macroglobulin OS=Pacifastacus leniusculus PE=2 SV=1
Unigene16119_Ex-zai-2	tr|H2N2X4|H2N2X4_ORYLA	50.16	305	146	4	1343	447	16	319	5e-73	280	Uncharacterized protein (Fragment) OS=Oryzias latipes PE=4 SV=1
Unigene16120_Ex-zai-2	tr|B6KDC5|B6KDC5_TOXGO	33.96	212	137	5	663	37	1283	1490	6e-14	82.8	WD domain, G-beta repeat-containing protein OS=Toxoplasma gondii GN=TGME49_072040 PE=4 SV=1
Unigene16127_Ex-zai-2	tr|E7CR61|E7CR61_ERISI	28.90	173	120	4	252	761	208	368	2e-21	74.7	Caspase OS=Eriocheir sinensis PE=2 SV=1
Unigene16130_Ex-zai-2	tr|F7FRJ6|F7FRJ6_ORNAN	43.24	259	130	3	1	726	168	425	3e-53	213	Uncharacterized protein OS=Ornithorhynchus anatinus GN=CCDC88A PE=4 SV=1
Unigene16132_Ex-zai-2	tr|E2AGW3|E2AGW3_CAMFO	65.70	449	150	2	49	1383	15	437	0.0	620	JmjC domain-containing histone demethylation protein 1 OS=Camponotus floridanus GN=EAG_04838 PE=4 SV=1
Unigene16133_Ex-zai-2	tr|G1MYV5|G1MYV5_MELGA	23.00	213	164	0	1443	805	594	806	1e-17	96.7	Uncharacterized protein OS=Meleagris gallopavo GN=ODF2 PE=4 SV=1
Unigene16137_Ex-zai-2	tr|F4WBM0|F4WBM0_ACREC	71.51	186	53	0	2	559	305	490	4e-75	285	U4/U6.U5 tri-snRNP-associated protein 2 OS=Acromyrmex echinatior GN=G5I_02939 PE=4 SV=1
Unigene16138_Ex-zai-2	tr|E2BZ89|E2BZ89_HARSA	35.42	144	87	2	484	71	89	228	7e-13	77.8	Glutamate receptor delta-2 subunit OS=Harpegnathos saltator GN=EAI_12148 PE=4 SV=1
Unigene16140_Ex-zai-2	tr|B0BMP8|B0BMP8_XENTR	50.00	394	194	4	1414	242	6	397	6e-119	389	LOC100145087 protein OS=Xenopus tropicalis GN=shpk PE=2 SV=1
Unigene16141_Ex-zai-2	tr|E2RLV0|E2RLV0_CANFA	28.14	167	111	5	25	498	207	357	6e-08	62.0	Uncharacterized protein OS=Canis familiaris GN=Cfa.18376 PE=4 SV=1
Unigene16143_Ex-zai-2	tr|E9GQJ7|E9GQJ7_DAPPU	38.06	155	96	0	526	62	25	179	8e-29	131	GST-N-Metaxin-like protein OS=Daphnia pulex GN=DAPPUDRAFT_246453 PE=4 SV=1
Unigene16148_Ex-zai-2	tr|E1ZWV8|E1ZWV8_CAMFO	39.61	356	212	8	1341	283	359	694	9e-59	233	Transcription elongation factor B polypeptide 3 OS=Camponotus floridanus GN=EAG_08561 PE=4 SV=1
Unigene16149_Ex-zai-2	tr|G3PCE8|G3PCE8_GASAC	34.38	160	98	2	276	734	246	399	2e-20	88.2	Uncharacterized protein OS=Gasterosteus aculeatus GN=MFSD3 PE=4 SV=1
Unigene16151_Ex-zai-2	tr|A1YR27|A1YR27_TRICA	53.81	197	91	0	705	115	39	235	2e-67	260	Obstractor B OS=Tribolium castaneum GN=Obst-B PE=2 SV=1
Unigene16154_Ex-zai-2	tr|E0VLT1|E0VLT1_PEDHC	75.00	80	20	0	2	241	290	369	3e-44	136	Transporter OS=Pediculus humanus subsp. corporis GN=Phum_PHUM293370 PE=3 SV=1
Unigene16157_Ex-zai-2	tr|E2RAQ1|E2RAQ1_CANFA	19.52	661	509	17	92	2005	332	922	4e-10	72.4	Uncharacterized protein OS=Canis familiaris GN=FLG PE=4 SV=1
Unigene16163_Ex-zai-2	tr|E2B192|E2B192_CAMFO	51.81	83	37	1	3	242	290	372	4e-18	95.1	BTB/POZ and BACK domain-containing protein LOC388419-like protein OS=Camponotus floridanus GN=EAG_12248 PE=4 SV=1
Unigene16164_Ex-zai-2	tr|H2L2E0|H2L2E0_CAEEL	50.57	87	43	0	72	332	357	443	7e-16	87.8	Protein CLEC-199, isoform e OS=Caenorhabditis elegans GN=clec-199 PE=4 SV=1
Unigene16165_Ex-zai-2	tr|F4WFU1|F4WFU1_ACREC	45.88	340	173	10	260	1246	194	520	5e-86	268	Tyrosyl-tRNA synthetase, cytoplasmic OS=Acromyrmex echinatior GN=G5I_04511 PE=4 SV=1
Unigene16168_Ex-zai-2	tr|E2AK08|E2AK08_CAMFO	47.79	136	62	3	322	702	9	139	3e-24	116	Organic cation transporter protein OS=Camponotus floridanus GN=EAG_05024 PE=4 SV=1
Unigene16172_Ex-zai-2	tr|F4W5F5|F4W5F5_ACREC	65.79	190	57	3	553	8	566	750	3e-65	252	Polyphosphoinositide phosphatase OS=Acromyrmex echinatior GN=G5I_00652 PE=4 SV=1
Unigene16175_Ex-zai-2	tr|F5HK30|F5HK30_ANOGA	60.42	48	17	2	24	161	256	303	3e-07	59.7	AGAP013007-PA OS=Anopheles gambiae GN=AgaP_AGAP013007 PE=4 SV=1
Unigene16191_Ex-zai-2	tr|Q6VBJ4|Q6VBJ4_CANGB	34.44	180	118	2	783	244	325	501	8e-17	84.3	Epa5p OS=Candida glabrata GN=EPA5 PE=4 SV=1
Unigene16193_Ex-zai-2	tr|F7GUX5|F7GUX5_MACMU	33.49	209	128	3	22	615	31	239	7e-26	121	Uncharacterized protein OS=Macaca mulatta GN=ATP13A2 PE=3 SV=1
Unigene16194_Ex-zai-2	tr|G3PZG5|G3PZG5_GASAC	44.30	79	44	1	3	239	221	298	5e-21	78.6	Uncharacterized protein (Fragment) OS=Gasterosteus aculeatus GN=SNAPC3 PE=4 SV=1
Unigene16196_Ex-zai-2	tr|G3WNA8|G3WNA8_SARHA	41.67	48	28	0	351	208	6	53	1e-06	57.0	Uncharacterized protein OS=Sarcophilus harrisii PE=4 SV=1
Unigene16198_Ex-zai-2	tr|C1BWC3|C1BWC3_ESOLU	79.41	68	14	0	547	344	106	173	8e-24	114	Peptidyl-tRNA hydrolase 2, mitochondrial OS=Esox lucius GN=PTH2 PE=2 SV=1
Unigene16200_Ex-zai-2	tr|E2BYA8|E2BYA8_HARSA	43.48	115	65	0	348	4	51	165	1e-20	106	WD repeat, SAM and U-box domain-containing protein 1 OS=Harpegnathos saltator GN=EAI_09877 PE=4 SV=1
Unigene16201_Ex-zai-2	tr|E2A854|E2A854_CAMFO	66.05	324	106	3	1176	217	1176	1499	0.0	437	WD repeat-containing protein 7 OS=Camponotus floridanus GN=EAG_11149 PE=4 SV=1
Unigene16203_Ex-zai-2	tr|E2BA37|E2BA37_HARSA	41.44	222	122	4	244	885	189	410	7e-54	174	Acid phosphatase-like protein 2 OS=Harpegnathos saltator GN=EAI_00384 PE=4 SV=1
Unigene16206_Ex-zai-2	tr|G1QZH8|G1QZH8_NOMLE	38.83	103	61	2	317	15	938	1039	8e-08	62.8	Uncharacterized protein (Fragment) OS=Nomascus leucogenys GN=PRR12 PE=4 SV=1
Unigene16208_Ex-zai-2	tr|E2BZA9|E2BZA9_HARSA	65.99	491	136	7	602	1981	43	532	0.0	638	Dual specificity tyrosine-phosphorylation-regulated kinase 2 OS=Harpegnathos saltator GN=EAI_12171 PE=4 SV=1
Unigene16209_Ex-zai-2	tr|E2RB55|E2RB55_CANFA	63.83	47	17	0	5	145	331	377	1e-10	70.1	Uncharacterized protein OS=Canis familiaris GN=ELF3 PE=3 SV=1
Unigene16211_Ex-zai-2	tr|F1NSB6|F1NSB6_CHICK	37.14	315	177	3	1125	244	292	595	4e-64	200	Uncharacterized protein (Fragment) OS=Gallus gallus GN=ANKFY1 PE=4 SV=1
Unigene16214_Ex-zai-2	tr|Q4SH16|Q4SH16_TETNG	31.58	133	86	3	262	645	1307	1435	2e-08	63.9	Chromosome 8 SCAF14587, whole genome shotgun sequence. (Fragment) OS=Tetraodon nigroviridis GN=GSTENG00018369001 PE=4 SV=1
Unigene16216_Ex-zai-2	tr|D6W8F2|D6W8F2_TRICA	79.74	232	47	0	476	1171	28	259	1e-103	382	Nuclear factor 1 OS=Tribolium castaneum GN=TcasGA2_TC001775 PE=3 SV=1
Unigene16218_Ex-zai-2	tr|C3KH84|C3KH84_ANOFI	53.75	80	37	0	235	474	238	317	1e-35	91.3	Adenosine deaminase-like protein OS=Anoplopoma fimbria GN=ADAL PE=2 SV=1
Unigene16219_Ex-zai-2	tr|F4WDE3|F4WDE3_ACREC	60.61	231	89	2	311	997	37	263	2e-68	264	Calcium-transporting ATPase type 2C member 1 OS=Acromyrmex echinatior GN=G5I_03596 PE=3 SV=1
Unigene16220_Ex-zai-2	tr|Q55G09|Q55G09_DICDI	41.07	56	33	0	299	132	538	593	3e-06	56.6	NOL1/NOP2/Sun family protein OS=Dictyostelium discoideum GN=DDB_G0267872 PE=4 SV=1
Unigene16221_Ex-zai-2	tr|F7CZC1|F7CZC1_MONDO	43.23	229	123	5	2	667	37	259	2e-43	171	Uncharacterized protein (Fragment) OS=Monodelphis domestica GN=ADCY5 PE=3 SV=1
Unigene16223_Ex-zai-2	tr|E7EZM1|E7EZM1_DANRE	47.26	347	178	3	3	1028	43	387	1e-115	324	Si:dkey-19n13.4 OS=Danio rerio GN=OTTDARG00000033160 PE=4 SV=1
Unigene16226_Ex-zai-2	tr|B4K7U4|B4K7U4_DROMO	27.41	343	208	14	268	1173	194	519	3e-19	101	GI22221 OS=Drosophila mojavensis GN=GI22221 PE=4 SV=1
Unigene16227_Ex-zai-2	tr|D6WCJ1|D6WCJ1_TRICA	52.21	362	173	1	14	1099	479	839	1e-115	421	Toll-7-like protein OS=Tribolium castaneum GN=TcasGA2_TC004474 PE=4 SV=1
Unigene16233_Ex-zai-2	tr|B7QC40|B7QC40_IXOSC	50.69	217	103	6	506	1144	11	210	3e-56	224	Transporter (Fragment) OS=Ixodes scapularis GN=IscW_ISCW013094 PE=3 SV=1
Unigene16238_Ex-zai-2	tr|F4X2C1|F4X2C1_ACREC	36.14	202	99	4	527	12	438	639	2e-31	140	Thrombospondin type-1 domain-containing protein 4 OS=Acromyrmex echinatior GN=G5I_12440 PE=4 SV=1
Unigene16239_Ex-zai-2	tr|E2AT23|E2AT23_CAMFO	32.89	1055	623	37	3785	876	1	935	3e-111	409	Transcription initiation factor TFIID subunit 3 OS=Camponotus floridanus GN=EAG_01333 PE=4 SV=1
Unigene16242_Ex-zai-2	tr|F7AAB8|F7AAB8_XENTR	37.80	127	64	5	53	388	13	137	6e-10	68.6	BUD13 homolog (Fragment) OS=Xenopus tropicalis GN=bud13 PE=4 SV=1
Unigene16244_Ex-zai-2	tr|G1P6U1|G1P6U1_MYOLU	47.37	76	40	0	17	244	433	508	1e-10	70.5	Uncharacterized protein OS=Myotis lucifugus GN=UGT8 PE=3 SV=1
Unigene16245_Ex-zai-2	tr|Q643Y9|Q643Y9_XENLA	30.47	338	213	10	236	1183	812	1127	3e-30	138	Microtubule associated protein OS=Xenopus laevis GN=RHAMM PE=2 SV=1
Unigene16246_Ex-zai-2	tr|A7SXK0|A7SXK0_NEMVE	32.97	182	119	2	570	34	391	572	8e-23	111	Transporter OS=Nematostella vectensis GN=v1g236066 PE=3 SV=1
Unigene16250_Ex-zai-2	tr|F4WYM7|F4WYM7_ACREC	54.07	786	359	10	48	2399	481	1220	0.0	813	Dedicator of cytokinesis protein 7 OS=Acromyrmex echinatior GN=G5I_11080 PE=4 SV=1
Unigene16251_Ex-zai-2	tr|H0Z4G1|H0Z4G1_TAEGU	34.67	75	49	1	292	516	32	105	5e-06	55.1	Uncharacterized protein (Fragment) OS=Taeniopygia guttata PE=4 SV=1
Unigene16253_Ex-zai-2	tr|E2BP27|E2BP27_HARSA	44.30	447	243	6	1	1323	80	519	5e-104	383	Sodium-independent sulfate anion transporter OS=Harpegnathos saltator GN=EAI_00912 PE=4 SV=1
Unigene16259_Ex-zai-2	tr|Q17NU2|Q17NU2_AEDAE	49.92	611	302	4	2268	448	112	721	1e-178	632	AMP dependent ligase OS=Aedes aegypti GN=AAEL000572 PE=4 SV=1
Unigene16262_Ex-zai-2	tr|Q5SUT2|Q5SUT2_MOUSE	46.67	75	36	2	11	223	323	397	2e-07	60.1	EMI domain containing 1 OS=Mus musculus GN=Emid1 PE=2 SV=1
Unigene16268_Ex-zai-2	tr|E2AT62|E2AT62_CAMFO	49.88	409	184	5	471	1634	138	544	2e-122	423	UPF0392 protein F13G3.3 OS=Camponotus floridanus GN=EAG_07523 PE=4 SV=1
Unigene16270_Ex-zai-2	tr|G6CNE3|G6CNE3_DANPL	47.43	253	129	4	787	41	29	278	9e-62	242	Mitochondrial ribosomal protein L28 OS=Danaus plexippus GN=KGM_02766 PE=4 SV=1
Unigene16272_Ex-zai-2	tr|E2AWE1|E2AWE1_CAMFO	59.09	176	70	3	524	3	289	459	4e-52	208	Probable serine/threonine-protein kinase pelle OS=Camponotus floridanus GN=EAG_12404 PE=3 SV=1
Unigene16273_Ex-zai-2	tr|E2AKR7|E2AKR7_CAMFO	30.39	204	133	4	276	860	15	217	2e-23	115	Metalloproteinase inhibitor 3 OS=Camponotus floridanus GN=EAG_12870 PE=4 SV=1
Unigene16275_Ex-zai-2	tr|B4JMJ6|B4JMJ6_DROGR	30.38	632	424	21	1991	144	15	566	5e-57	228	GH24315 OS=Drosophila grimshawi GN=GH24315 PE=4 SV=1
Unigene16278_Ex-zai-2	tr|E2BK32|E2BK32_HARSA	44.00	100	56	1	551	252	973	1070	2e-30	92.4	GTPase-activating Rap/Ran-GAP domain-like 1 OS=Harpegnathos saltator GN=EAI_09609 PE=4 SV=1
Unigene16283_Ex-zai-2	tr|Q553T5|Q553T5_DICDI	100.00	16	0	0	226	273	1053	1068	6e-06	41.6	Transmembrane protein OS=Dictyostelium discoideum GN=DDB_0217655 PE=4 SV=2
Unigene16286_Ex-zai-2	tr|G5AKV1|G5AKV1_HETGA	32.54	627	410	13	2504	663	294	894	2e-154	311	Acetyltransferase B complex subunit MDM20 OS=Heterocephalus glaber GN=GW7_10140 PE=4 SV=1
Unigene16288_Ex-zai-2	tr|E2BNV4|E2BNV4_HARSA	40.74	81	48	0	245	3	679	759	3e-15	81.6	Chymotrypsin-1 OS=Harpegnathos saltator GN=EAI_16578 PE=4 SV=1
Unigene16289_Ex-zai-2	tr|A5PG28|A5PG28_9EUCA	88.74	222	25	1	668	3	7	226	2e-108	396	Heat shock protein 70 kDa (Fragment) OS=Cyanagraea praedator GN=hsp70 PE=3 SV=1
Unigene16290_Ex-zai-2	tr|E2BY60|E2BY60_HARSA	38.34	193	112	2	960	403	52	241	1e-34	152	Phospholipase A2 isozyme PA4 OS=Harpegnathos saltator GN=EAI_09825 PE=3 SV=1
Unigene16293_Ex-zai-2	tr|B4LUW4|B4LUW4_DROVI	44.79	355	191	5	1313	264	12265	12617	5e-117	374	GJ17388 OS=Drosophila virilis GN=GJ17388 PE=4 SV=1
Unigene16297_Ex-zai-2	tr|H2SAM5|H2SAM5_TAKRU	59.42	207	84	0	737	117	253	459	4e-109	261	Uncharacterized protein OS=Takifugu rubripes GN=MFSD1 PE=4 SV=1
Unigene16298_Ex-zai-2	tr|Q16SV5|Q16SV5_AEDAE	80.69	145	28	0	804	370	186	330	1e-62	244	Gpi-anchor transamidase OS=Aedes aegypti GN=AAEL010465 PE=4 SV=1
Unigene16300_Ex-zai-2	tr|B3MEP5|B3MEP5_DROAN	38.97	195	117	4	2046	1468	326	504	2e-41	107	GF12443 OS=Drosophila ananassae GN=GF12443 PE=4 SV=1
Unigene16302_Ex-zai-2	tr|H2M3W0|H2M3W0_ORYLA	64.20	81	28	1	242	3	499	579	1e-39	105	Uncharacterized protein OS=Oryzias latipes GN=AGBL5 PE=4 SV=1
Unigene16307_Ex-zai-2	tr|F4X2G7|F4X2G7_ACREC	40.90	335	196	1	826	1824	88	422	4e-66	258	26S proteasome non-ATPase regulatory subunit 11 OS=Acromyrmex echinatior GN=G5I_12494 PE=4 SV=1
Unigene16309_Ex-zai-2	tr|F6TNM7|F6TNM7_XENTR	40.00	220	130	2	671	18	1	219	1e-33	147	Ankyrin repeat and sterile alpha motif domain-containing 3 OS=Xenopus tropicalis GN=anks3 PE=4 SV=1
Unigene16310_Ex-zai-2	tr|C0LI98|C0LI98_LITVA	99.51	409	1	1	1397	174	228	636	0.0	820	ATP binding cassette transmembrane transporter OS=Litopenaeus vannamei PE=2 SV=1
Unigene16311_Ex-zai-2	tr|Q6E502|Q6E502_XENLA	24.73	639	421	18	1745	9	231	854	6e-34	150	Ninein-like protein OS=Xenopus laevis GN=ninl PE=2 SV=2
Unigene16312_Ex-zai-2	tr|H0YYT1|H0YYT1_TAEGU	42.67	75	42	3	19	240	104	164	5e-06	49.7	Uncharacterized protein (Fragment) OS=Taeniopygia guttata GN=AFMID PE=4 SV=1
Unigene16315_Ex-zai-2	tr|B7XDE6|B7XDE6_9ALPH	27.88	165	107	4	177	635	39	196	6e-06	56.2	Glycoprotein OS=Equid herpesvirus 9 PE=4 SV=1
Unigene16317_Ex-zai-2	tr|G3NXL2|G3NXL2_GASAC	57.89	171	70	1	554	48	143	313	3e-57	225	Protein Wnt (Fragment) OS=Gasterosteus aculeatus GN=WNT6 PE=3 SV=1
Unigene16319_Ex-zai-2	tr|B7QI57|B7QI57_IXOSC	60.60	302	119	2	272	1177	80	365	8e-109	399	Transporter OS=Ixodes scapularis GN=IscW_ISCW023714 PE=3 SV=1
Unigene16321_Ex-zai-2	tr|E2B4L4|E2B4L4_HARSA	48.57	210	71	8	2	520	73	276	3e-33	145	Inhibitor of growth protein 3 OS=Harpegnathos saltator GN=EAI_00298 PE=4 SV=1
Unigene16324_Ex-zai-2	tr|G1PPD9|G1PPD9_MYOLU	38.89	180	110	2	540	1	295	457	3e-27	126	Uncharacterized protein (Fragment) OS=Myotis lucifugus GN=BARD1 PE=4 SV=1
Unigene16331_Ex-zai-2	tr|A2DWZ3|A2DWZ3_TRIVA	25.38	327	244	8	38	1018	49	323	6e-16	90.1	IPT/TIG domain containing protein OS=Trichomonas vaginalis GN=TVAG_019200 PE=4 SV=1
Unigene16332_Ex-zai-2	tr|H2UWW5|H2UWW5_TAKRU	67.82	202	62	2	597	1	237	438	5e-71	271	Uncharacterized protein (Fragment) OS=Takifugu rubripes PE=4 SV=1
Unigene16334_Ex-zai-2	tr|E2BAM2|E2BAM2_HARSA	44.52	155	83	2	482	27	524	678	8e-33	144	Peroxidasin-like protein OS=Harpegnathos saltator GN=EAI_13748 PE=4 SV=1
Unigene16335_Ex-zai-2	tr|H2LT19|H2LT19_ORYLA	34.98	263	120	7	985	350	1	262	1e-27	115	Uncharacterized protein OS=Oryzias latipes GN=RSRC1 PE=4 SV=1
Unigene16338_Ex-zai-2	tr|Q7QGK2|Q7QGK2_ANOGA	37.84	111	65	3	207	527	9	116	1e-11	73.9	AGAP011578-PA (Fragment) OS=Anopheles gambiae GN=AGAP011578 PE=4 SV=4
Unigene16341_Ex-zai-2	tr|F4WRF1|F4WRF1_ACREC	44.80	125	69	2	8	382	3	122	7e-49	110	Mitochondrial import inner membrane translocase subunit Tim22 OS=Acromyrmex echinatior GN=G5I_08401 PE=4 SV=1
Unigene16342_Ex-zai-2	tr|D6W8F4|D6W8F4_TRICA	31.77	277	175	7	796	8	105	340	2e-19	101	Disco-related OS=Tribolium castaneum GN=disco-r PE=4 SV=1
Unigene16343_Ex-zai-2	tr|E2BPI3|E2BPI3_HARSA	36.18	387	207	8	1043	3	806	1143	5e-58	229	Bromodomain adjacent to zinc finger domain protein 1A OS=Harpegnathos saltator GN=EAI_01529 PE=4 SV=1
Unigene16345_Ex-zai-2	tr|C1BVQ8|C1BVQ8_9MAXI	49.15	177	87	3	527	6	207	381	5e-42	174	DNA primase OS=Lepeophtheirus salmonis GN=PRI1 PE=2 SV=1
Unigene16346_Ex-zai-2	tr|E2BJL2|E2BJL2_HARSA	63.85	260	83	5	31	777	97	353	7e-98	305	Synaptotagmin-11 OS=Harpegnathos saltator GN=EAI_11206 PE=4 SV=1
Unigene16348_Ex-zai-2	tr|F5HLJ7|F5HLJ7_ANOGA	28.25	308	212	3	1273	377	922	1216	1e-24	119	AGAP013057-PA OS=Anopheles gambiae GN=AgaP_AGAP013057 PE=4 SV=1
Unigene16351_Ex-zai-2	tr|E2BSL6|E2BSL6_HARSA	68.35	139	44	0	418	2	4	142	3e-48	195	Myosin-I heavy chain OS=Harpegnathos saltator GN=EAI_01628 PE=4 SV=1
Unigene16354_Ex-zai-2	tr|F6QAE0|F6QAE0_XENTR	26.28	312	217	7	1036	140	1323	1626	2e-18	99.0	Zinc finger CCCH-type-containing 13 OS=Xenopus tropicalis GN=zc3h13 PE=4 SV=1
Unigene16357_Ex-zai-2	tr|E9IDK9|E9IDK9_SOLIN	67.48	206	66	3	3	617	108	311	1e-75	287	Autophagy-related protein 3 (Fragment) OS=Solenopsis invicta GN=SINV_08301 PE=3 SV=1
Unigene16358_Ex-zai-2	tr|B4PFN7|B4PFN7_DROYA	50.70	142	68	1	422	841	53	194	8e-32	142	GE20183 OS=Drosophila yakuba GN=GE20183 PE=4 SV=1
Unigene16359_Ex-zai-2	tr|E6VWE5|E6VWE5_DESAO	42.16	102	55	4	5	298	235	334	1e-10	70.1	FecR protein OS=Desulfovibrio aespoeensis (strain ATCC 700646 / DSM 10631 / Aspo-2) GN=Daes_0326 PE=4 SV=1
Unigene16361_Ex-zai-2	tr|H2R8V7|H2R8V7_PANTR	29.94	177	120	1	79	597	1282	1458	4e-22	109	Uncharacterized protein OS=Pan troglodytes GN=ENSG00000115760 PE=4 SV=1
Unigene16362_Ex-zai-2	tr|D4AFK3|D4AFK3_PARTP	88.78	98	11	0	3	296	336	433	5e-46	187	GATA-C OS=Parasteatoda tepidariorum GN=gataC PE=2 SV=1
Unigene16363_Ex-zai-2	tr|B4Q633|B4Q633_DROSI	39.66	116	70	1	594	247	504	602	5e-11	73.6	GD22961 OS=Drosophila simulans GN=GD22961 PE=4 SV=1
Unigene16365_Ex-zai-2	tr|B4LVP0|B4LVP0_DROVI	59.22	103	42	1	1181	873	223	324	7e-28	130	GJ23604 OS=Drosophila virilis GN=GJ23604 PE=3 SV=1
Unigene16369_Ex-zai-2	tr|G3WSU7|G3WSU7_SARHA	36.84	76	48	1	36	263	114	176	3e-09	62.4	Uncharacterized protein OS=Sarcophilus harrisii PE=4 SV=1
Unigene16371_Ex-zai-2	tr|F4W6J5|F4W6J5_ACREC	54.76	84	38	0	252	1	214	297	1e-36	90.1	Ileal sodium/bile acid cotransporter OS=Acromyrmex echinatior GN=G5I_01089 PE=4 SV=1
Unigene16372_Ex-zai-2	tr|Q7PNU4|Q7PNU4_ANOGA	53.40	206	81	5	575	3	14	213	2e-44	182	AGAP006236-PA OS=Anopheles gambiae GN=AGAP006236 PE=4 SV=4
Unigene16373_Ex-zai-2	tr|Q7SYX6|Q7SYX6_XENLA	39.29	140	85	0	428	9	1	140	3e-27	126	G6pc-prov protein OS=Xenopus laevis PE=2 SV=1
Unigene16375_Ex-zai-2	tr|B4I692|B4I692_DROSE	40.40	99	59	1	2115	1819	445	542	6e-23	85.9	GM23040 OS=Drosophila sechellia GN=GM23040 PE=4 SV=1
Unigene16376_Ex-zai-2	tr|E2BIY8|E2BIY8_HARSA	63.16	209	64	7	2	589	1946	2141	1e-59	234	Protein sidekick (Fragment) OS=Harpegnathos saltator GN=EAI_13826 PE=4 SV=1
Unigene16377_Ex-zai-2	tr|A7RGG5|A7RGG5_NEMVE	35.71	84	51	2	7	249	323	406	2e-06	56.2	Predicted protein OS=Nematostella vectensis GN=v1g238075 PE=4 SV=1
Unigene16383_Ex-zai-2	tr|E2ARS3|E2ARS3_CAMFO	49.42	346	171	3	334	1359	43	387	3e-90	338	Mitochondrial import inner membrane translocase subunit TIM50-C OS=Camponotus floridanus GN=EAG_11784 PE=4 SV=1
Unigene16386_Ex-zai-2	tr|H2T341|H2T341_TAKRU	47.64	233	107	2	654	1	103	335	7e-54	215	Uncharacterized protein OS=Takifugu rubripes GN=FLI1 PE=4 SV=1
Unigene16388_Ex-zai-2	tr|E5SY93|E5SY93_TRISP	27.23	224	152	2	641	3	1073	1292	3e-16	90.1	7 transmembrane receptor OS=Trichinella spiralis GN=Tsp_10903 PE=4 SV=1
Unigene16389_Ex-zai-2	tr|E2BJ86|E2BJ86_HARSA	49.72	179	90	2	566	30	616	792	6e-47	191	WD repeat-containing protein mio OS=Harpegnathos saltator GN=EAI_10024 PE=4 SV=1
Unigene16390_Ex-zai-2	tr|B0WK46|B0WK46_CULQU	59.69	191	77	0	414	986	29	219	2e-62	244	Galactosylgalactosylxylosylprotein 3-beta-glucuronosyltransferase P OS=Culex quinquefasciatus GN=CpipJ_CPIJ007101 PE=4 SV=1
Unigene16397_Ex-zai-2	tr|B0X0P7|B0X0P7_CULQU	35.52	183	113	4	7	540	294	474	2e-21	106	Spermine oxidase OS=Culex quinquefasciatus GN=CpipJ_CPIJ012932 PE=4 SV=1
Unigene16398_Ex-zai-2	tr|F1L7N0|F1L7N0_ASCSU	50.72	138	67	4	420	10	10	138	7e-28	129	Oxidoreductase OS=Ascaris suum PE=2 SV=1
Unigene16405_Ex-zai-2	tr|E2AR36|E2AR36_CAMFO	72.69	238	65	1	2	715	158	394	4e-96	355	Pantothenate kinase 1 OS=Camponotus floridanus GN=EAG_05381 PE=4 SV=1
Unigene16411_Ex-zai-2	tr|B8JHT0|B8JHT0_DANRE	45.86	157	85	2	2	472	105	252	7e-28	129	Mediator of RNA polymerase II transcription subunit 6 OS=Danio rerio GN=med6 PE=3 SV=1
Unigene16415_Ex-zai-2	tr|G2QVR1|G2QVR1_THITE	40.00	100	60	2	26	325	122	215	6e-07	58.2	Glycoside hydrolase family 55 protein OS=Thielavia terrestris (strain ATCC 38088 / NRRL 8126) GN=THITE_2109436 PE=4 SV=1
Unigene16416_Ex-zai-2	tr|F7E108|F7E108_XENTR	37.96	137	84	3	658	251	11	139	1e-19	101	Uncharacterized protein OS=Xenopus tropicalis PE=4 SV=1
Unigene16417_Ex-zai-2	tr|F4WHN7|F4WHN7_ACREC	53.45	232	103	3	308	988	303	530	6e-51	206	Angiomotin OS=Acromyrmex echinatior GN=G5I_05206 PE=4 SV=1
Unigene16418_Ex-zai-2	tr|F4WAY8|F4WAY8_ACREC	27.78	396	267	10	1162	32	18	402	6e-41	174	Leucine-rich repeat and WD repeat-containing protein OS=Acromyrmex echinatior GN=G5I_02709 PE=4 SV=1
Unigene16419_Ex-zai-2	tr|G8JYE4|G8JYE4_CAEEL	46.03	63	34	0	192	4	46	108	8e-09	64.3	Protein R57.1, isoform c OS=Caenorhabditis elegans GN=R57.1 PE=4 SV=1
Unigene16421_Ex-zai-2	tr|D6W9Y0|D6W9Y0_TRICA	38.33	120	67	3	5	343	535	653	5e-16	88.2	Shattered OS=Tribolium castaneum GN=shtd PE=4 SV=1
Unigene16422_Ex-zai-2	tr|D0N793|D0N793_PHYIT	35.40	161	104	4	6	488	214	352	5e-30	102	Protease inhibitor Epi11 OS=Phytophthora infestans (strain T30-4) GN=PITG_07096 PE=4 SV=1
Unigene16425_Ex-zai-2	tr|B6KLS9|B6KLS9_TOXGO	45.45	77	39	2	468	247	315	387	5e-06	56.6	Voltage gated chloride channel domain-containing protein OS=Toxoplasma gondii GN=TGME49_065500 PE=4 SV=1
Unigene16426_Ex-zai-2	tr|E2B7E8|E2B7E8_HARSA	45.78	83	45	0	1	249	498	580	2e-27	79.3	Protein tyrosine phosphatase domain-containing protein 1 OS=Harpegnathos saltator GN=EAI_15570 PE=4 SV=1
Unigene16428_Ex-zai-2	tr|A8KBF5|A8KBF5_XENTR	42.17	83	48	0	249	1	385	467	8e-14	75.5	Cytochrome P450, family 2, subfamily U, polypeptide 1 OS=Xenopus tropicalis GN=cyp2u1 PE=2 SV=1
Unigene16430_Ex-zai-2	tr|F8RHR0|F8RHR0_LITVA	97.52	322	2	1	284	1231	387	708	0.0	618	Fatty acid synthase OS=Litopenaeus vannamei GN=FAS PE=2 SV=1
Unigene16431_Ex-zai-2	tr|Q32LX1|Q32LX1_DANRE	46.98	232	111	3	664	5	311	537	9e-52	207	Eukaryotic elongation factor, selenocysteine-tRNA-specific OS=Danio rerio GN=eefsec PE=2 SV=1
Unigene16432_Ex-zai-2	tr|E6ZGL1|E6ZGL1_DICLA	41.35	399	227	8	1551	376	173	562	4e-101	275	Uncharacterized protein OS=Dicentrarchus labrax GN=DLA_Ib00370 PE=4 SV=1
Unigene16433_Ex-zai-2	tr|F1QKB9|F1QKB9_DANRE	22.86	245	162	4	896	243	32	270	2e-08	65.1	Uncharacterized protein (Fragment) OS=Danio rerio PE=4 SV=1
Unigene16435_Ex-zai-2	tr|F4WM69|F4WM69_ACREC	29.98	407	268	10	1290	121	474	867	7e-37	160	Exosome component 10 OS=Acromyrmex echinatior GN=G5I_06902 PE=4 SV=1
Unigene16436_Ex-zai-2	tr|F4WCD7|F4WCD7_ACREC	25.68	257	178	5	138	869	1592	1833	6e-12	76.6	Protein split ends (Fragment) OS=Acromyrmex echinatior GN=G5I_03211 PE=4 SV=1
Unigene16437_Ex-zai-2	tr|E2A1G0|E2A1G0_CAMFO	34.69	98	64	1	12	305	116	188	9e-08	60.8	Neurotrimin OS=Camponotus floridanus GN=EAG_06817 PE=4 SV=1
Unigene16443_Ex-zai-2	tr|G1KB05|G1KB05_ANOCA	38.41	315	193	6	1006	65	1	306	7e-54	216	Uncharacterized protein OS=Anolis carolinensis GN=FAM120B PE=4 SV=1
Unigene16444_Ex-zai-2	tr|E2BXS7|E2BXS7_HARSA	44.64	56	31	0	323	490	14	69	5e-06	55.1	Gem-associated protein 7 (Fragment) OS=Harpegnathos saltator GN=EAI_12438 PE=4 SV=1
Unigene16445_Ex-zai-2	tr|F6UEX0|F6UEX0_MONDO	31.52	479	270	18	255	1517	51	481	5e-55	172	Uncharacterized protein OS=Monodelphis domestica GN=PARD3 PE=4 SV=1
Unigene16454_Ex-zai-2	tr|Q7QJ94|Q7QJ94_ANOGA	71.36	199	50	1	5	580	388	586	2e-76	289	Transporter OS=Anopheles gambiae GN=AGAP007367 PE=3 SV=4
Unigene16456_Ex-zai-2	tr|G3P827|G3P827_GASAC	39.24	79	48	0	249	13	557	635	9e-13	77.4	Uncharacterized protein (Fragment) OS=Gasterosteus aculeatus GN=KIAA0825 PE=4 SV=1
Unigene16457_Ex-zai-2	tr|F7B6H4|F7B6H4_ORNAN	27.65	557	351	20	93	1607	424	959	2e-17	96.3	Uncharacterized protein (Fragment) OS=Ornithorhynchus anatinus GN=SRRM2 PE=4 SV=1
Unigene16461_Ex-zai-2	tr|F6LXF5|F6LXF5_BOMMO	29.20	661	439	12	2560	665	1	639	5e-73	281	71 kDa protein OS=Bombyx mori PE=2 SV=1
Unigene16462_Ex-zai-2	tr|A7RPG8|A7RPG8_NEMVE	45.21	73	40	0	5	223	331	403	4e-09	65.5	Predicted protein OS=Nematostella vectensis GN=v1g161245 PE=4 SV=1
Unigene16465_Ex-zai-2	tr|F5A5Q7|F5A5Q7_9EUCA	60.58	104	40	1	311	3	431	534	5e-32	141	JHE-like carboxylesterase 2 OS=Pandalopsis japonica GN=CXE2 PE=2 SV=1
Unigene16466_Ex-zai-2	tr|C4WUR1|C4WUR1_ACYPI	41.62	185	108	3	28	582	7	179	4e-33	145	ACYPI001280 protein OS=Acyrthosiphon pisum GN=ACYPI001280 PE=2 SV=1
Unigene16473_Ex-zai-2	tr|E2BR20|E2BR20_HARSA	61.89	1278	415	17	293	3910	2	1265	0.0	1477	Protein furry-like protein-like OS=Harpegnathos saltator GN=EAI_12315 PE=4 SV=1
Unigene16475_Ex-zai-2	tr|E2BDN7|E2BDN7_HARSA	36.75	117	74	3	604	254	21	124	1e-15	88.6	Multiple coagulation factor deficiency protein 2-like protein OS=Harpegnathos saltator GN=EAI_11287 PE=4 SV=1
Unigene16479_Ex-zai-2	tr|F6VCM3|F6VCM3_CIOIN	32.17	143	87	4	137	535	9	148	1e-13	80.9	Uncharacterized protein (Fragment) OS=Ciona intestinalis PE=4 SV=1
Unigene16481_Ex-zai-2	tr|B4IZ66|B4IZ66_DROGR	73.47	147	39	1	258	698	1775	1920	2e-110	211	GH15696 OS=Drosophila grimshawi GN=GH15696 PE=4 SV=1
Unigene16483_Ex-zai-2	tr|Q9LW95|Q9LW95_TOBAC	24.62	325	243	9	6	974	71	367	2e-13	82.0	KED OS=Nicotiana tabacum GN=ked PE=2 SV=1
Unigene16484_Ex-zai-2	tr|Q16HN3|Q16HN3_AEDAE	54.48	134	61	0	1	402	60	193	2e-35	154	Tumor necrosis factor induced protein OS=Aedes aegypti GN=AAEL013963 PE=4 SV=1
Unigene16487_Ex-zai-2	tr|B7PSK6|B7PSK6_IXOSC	45.71	70	38	0	1036	827	1	70	2e-08	66.2	Putative uncharacterized protein OS=Ixodes scapularis GN=IscW_ISCW019846 PE=4 SV=1
Unigene16491_Ex-zai-2	tr|E2BUK7|E2BUK7_HARSA	53.93	178	80	1	254	781	72	249	2e-45	187	RAB6IP1-like protein OS=Harpegnathos saltator GN=EAI_04200 PE=4 SV=1
Unigene16492_Ex-zai-2	tr|E9GN78|E9GN78_DAPPU	31.79	302	197	9	1133	255	227	477	6e-29	133	Ubiquitin carboxyl-terminal hydrolase OS=Daphnia pulex GN=DAPPUDRAFT_319910 PE=3 SV=1
Unigene16496_Ex-zai-2	tr|D2DSV5|D2DSV5_9EUCA	43.24	74	42	1	310	89	30	98	9e-07	57.8	Putative uncharacterized protein (Fragment) OS=Scylla paramamosain PE=2 SV=1
Unigene16501_Ex-zai-2	tr|C3XWB0|C3XWB0_BRAFL	41.05	95	56	0	280	564	570	664	1e-38	95.9	Putative uncharacterized protein OS=Branchiostoma floridae GN=BRAFLDRAFT_63701 PE=4 SV=1
Unigene16503_Ex-zai-2	tr|E2ASZ0|E2ASZ0_CAMFO	48.93	233	109	4	1434	766	297	524	4e-65	254	Zinc finger protein 112-like protein (Fragment) OS=Camponotus floridanus GN=EAG_04880 PE=4 SV=1
Unigene16506_Ex-zai-2	tr|A8E4X4|A8E4X4_XENTR	28.96	511	329	10	1434	4	9	517	2e-54	218	LOC100127592 protein OS=Xenopus tropicalis GN=pigs PE=2 SV=1
Unigene16509_Ex-zai-2	tr|F4X392|F4X392_ACREC	50.19	269	132	7	171	971	1	243	2e-63	248	RalA-binding protein 1 OS=Acromyrmex echinatior GN=G5I_12786 PE=4 SV=1
Unigene16514_Ex-zai-2	tr|G1NCX8|G1NCX8_MELGA	49.38	81	38	2	234	1	327	403	3e-14	82.4	Uncharacterized protein (Fragment) OS=Meleagris gallopavo GN=TLE3 PE=4 SV=2
Unigene16515_Ex-zai-2	tr|F4W9A4|F4W9A4_ACREC	62.00	100	34	1	255	542	1113	1212	3e-63	140	WD repeat-containing protein 19 OS=Acromyrmex echinatior GN=G5I_02052 PE=4 SV=1
Unigene16516_Ex-zai-2	tr|B8HBY3|B8HBY3_ARTCA	38.26	115	59	3	8	316	354	465	6e-09	64.7	Peptidase M23 (Precursor) OS=Arthrobacter chlorophenolicus (strain A6 / ATCC 700700 / DSM 12829 / JCM 12360) GN=Achl_0696 PE=4 SV=1
Unigene16520_Ex-zai-2	tr|G3PL85|G3PL85_GASAC	42.56	195	111	3	1	582	233	425	8e-40	167	Uncharacterized protein (Fragment) OS=Gasterosteus aculeatus GN=SMPDL3B PE=4 SV=1
Unigene16534_Ex-zai-2	tr|F1N9R7|F1N9R7_CHICK	59.09	132	54	0	846	1241	57	188	2e-52	178	Uncharacterized protein (Fragment) OS=Gallus gallus GN=RAB7L1 PE=3 SV=1
Unigene16535_Ex-zai-2	tr|C3S7J7|C3S7J7_FENCH	80.18	111	22	0	334	2	241	351	4e-48	194	Cathepsin C OS=Fenneropenaeus chinensis PE=2 SV=1
Unigene16537_Ex-zai-2	tr|F7D3X6|F7D3X6_HORSE	35.11	262	131	10	3	671	382	633	1e-49	136	Uncharacterized protein OS=Equus caballus GN=TMPRSS9 PE=3 SV=1
Unigene16538_Ex-zai-2	tr|C0J1S8|C0J1S8_PENMO	95.48	177	8	0	531	1	1	177	3e-90	335	Cyclin B OS=Penaeus monodon PE=3 SV=1
Unigene16539_Ex-zai-2	tr|B6SW44|B6SW44_MAIZE	94.05	84	5	0	253	2	243	326	4e-54	159	Lysine-specific histone demethylase 1 OS=Zea mays PE=2 SV=1
Unigene16540_Ex-zai-2	tr|E0VJP1|E0VJP1_PEDHC	26.61	124	85	4	319	672	182	300	4e-07	59.7	Zinc finger protein, putative OS=Pediculus humanus subsp. corporis GN=Phum_PHUM248600 PE=4 SV=1
Unigene16547_Ex-zai-2	tr|H2KMI7|H2KMI7_ARCGL	32.63	190	126	4	583	20	409	586	8e-13	79.0	Antifreeze glycoprotein OS=Arctogadus glacialis GN=AFGP PE=4 SV=1
Unigene16551_Ex-zai-2	tr|F1NS98|F1NS98_CHICK	29.26	188	128	2	50	598	195	382	6e-19	98.6	Uncharacterized protein (Fragment) OS=Gallus gallus GN=NCAPD3 PE=4 SV=1
Unigene16553_Ex-zai-2	tr|C0HA20|C0HA20_SALSA	78.16	87	19	0	512	252	543	629	4e-56	139	ATP-binding cassette sub-family B member 8, mitochondrial OS=Salmo salar GN=ABCB8 PE=2 SV=1
Unigene16554_Ex-zai-2	tr|E2ALT1|E2ALT1_CAMFO	46.34	328	170	3	1443	478	656	983	3e-84	317	Aminopeptidase N OS=Camponotus floridanus GN=EAG_10595 PE=4 SV=1
Unigene16556_Ex-zai-2	tr|E2BZR0|E2BZR0_HARSA	43.58	257	130	6	1111	386	1	251	5e-47	193	NEFA-interacting nuclear protein NIP30 OS=Harpegnathos saltator GN=EAI_04312 PE=4 SV=1
Unigene16558_Ex-zai-2	tr|Q05CS5|Q05CS5_MOUSE	32.87	143	93	3	16	435	630	764	2e-08	63.5	Diap1 protein (Fragment) OS=Mus musculus GN=Diap1 PE=2 SV=1
Unigene16560_Ex-zai-2	tr|Q0H2A7|Q0H2A7_SCHGR	82.05	78	14	1	3	236	181	257	3e-28	129	Engrailed-1 OS=Schistocerca gregaria PE=2 SV=1
Unigene16564_Ex-zai-2	tr|F4X480|F4X480_ACREC	49.16	954	456	13	147	2921	40	969	0.0	928	Carboxypeptidase D OS=Acromyrmex echinatior GN=G5I_13139 PE=4 SV=1
Unigene16565_Ex-zai-2	tr|F1SHV0|F1SHV0_PIG	44.94	89	46	1	224	481	83	171	2e-08	63.9	Uncharacterized protein (Fragment) OS=Sus scrofa PE=4 SV=1
Unigene16568_Ex-zai-2	tr|F6KBI2|F6KBI2_HETGL	39.08	87	52	2	268	11	138	222	1e-07	60.8	NADH dehydrogenase subunit 5 OS=Heterodera glycines GN=ND5 PE=4 SV=1
Unigene16569_Ex-zai-2	tr|D1LXD5|D1LXD5_SACKO	43.64	165	71	8	429	1	134	283	3e-21	106	SCO-spondin (Fragment) OS=Saccoglossus kowalevskii PE=2 SV=1
Unigene16570_Ex-zai-2	tr|D1MLM6|D1MLM6_MAYDE	41.71	187	102	5	2	541	418	602	8e-35	150	N-acetyl galactosaminyl transferase-like protein OS=Mayetiola destructor PE=3 SV=1
Unigene16573_Ex-zai-2	tr|F4WH20|F4WH20_ACREC	55.32	47	21	0	33	173	509	555	7e-11	72.0	Sialidase OS=Acromyrmex echinatior GN=G5I_04973 PE=4 SV=1
Unigene16578_Ex-zai-2	tr|H0ZTL3|H0ZTL3_TAEGU	33.33	156	104	4	492	25	26	172	6e-10	68.2	Uncharacterized protein (Fragment) OS=Taeniopygia guttata PE=4 SV=1
Unigene16579_Ex-zai-2	tr|Q17GH7|Q17GH7_AEDAE	57.67	163	69	0	491	3	363	525	2e-50	202	2-deoxyglucose-6-phosphate phosphatase OS=Aedes aegypti GN=AAEL003006 PE=4 SV=1
Unigene16580_Ex-zai-2	tr|B3LZ52|B3LZ52_DROAN	34.15	328	197	6	320	1246	48	361	3e-52	172	GF18252 OS=Drosophila ananassae GN=GF18252 PE=4 SV=1
Unigene16581_Ex-zai-2	tr|G1PQH0|G1PQH0_MYOLU	66.67	54	18	0	92	253	51	104	3e-31	82.0	Uncharacterized protein OS=Myotis lucifugus GN=COQ5 PE=3 SV=1
Unigene16582_Ex-zai-2	tr|B3MAV8|B3MAV8_DROAN	46.89	241	127	3	897	178	1	239	5e-54	216	GF25180 OS=Drosophila ananassae GN=GF25180 PE=4 SV=1
Unigene16583_Ex-zai-2	tr|E2B7Q0|E2B7Q0_HARSA	32.55	212	124	4	2	580	401	612	3e-23	112	Neurochondrin-like protein OS=Harpegnathos saltator GN=EAI_10547 PE=4 SV=1
Unigene16586_Ex-zai-2	tr|D8U6B9|D8U6B9_VOLCA	44.53	137	72	2	405	7	167	303	4e-21	107	Extracellular matrix glycoprotein pherophorin-V40 OS=Volvox carteri GN=phV40 PE=4 SV=1
Unigene16590_Ex-zai-2	tr|Q3HTK6|Q3HTK6_CHLRE	38.27	162	100	1	41	526	281	438	1e-17	93.6	Pherophorin-C1 protein (Precursor) OS=Chlamydomonas reinhardtii PE=2 SV=1
Unigene16593_Ex-zai-2	tr|E9JEI3|E9JEI3_BOMMO	86.39	147	20	0	715	275	108	254	4e-89	271	Mkk7 OS=Bombyx mori PE=2 SV=1
Unigene16594_Ex-zai-2	tr|F6QK83|F6QK83_MONDO	26.75	456	220	14	1320	295	648	1098	7e-32	144	Uncharacterized protein (Fragment) OS=Monodelphis domestica PE=3 SV=1
Unigene16595_Ex-zai-2	tr|G3IBM6|G3IBM6_CRIGR	39.39	99	60	1	14	310	400	493	4e-11	72.0	Vomeronasal type-1 receptor 4 OS=Cricetulus griseus GN=I79_021057 PE=4 SV=1
Unigene16596_Ex-zai-2	tr|B4HWV4|B4HWV4_DROSE	60.34	58	15	2	256	107	217	271	1e-23	70.9	GM18737 OS=Drosophila sechellia GN=GM18737 PE=4 SV=1
Unigene16597_Ex-zai-2	tr|H2M1I5|H2M1I5_ORYLA	48.70	193	99	1	584	6	6	196	5e-49	198	Uncharacterized protein OS=Oryzias latipes GN=FRMD4A PE=4 SV=1
Unigene16600_Ex-zai-2	tr|G3HAY3|G3HAY3_CRIGR	46.88	64	34	0	253	62	566	629	5e-09	65.1	Solute carrier family 45 member 3 OS=Cricetulus griseus GN=I79_007596 PE=4 SV=1
Unigene16601_Ex-zai-2	tr|A9ULC5|A9ULC5_XENTR	38.27	324	195	9	3	959	2	294	1e-51	208	LOC100135181 protein OS=Xenopus tropicalis GN=pih1d1 PE=2 SV=1
Unigene16602_Ex-zai-2	tr|B3MYK9|B3MYK9_DROAN	33.66	511	331	15	333	1841	415	830	3e-50	205	GF22010 OS=Drosophila ananassae GN=GF22010 PE=4 SV=1
Unigene16603_Ex-zai-2	tr|H2UBH6|H2UBH6_TAKRU	27.03	185	135	3	555	1	1523	1690	9e-07	58.5	Uncharacterized protein OS=Takifugu rubripes GN=BRWD3 PE=4 SV=1
Unigene16606_Ex-zai-2	tr|B4L9F1|B4L9F1_DROMO	58.87	282	108	4	216	1037	142	421	8e-96	355	GI16838 OS=Drosophila mojavensis GN=GI16838 PE=4 SV=1
Unigene16607_Ex-zai-2	tr|B0WRR2|B0WRR2_CULQU	44.60	278	148	6	18	833	2056	2328	7e-53	212	Vacuolar protein sorting 13D OS=Culex quinquefasciatus GN=CpipJ_CPIJ010037 PE=4 SV=1
Unigene16613_Ex-zai-2	tr|Q27195|Q27195_TETPY	42.17	83	48	1	1	249	8	88	1e-09	67.4	Ubiquitin OS=Tetrahymena pyriformis PE=4 SV=1
Unigene16614_Ex-zai-2	tr|Q17E91|Q17E91_AEDAE	50.26	195	97	0	595	11	706	900	1e-52	212	DNA repair protein xp-c / rad4 OS=Aedes aegypti GN=AAEL003868 PE=4 SV=1
Unigene16618_Ex-zai-2	tr|Q4V7H7|Q4V7H7_XENLA	45.54	112	59	2	6	335	224	332	2e-19	99.4	MGC115704 protein OS=Xenopus laevis GN=MGC115704 PE=2 SV=1
Unigene16620_Ex-zai-2	tr|E2BHB5|E2BHB5_HARSA	41.32	121	71	0	684	1046	635	755	1e-16	93.2	Protein diaphanous OS=Harpegnathos saltator GN=EAI_04753 PE=4 SV=1
Unigene16621_Ex-zai-2	tr|Q7Q7T1|Q7Q7T1_ANOGA	30.42	457	257	18	1368	181	425	861	1e-39	169	AGAP010817-PA (Fragment) OS=Anopheles gambiae GN=AGAP010817 PE=4 SV=4
Unigene16622_Ex-zai-2	tr|E9P8M0|E9P8M0_YEASX	28.23	124	89	1	55	426	951	1070	2e-07	40.8	Cell surface flocculin OS=Saccharomyces cerevisiae GN=FLO11 PE=4 SV=1
Unigene16623_Ex-zai-2	tr|B3MDD7|B3MDD7_DROAN	33.65	104	66	3	342	644	59	157	1e-10	71.2	GF11987 OS=Drosophila ananassae GN=GF11987 PE=4 SV=1
Unigene16627_Ex-zai-2	tr|E1ZWQ7|E1ZWQ7_CAMFO	34.55	110	62	2	291	590	119	228	6e-13	78.6	Zinc finger protein 569 (Fragment) OS=Camponotus floridanus GN=EAG_14802 PE=4 SV=1
Unigene16631_Ex-zai-2	tr|D8LXL3|D8LXL3_BLAHO	22.47	356	272	8	322	1377	121	439	3e-17	95.1	Singapore isolate B (sub-type 7) whole genome shotgun sequence assembly, scaffold_1 OS=Blastocystis hominis GN=GSBLH_T00000671001 PE=4 SV=1
Unigene16632_Ex-zai-2	tr|Q1HW07|Q1HW07_PENMO	64.44	45	16	0	770	636	256	300	2e-22	62.0	Reverse transcriptase (Fragment) OS=Penaeus monodon PE=4 SV=1
Unigene16634_Ex-zai-2	tr|G5ATC8|G5ATC8_HETGA	28.57	126	86	7	6	371	36	154	8e-06	55.5	Glucose-dependent insulinotropic receptor (Fragment) OS=Heterocephalus glaber GN=GW7_01184 PE=4 SV=1
Unigene16636_Ex-zai-2	tr|Q7Q1W4|Q7Q1W4_ANOGA	76.05	167	39	1	1	498	870	1036	3e-66	256	AGAP009600-PA OS=Anopheles gambiae GN=AGAP009600 PE=4 SV=4
Unigene16641_Ex-zai-2	tr|A7KH49|A7KH49_ORYSJ	30.87	366	246	6	1079	3	34	385	2e-37	162	Proline-rich protein OS=Oryza sativa subsp. japonica GN=PRP1 PE=2 SV=1
Unigene16645_Ex-zai-2	tr|G1K8Q8|G1K8Q8_ANOCA	52.87	157	72	2	490	26	383	535	3e-39	165	Uncharacterized protein OS=Anolis carolinensis GN=P4HA1 PE=4 SV=1
Unigene16646_Ex-zai-2	tr|H2T6J1|H2T6J1_TAKRU	33.01	103	68	3	580	275	43	138	1e-10	47.4	Uncharacterized protein OS=Takifugu rubripes GN=SLC31A1 PE=4 SV=1
Unigene16650_Ex-zai-2	tr|E2C2T6|E2C2T6_HARSA	27.70	148	105	5	631	1068	248	382	1e-14	61.2	Carbohydrate sulfotransferase 11 OS=Harpegnathos saltator GN=EAI_15001 PE=4 SV=1
Unigene16651_Ex-zai-2	tr|B3MNQ6|B3MNQ6_DROAN	28.57	161	115	1	920	438	578	735	9e-08	63.2	GF14696 OS=Drosophila ananassae GN=GF14696 PE=4 SV=1
Unigene16652_Ex-zai-2	tr|A0NGX3|A0NGX3_ANOGA	39.50	605	318	17	100	1770	3	557	2e-86	325	AGAP001803-PA OS=Anopheles gambiae GN=AgaP_AGAP001803 PE=4 SV=3
Unigene16657_Ex-zai-2	tr|F1R591|F1R591_DANRE	26.46	223	142	6	477	1079	276	497	3e-06	58.5	Si:ch73-376l24.6 (Fragment) OS=Danio rerio GN=si:ch73-376l24.6 PE=4 SV=1
Unigene16658_Ex-zai-2	tr|H1A5G4|H1A5G4_TAEGU	32.46	114	74	6	334	2	155	251	2e-10	70.1	Uncharacterized protein (Fragment) OS=Taeniopygia guttata PE=4 SV=1
Unigene16660_Ex-zai-2	tr|G3VSC5|G3VSC5_SARHA	44.14	145	79	4	45	473	89	230	6e-13	78.2	Uncharacterized protein (Fragment) OS=Sarcophilus harrisii PE=4 SV=1
Unigene16665_Ex-zai-2	tr|Q8STA4|Q8STA4_PENJP	78.75	80	12	1	340	116	1	80	2e-25	119	Pigment dispersing hormone II (Precursor) OS=Penaeus japonicus PE=4 SV=1
Unigene16667_Ex-zai-2	tr|E2BIL9|E2BIL9_HARSA	37.39	460	285	9	3	1373	35	458	1e-69	269	F-box only protein 33 OS=Harpegnathos saltator GN=EAI_13156 PE=4 SV=1
Unigene16673_Ex-zai-2	tr|Q7QAP8|Q7QAP8_ANOGA	40.96	83	40	1	108	329	3	85	1e-08	63.9	AGAP003589-PA OS=Anopheles gambiae GN=AGAP003589 PE=3 SV=3
Unigene16678_Ex-zai-2	tr|E2ABZ5|E2ABZ5_CAMFO	68.13	91	28	1	2	271	203	293	7e-29	130	Serine/threonine-protein kinase 16 OS=Camponotus floridanus GN=EAG_13463 PE=3 SV=1
Unigene16679_Ex-zai-2	tr|Q2KTA1|Q2KTA1_DROER	43.94	198	110	2	654	64	492	678	1e-39	167	Protein-O-xylosyltransferase OS=Drosophila erecta GN=oxt PE=2 SV=1
Unigene16682_Ex-zai-2	tr|C9W8E5|C9W8E5_DIDMA	43.90	82	45	1	506	264	257	338	6e-10	60.8	Dentin sialophosphoprotein (Fragment) OS=Didelphis marsupialis virginiana GN=DSPP PE=4 SV=1
Unigene16683_Ex-zai-2	tr|C9ZXZ0|C9ZXZ0_TRYB9	57.50	40	17	0	326	207	73	112	9e-10	67.4	T. brucei spp.-specific protein OS=Trypanosoma brucei gambiense (strain MHOM/CI/86/DAL972) GN=TbgDal_IX3600 PE=4 SV=1
Unigene16684_Ex-zai-2	tr|Q4S7X6|Q4S7X6_TETNG	51.95	77	37	0	285	515	114	190	2e-30	88.2	Chromosome 9 SCAF14710, whole genome shotgun sequence. (Fragment) OS=Tetraodon nigroviridis GN=GSTENG00022591001 PE=4 SV=1
Unigene16685_Ex-zai-2	tr|E2B8P8|E2B8P8_HARSA	60.71	84	33	0	6	257	59	142	5e-25	118	Transporter (Fragment) OS=Harpegnathos saltator GN=EAI_17208 PE=3 SV=1
Unigene16687_Ex-zai-2	tr|F6REK2|F6REK2_MONDO	40.09	227	129	12	3	662	341	545	2e-29	134	Uncharacterized protein (Fragment) OS=Monodelphis domestica GN=ARSD PE=4 SV=1
Unigene16690_Ex-zai-2	tr|C3ZBV0|C3ZBV0_BRAFL	21.71	516	364	21	1058	2485	60	499	3e-06	59.7	Putative uncharacterized protein OS=Branchiostoma floridae GN=BRAFLDRAFT_65180 PE=4 SV=1
Unigene16692_Ex-zai-2	tr|A0BST8|A0BST8_PARTE	38.89	90	55	1	323	54	3551	3639	4e-11	72.0	Chromosome undetermined scaffold_125, whole genome shotgun sequence OS=Paramecium tetraurelia GN=GSPATT00031837001 PE=4 SV=1
Unigene16696_Ex-zai-2	tr|A6RPQ6|A6RPQ6_BOTFB	41.10	146	74	10	510	109	349	484	1e-10	70.9	Ribonuclease OS=Botryotinia fuckeliana (strain B05.10) GN=BC1G_02429 PE=3 SV=1
Unigene16697_Ex-zai-2	tr|Q6IQS1|Q6IQS1_DANRE	47.79	113	59	1	601	263	75	186	4e-22	109	N-acetylglucosamine-1-phosphate transferase, gamma subunit OS=Danio rerio GN=gnptg PE=2 SV=1
Unigene16698_Ex-zai-2	tr|H2SRW8|H2SRW8_TAKRU	62.71	177	66	1	1048	518	6	181	4e-65	239	Uncharacterized protein (Fragment) OS=Takifugu rubripes GN=FAHD1 PE=4 SV=1
Unigene16699_Ex-zai-2	tr|Q7Q2Y4|Q7Q2Y4_ANOGA	54.41	68	30	1	1045	845	1158	1225	5e-09	67.8	AGAP011395-PA (Fragment) OS=Anopheles gambiae GN=AGAP011395 PE=4 SV=4
Unigene16702_Ex-zai-2	tr|Q1HQF4|Q1HQF4_AEDAE	71.85	135	38	0	875	471	1	135	2e-51	207	Ferric reductase-like protein OS=Aedes aegypti GN=AAEL010895 PE=2 SV=1
Unigene16703_Ex-zai-2	tr|F1LYF8|F1LYF8_RAT	32.94	85	57	2	255	1	239	306	2e-06	56.6	Uncharacterized protein (Fragment) OS=Rattus norvegicus PE=4 SV=1
Unigene16711_Ex-zai-2	tr|A0NFH8|A0NFH8_ANOGA	31.68	404	251	9	1138	2	646	1021	8e-39	166	AGAP004734-PA OS=Anopheles gambiae GN=AGAP004734 PE=4 SV=2
Unigene16712_Ex-zai-2	tr|Q28YA6|Q28YA6_DROPS	75.98	204	44	1	598	2	764	967	2e-89	333	GA15034 (Fragment) OS=Drosophila pseudoobscura pseudoobscura GN=GA15034 PE=4 SV=2
Unigene16713_Ex-zai-2	tr|F4X2S1|F4X2S1_ACREC	41.26	269	155	7	4	801	342	591	4e-40	170	Transcription initiation factor TFIID subunit 6 OS=Acromyrmex echinatior GN=G5I_12602 PE=4 SV=1
Unigene16715_Ex-zai-2	tr|Q6SSE8|Q6SSE8_CHLRE	33.61	238	135	6	3	647	829	1060	3e-21	106	Minus agglutinin OS=Chlamydomonas reinhardtii GN=SAD1 PE=4 SV=1
Unigene16716_Ex-zai-2	tr|E2BDU0|E2BDU0_HARSA	50.00	90	45	0	2	271	306	395	1e-36	101	Soluble guanylate cyclase 89Da OS=Harpegnathos saltator GN=EAI_13618 PE=4 SV=1
Unigene16717_Ex-zai-2	tr|E7QLP3|E7QLP3_YEASZ	38.71	93	45	2	151	393	81	173	2e-07	60.1	Nab3p OS=Saccharomyces cerevisiae (strain Zymaflore VL3) GN=VL3_4793 PE=4 SV=1
Unigene16720_Ex-zai-2	tr|Q7QEZ9|Q7QEZ9_ANOGA	40.49	163	73	2	918	502	289	449	8e-28	129	AGAP000234-PA OS=Anopheles gambiae GN=AgaP_AGAP000234 PE=4 SV=5
Unigene16721_Ex-zai-2	tr|F4WC30|F4WC30_ACREC	53.85	195	85	2	757	188	365	559	2e-55	220	Zinc finger protein 648 OS=Acromyrmex echinatior GN=G5I_03102 PE=4 SV=1
Unigene16722_Ex-zai-2	tr|B3MNY7|B3MNY7_DROAN	48.24	170	88	3	520	11	91	237	8e-39	165	GF15693 OS=Drosophila ananassae GN=GF15693 PE=4 SV=1
Unigene16723_Ex-zai-2	tr|Q7PKM8|Q7PKM8_ANOGA	82.86	35	6	0	4	108	652	686	2e-08	65.1	AGAP001370-PA OS=Anopheles gambiae GN=AgaP_AGAP001370 PE=4 SV=5
Unigene16726_Ex-zai-2	tr|A4FSF8|A4FSF8_9INSE	44.83	87	47	2	2	259	13	97	2e-18	77.8	Putative uncharacterized protein (Fragment) OS=Thermobia domestica PE=2 SV=1
Unigene16727_Ex-zai-2	tr|F6Z208|F6Z208_ORNAN	33.33	144	82	3	62	451	473	612	1e-07	61.6	Uncharacterized protein (Fragment) OS=Ornithorhynchus anatinus GN=SRRM1 PE=4 SV=1
Unigene16729_Ex-zai-2	tr|A0T1M1|A0T1M1_MACRS	44.34	424	233	3	2823	1561	87	509	0.0	384	Alpha-2-macroglobulin OS=Macrobrachium rosenbergii PE=2 SV=1
Unigene16732_Ex-zai-2	tr|B4HHG7|B4HHG7_DROSE	32.29	192	130	0	3	578	28	219	2e-26	123	GM24000 OS=Drosophila sechellia GN=GM24000 PE=4 SV=1
Unigene16733_Ex-zai-2	tr|Q6QHS3|Q6QHS3_LYTVA	38.21	560	323	23	1863	253	984	1508	9e-115	353	Proteoliaisin (Fragment) OS=Lytechinus variegatus PE=2 SV=1
Unigene16734_Ex-zai-2	tr|F4W9J2|F4W9J2_ACREC	62.07	87	32	2	259	2	1	85	6e-22	107	Protein ariadne-1-like protein OS=Acromyrmex echinatior GN=G5I_02144 PE=4 SV=1
Unigene16735_Ex-zai-2	tr|Q7PFX4|Q7PFX4_ANOGA	55.79	190	82	2	698	135	108	295	5e-56	224	AGAP000173-PA OS=Anopheles gambiae GN=AgaP_AGAP000173 PE=4 SV=5
Unigene16738_Ex-zai-2	tr|Q1HW07|Q1HW07_PENMO	48.35	91	42	3	130	387	119	207	6e-12	74.7	Reverse transcriptase (Fragment) OS=Penaeus monodon PE=4 SV=1
Unigene16739_Ex-zai-2	tr|Q6JU17|Q6JU17_9CRUS	91.04	268	24	0	806	3	130	397	3e-145	519	DNA-directed RNA polymerase (Fragment) OS=Neogonodactylus oerstedii PE=2 SV=1
Unigene16740_Ex-zai-2	tr|F7EFJ4|F7EFJ4_ORNAN	30.65	186	127	8	20	571	44	202	2e-06	57.0	Uncharacterized protein (Fragment) OS=Ornithorhynchus anatinus PE=4 SV=1
Unigene16745_Ex-zai-2	tr|H0YPM4|H0YPM4_TAEGU	42.03	69	40	0	1	207	56	124	6e-06	55.5	Uncharacterized protein (Fragment) OS=Taeniopygia guttata PE=4 SV=1
Unigene16746_Ex-zai-2	tr|E2ATS4|E2ATS4_CAMFO	55.51	472	193	6	816	2180	12	475	4e-136	490	Pleckstrin-like proteiny domain-containing family G member 1 OS=Camponotus floridanus GN=EAG_12896 PE=4 SV=1
Unigene16754_Ex-zai-2	tr|B4LSV4|B4LSV4_DROVI	48.24	85	44	0	258	4	2245	2329	2e-20	82.0	GJ20220 OS=Drosophila virilis GN=GJ20220 PE=3 SV=1
Unigene16757_Ex-zai-2	tr|F4WSK4|F4WSK4_ACREC	28.78	205	138	4	601	11	176	376	2e-18	97.8	SET and MYND domain-containing protein 4 OS=Acromyrmex echinatior GN=G5I_08814 PE=4 SV=1
Unigene16760_Ex-zai-2	tr|F4X896|F4X896_ACREC	40.87	115	63	3	347	18	636	750	2e-12	76.3	Nucleolar protein 6 OS=Acromyrmex echinatior GN=G5I_14640 PE=4 SV=1
Unigene16761_Ex-zai-2	tr|B3M408|B3M408_DROAN	46.67	195	98	3	251	817	125	317	4e-52	176	GF23966 OS=Drosophila ananassae GN=GF23966 PE=4 SV=1
Unigene16763_Ex-zai-2	tr|Q7RF52|Q7RF52_PLAYO	87.34	79	10	1	356	120	1221	1298	3e-36	155	Ookinete protein-related OS=Plasmodium yoelii yoelii GN=PY04858 PE=4 SV=1
Unigene16768_Ex-zai-2	tr|B4L5H6|B4L5H6_DROMO	62.79	129	48	0	3	389	177	305	3e-43	178	GI21513 OS=Drosophila mojavensis GN=GI21513 PE=3 SV=1
Unigene16770_Ex-zai-2	tr|C2GDZ6|C2GDZ6_9CORY	36.04	111	71	2	458	790	687	789	3e-08	64.3	Possible Fe-S dehydrogenase OS=Corynebacterium glucuronolyticum ATCC 51866 GN=HMPREF0293_0139 PE=4 SV=1
Unigene16772_Ex-zai-2	tr|Q7PKQ6|Q7PKQ6_ANOGA	61.68	107	40	1	840	523	58	164	4e-35	153	AGAP001504-PA OS=Anopheles gambiae GN=AGAP001504 PE=4 SV=4
Unigene16774_Ex-zai-2	tr|E3CD72|E3CD72_STRPA	32.78	180	112	4	27	539	445	620	1e-13	80.9	LPXTG-motif cell wall anchor domain protein OS=Streptococcus parasanguinis F0405 GN=HMPREF9626_0722 PE=4 SV=1
Unigene16776_Ex-zai-2	tr|F7ZZT7|F7ZZT7_CELGA	40.46	131	63	6	312	659	85	203	2e-07	61.2	Translation initiation factor IF-2 OS=Cellvibrio gilvus (strain ATCC 13127 / NRRL B-14078) GN=infB PE=3 SV=1
Unigene16778_Ex-zai-2	tr|E2AQH4|E2AQH4_CAMFO	75.47	159	39	1	630	154	459	616	2e-67	259	Tyrosine kinase receptor Cad96Ca (Fragment) OS=Camponotus floridanus GN=EAG_03424 PE=3 SV=1
Unigene16780_Ex-zai-2	tr|B4K4H8|B4K4H8_DROMO	48.18	137	58	5	512	141	105	231	2e-26	122	GI23986 OS=Drosophila mojavensis GN=GI23986 PE=4 SV=1
Unigene16781_Ex-zai-2	tr|Q5TS37|Q5TS37_ANOGA	40.67	991	557	12	2906	27	1	977	0.0	753	AGAP008770-PA (Fragment) OS=Anopheles gambiae GN=AGAP008770 PE=4 SV=3
Unigene16785_Ex-zai-2	tr|Q7Q279|Q7Q279_ANOGA	52.11	71	33	2	1	210	10	79	7e-14	81.3	AGAP003988-PA OS=Anopheles gambiae GN=AGAP003988 PE=4 SV=3
Unigene16787_Ex-zai-2	tr|E2AKF9|E2AKF9_CAMFO	53.90	295	121	6	74	913	10	292	6e-79	299	Cat eye syndrome critical region protein 2 OS=Camponotus floridanus GN=EAG_15391 PE=4 SV=1
Unigene16789_Ex-zai-2	tr|H2QUM5|H2QUM5_PANTR	39.92	248	149	4	169	912	265	500	2e-44	185	Uncharacterized protein (Fragment) OS=Pan troglodytes GN=LOC100610454 PE=4 SV=1
Unigene16793_Ex-zai-2	tr|A7SNA1|A7SNA1_NEMVE	57.38	366	156	3	1598	501	901	1246	7e-127	422	Condensin complex subunit 1 (Fragment) OS=Nematostella vectensis GN=v1g10271 PE=3 SV=1
Unigene16795_Ex-zai-2	tr|F1QAI1|F1QAI1_DANRE	51.70	176	85	0	993	466	433	608	8e-45	186	Carnitine O-octanoyltransferase OS=Danio rerio GN=crot PE=3 SV=1
Unigene16796_Ex-zai-2	tr|F2FB40|F2FB40_BOVIN	38.83	103	51	4	3	275	2142	2244	3e-08	48.9	Mucin-2 OS=Bos taurus GN=MUC2 PE=2 SV=1
Unigene16799_Ex-zai-2	tr|F1QQV5|F1QQV5_DANRE	80.33	61	12	0	373	191	92	152	1e-26	123	Uncharacterized protein (Fragment) OS=Danio rerio PE=4 SV=1
Unigene16800_Ex-zai-2	tr|F4WLU0|F4WLU0_ACREC	59.92	242	97	3	1	726	235	473	4e-79	299	Mediator of RNA polymerase II transcription subunit 14 OS=Acromyrmex echinatior GN=G5I_06721 PE=4 SV=1
Unigene16802_Ex-zai-2	tr|B9VMQ6|B9VMQ6_APIME	37.93	87	53	2	2	259	602	687	5e-06	55.1	Neuroligin 4 OS=Apis mellifera PE=2 SV=1
Unigene16803_Ex-zai-2	tr|B0X7L2|B0X7L2_CULQU	33.73	169	105	4	42	527	691	854	1e-15	87.0	Integrator complex subunit 4 OS=Culex quinquefasciatus GN=CpipJ_CPIJ015422 PE=4 SV=1
Unigene16804_Ex-zai-2	tr|G3NS72|G3NS72_GASAC	47.02	168	86	2	371	865	19	186	2e-39	167	Uncharacterized protein OS=Gasterosteus aculeatus GN=GNAS (1 of 2) PE=4 SV=1
Unigene16806_Ex-zai-2	tr|G3IBM6|G3IBM6_CRIGR	29.93	147	95	4	417	1	404	536	4e-08	62.0	Vomeronasal type-1 receptor 4 OS=Cricetulus griseus GN=I79_021057 PE=4 SV=1
Unigene16808_Ex-zai-2	tr|B0WPU4|B0WPU4_CULQU	60.00	125	47	1	21	386	809	933	3e-39	165	Skeletrophin OS=Culex quinquefasciatus GN=CpipJ_CPIJ009263 PE=4 SV=1
Unigene16809_Ex-zai-2	tr|E5SWF2|E5SWF2_TRISP	86.44	118	16	0	734	381	327	444	4e-55	219	Tubulin beta chain OS=Trichinella spiralis GN=Tsp_04895 PE=3 SV=1
Unigene16813_Ex-zai-2	tr|Q5W7P6|Q5W7P6_ANTYA	69.15	94	29	1	547	266	1	91	3e-29	132	Ubiquitin-like protein OS=Antheraea yamamai GN=AnyD14 PE=4 SV=1
Unigene16816_Ex-zai-2	tr|E2AU96|E2AU96_CAMFO	28.57	287	198	7	109	948	2756	2984	4e-23	114	Centrosome-associated protein 350 OS=Camponotus floridanus GN=EAG_02934 PE=4 SV=1
Unigene16818_Ex-zai-2	tr|B4K4X5|B4K4X5_DROMO	26.60	94	61	2	265	8	426	519	3e-08	46.2	GI10361 OS=Drosophila mojavensis GN=GI10361 PE=4 SV=1
Unigene16822_Ex-zai-2	tr|E1BRB1|E1BRB1_CHICK	61.96	581	210	7	2708	999	8	584	0.0	693	Uncharacterized protein OS=Gallus gallus GN=FAM91A1 PE=4 SV=1
Unigene16823_Ex-zai-2	tr|F1NS46|F1NS46_CHICK	34.88	496	287	10	2484	1105	6	467	1e-130	257	Uncharacterized protein (Fragment) OS=Gallus gallus GN=MCC PE=4 SV=1
Unigene16825_Ex-zai-2	tr|Q7QEW0|Q7QEW0_ANOGA	57.98	119	50	0	240	596	164	282	4e-33	145	AGAP000175-PA OS=Anopheles gambiae GN=AgaP_AGAP000175 PE=4 SV=4
Unigene16826_Ex-zai-2	tr|F7E179|F7E179_HORSE	61.96	184	64	2	534	1	24	207	2e-62	243	Uncharacterized protein OS=Equus caballus GN=RBM46 PE=4 SV=1
Unigene16827_Ex-zai-2	tr|F7F062|F7F062_MONDO	39.57	139	84	2	707	291	229	362	1e-24	117	Uncharacterized protein (Fragment) OS=Monodelphis domestica PE=4 SV=1
Unigene16829_Ex-zai-2	tr|F6VYC6|F6VYC6_CIOIN	62.83	304	113	2	1558	647	2	301	4e-115	375	Uncharacterized protein OS=Ciona intestinalis GN=LOC100178583 PE=4 SV=1
Unigene16831_Ex-zai-2	tr|F4WPC5|F4WPC5_ACREC	46.30	216	116	4	3	650	514	719	2e-43	182	GC-rich sequence DNA-binding factor-like protein OS=Acromyrmex echinatior GN=G5I_07600 PE=4 SV=1
Unigene16832_Ex-zai-2	tr|B0X1B3|B0X1B3_CULQU	52.53	99	47	0	566	270	358	456	2e-21	106	Acetyl-coa synthetase OS=Culex quinquefasciatus GN=CpipJ_CPIJ012766 PE=4 SV=1
Unigene16833_Ex-zai-2	tr|B4MRF0|B4MRF0_DROWI	70.73	82	24	0	263	18	1341	1422	9e-57	137	GK15819 OS=Drosophila willistoni GN=GK15819 PE=4 SV=1
Unigene16835_Ex-zai-2	tr|E7F2X3|E7F2X3_DANRE	47.09	395	197	2	3	1151	296	690	7e-94	349	Uncharacterized protein OS=Danio rerio GN=CU570791.2 PE=4 SV=1
Unigene16838_Ex-zai-2	tr|E2AXF4|E2AXF4_CAMFO	66.91	272	88	4	919	110	201	448	2e-99	367	Protein FAM46A OS=Camponotus floridanus GN=EAG_15763 PE=4 SV=1
Unigene16841_Ex-zai-2	tr|G1KPS6|G1KPS6_ANOCA	65.19	135	47	0	229	633	37	171	4e-44	182	Uncharacterized protein (Fragment) OS=Anolis carolinensis GN=OSGEPL1 PE=4 SV=1
Unigene16845_Ex-zai-2	tr|C6BZE1|C6BZE1_DESAD	44.00	75	42	0	294	70	499	573	2e-13	79.7	CheA signal transduction histidine kinase OS=Desulfovibrio salexigens (strain ATCC 14822 / DSM 2638 / NCIB 8403 / VKM B-1763) GN=Desal_2724 PE=4 SV=1
Unigene16847_Ex-zai-2	tr|F6V6N1|F6V6N1_CIOIN	56.11	736	295	7	238	2361	63	796	0.0	828	Uncharacterized protein OS=Ciona intestinalis GN=LOC100184544 PE=4 SV=1
Unigene16848_Ex-zai-2	tr|B3P1K0|B3P1K0_DROER	68.24	296	92	2	2	883	91	386	5e-116	422	GG17694 OS=Drosophila erecta GN=GG17694 PE=3 SV=1
Unigene16849_Ex-zai-2	tr|Q7PHF6|Q7PHF6_ANOGA	34.67	199	130	2	1	597	1406	1598	3e-17	92.8	AGAP004310-PA OS=Anopheles gambiae GN=AgaP_AGAP004310 PE=4 SV=5
Unigene16854_Ex-zai-2	tr|Q4X8H2|Q4X8H2_PLACH	25.23	214	147	6	664	62	70	280	5e-06	56.2	Putative uncharacterized protein OS=Plasmodium chabaudi GN=PC302162.00.0 PE=4 SV=1
Unigene16855_Ex-zai-2	tr|H0WW79|H0WW79_OTOGA	42.19	301	165	9	886	11	45	330	1e-61	241	Uncharacterized protein OS=Otolemur garnettii GN=WDR3 PE=4 SV=1
Unigene16859_Ex-zai-2	tr|B4J2P8|B4J2P8_DROGR	37.36	91	57	1	276	4	17	96	4e-09	65.5	GH16022 OS=Drosophila grimshawi GN=GH16022 PE=4 SV=1
Unigene16860_Ex-zai-2	tr|B6KLS9|B6KLS9_TOXGO	33.33	120	75	3	43	387	192	305	9e-08	60.8	Voltage gated chloride channel domain-containing protein OS=Toxoplasma gondii GN=TGME49_065500 PE=4 SV=1
Unigene16869_Ex-zai-2	tr|G1KJN6|G1KJN6_ANOCA	35.56	135	87	1	689	285	9	137	4e-20	91.7	Uncharacterized protein OS=Anolis carolinensis PE=4 SV=1
Unigene16871_Ex-zai-2	tr|E9IYW8|E9IYW8_SOLIN	45.45	88	46	3	23	280	90	175	7e-15	84.7	Putative uncharacterized protein (Fragment) OS=Solenopsis invicta GN=SINV_00328 PE=4 SV=1
Unigene16872_Ex-zai-2	tr|E2B3H5|E2B3H5_HARSA	54.21	594	261	7	2608	860	1269	1856	0.0	634	Phosphatidylinositol 4-kinase alpha OS=Harpegnathos saltator GN=EAI_01975 PE=4 SV=1
Unigene16873_Ex-zai-2	tr|E7EZ99|E7EZ99_DANRE	32.31	195	114	9	551	21	77	265	2e-11	73.6	Uncharacterized protein OS=Danio rerio GN=CU469577.1 PE=4 SV=1
Unigene16874_Ex-zai-2	tr|F4WN09|F4WN09_ACREC	32.78	180	117	5	277	804	82	252	1e-21	86.7	Ribonuclease P protein subunit p40 OS=Acromyrmex echinatior GN=G5I_07147 PE=4 SV=1
Unigene16875_Ex-zai-2	tr|Q5M8W4|Q5M8W4_XENTR	71.48	270	77	1	812	3	39	306	6e-109	398	Lipoic acid synthetase OS=Xenopus tropicalis GN=lias PE=2 SV=1
Unigene16877_Ex-zai-2	tr|B5X449|B5X449_SALSA	27.37	274	166	8	779	57	1	267	2e-12	78.2	Proteasome assembly chaperone 1 OS=Salmo salar GN=PSMG1 PE=2 SV=1
Unigene16879_Ex-zai-2	tr|D1NFR0|D1NFR0_HAEIF	62.86	70	24	1	30	233	171	240	3e-10	68.9	3,4-dihydroxy-2-butanone 4-phosphate synthase (Fragment) OS=Haemophilus influenzae HK1212 GN=ribB PE=3 SV=1
Unigene16880_Ex-zai-2	tr|H0ZC25|H0ZC25_TAEGU	39.57	235	139	4	6	701	259	484	1e-42	178	Uncharacterized protein OS=Taeniopygia guttata GN=CYP3A5 PE=3 SV=1
Unigene16885_Ex-zai-2	tr|Q6V4H5|Q6V4H5_PROCL	40.60	133	75	4	1	387	46	169	1e-23	114	Serine proteinase inhibitor OS=Procambarus clarkii PE=2 SV=1
Unigene16887_Ex-zai-2	tr|E2BI47|E2BI47_HARSA	49.13	401	197	8	1346	165	1	350	7e-92	343	CBF1-interacting corepressor OS=Harpegnathos saltator GN=EAI_02917 PE=4 SV=1
Unigene16888_Ex-zai-2	tr|E2BYB1|E2BYB1_HARSA	77.78	198	44	0	247	840	196	393	5e-108	314	Chromaffin granule amine transporter OS=Harpegnathos saltator GN=EAI_09880 PE=4 SV=1
Unigene16889_Ex-zai-2	tr|A9UPZ0|A9UPZ0_MONBE	70.59	51	15	0	241	393	34	84	3e-16	91.3	Annexin OS=Monosiga brevicollis GN=13571 PE=3 SV=1
Unigene16891_Ex-zai-2	tr|D8LW59|D8LW59_BLAHO	23.36	488	327	10	2326	1004	25	502	6e-22	111	Singapore isolate B (sub-type 7) whole genome shotgun sequence assembly, scaffold_0 OS=Blastocystis hominis GN=GSBLH_T00000435001 PE=4 SV=1
Unigene16892_Ex-zai-2	tr|C7IYE4|C7IYE4_ORYSJ	33.57	143	90	3	1464	1051	3	138	2e-07	62.8	Os02g0557000 protein (Fragment) OS=Oryza sativa subsp. japonica GN=Os02g0557000 PE=4 SV=1
Unigene16893_Ex-zai-2	tr|G3IBM6|G3IBM6_CRIGR	34.07	182	113	4	615	91	329	507	1e-21	107	Vomeronasal type-1 receptor 4 OS=Cricetulus griseus GN=I79_021057 PE=4 SV=1
Unigene16895_Ex-zai-2	tr|Q6DFG3|Q6DFG3_XENLA	27.80	205	138	6	945	361	925	1125	2e-10	56.6	MGC83673 protein OS=Xenopus laevis GN=MGC83673 PE=2 SV=1
Unigene16896_Ex-zai-2	tr|F4WSN4|F4WSN4_ACREC	26.29	175	129	2	342	866	430	595	8e-13	79.3	RNA-binding protein 12 OS=Acromyrmex echinatior GN=G5I_08867 PE=4 SV=1
Unigene16898_Ex-zai-2	tr|G3NP21|G3NP21_GASAC	37.78	90	56	3	52	321	8	85	4e-08	62.0	Uncharacterized protein (Fragment) OS=Gasterosteus aculeatus GN=ITGA9 PE=3 SV=1
Unigene16899_Ex-zai-2	tr|Q1MTB8|Q1MTB8_DANRE	48.24	85	33	4	41	262	6	90	1e-16	75.9	Novel protein (Fragment) OS=Danio rerio GN=si:dkey-179j5.6 PE=4 SV=1
Unigene16903_Ex-zai-2	tr|F5A6E6|F5A6E6_PROCL	64.13	92	30	1	1	267	18	109	2e-28	129	tRNA_splicing nuclease 2 OS=Procambarus clarkii PE=2 SV=1
Unigene16906_Ex-zai-2	tr|B0WAG4|B0WAG4_CULQU	49.74	193	95	3	600	28	552	740	4e-51	205	Suppressor of T-cell receptor signaling 1 OS=Culex quinquefasciatus GN=CpipJ_CPIJ004068 PE=4 SV=1
Unigene16908_Ex-zai-2	tr|H2KTJ5|H2KTJ5_CLOSI	41.96	143	77	3	453	43	2	144	2e-18	96.7	Kinesin family member 2/24 OS=Clonorchis sinensis GN=CLF_103987 PE=4 SV=1
Unigene16912_Ex-zai-2	tr|Q55G09|Q55G09_DICDI	66.67	24	8	0	796	725	551	574	1e-06	40.0	NOL1/NOP2/Sun family protein OS=Dictyostelium discoideum GN=DDB_G0267872 PE=4 SV=1
Unigene16915_Ex-zai-2	tr|B4KXL2|B4KXL2_DROMO	32.31	260	168	3	756	1	1341	1598	7e-28	129	GI11357 OS=Drosophila mojavensis GN=GI11357 PE=4 SV=1
Unigene16917_Ex-zai-2	tr|E2BM81|E2BM81_HARSA	34.43	212	121	8	40	621	9	186	7e-14	82.0	Transmembrane and coiled-coil domains protein 1 OS=Harpegnathos saltator GN=EAI_05997 PE=4 SV=1
Unigene16918_Ex-zai-2	tr|Q6AZM4|Q6AZM4_XENLA	28.35	254	165	4	279	989	127	376	2e-16	92.0	MGC84656 protein OS=Xenopus laevis GN=cep120 PE=2 SV=1
Unigene16919_Ex-zai-2	tr|E2AQ60|E2AQ60_CAMFO	70.68	249	73	1	747	1	305	550	5e-97	358	Androgen-induced proliferation inhibitor OS=Camponotus floridanus GN=EAG_00824 PE=4 SV=1
Unigene16921_Ex-zai-2	tr|A9VVF7|A9VVF7_BACWK	31.85	135	91	2	593	994	23	156	1e-12	79.0	AAA ATPase containing von Willebrand factor type A (VWA)-like domain OS=Bacillus weihenstephanensis (strain KBAB4) GN=BcerKBAB4_5427 PE=4 SV=1
Unigene16922_Ex-zai-2	tr|B4L508|B4L508_DROMO	67.66	334	107	2	9	1007	260	590	1e-130	471	GI21641 OS=Drosophila mojavensis GN=GI21641 PE=4 SV=1
Unigene16923_Ex-zai-2	tr|Q7PXJ0|Q7PXJ0_ANOGA	34.40	218	139	5	56	697	10	221	3e-31	139	AGAP001425-PA OS=Anopheles gambiae GN=AgaP_AGAP001425 PE=4 SV=4
Unigene16925_Ex-zai-2	tr|F6VG35|F6VG35_MONDO	40.51	79	47	0	266	30	129	207	2e-15	70.1	Uncharacterized protein OS=Monodelphis domestica GN=METTL20 PE=4 SV=1
Unigene16926_Ex-zai-2	tr|G1K0N7|G1K0N7_RHOPR	68.82	93	27	2	542	270	44	135	4e-26	122	Phosphofurin acidic cluster sorting protein 2 (Fragment) OS=Rhodnius prolixus PE=2 SV=1
Unigene16927_Ex-zai-2	tr|Q0RTD4|Q0RTD4_FRAAA	37.29	118	64	3	334	11	750	867	2e-07	60.1	Putative transcriptional accessory protein OS=Frankia alni (strain ACN14a) GN=FRAAL0492 PE=4 SV=1
Unigene16929_Ex-zai-2	tr|G3PD07|G3PD07_GASAC	33.09	269	176	5	301	1095	633	893	4e-44	131	Uncharacterized protein OS=Gasterosteus aculeatus GN=SNX14 (2 of 2) PE=4 SV=1
Unigene16930_Ex-zai-2	tr|E2A6J6|E2A6J6_CAMFO	58.04	143	60	0	555	127	76	218	6e-49	197	UPF0453 protein C12orf44-like protein OS=Camponotus floridanus GN=EAG_16309 PE=4 SV=1
Unigene16931_Ex-zai-2	tr|B9X252|B9X252_BOMMO	53.01	83	28	4	4	219	222	302	4e-14	82.0	Male reproductive organ serine protease 1 OS=Bombyx mori PE=2 SV=1
Unigene16933_Ex-zai-2	tr|E2BDC3|E2BDC3_HARSA	75.00	44	10	1	858	730	300	343	2e-11	75.1	Glycoprotein-N-acetylgalactosamine 3-beta-galactosyltransferase 1 OS=Harpegnathos saltator GN=EAI_15619 PE=4 SV=1
Unigene16934_Ex-zai-2	tr|Q1PHR4|Q1PHR4_SACKO	36.88	141	87	3	699	283	497	627	6e-23	102	Crossveinless 2 OS=Saccoglossus kowalevskii PE=2 SV=1
Unigene16935_Ex-zai-2	tr|Q9VPS3|Q9VPS3_DROME	28.00	200	144	3	1	600	405	593	9e-13	78.2	CG2839 OS=Drosophila melanogaster GN=CG2839 PE=2 SV=2
Unigene16936_Ex-zai-2	tr|G5EGH5|G5EGH5_CAEEL	35.71	84	53	1	83	331	62	145	3e-06	55.8	Protein Y70D2A.1 OS=Caenorhabditis elegans GN=Y70D2A.1 PE=4 SV=1
Unigene16938_Ex-zai-2	tr|F7AQD7|F7AQD7_MONDO	58.18	385	155	3	1429	293	3787	4170	5e-165	461	Uncharacterized protein OS=Monodelphis domestica GN=HERC1 PE=4 SV=1
Unigene16939_Ex-zai-2	tr|A5VB72|A5VB72_SPHWW	82.14	28	5	0	236	319	1285	1312	2e-08	61.2	Filamentous haemagglutinin family outer membrane protein (Precursor) OS=Sphingomonas wittichii (strain RW1 / DSM 6014 / JCM 10273) GN=Swit_3191 PE=4 SV=1
Unigene16940_Ex-zai-2	tr|B6SQV5|B6SQV5_MAIZE	96.77	31	1	0	363	271	60	90	1e-23	71.2	Photosystem II 10 kDa polypeptide OS=Zea mays PE=2 SV=1
Unigene16941_Ex-zai-2	tr|F1QV36|F1QV36_DANRE	38.67	75	46	1	232	8	7	76	6e-07	58.2	Uncharacterized protein (Fragment) OS=Danio rerio PE=4 SV=1
Unigene16943_Ex-zai-2	tr|G0S5A6|G0S5A6_CHATD	33.60	125	82	2	686	315	1219	1334	4e-08	63.2	NAD-independent histone deacetylase-like protein OS=Chaetomium thermophilum (strain DSM 1495 / CBS 144.50 / IMI 039719) GN=CTHT_0024130 PE=4 SV=1
Unigene16944_Ex-zai-2	tr|G0Y2T5|G0Y2T5_9SCAR	73.08	78	21	0	235	2	57	134	5e-32	119	Forkhead box subgroup O (Fragment) OS=Onthophagus pennsylvanicus GN=FOXO PE=2 SV=1
Unigene16945_Ex-zai-2	tr|E2A477|E2A477_CAMFO	40.48	168	98	4	10	507	423	574	2e-26	122	FCH and double SH3 domains protein 2 (Fragment) OS=Camponotus floridanus GN=EAG_15782 PE=4 SV=1
Unigene16946_Ex-zai-2	tr|B7PNY5|B7PNY5_IXOSC	25.23	222	162	4	142	795	1348	1561	1e-08	65.1	Integrator complex subunit, putative OS=Ixodes scapularis GN=IscW_ISCW018941 PE=4 SV=1
Unigene16947_Ex-zai-2	tr|B0WZB7|B0WZB7_CULQU	51.24	121	57	1	377	733	98	218	4e-28	129	Serine/threonine-protein kinase OS=Culex quinquefasciatus GN=CpipJ_CPIJ012463 PE=4 SV=1
Unigene16948_Ex-zai-2	tr|Q7Q544|Q7Q544_ANOGA	66.43	140	47	2	534	115	36	172	7e-45	184	AGAP006650-PA OS=Anopheles gambiae GN=AGAP006650 PE=4 SV=3
Unigene16950_Ex-zai-2	tr|G3S3A2|G3S3A2_GORGO	32.14	196	120	10	5	553	177	347	4e-09	66.2	Uncharacterized protein OS=Gorilla gorilla gorilla GN=ZNF628 PE=4 SV=1
Unigene16953_Ex-zai-2	tr|C9ZXZ0|C9ZXZ0_TRYB9	44.00	50	28	0	1	150	42	91	2e-12	76.3	T. brucei spp.-specific protein OS=Trypanosoma brucei gambiense (strain MHOM/CI/86/DAL972) GN=TbgDal_IX3600 PE=4 SV=1
Unigene16954_Ex-zai-2	tr|Q5DHW6|Q5DHW6_SCHJA	43.01	93	48	3	266	3	12	99	2e-12	76.3	SJCHGC09257 protein OS=Schistosoma japonicum PE=2 SV=1
Unigene16955_Ex-zai-2	tr|F5A5Q6|F5A5Q6_9EUCA	38.71	310	171	5	4	876	273	578	1e-48	198	JHE-like carboxylesterase 1 OS=Pandalopsis japonica GN=CXE1 PE=2 SV=1
Unigene16956_Ex-zai-2	tr|G8C799|G8C799_MACNP	27.66	282	181	9	3	779	127	391	2e-20	104	Putative uncharacterized protein OS=Macrobrachium nipponense PE=2 SV=1
Unigene16957_Ex-zai-2	tr|D6WAR7|D6WAR7_TRICA	94.04	302	18	0	6	911	262	563	8e-169	598	Groucho-like protein OS=Tribolium castaneum GN=TcasGA2_TC001206 PE=4 SV=1
Unigene16962_Ex-zai-2	tr|A8J1N3|A8J1N3_CHLRE	65.12	43	15	1	195	323	413	451	4e-09	65.5	Cell wall protein pherophorin-C10 (Fragment) OS=Chlamydomonas reinhardtii GN=PHC10 PE=4 SV=1
Unigene16963_Ex-zai-2	tr|F6V0I5|F6V0I5_ORNAN	52.63	57	27	0	5	175	896	952	1e-08	63.9	Uncharacterized protein (Fragment) OS=Ornithorhynchus anatinus GN=HIP1 PE=4 SV=1
Unigene16964_Ex-zai-2	tr|H2LRY0|H2LRY0_ORYLA	39.66	290	175	5	910	41	199	470	1e-57	229	Uncharacterized protein (Fragment) OS=Oryzias latipes PE=4 SV=1
Unigene16967_Ex-zai-2	tr|B4MTP9|B4MTP9_DROWI	33.49	212	140	3	314	946	383	584	2e-23	115	GK23882 OS=Drosophila willistoni GN=GK23882 PE=4 SV=1
Unigene16969_Ex-zai-2	tr|E9GS40|E9GS40_DAPPU	45.33	75	41	0	2	226	397	471	2e-12	76.6	Putative uncharacterized protein OS=Daphnia pulex GN=DAPPUDRAFT_105878 PE=4 SV=1
Unigene16970_Ex-zai-2	tr|H2MRW8|H2MRW8_ORYLA	35.48	31	20	0	189	97	47	77	5e-06	34.3	Uncharacterized protein (Fragment) OS=Oryzias latipes PE=4 SV=1
Unigene16972_Ex-zai-2	tr|E9H260|E9H260_DAPPU	50.94	106	52	1	392	75	1	104	1e-28	131	Decapentaplegic-like protein (Fragment) OS=Daphnia pulex GN=DPP3 PE=3 SV=1
Unigene16973_Ex-zai-2	tr|Q7TPA7|Q7TPA7_RAT	38.00	100	59	1	33	323	211	310	9e-11	70.9	Ab1-013 OS=Rattus norvegicus GN=LOC690435 PE=2 SV=1
Unigene16976_Ex-zai-2	tr|E4Z4K4|E4Z4K4_OIKDI	30.61	147	92	8	437	27	9	128	4e-08	62.8	Whole genome shotgun assembly, allelic scaffold set, scaffold scaffoldA_3071 (Fragment) OS=Oikopleura dioica GN=GSOID_T00026342001 PE=4 SV=1
Unigene16977_Ex-zai-2	tr|Q17IX2|Q17IX2_AEDAE	44.32	88	49	1	4	267	467	553	9e-16	87.4	Transporter OS=Aedes aegypti GN=AAEL002236 PE=3 SV=1
Unigene16978_Ex-zai-2	tr|D4AHX3|D4AHX3_NILLU	30.22	139	94	1	717	310	217	355	2e-20	71.6	Sugar transporter 8 OS=Nilaparvata lugens GN=Nlst8 PE=2 SV=1
Unigene16979_Ex-zai-2	tr|C8XTB0|C8XTB0_PORTR	59.29	113	46	1	609	271	40	151	3e-42	134	Superoxide dismutase [Cu-Zn] OS=Portunus trituberculatus GN=CuZnSOD PE=2 SV=1
Unigene16980_Ex-zai-2	tr|D2HC36|D2HC36_AILME	71.72	99	28	0	300	4	36	134	1e-33	146	Uncharacterized protein (Fragment) OS=Ailuropoda melanoleuca GN=PANDA_008128 PE=3 SV=1
Unigene16981_Ex-zai-2	tr|F4X7P8|F4X7P8_ACREC	40.76	606	326	14	119	1837	156	746	6e-115	420	GDNF family receptor alpha-3 OS=Acromyrmex echinatior GN=G5I_14432 PE=4 SV=1
Unigene16982_Ex-zai-2	tr|E2AM62|E2AM62_CAMFO	50.10	501	242	11	290	1768	227	713	2e-147	466	Dipeptidyl peptidase 9 OS=Camponotus floridanus GN=EAG_15275 PE=4 SV=1
Unigene16984_Ex-zai-2	tr|Q16RK7|Q16RK7_AEDAE	37.07	116	66	2	380	54	100	209	7e-11	71.2	Ca-activated cl channel protein OS=Aedes aegypti GN=AAEL010924 PE=4 SV=1
Unigene16985_Ex-zai-2	tr|F4WG01|F4WG01_ACREC	68.60	86	27	0	587	330	517	602	2e-26	123	MAGUK p55 subfamily member 7 OS=Acromyrmex echinatior GN=G5I_04572 PE=4 SV=1
Unigene16986_Ex-zai-2	tr|E2B598|E2B598_HARSA	43.86	57	31	1	48	215	265	321	6e-06	54.7	PiggyBac transposable element-derived protein 4 (Fragment) OS=Harpegnathos saltator GN=EAI_00156 PE=4 SV=1
Unigene16987_Ex-zai-2	tr|F1NY55|F1NY55_CHICK	36.66	461	264	9	287	1585	191	634	5e-77	293	Uncharacterized protein (Fragment) OS=Gallus gallus GN=ANKLE2 PE=4 SV=1
Unigene16989_Ex-zai-2	tr|A0N015|A0N015_CHLIN	48.94	94	46	4	82	357	31	121	7e-16	87.8	Vegetative cell wall protein OS=Chlamydomonas incerta GN=iGP1 PE=4 SV=1
Unigene16990_Ex-zai-2	tr|H2V3D5|H2V3D5_TAKRU	62.67	742	273	5	294	2507	4	743	0.0	935	Uncharacterized protein OS=Takifugu rubripes GN=NAT10 PE=4 SV=1
Unigene16991_Ex-zai-2	tr|E2ADF6|E2ADF6_CAMFO	33.03	218	134	7	91	708	302	497	9e-11	73.6	Peritrophin-1 OS=Camponotus floridanus GN=EAG_09947 PE=4 SV=1
Unigene16992_Ex-zai-2	tr|Q6UZ76|Q6UZ76_PROCL	43.88	98	52	1	554	270	223	320	2e-17	90.9	70kD heat shock-like protein (Fragment) OS=Procambarus clarkii PE=2 SV=1
Unigene16993_Ex-zai-2	tr|F1QQV5|F1QQV5_DANRE	49.12	57	29	1	325	155	89	142	6e-07	58.2	Uncharacterized protein (Fragment) OS=Danio rerio PE=4 SV=1
Unigene16994_Ex-zai-2	tr|E9AEM9|E9AEM9_LEIMA	23.19	483	366	5	1434	1	13670	14132	1e-22	112	Proteophosphoglycan 5 OS=Leishmania major GN=LMJF_35_0540 PE=3 SV=1
Unigene16995_Ex-zai-2	tr|C1BES0|C1BES0_ONCMY	33.16	196	131	1	36	623	8	198	9e-27	124	COMM domain-containing protein 10 OS=Oncorhynchus mykiss GN=COMDA PE=2 SV=1
Unigene17002_Ex-zai-2	tr|C7SRQ0|C7SRQ0_9CRUS	73.29	161	41	4	279	755	25	182	1e-66	240	Ultrabithorax isoform II OS=Parhyale hawaiensis PE=2 SV=1
Unigene17003_Ex-zai-2	tr|B3M6C2|B3M6C2_DROAN	33.87	186	123	8	324	881	553	682	2e-09	68.2	GF24314 OS=Drosophila ananassae GN=GF24314 PE=4 SV=1
Unigene17004_Ex-zai-2	tr|E2BBR5|E2BBR5_HARSA	25.52	921	677	18	28	2763	1693	2504	5e-98	364	Vacuolar protein sorting-associated protein 13A OS=Harpegnathos saltator GN=EAI_01764 PE=4 SV=1
Unigene17005_Ex-zai-2	tr|E2AQH4|E2AQH4_CAMFO	36.23	483	252	16	247	1527	3	450	1e-59	236	Tyrosine kinase receptor Cad96Ca (Fragment) OS=Camponotus floridanus GN=EAG_03424 PE=3 SV=1
Unigene17006_Ex-zai-2	tr|F6WYN5|F6WYN5_CIOIN	38.37	86	45	4	296	529	30	115	8e-07	58.2	Uncharacterized protein (Fragment) OS=Ciona intestinalis PE=3 SV=1
Unigene17010_Ex-zai-2	tr|Q9SBM1|Q9SBM1_VOLCA	38.89	90	55	2	6	275	226	291	6e-13	59.3	Hydroxyproline-rich glycoprotein DZ-HRGP (Precursor) OS=Volvox carteri f. nagariensis GN=HRGP gene PE=2 SV=1
Unigene17013_Ex-zai-2	tr|B4LPD3|B4LPD3_DROVI	81.11	90	17	0	1	270	354	443	4e-75	161	GJ20434 OS=Drosophila virilis GN=GJ20434 PE=4 SV=1
Unigene17014_Ex-zai-2	tr|F4WPJ3|F4WPJ3_ACREC	64.08	245	88	0	601	1335	454	698	1e-101	375	Zinc finger protein 569 (Fragment) OS=Acromyrmex echinatior GN=G5I_07708 PE=4 SV=1
Unigene17016_Ex-zai-2	tr|E2BSL5|E2BSL5_HARSA	52.52	238	101	5	273	950	369	592	6e-94	223	Kinesin-like protein KIF16B OS=Harpegnathos saltator GN=EAI_01627 PE=3 SV=1
Unigene17018_Ex-zai-2	tr|B4QDY5|B4QDY5_DROSI	58.74	269	111	2	482	1288	20	286	1e-84	318	GD10944 OS=Drosophila simulans GN=GD10944 PE=4 SV=1
Unigene17021_Ex-zai-2	tr|F2UJ71|F2UJ71_SALS5	42.11	114	65	1	99	437	1706	1819	7e-14	82.4	Plasminogen OS=Salpingoeca sp. (strain ATCC 50818) GN=PTSG_07361 PE=4 SV=1
Unigene17024_Ex-zai-2	tr|E9FSI9|E9FSI9_DAPPU	53.94	419	187	6	1285	47	2759	3168	4e-122	444	CG33555-PC-like protein OS=Daphnia pulex GN=DAPPUDRAFT_94612 PE=4 SV=1
Unigene17025_Ex-zai-2	tr|C0MP63|C0MP63_PONLE	55.81	86	38	0	264	7	506	591	2e-28	110	Angiotensin converting enzyme OS=Pontastacus leptodactylus GN=ace PE=2 SV=1
Unigene17026_Ex-zai-2	tr|Q7QCR6|Q7QCR6_ANOGA	62.35	85	32	0	14	268	163	247	4e-29	123	AGAP002775-PA OS=Anopheles gambiae GN=AgaP_AGAP002775 PE=4 SV=4
Unigene17027_Ex-zai-2	tr|C4Y7C3|C4Y7C3_CLAL4	34.07	91	59	1	1	270	4	94	6e-07	58.9	Putative uncharacterized protein OS=Clavispora lusitaniae (strain ATCC 42720) GN=CLUG_04101 PE=4 SV=1
Unigene17028_Ex-zai-2	tr|E2AI74|E2AI74_CAMFO	57.59	257	104	5	764	9	1954	2204	6e-73	278	DmX-like protein 1 OS=Camponotus floridanus GN=EAG_04777 PE=4 SV=1
Unigene17029_Ex-zai-2	tr|B0WSN5|B0WSN5_CULQU	44.71	331	168	8	948	1	32	344	4e-65	253	CD2 antigen cytoplasmic tail-binding protein 2 OS=Culex quinquefasciatus GN=CpipJ_CPIJ010290 PE=4 SV=1
Unigene17031_Ex-zai-2	tr|Q7REV3|Q7REV3_PLAYO	30.77	104	72	2	58	369	405	502	5e-06	55.1	Drosophila melanogaster CG8797 gene product-related (Fragment) OS=Plasmodium yoelii yoelii GN=PY04960 PE=4 SV=1
Unigene17033_Ex-zai-2	tr|F1QEN8|F1QEN8_DANRE	32.24	335	213	12	4	966	658	968	2e-22	111	Uncharacterized protein (Fragment) OS=Danio rerio PE=4 SV=1
Unigene17034_Ex-zai-2	tr|D5MCV9|D5MCV9_ANGJA	55.86	145	64	2	580	146	135	264	7e-39	164	Aquaporin-10 OS=Anguilla japonica GN=AQP10 PE=2 SV=1
Unigene17035_Ex-zai-2	tr|F6U537|F6U537_CIOIN	32.53	166	106	3	300	779	793	955	8e-38	114	Uncharacterized protein (Fragment) OS=Ciona intestinalis PE=4 SV=1
Unigene17036_Ex-zai-2	tr|H2R3P6|H2R3P6_PANTR	68.18	110	33	1	2	325	737	846	2e-35	152	Uncharacterized protein OS=Pan troglodytes GN=ENSG00000128908 PE=4 SV=1
Unigene17037_Ex-zai-2	tr|E2AFE4|E2AFE4_CAMFO	40.40	151	84	5	848	1282	734	872	7e-16	90.9	RNA-binding protein 12 OS=Camponotus floridanus GN=EAG_07335 PE=4 SV=1
Unigene17040_Ex-zai-2	tr|F1QQV5|F1QQV5_DANRE	32.52	123	82	3	123	488	47	156	2e-08	63.5	Uncharacterized protein (Fragment) OS=Danio rerio PE=4 SV=1
Unigene17045_Ex-zai-2	tr|G3PJT1|G3PJT1_GASAC	41.94	93	54	1	270	548	82	172	5e-21	79.0	Uncharacterized protein (Fragment) OS=Gasterosteus aculeatus GN=KIAA1033 PE=4 SV=1
Unigene17046_Ex-zai-2	tr|E9AEM9|E9AEM9_LEIMA	33.68	193	128	3	579	1	15955	16140	7e-17	91.7	Proteophosphoglycan 5 OS=Leishmania major GN=LMJF_35_0540 PE=3 SV=1
Unigene17050_Ex-zai-2	tr|Q5CY21|Q5CY21_CRYPI	37.33	150	94	0	251	700	420	569	4e-25	94.0	Cryptopsoridial mucin, large thr stretch, signal peptide sequence OS=Cryptosporidium parvum (strain Iowa II) GN=cgd7_4020 PE=4 SV=1
Unigene17052_Ex-zai-2	tr|H2SFV0|H2SFV0_TAKRU	44.63	121	67	2	5	367	405	520	2e-21	106	Uncharacterized protein (Fragment) OS=Takifugu rubripes GN=NT5E (1 of 2) PE=4 SV=1
Unigene17055_Ex-zai-2	tr|G1P236|G1P236_MYOLU	48.25	114	59	1	63	404	1	112	4e-29	132	Uncharacterized protein OS=Myotis lucifugus GN=CHURC1 PE=4 SV=1
Unigene17058_Ex-zai-2	tr|F0YBU9|F0YBU9_AURAN	37.88	132	69	4	564	208	153	276	2e-08	64.3	Expressed protein (Fragment) OS=Aureococcus anophagefferens GN=AURANDRAFT_71800 PE=4 SV=1
Unigene17059_Ex-zai-2	tr|E9GGK2|E9GGK2_DAPPU	31.43	140	79	3	685	1053	2	140	2e-10	72.4	Putative uncharacterized protein OS=Daphnia pulex GN=DAPPUDRAFT_242397 PE=4 SV=1
Unigene17062_Ex-zai-2	tr|F6WN28|F6WN28_HORSE	40.78	103	49	3	273	1	165	267	7e-10	67.8	Uncharacterized protein (Fragment) OS=Equus caballus GN=ABTB2 PE=4 SV=1
Unigene17068_Ex-zai-2	tr|G1K9X4|G1K9X4_ANOCA	37.50	328	200	8	101	1069	26	338	4e-53	213	Uncharacterized protein (Fragment) OS=Anolis carolinensis PE=4 SV=1
Unigene17074_Ex-zai-2	tr|E2BKD5|E2BKD5_HARSA	43.66	213	117	7	81	710	13	220	2e-39	167	Sulfotransferase 1C4 OS=Harpegnathos saltator GN=EAI_15742 PE=4 SV=1
Unigene17076_Ex-zai-2	tr|F4W4Z1|F4W4Z1_ACREC	63.75	80	29	0	251	12	230	309	1e-33	117	OTU domain-containing protein 5-B OS=Acromyrmex echinatior GN=G5I_00478 PE=4 SV=1
Unigene17078_Ex-zai-2	tr|E2C7K8|E2C7K8_HARSA	36.24	298	144	13	759	4	2	284	2e-27	127	Spermatogenesis-associated protein 13 (Fragment) OS=Harpegnathos saltator GN=EAI_03886 PE=4 SV=1
Unigene17079_Ex-zai-2	tr|H0ZNY6|H0ZNY6_TAEGU	28.47	144	103	1	436	5	3	145	4e-14	82.0	Uncharacterized protein (Fragment) OS=Taeniopygia guttata PE=4 SV=1
Unigene17080_Ex-zai-2	tr|G0WLR9|G0WLR9_APLCA	30.93	194	105	6	675	181	1366	1552	1e-14	85.1	Neurexin OS=Aplysia californica PE=2 SV=1
Unigene17081_Ex-zai-2	tr|H2L988|H2L988_ORYLA	37.43	171	95	2	13	489	22	187	1e-18	101	Uncharacterized protein (Fragment) OS=Oryzias latipes GN=NCKAP5 PE=4 SV=1
Unigene17083_Ex-zai-2	tr|G3PBW8|G3PBW8_GASAC	24.07	216	159	5	707	75	4	212	9e-06	55.5	Uncharacterized protein (Fragment) OS=Gasterosteus aculeatus PE=4 SV=1
Unigene17085_Ex-zai-2	tr|H0UZE8|H0UZE8_CAVPO	26.72	580	311	23	1462	65	1	558	9e-22	110	Uncharacterized protein OS=Cavia porcellus GN=SLAIN2 PE=4 SV=1
Unigene17087_Ex-zai-2	tr|A1RZQ2|A1RZQ2_THEPD	32.06	446	276	11	68	1324	38	445	2e-40	171	Ankyrin OS=Thermofilum pendens (strain Hrk 5) GN=Tpen_1284 PE=4 SV=1
Unigene17088_Ex-zai-2	tr|Q7Q4S4|Q7Q4S4_ANOGA	37.99	329	190	7	8	952	112	430	8e-58	229	AGAP000893-PA OS=Anopheles gambiae GN=AgaP_AGAP000893 PE=4 SV=5
Unigene17090_Ex-zai-2	tr|G1KAR6|G1KAR6_ANOCA	31.31	610	394	21	1757	3	333	882	9e-60	236	Uncharacterized protein (Fragment) OS=Anolis carolinensis PE=4 SV=1
Unigene17094_Ex-zai-2	tr|B4KT24|B4KT24_DROMO	43.44	389	214	3	1180	32	17	401	4e-86	323	GI18979 OS=Drosophila mojavensis GN=GI18979 PE=4 SV=1
Unigene17095_Ex-zai-2	tr|D7URU9|D7URU9_PENJP	73.33	60	16	0	777	598	438	497	2e-19	100	Scavenger receptor class B, croquemort type OS=Penaeus japonicus GN=SCRBQ PE=2 SV=1
Unigene17097_Ex-zai-2	tr|A4HM87|A4HM87_LEIBR	38.41	289	177	2	275	1138	193	480	5e-31	140	Proteophosphoglycan ppg4 OS=Leishmania braziliensis GN=LBRM_34_0540 PE=3 SV=1
Unigene17098_Ex-zai-2	tr|F1RCX9|F1RCX9_DANRE	46.94	49	26	0	85	231	79	127	5e-06	55.1	Uncharacterized protein (Fragment) OS=Danio rerio PE=4 SV=1
Unigene17099_Ex-zai-2	tr|E2BNK0|E2BNK0_HARSA	71.10	436	126	1	238	1545	557	991	0.0	658	Dual 3',5'-cyclic-AMP and-GMP phosphodiesterase 11 OS=Harpegnathos saltator GN=EAI_01938 PE=4 SV=1
Unigene17100_Ex-zai-2	tr|D6WQT8|D6WQT8_TRICA	34.78	115	53	5	283	5	280	391	6e-06	55.5	Putative uncharacterized protein OS=Tribolium castaneum GN=TcasGA2_TC008852 PE=4 SV=1
Unigene17102_Ex-zai-2	tr|D5ILC2|D5ILC2_9NEOP	33.33	138	92	1	416	3	156	292	2e-08	63.5	Heavy chain fibroin (Fragment) OS=Hepialus californicus PE=2 SV=1
Unigene17105_Ex-zai-2	tr|F4W985|F4W985_ACREC	19.52	743	563	19	2134	11	2920	3622	1e-10	74.3	Microtubule-associated protein futsch OS=Acromyrmex echinatior GN=G5I_02032 PE=4 SV=1
Unigene17106_Ex-zai-2	tr|F1RSF2|F1RSF2_PIG	31.73	104	67	3	573	274	30	132	2e-09	67.0	Uncharacterized protein (Fragment) OS=Sus scrofa PE=4 SV=1
Unigene17107_Ex-zai-2	tr|E2B4L0|E2B4L0_HARSA	28.68	265	180	6	140	907	4	263	8e-17	92.8	Peroxisomal N(1)-acetyl-spermine/spermidine oxidase OS=Harpegnathos saltator GN=EAI_00294 PE=4 SV=1
Unigene17109_Ex-zai-2	tr|B3MHS0|B3MHS0_DROAN	45.45	99	54	0	298	2	45	143	1e-17	94.0	GF13189 OS=Drosophila ananassae GN=GF13189 PE=4 SV=1
Unigene17112_Ex-zai-2	tr|E9GBX4|E9GBX4_DAPPU	37.50	80	50	0	299	538	71	150	7e-09	64.7	Complement component 1, q subcomponent-like protein OS=Daphnia pulex GN=DAPPUDRAFT_223575 PE=4 SV=1
Unigene17114_Ex-zai-2	tr|E7FBA7|E7FBA7_DANRE	63.45	383	136	2	1142	6	4264	4645	9e-136	488	Uncharacterized protein OS=Danio rerio PE=4 SV=1
Unigene17115_Ex-zai-2	tr|Q7RJV1|Q7RJV1_PLAYO	33.70	92	60	1	104	376	1119	1210	8e-06	54.3	Putative uncharacterized protein PY03155 OS=Plasmodium yoelii yoelii GN=PY03155 PE=4 SV=1
Unigene17117_Ex-zai-2	tr|E7F074|E7F074_DANRE	41.44	111	65	3	360	28	54	160	3e-18	96.3	Uncharacterized protein OS=Danio rerio GN=CABZ01081866.1 PE=4 SV=1
Unigene17120_Ex-zai-2	tr|A1E023|A1E023_CANBE	89.42	104	11	0	3	314	1538	1641	2e-55	198	Voltage-gated sodium channel OS=Cancer borealis PE=2 SV=2
Unigene17122_Ex-zai-2	tr|E2A3Y8|E2A3Y8_CAMFO	43.62	298	165	4	3	887	483	772	2e-62	244	Nucleolar MIF4G domain-containing protein 1 OS=Camponotus floridanus GN=EAG_13665 PE=4 SV=1
Unigene17124_Ex-zai-2	tr|F6VR88|F6VR88_XENTR	39.11	248	144	4	725	3	540	784	8e-39	165	CTF18, chromosome transmission fidelity factor 18 homolog (Fragment) OS=Xenopus tropicalis GN=chtf18 PE=4 SV=1
Unigene17126_Ex-zai-2	tr|B4PX10|B4PX10_DROYA	40.17	117	60	6	10	330	307	409	3e-07	59.3	GE16622 OS=Drosophila yakuba GN=GE16622 PE=4 SV=1
Unigene17127_Ex-zai-2	tr|G3NWN1|G3NWN1_GASAC	32.18	174	113	7	96	602	3162	3320	8e-10	68.6	Uncharacterized protein (Fragment) OS=Gasterosteus aculeatus GN=HMCN1 PE=4 SV=1
Unigene17131_Ex-zai-2	tr|B4KSI6|B4KSI6_DROMO	55.00	140	63	0	276	695	54	193	1e-56	178	GI20531 OS=Drosophila mojavensis GN=GI20531 PE=3 SV=1
Unigene17135_Ex-zai-2	tr|B4L3X6|B4L3X6_DROMO	64.52	31	11	0	724	632	50	80	1e-05	55.5	GI15642 OS=Drosophila mojavensis GN=GI15642 PE=4 SV=1
Unigene17140_Ex-zai-2	tr|E9H0D1|E9H0D1_DAPPU	56.38	337	145	3	1006	2	280	614	3e-110	403	Translation initiation factor IF-2 OS=Daphnia pulex GN=DAPPUDRAFT_306984 PE=3 SV=1
Unigene17145_Ex-zai-2	tr|E2AEX4|E2AEX4_CAMFO	45.05	202	98	11	2	568	692	870	5e-28	128	Regulating synaptic membrane exocytosis protein 2 (Fragment) OS=Camponotus floridanus GN=EAG_05573 PE=4 SV=1
Unigene17146_Ex-zai-2	tr|F6T5N0|F6T5N0_ORNAN	55.36	56	25	0	755	588	539	594	9e-13	79.3	Uncharacterized protein OS=Ornithorhynchus anatinus GN=100082110 PE=4 SV=1
Unigene17149_Ex-zai-2	tr|C1C2F3|C1C2F3_9MAXI	30.73	205	142	1	814	200	221	416	1e-22	112	Sorting nexin-6-like OS=Caligus clemensi GN=SNX6L PE=2 SV=1
Unigene17150_Ex-zai-2	tr|B4L105|B4L105_DROMO	61.43	70	26	1	274	68	162	231	3e-24	89.7	GI13082 OS=Drosophila mojavensis GN=GI13082 PE=4 SV=1
Unigene17152_Ex-zai-2	tr|E9HSB4|E9HSB4_DAPPU	55.56	54	24	0	122	283	6	59	2e-14	66.6	Pyrroline-5-carboxylate reductase OS=Daphnia pulex GN=DAPPUDRAFT_65532 PE=3 SV=1
Unigene17154_Ex-zai-2	tr|E2B4Q6|E2B4Q6_HARSA	34.24	184	116	4	542	6	1650	1823	7e-25	119	Neurotrypsin OS=Harpegnathos saltator GN=EAI_07659 PE=4 SV=1
Unigene17157_Ex-zai-2	tr|G3X234|G3X234_SARHA	36.81	182	96	8	274	762	505	679	1e-29	92.8	Condensin complex subunit 2 OS=Sarcophilus harrisii GN=NCAPH PE=3 SV=1
Unigene17160_Ex-zai-2	tr|F6ZJ75|F6ZJ75_XENTR	68.02	197	58	4	14	589	165	360	2e-63	246	Kinesin family member 19 OS=Xenopus tropicalis GN=kif19 PE=3 SV=1
Unigene17162_Ex-zai-2	tr|C0HAM7|C0HAM7_SALSA	58.90	292	114	6	1	858	60	341	1e-80	305	Zinc transporter SLC39A11 OS=Salmo salar GN=S39AB PE=2 SV=1
Unigene17165_Ex-zai-2	tr|E2ASQ3|E2ASQ3_CAMFO	65.19	135	47	0	4	408	757	891	2e-52	209	Discoidin domain-containing receptor 2 (Fragment) OS=Camponotus floridanus GN=EAG_16428 PE=4 SV=1
Unigene17166_Ex-zai-2	tr|B4L1Q8|B4L1Q8_DROMO	65.99	294	100	1	305	1186	13	304	2e-114	418	GI15329 OS=Drosophila mojavensis GN=GI15329 PE=4 SV=1
Unigene17175_Ex-zai-2	tr|G3PR98|G3PR98_GASAC	63.64	55	20	0	52	216	1313	1367	2e-11	72.8	Uncharacterized protein (Fragment) OS=Gasterosteus aculeatus GN=KIAA0195 PE=4 SV=1
Unigene17176_Ex-zai-2	tr|F4X240|F4X240_ACREC	36.62	142	89	2	428	6	157	293	4e-22	109	Group 3 secretory phospholipase A2 OS=Acromyrmex echinatior GN=G5I_12362 PE=4 SV=1
Unigene17179_Ex-zai-2	tr|H2L8B6|H2L8B6_ORYLA	21.94	278	217	6	1022	189	1120	1354	2e-06	58.9	Uncharacterized protein (Fragment) OS=Oryzias latipes GN=MYO9A (1 of 2) PE=4 SV=1
Unigene17180_Ex-zai-2	tr|F5AW47|F5AW47_LITVA	100.00	118	0	0	631	278	627	744	6e-114	247	Dicer 2 OS=Litopenaeus vannamei PE=2 SV=1
Unigene17182_Ex-zai-2	tr|F5HIW2|F5HIW2_ANOGA	68.97	87	27	0	538	278	124	210	1e-60	138	AGAP002135-PB OS=Anopheles gambiae GN=AgaP_AGAP002135 PE=4 SV=1
Unigene17185_Ex-zai-2	tr|Q1PSV4|Q1PSV4_PENMO	33.51	188	109	9	631	116	6	179	1e-11	75.1	C-type lectin OS=Penaeus monodon GN=lec PE=2 SV=1
Unigene17186_Ex-zai-2	tr|D2A2Z3|D2A2Z3_TRICA	37.18	78	47	2	50	277	822	895	2e-11	52.8	Putative uncharacterized protein GLEAN_07906 OS=Tribolium castaneum GN=GLEAN_07906 PE=4 SV=1
Unigene17189_Ex-zai-2	tr|E9QEE1|E9QEE1_DANRE	47.26	146	77	1	438	1	105	246	2e-32	144	Uncharacterized protein OS=Danio rerio PE=4 SV=2
Unigene17192_Ex-zai-2	tr|G7H7V9|G7H7V9_9CNID	52.59	116	53	8	342	1	57	152	3e-20	102	Minicollagen 6 OS=Hydra magnipapillata PE=2 SV=1
Unigene17196_Ex-zai-2	tr|E2BU93|E2BU93_HARSA	65.66	99	34	0	591	295	3	101	8e-46	135	Carbonyl reductase [NADPH] 1 OS=Harpegnathos saltator GN=EAI_15177 PE=4 SV=1
Unigene17197_Ex-zai-2	tr|E1BP59|E1BP59_BOVIN	65.17	89	31	0	276	10	158	246	5e-49	126	Uncharacterized protein OS=Bos taurus GN=KAT2A PE=4 SV=2
Unigene17198_Ex-zai-2	tr|Q6AZG2|Q6AZG2_XENLA	47.65	340	177	6	1052	36	1	327	1e-88	332	MGC82811 protein OS=Xenopus laevis GN=tor1b PE=2 SV=1
Unigene17199_Ex-zai-2	tr|G3T8T4|G3T8T4_LOXAF	34.94	269	163	3	1	771	672	939	1e-42	177	Uncharacterized protein OS=Loxodonta africana GN=WDR3 PE=4 SV=1
Unigene17200_Ex-zai-2	tr|A9UM95|A9UM95_XENTR	60.00	105	42	1	593	279	28	130	5e-51	139	LOC100135280 protein OS=Xenopus tropicalis GN=LOC100135280 PE=2 SV=1
Unigene17214_Ex-zai-2	tr|H2M542|H2M542_ORYLA	30.20	447	295	10	565	1854	689	1124	6e-68	189	Uncharacterized protein (Fragment) OS=Oryzias latipes GN=C4orf41 PE=4 SV=1
Unigene17215_Ex-zai-2	tr|E2BC99|E2BC99_HARSA	61.27	204	79	0	3	614	314	517	3e-71	273	Vacuolar fusion protein MON1-like protein A OS=Harpegnathos saltator GN=EAI_03667 PE=4 SV=1
Unigene17216_Ex-zai-2	tr|F4X0S2|F4X0S2_ACREC	63.04	46	17	0	398	261	101	146	8e-09	64.7	Protein RUFY3 OS=Acromyrmex echinatior GN=G5I_11869 PE=4 SV=1
Unigene17217_Ex-zai-2	tr|G3USN9|G3USN9_MELGA	51.37	183	86	1	540	1	1	183	1e-46	190	Uncharacterized protein OS=Meleagris gallopavo GN=PCID2 PE=4 SV=1
Unigene17218_Ex-zai-2	tr|F4WVV6|F4WVV6_ACREC	44.01	459	207	15	143	1369	163	599	2e-78	298	Nucleolar protein 4 OS=Acromyrmex echinatior GN=G5I_10059 PE=4 SV=1
Unigene17227_Ex-zai-2	tr|Q4SC28|Q4SC28_TETNG	31.58	551	355	12	1031	2617	100	605	2e-60	239	Chromosome 14 SCAF14660, whole genome shotgun sequence. (Fragment) OS=Tetraodon nigroviridis GN=GSTENG00020692001 PE=4 SV=1
Unigene17228_Ex-zai-2	tr|H2LFU7|H2LFU7_ORYLA	59.14	93	36	1	280	8	110	202	2e-22	104	Uncharacterized protein (Fragment) OS=Oryzias latipes GN=GLYCTK PE=4 SV=1
Unigene17234_Ex-zai-2	tr|Q7QEK0|Q7QEK0_ANOGA	56.47	232	101	1	700	5	1	230	3e-70	270	AGAP000023-PA OS=Anopheles gambiae GN=AGAP000023 PE=4 SV=3
Unigene17235_Ex-zai-2	tr|E2AHV8|E2AHV8_CAMFO	34.29	210	136	4	647	24	324	521	8e-27	125	Protein TBRG4 OS=Camponotus floridanus GN=EAG_15305 PE=4 SV=1
Unigene17236_Ex-zai-2	tr|E2B4U2|E2B4U2_HARSA	37.96	137	79	4	1194	802	1195	1330	4e-13	81.3	Tyrosine-protein kinase Abl OS=Harpegnathos saltator GN=EAI_06461 PE=4 SV=1
Unigene17242_Ex-zai-2	tr|Q7Q2Y5|Q7Q2Y5_ANOGA	27.90	319	206	9	3	887	1272	1564	1e-14	85.5	AGAP011396-PA (Fragment) OS=Anopheles gambiae GN=AGAP011396 PE=4 SV=4
Unigene17246_Ex-zai-2	tr|A3F585|A3F585_ARTSF	52.59	116	55	1	33	380	5	119	9e-27	124	SOUL heme-binding protein (Fragment) OS=Artemia franciscana PE=2 SV=1
Unigene17254_Ex-zai-2	tr|E2C5F1|E2C5F1_HARSA	58.93	112	46	0	2	337	939	1050	7e-32	140	Ubiquitin conjugation factor E4 B OS=Harpegnathos saltator GN=EAI_16406 PE=4 SV=1
Unigene17257_Ex-zai-2	tr|E2B6P0|E2B6P0_HARSA	38.31	154	87	4	2752	2315	31	183	3e-11	76.6	Uncharacterized protein C18orf1-like protein OS=Harpegnathos saltator GN=EAI_10929 PE=4 SV=1
Unigene17258_Ex-zai-2	tr|Q17BA9|Q17BA9_AEDAE	68.81	202	61	1	1169	570	27	228	5e-76	290	1,4-dihydroxy-2-naphthoate octaprenyltransferase OS=Aedes aegypti GN=AAEL005035 PE=4 SV=1
Unigene17262_Ex-zai-2	tr|C3YNP9|C3YNP9_BRAFL	44.16	77	43	0	258	28	331	407	7e-17	83.6	Putative uncharacterized protein OS=Branchiostoma floridae GN=BRAFLDRAFT_82583 PE=4 SV=1
Unigene17263_Ex-zai-2	tr|E2B3B6|E2B3B6_HARSA	38.04	92	57	1	281	6	104	193	7e-21	71.6	Neurotrimin (Fragment) OS=Harpegnathos saltator GN=EAI_13984 PE=4 SV=1
Unigene17266_Ex-zai-2	tr|Q7PVB7|Q7PVB7_ANOGA	50.70	215	106	3	706	62	302	491	7e-50	201	AGAP011874-PA (Fragment) OS=Anopheles gambiae GN=AGAP011874 PE=3 SV=4
Unigene17269_Ex-zai-2	tr|H0X4I6|H0X4I6_OTOGA	46.82	299	154	5	99	980	6	285	2e-64	252	Uncharacterized protein OS=Otolemur garnettii GN=OTUD6B PE=4 SV=1
Unigene17270_Ex-zai-2	tr|B4L1I6|B4L1I6_DROMO	65.61	253	87	0	1135	377	547	799	5e-94	349	GI14758 OS=Drosophila mojavensis GN=GI14758 PE=4 SV=1
Unigene17272_Ex-zai-2	tr|E9AEM8|E9AEM8_LEIMA	26.57	207	150	2	388	1002	2945	3146	2e-09	68.2	Proteophosphoglycan ppg4 OS=Leishmania major GN=LMJF_35_0520 PE=3 SV=1
Unigene17274_Ex-zai-2	tr|Q6SSE8|Q6SSE8_CHLRE	31.63	98	67	2	563	856	810	895	8e-10	47.8	Minus agglutinin OS=Chlamydomonas reinhardtii GN=SAD1 PE=4 SV=1
Unigene17275_Ex-zai-2	tr|B3M046|B3M046_DROAN	36.15	213	77	7	537	76	421	633	9e-16	89.4	GF17219 OS=Drosophila ananassae GN=GF17219 PE=4 SV=1
Unigene17277_Ex-zai-2	tr|F1MM80|F1MM80_BOVIN	35.98	189	121	0	21	587	1714	1902	8e-27	124	Abnormal spindle-like microcephaly-associated protein homolog OS=Bos taurus GN=ASPM PE=4 SV=2
Unigene17280_Ex-zai-2	tr|D6WKC2|D6WKC2_TRICA	46.74	92	46	1	269	3	264	355	1e-27	90.1	U-shaped OS=Tribolium castaneum GN=ush PE=4 SV=1
Unigene17283_Ex-zai-2	tr|G3IBM6|G3IBM6_CRIGR	35.93	359	196	10	5	979	190	545	2e-41	175	Vomeronasal type-1 receptor 4 OS=Cricetulus griseus GN=I79_021057 PE=4 SV=1
Unigene17284_Ex-zai-2	tr|E7CR61|E7CR61_ERISI	31.63	215	144	3	655	20	129	343	5e-27	125	Caspase OS=Eriocheir sinensis PE=2 SV=1
Unigene17287_Ex-zai-2	tr|F6YHV5|F6YHV5_MACMU	22.95	353	257	9	136	1149	731	1034	8e-16	90.1	Uncharacterized protein OS=Macaca mulatta GN=TDRD1 PE=4 SV=1
Unigene17288_Ex-zai-2	tr|C0H9R7|C0H9R7_SALSA	31.28	211	129	6	585	1	440	643	4e-14	83.6	Nucleoporin GLE1 OS=Salmo salar GN=GLE1 PE=2 SV=1
Unigene17289_Ex-zai-2	tr|E2ARW2|E2ARW2_CAMFO	53.39	118	55	2	670	317	1129	1236	1e-26	124	Zinc finger FYVE domain-containing protein 28 OS=Camponotus floridanus GN=EAG_04992 PE=4 SV=1
Unigene17292_Ex-zai-2	tr|F4WNV6|F4WNV6_ACREC	49.34	152	77	2	636	1091	91	240	2e-38	157	Cystinosin-like protein (Fragment) OS=Acromyrmex echinatior GN=G5I_07463 PE=4 SV=1
Unigene17298_Ex-zai-2	tr|D5GS29|D5GS29_9CRUS	43.70	373	114	13	209	1039	411	777	7e-67	259	Sp1-4 protein OS=Parhyale hawaiensis GN=sp1-4 PE=2 SV=1
Unigene17300_Ex-zai-2	tr|G3X3N1|G3X3N1_SARHA	31.94	191	126	7	892	332	169	344	2e-09	63.9	Uncharacterized protein OS=Sarcophilus harrisii GN=ERCC6 PE=4 SV=1
Unigene17306_Ex-zai-2	tr|E2A6U9|E2A6U9_CAMFO	59.91	232	80	6	1	657	225	449	1e-60	237	Liprin-alpha-3 OS=Camponotus floridanus GN=EAG_02487 PE=4 SV=1
Unigene17307_Ex-zai-2	tr|E2C5U8|E2C5U8_HARSA	54.64	97	43	1	3	290	23	119	3e-17	94.0	Nipped-B-like protein OS=Harpegnathos saltator GN=EAI_07242 PE=4 SV=1
Unigene17309_Ex-zai-2	tr|Q9VYD2|Q9VYD2_DROME	54.31	267	121	1	798	1	93	359	9e-88	328	CG1998, isoform A OS=Drosophila melanogaster GN=CG1998 PE=2 SV=1
Unigene17310_Ex-zai-2	tr|F0GXE1|F0GXE1_9FIRM	27.12	177	125	5	33	551	277	438	1e-13	58.9	Copper amine oxidase N-terminal domain protein OS=Anaerococcus prevotii ACS-065-V-Col13 GN=HMPREF9290_0485 PE=4 SV=1
Unigene17311_Ex-zai-2	tr|F6SXP0|F6SXP0_CIOIN	52.83	53	25	0	161	3	15	67	2e-08	63.9	Uncharacterized protein OS=Ciona intestinalis GN=LOC100183476 PE=3 SV=1
Unigene17314_Ex-zai-2	tr|Q9VR49|Q9VR49_DROME	35.07	288	157	11	776	3	281	552	1e-21	108	Salivary gland secretion 1 OS=Drosophila melanogaster GN=Sgs1 PE=2 SV=4
Unigene17321_Ex-zai-2	tr|F4W870|F4W870_ACREC	72.60	73	20	0	64	282	1961	2033	9e-36	122	UPF0378 protein OS=Acromyrmex echinatior GN=G5I_01649 PE=4 SV=1
Unigene17324_Ex-zai-2	tr|F1MD49|F1MD49_BOVIN	32.88	146	56	7	495	806	38	183	7e-06	56.2	Uncharacterized protein (Fragment) OS=Bos taurus PE=4 SV=2
Unigene17325_Ex-zai-2	tr|G1K9X4|G1K9X4_ANOCA	36.92	279	172	8	6	830	53	316	3e-39	167	Uncharacterized protein (Fragment) OS=Anolis carolinensis PE=4 SV=1
Unigene17329_Ex-zai-2	tr|Q17KT2|Q17KT2_AEDAE	51.39	72	35	0	339	554	7	78	3e-15	86.3	Taz protein (Tafazzin) (Fragment) OS=Aedes aegypti GN=AAEL001564 PE=4 SV=1
Unigene17334_Ex-zai-2	tr|E2C4A3|E2C4A3_HARSA	61.70	94	36	0	2	283	181	274	6e-46	135	Cell division protein kinase 7 OS=Harpegnathos saltator GN=EAI_05915 PE=4 SV=1
Unigene17335_Ex-zai-2	tr|F5A6F0|F5A6F0_PROCL	65.00	40	14	0	6	125	179	218	2e-06	56.2	Glutathione S transferase D1 OS=Procambarus clarkii PE=2 SV=1
Unigene17342_Ex-zai-2	tr|C1C3K1|C1C3K1_RANCA	48.22	309	150	4	972	76	94	388	1e-72	278	KIN, antigenic determinant of recA protein homolog OS=Rana catesbeiana GN=KIN PE=2 SV=1
Unigene17343_Ex-zai-2	tr|F4X4A3|F4X4A3_ACREC	88.17	93	11	0	6	284	1	93	7e-79	183	Nuclear inhibitor of protein phosphatase 1 OS=Acromyrmex echinatior GN=G5I_13163 PE=4 SV=1
Unigene17349_Ex-zai-2	tr|Q9XY57|Q9XY57_CTEFE	60.00	60	24	1	494	673	75	133	2e-13	80.9	Trypsin-like serine protease OS=Ctenocephalides felis GN=SP-33 PE=2 SV=1
Unigene17350_Ex-zai-2	tr|G1NCV4|G1NCV4_MELGA	29.32	249	154	7	2	682	1872	2103	7e-13	79.0	Uncharacterized protein (Fragment) OS=Meleagris gallopavo GN=LAMA3 PE=4 SV=2
Unigene17352_Ex-zai-2	tr|B4KHF2|B4KHF2_DROMO	37.50	128	68	6	370	23	4776	4894	6e-07	58.2	GI17029 OS=Drosophila mojavensis GN=GI17029 PE=4 SV=1
Unigene17353_Ex-zai-2	tr|E2BUQ8|E2BUQ8_HARSA	55.32	47	21	0	144	4	7	53	6e-06	54.7	Leucine-rich repeat-containing protein 28 OS=Harpegnathos saltator GN=EAI_01689 PE=4 SV=1
Unigene17358_Ex-zai-2	tr|B4JA96|B4JA96_DROGR	53.56	239	108	3	403	1110	5	240	5e-59	233	GH11418 OS=Drosophila grimshawi GN=GH11418 PE=4 SV=1
Unigene17359_Ex-zai-2	tr|Q17PU3|Q17PU3_AEDAE	54.46	224	99	2	1010	348	499	721	1e-82	256	Oligopeptidase OS=Aedes aegypti GN=AAEL000231 PE=3 SV=1
Unigene17363_Ex-zai-2	tr|F7IAE8|F7IAE8_CALJA	26.98	189	129	7	69	608	131	298	7e-06	55.5	Uncharacterized protein (Fragment) OS=Callithrix jacchus PE=4 SV=1
Unigene17364_Ex-zai-2	tr|A8JD01|A8JD01_CHLRE	33.96	106	58	5	57	338	562	665	9e-08	60.8	Basal body protein OS=Chlamydomonas reinhardtii GN=BUG25 PE=4 SV=1
Unigene17365_Ex-zai-2	tr|E7FAB9|E7FAB9_DANRE	33.10	142	81	6	429	46	59	190	4e-06	56.2	Uncharacterized protein OS=Danio rerio PE=4 SV=1
Unigene17366_Ex-zai-2	tr|B7Z126|B7Z126_DROME	72.96	233	58	2	303	986	1261	1489	1e-143	342	Tousled-like kinase, isoform G OS=Drosophila melanogaster GN=tlk PE=4 SV=1
Unigene17370_Ex-zai-2	tr|E9AEM8|E9AEM8_LEIMA	17.89	900	723	9	2974	323	722	1610	2e-23	80.5	Proteophosphoglycan ppg4 OS=Leishmania major GN=LMJF_35_0520 PE=3 SV=1
Unigene17372_Ex-zai-2	tr|Q5MBV7|Q5MBV7_PERAM	38.42	177	108	1	333	860	149	325	4e-27	127	Parcxpwfx02 OS=Periplaneta americana PE=2 SV=1
Unigene17373_Ex-zai-2	tr|B4II15|B4II15_DROSE	45.45	187	97	3	607	62	73	254	9e-37	157	GM16524 OS=Drosophila sechellia GN=GM16524 PE=4 SV=1
Unigene17375_Ex-zai-2	tr|H2VAI1|H2VAI1_TAKRU	23.32	283	208	7	1664	843	1385	1666	2e-12	79.3	Uncharacterized protein (Fragment) OS=Takifugu rubripes GN=STRC PE=4 SV=1
Unigene17377_Ex-zai-2	tr|Q3HTK6|Q3HTK6_CHLRE	33.77	228	151	4	713	30	186	385	9e-23	113	Pherophorin-C1 protein (Precursor) OS=Chlamydomonas reinhardtii PE=2 SV=1
Unigene17378_Ex-zai-2	tr|H0ZNY6|H0ZNY6_TAEGU	41.73	127	74	2	5	385	28	146	9e-16	87.4	Uncharacterized protein (Fragment) OS=Taeniopygia guttata PE=4 SV=1
Unigene17382_Ex-zai-2	tr|F4WWS2|F4WWS2_ACREC	27.41	197	139	3	3	581	514	710	8e-16	88.2	Niemann-Pick C1 protein OS=Acromyrmex echinatior GN=G5I_10392 PE=4 SV=1
Unigene17383_Ex-zai-2	tr|G3PL62|G3PL62_GASAC	63.92	97	35	0	55	345	3	99	3e-29	132	Uncharacterized protein (Fragment) OS=Gasterosteus aculeatus GN=NIT2 PE=4 SV=1
Unigene17391_Ex-zai-2	tr|B4KQQ1|B4KQQ1_DROMO	46.48	71	38	1	90	302	144	208	1e-17	84.7	GI19695 OS=Drosophila mojavensis GN=GI19695 PE=4 SV=1
Unigene17392_Ex-zai-2	tr|G9IBG8|G9IBG8_PENMO	64.71	68	24	0	148	351	1	68	5e-21	104	Broad-complex protein isoform 4 OS=Penaeus monodon PE=2 SV=1
Unigene17393_Ex-zai-2	tr|B5E031|B5E031_DROPS	82.46	114	20	0	8	349	447	560	6e-47	191	Uridine kinase OS=Drosophila pseudoobscura pseudoobscura GN=GA24721 PE=3 SV=1
Unigene17395_Ex-zai-2	tr|Q9VAL5|Q9VAL5_DROME	55.79	95	42	1	285	1	256	347	7e-21	104	Protein tyrosine phosphatase 99A, isoform E OS=Drosophila melanogaster GN=Ptp99A PE=2 SV=2
Unigene17396_Ex-zai-2	tr|B5DRQ7|B5DRQ7_DROPS	25.64	195	138	4	241	804	1401	1584	3e-06	57.8	GA28568 OS=Drosophila pseudoobscura pseudoobscura GN=GA28568 PE=4 SV=1
Unigene17397_Ex-zai-2	tr|F7AVY0|F7AVY0_HORSE	31.90	163	107	4	560	84	737	890	2e-09	68.2	Uncharacterized protein OS=Equus caballus GN=ITIH3 PE=4 SV=1
Unigene17399_Ex-zai-2	tr|E2BH39|E2BH39_HARSA	75.52	290	71	0	6	875	1210	1499	6e-131	471	Protein FAM135B OS=Harpegnathos saltator GN=EAI_17298 PE=4 SV=1
Unigene17403_Ex-zai-2	tr|B4JJ50|B4JJ50_DROGR	51.18	127	62	2	686	306	285	407	1e-22	111	GH12332 OS=Drosophila grimshawi GN=GH12332 PE=4 SV=1
Unigene17404_Ex-zai-2	tr|Q7ZU71|Q7ZU71_DANRE	36.43	129	82	2	16	402	276	396	5e-13	79.3	Zgc:56361 OS=Danio rerio GN=neil1 PE=2 SV=1
Unigene17409_Ex-zai-2	tr|Q01JU3|Q01JU3_ORYSA	26.67	180	126	4	47	568	232	407	7e-09	65.1	H0714H04.9 protein OS=Oryza sativa GN=H0714H04.9 PE=4 SV=1
Unigene17411_Ex-zai-2	tr|F4X2G3|F4X2G3_ACREC	37.50	224	133	4	721	71	316	533	2e-30	137	Nuclear receptor coactivator 5 OS=Acromyrmex echinatior GN=G5I_12486 PE=4 SV=1
Unigene17412_Ex-zai-2	tr|G3QV31|G3QV31_GORGO	31.46	321	212	6	1202	264	71	375	2e-32	145	Uncharacterized protein OS=Gorilla gorilla gorilla GN=DDX24 PE=3 SV=1
Unigene17415_Ex-zai-2	tr|F1LW81|F1LW81_RAT	24.51	563	385	15	303	1871	169	717	5e-26	107	Uncharacterized protein (Fragment) OS=Rattus norvegicus PE=4 SV=1
Unigene17416_Ex-zai-2	tr|B4NF51|B4NF51_DROWI	33.68	386	204	11	11	1012	98	472	9e-52	209	GK22838 OS=Drosophila willistoni GN=GK22838 PE=3 SV=1
Unigene17417_Ex-zai-2	tr|F1S0T5|F1S0T5_PIG	45.45	55	30	1	5	169	9	60	5e-06	55.1	Uncharacterized protein (Fragment) OS=Sus scrofa PE=4 SV=1
Unigene17418_Ex-zai-2	tr|D0UKG2|D0UKG2_LIBEM	99.18	122	1	0	55	420	1	122	4e-64	248	RNA helicase (Fragment) OS=Libinia emarginata PE=2 SV=1
Unigene17421_Ex-zai-2	tr|H2BL50|H2BL50_WOLPI	50.81	124	57	2	1	360	254	376	5e-24	114	Ankyrin domain protein (Fragment) OS=Wolbachia pipientis PE=4 SV=1
Unigene17422_Ex-zai-2	tr|A2PZX5|A2PZX5_9VIRU	51.35	111	50	1	2	322	56	166	7e-26	122	GfV-C9-ORF1 OS=Glypta fumiferanae ichnovirus PE=4 SV=1
Unigene17423_Ex-zai-2	tr|F1L286|F1L286_ASCSU	39.00	100	61	2	816	1115	56	153	8e-10	70.1	Rhomboid-related protein 2 OS=Ascaris suum PE=2 SV=1
Unigene17424_Ex-zai-2	tr|H2TTD4|H2TTD4_TAKRU	45.14	762	407	11	3254	1002	219	950	2e-171	608	Uncharacterized protein OS=Takifugu rubripes GN=USO1 PE=4 SV=1
Unigene17426_Ex-zai-2	tr|B6V7G4|B6V7G4_CARMA	39.70	461	266	8	1360	14	11	463	2e-93	348	Cytochrome P450 CYP379A1 OS=Carcinus maenas PE=2 SV=1
Unigene17432_Ex-zai-2	tr|E7D1S8|E7D1S8_LATHE	48.60	107	37	2	688	422	17	123	6e-20	102	Putative uncharacterized protein (Fragment) OS=Latrodectus hesperus PE=2 SV=1
Unigene17433_Ex-zai-2	tr|Q6ZQS2|Q6ZQS2_HUMAN	50.00	42	16	1	1	111	134	175	7e-06	54.7	cDNA FLJ45585 fis, clone BRTHA3013882 OS=Homo sapiens PE=2 SV=1
Unigene17434_Ex-zai-2	tr|D7PL73|D7PL73_PENJP	69.14	256	78	1	768	4	64	319	2e-101	373	Caspase OS=Penaeus japonicus PE=4 SV=1
Unigene17439_Ex-zai-2	tr|E2C2N7|E2C2N7_HARSA	45.07	284	142	7	1282	473	28	297	7e-55	220	Protein FAM8A1 OS=Harpegnathos saltator GN=EAI_17361 PE=4 SV=1
Unigene17440_Ex-zai-2	tr|E2A5I5|E2A5I5_CAMFO	48.22	309	159	3	333	1256	88	382	2e-90	317	WD repeat-containing protein 12 OS=Camponotus floridanus GN=EAG_14788 PE=4 SV=1
Unigene17441_Ex-zai-2	tr|A8DY89|A8DY89_DROME	35.47	172	111	4	527	12	283	428	2e-12	77.8	CG34220 OS=Drosophila melanogaster GN=CG34220 PE=4 SV=1
Unigene17443_Ex-zai-2	tr|C6KRM6|C6KRM6_CAEEL	47.78	90	47	1	165	434	258	340	6e-17	80.5	Protein CLEC-199, isoform b OS=Caenorhabditis elegans GN=clec-199 PE=4 SV=1
Unigene17444_Ex-zai-2	tr|Q17A66|Q17A66_AEDAE	27.91	695	461	22	169	2133	17	600	3e-50	205	Mixed-lineage leukemia protein, mll OS=Aedes aegypti GN=AAEL005380 PE=3 SV=1
Unigene17447_Ex-zai-2	tr|E2A7P0|E2A7P0_CAMFO	47.06	204	104	3	604	5	40	242	7e-45	184	Alcohol dehydrogenase [NADP+] OS=Camponotus floridanus GN=EAG_08179 PE=4 SV=1
Unigene17448_Ex-zai-2	tr|E2AFH2|E2AFH2_CAMFO	32.95	522	249	15	1284	22	214	734	4e-61	240	Metal-response element-binding transcription factor 2 OS=Camponotus floridanus GN=EAG_07363 PE=4 SV=1
Unigene17449_Ex-zai-2	tr|F1LTD9|F1LTD9_RAT	44.17	120	61	2	347	6	65	180	7e-24	114	Uncharacterized protein (Fragment) OS=Rattus norvegicus PE=4 SV=1
Unigene17453_Ex-zai-2	tr|Q7QI21|Q7QI21_ANOGA	48.60	214	110	1	1	642	31	243	2e-53	214	AGAP000950-PA OS=Anopheles gambiae GN=AgaP_AGAP000950 PE=4 SV=5
Unigene17455_Ex-zai-2	tr|B0X317|B0X317_CULQU	38.50	361	217	12	1121	54	269	583	2e-48	197	Coronin OS=Culex quinquefasciatus GN=CpipJ_CPIJ014022 PE=4 SV=1
Unigene17458_Ex-zai-2	tr|E1ZYC9|E1ZYC9_CAMFO	53.47	144	65	2	556	131	979	1121	2e-35	152	Protein shuttle craft OS=Camponotus floridanus GN=EAG_06470 PE=4 SV=1
Unigene17460_Ex-zai-2	tr|Q964D4|Q964D4_PERAM	68.14	113	36	0	638	300	253	365	8e-37	158	Allatostatin receptor OS=Periplaneta americana GN=AlStR PE=2 SV=1
Unigene17462_Ex-zai-2	tr|F6Q030|F6Q030_CIOIN	67.01	97	32	0	1	291	1465	1561	9e-38	142	Uncharacterized protein (Fragment) OS=Ciona intestinalis GN=LOC100178848 PE=4 SV=1
Unigene17464_Ex-zai-2	tr|F7E855|F7E855_MONDO	27.18	585	400	20	1732	56	1536	2076	6e-21	108	Uncharacterized protein OS=Monodelphis domestica GN=SRRM2 PE=4 SV=1
Unigene17466_Ex-zai-2	tr|G9BIX3|G9BIX3_PACLE	34.23	149	84	4	2	406	846	993	4e-12	75.5	Alpha-2-macroglobulin OS=Pacifastacus leniusculus PE=2 SV=1
Unigene17470_Ex-zai-2	tr|G3W746|G3W746_SARHA	45.69	348	182	3	3	1025	95	442	5e-94	349	Uncharacterized protein OS=Sarcophilus harrisii GN=HINFP PE=4 SV=1
Unigene17471_Ex-zai-2	tr|Q7QCP0|Q7QCP0_ANOGA	24.12	340	250	6	1002	7	3909	4237	2e-16	91.7	AGAP002737-PA (Fragment) OS=Anopheles gambiae GN=AgaP_AGAP002737 PE=4 SV=5
Unigene17472_Ex-zai-2	tr|E9HLB2|E9HLB2_DAPPU	40.00	70	42	1	77	286	11	79	8e-06	54.3	Putative uncharacterized protein OS=Daphnia pulex GN=DAPPUDRAFT_115430 PE=4 SV=1
Unigene17484_Ex-zai-2	tr|F1SN01|F1SN01_PIG	62.00	50	19	0	291	142	385	434	6e-15	67.8	Uncharacterized protein OS=Sus scrofa GN=WDR76 PE=4 SV=1
Unigene17488_Ex-zai-2	tr|F1A154|F1A154_DICPU	39.77	171	100	2	509	6	381	548	2e-30	136	Expressed protein OS=Dictyostelium purpureum GN=DICPUDRAFT_99638 PE=4 SV=1
Unigene17489_Ex-zai-2	tr|E9Q0S6|E9Q0S6_MOUSE	29.56	159	96	6	98	526	38	183	7e-08	62.8	Uncharacterized protein OS=Mus musculus GN=Tns1 PE=4 SV=1
Unigene17493_Ex-zai-2	tr|Q54R64|Q54R64_DICDI	33.80	71	47	0	261	49	1131	1201	1e-08	64.3	Regulator of chromosome condensation domain-containing protein OS=Dictyostelium discoideum GN=DDB_0185474 PE=4 SV=1
Unigene17495_Ex-zai-2	tr|Q7PN25|Q7PN25_ANOGA	65.70	277	94	3	333	1160	200	474	1e-110	368	AGAP007934-PA (Fragment) OS=Anopheles gambiae GN=AGAP007934 PE=4 SV=3
Unigene17497_Ex-zai-2	tr|F4W688|F4W688_ACREC	35.35	447	283	8	9	1331	137	528	2e-52	212	Protein phosphatase PHLPP-like protein OS=Acromyrmex echinatior GN=G5I_00981 PE=4 SV=1
Unigene17498_Ex-zai-2	tr|F0Y2Z5|F0Y2Z5_AURAN	43.97	116	51	7	30	335	236	350	2e-06	56.2	Expressed protein (Fragment) OS=Aureococcus anophagefferens GN=AURANDRAFT_71201 PE=4 SV=1
Unigene17500_Ex-zai-2	tr|D8LW59|D8LW59_BLAHO	22.31	372	270	4	1351	293	41	407	6e-23	114	Singapore isolate B (sub-type 7) whole genome shotgun sequence assembly, scaffold_0 OS=Blastocystis hominis GN=GSBLH_T00000435001 PE=4 SV=1
Unigene17502_Ex-zai-2	tr|G1MGR3|G1MGR3_AILME	37.87	169	96	2	559	80	3241	3409	7e-26	121	Uncharacterized protein OS=Ailuropoda melanoleuca GN=ASPM PE=4 SV=1
Unigene17503_Ex-zai-2	tr|B4LCT5|B4LCT5_DROVI	50.00	156	78	0	294	761	87	242	2e-35	154	GJ14082 OS=Drosophila virilis GN=GJ14082 PE=4 SV=1
Unigene17505_Ex-zai-2	tr|E2BNE5|E2BNE5_HARSA	80.92	152	29	0	757	302	567	718	8e-82	250	MAP kinase-activating death domain protein OS=Harpegnathos saltator GN=EAI_01881 PE=4 SV=1
Unigene17507_Ex-zai-2	tr|F1L354|F1L354_ASCSU	67.54	114	37	0	1	342	166	279	2e-40	169	Mannose-1-phosphate guanyltransferase alpha-A OS=Ascaris suum PE=2 SV=1
Unigene17510_Ex-zai-2	tr|H0ZGM7|H0ZGM7_TAEGU	37.64	271	160	9	3	788	208	461	3e-37	160	Uncharacterized protein (Fragment) OS=Taeniopygia guttata GN=ITGA4 PE=3 SV=1
Unigene17511_Ex-zai-2	tr|B0XL42|B0XL42_CULQU	46.15	65	35	1	28	222	568	631	6e-06	54.7	OTU domain-containing protein 7A OS=Culex quinquefasciatus GN=CpipJ_CPIJ020047 PE=4 SV=1
Unigene17512_Ex-zai-2	tr|F4WPF5|F4WPF5_ACREC	53.96	556	220	9	3185	4744	422	969	2e-168	562	Round spermatid basic protein 1-like protein OS=Acromyrmex echinatior GN=G5I_07632 PE=4 SV=1
Unigene17514_Ex-zai-2	tr|F4W7J3|F4W7J3_ACREC	63.78	127	46	0	398	18	1	127	6e-42	175	Protein OPI10-like protein OS=Acromyrmex echinatior GN=G5I_01409 PE=4 SV=1
Unigene17515_Ex-zai-2	tr|F4WAZ0|F4WAZ0_ACREC	32.73	278	179	3	4	813	442	700	4e-38	163	Mediator of RNA polymerase II transcription subunit 24 OS=Acromyrmex echinatior GN=G5I_02711 PE=4 SV=1
Unigene17517_Ex-zai-2	tr|A8CEQ1|A8CEQ1_BOMMO	19.13	894	670	20	264	2786	63	910	3e-18	99.8	Sericin 3 OS=Bombyx mori GN=Ser3 PE=4 SV=1
Unigene17519_Ex-zai-2	tr|B4IYZ7|B4IYZ7_DROGR	34.49	345	192	7	1539	607	41	382	5e-46	191	GH17017 OS=Drosophila grimshawi GN=GH17017 PE=4 SV=1
Unigene17521_Ex-zai-2	tr|F6RAZ0|F6RAZ0_HORSE	53.61	97	45	0	555	265	883	979	3e-22	109	Uncharacterized protein (Fragment) OS=Equus caballus GN=LOC100054807 PE=4 SV=1
Unigene17522_Ex-zai-2	tr|E0NH42|E0NH42_PEDAC	21.81	885	674	25	1	2601	831	1633	2e-36	159	Possible SD repeat-containing cell surface protein OS=Pediococcus acidilactici DSM 20284 GN=HMPREF0623_1365 PE=3 SV=1
Unigene17523_Ex-zai-2	tr|D3PIA3|D3PIA3_9MAXI	27.43	113	79	4	293	622	107	215	3e-09	45.4	Gamma-crystallin A OS=Lepeophtheirus salmonis GN=CRGA PE=2 SV=1
Unigene17526_Ex-zai-2	tr|Q7Q1S5|Q7Q1S5_ANOGA	47.91	263	126	3	5	760	16	277	6e-67	258	AGAP009649-PA OS=Anopheles gambiae GN=AGAP009649 PE=4 SV=3
Unigene17529_Ex-zai-2	tr|A4HM86|A4HM86_LEIBR	24.09	1017	755	20	3001	2	790	1741	2e-30	140	Proteophosphoglycan ppg4 OS=Leishmania braziliensis GN=LBRM_34_0530 PE=3 SV=1
Unigene17530_Ex-zai-2	tr|F2U8G3|F2U8G3_SALS5	37.34	241	125	6	647	3	107	345	1e-38	164	Molybdenum cofactor synthesis domain-containing protein OS=Salpingoeca sp. (strain ATCC 50818) GN=PTSG_04402 PE=4 SV=1
Unigene17531_Ex-zai-2	tr|B4LCS3|B4LCS3_DROVI	18.83	632	502	12	440	2302	245	823	2e-10	73.2	GJ11255 OS=Drosophila virilis GN=GJ11255 PE=4 SV=1
Unigene17533_Ex-zai-2	tr|Q17M44|Q17M44_AEDAE	67.82	87	28	0	288	28	70	156	3e-49	127	Jnk stimulatory phosphatase (Jsp1) OS=Aedes aegypti GN=AAEL001110 PE=4 SV=1
Unigene17534_Ex-zai-2	tr|G3P030|G3P030_GASAC	34.35	294	158	7	247	1023	29	321	9e-49	159	Uncharacterized protein (Fragment) OS=Gasterosteus aculeatus GN=FGFRL1 (2 of 2) PE=4 SV=1
Unigene17537_Ex-zai-2	tr|F4X7Y5|F4X7Y5_ACREC	65.00	240	82	1	7	720	481	720	3e-91	339	Glutaminase kidney isoform, mitochondrial OS=Acromyrmex echinatior GN=G5I_14540 PE=3 SV=1
Unigene17538_Ex-zai-2	tr|B4L2B9|B4L2B9_DROMO	25.44	228	156	5	644	3	617	832	4e-12	76.3	GI15941 OS=Drosophila mojavensis GN=GI15941 PE=4 SV=1
Unigene17551_Ex-zai-2	tr|E2APE0|E2APE0_CAMFO	51.74	172	83	1	2	517	310	479	9e-45	185	RNA-binding protein NOB1 OS=Camponotus floridanus GN=EAG_09665 PE=4 SV=1
Unigene17552_Ex-zai-2	tr|E2ACC0|E2ACC0_CAMFO	28.50	379	252	15	297	1376	435	789	2e-36	134	Protogenin OS=Camponotus floridanus GN=EAG_03487 PE=4 SV=1
Unigene17560_Ex-zai-2	tr|B4XWB9|B4XWB9_9BRAN	22.90	428	284	13	305	1450	197	604	1e-09	69.7	NLR protein OS=Branchiostoma japonicum PE=2 SV=1
Unigene17561_Ex-zai-2	tr|G3ULN6|G3ULN6_LOXAF	34.32	236	147	5	1	684	196	426	2e-28	130	Uncharacterized protein (Fragment) OS=Loxodonta africana GN=XPO6 PE=4 SV=1
Unigene17563_Ex-zai-2	tr|G1KEN1|G1KEN1_ANOCA	54.30	186	80	2	598	56	203	386	2e-50	202	Uncharacterized protein (Fragment) OS=Anolis carolinensis GN=FAM188B PE=4 SV=1
Unigene17565_Ex-zai-2	tr|B4JXW5|B4JXW5_DROGR	35.11	319	205	3	311	1261	224	529	2e-61	201	GH14185 OS=Drosophila grimshawi GN=GH14185 PE=4 SV=1
Unigene17566_Ex-zai-2	tr|F2U2N8|F2U2N8_SALS5	30.36	224	149	7	60	710	1533	1739	1e-08	65.5	Fibropellin Ia OS=Salpingoeca sp. (strain ATCC 50818) GN=PTSG_02568 PE=4 SV=1
Unigene17568_Ex-zai-2	tr|H1A510|H1A510_TAEGU	53.33	60	28	2	373	194	42	96	5e-14	81.6	Uncharacterized protein (Fragment) OS=Taeniopygia guttata PE=4 SV=1
Unigene17571_Ex-zai-2	tr|F4WLM0|F4WLM0_ACREC	47.41	251	114	8	655	1353	153	398	3e-61	205	Cell division cycle and apoptosis regulator protein 1 OS=Acromyrmex echinatior GN=G5I_06648 PE=4 SV=1
Unigene17573_Ex-zai-2	tr|E2BI71|E2BI71_HARSA	54.87	226	100	4	603	1274	1959	2159	5e-59	233	WD repeat and FYVE domain-containing protein 3 OS=Harpegnathos saltator GN=EAI_12752 PE=4 SV=1
Unigene17575_Ex-zai-2	tr|E2AMH0|E2AMH0_CAMFO	29.01	779	533	25	692	2968	128	799	4e-57	229	Peroxisome proliferator-activated receptor gamma coactivator-related protein 1 OS=Camponotus floridanus GN=EAG_04977 PE=4 SV=1
Unigene17576_Ex-zai-2	tr|C1C161|C1C161_9MAXI	44.02	234	131	2	3	704	79	307	2e-49	200	GPI mannosyltransferase 1 OS=Caligus clemensi GN=PIGM PE=2 SV=1
Unigene17577_Ex-zai-2	tr|H0YYM6|H0YYM6_TAEGU	40.00	135	77	3	555	163	9	143	9e-12	75.5	Uncharacterized protein (Fragment) OS=Taeniopygia guttata PE=4 SV=1
Unigene17578_Ex-zai-2	tr|E2A054|E2A054_CAMFO	29.49	217	108	7	74	589	1721	1936	5e-11	73.9	Dedicator of cytokinesis protein 1 OS=Camponotus floridanus GN=EAG_05313 PE=4 SV=1
Unigene17579_Ex-zai-2	tr|B6TUD4|B6TUD4_MAIZE	94.23	52	3	0	297	142	305	356	3e-31	92.0	ATP synthase gamma chain OS=Zea mays PE=2 SV=1
Unigene17580_Ex-zai-2	tr|E2AGL7|E2AGL7_CAMFO	63.82	456	163	3	1448	87	13	466	8e-166	588	Protein fem-1-like protein B OS=Camponotus floridanus GN=EAG_16198 PE=4 SV=1
Unigene17583_Ex-zai-2	tr|B0WLR6|B0WLR6_CULQU	58.90	163	66	1	300	785	167	329	8e-79	194	Inner membrane protein COX18, mitochondrial OS=Culex quinquefasciatus GN=CpipJ_CPIJ007534 PE=3 SV=1
Unigene17585_Ex-zai-2	tr|Q7QI04|Q7QI04_ANOGA	50.27	364	173	8	1072	5	41	400	4e-97	360	AGAP000974-PA OS=Anopheles gambiae GN=AgaP_AGAP000974 PE=4 SV=4
Unigene17586_Ex-zai-2	tr|A0NFH8|A0NFH8_ANOGA	41.24	194	112	6	31	606	843	1024	2e-20	103	AGAP004734-PA OS=Anopheles gambiae GN=AGAP004734 PE=4 SV=2
Unigene17587_Ex-zai-2	tr|Q7QEQ0|Q7QEQ0_ANOGA	38.33	60	37	0	85	264	3	62	7e-06	56.2	AGAP000096-PA OS=Anopheles gambiae GN=AGAP000096 PE=4 SV=2
Unigene17588_Ex-zai-2	tr|B0X676|B0X676_CULQU	63.70	146	53	1	123	560	81	223	2e-45	187	E3 ubiquitin-protein ligase nedd-4 OS=Culex quinquefasciatus GN=CpipJ_CPIJ015112 PE=4 SV=1
Unigene17591_Ex-zai-2	tr|E3WF22|E3WF22_FRAOC	70.77	65	19	0	226	32	1	65	6e-22	107	Broad-complex isoform A-NZe OS=Frankliniella occidentalis GN=br A-NZe PE=2 SV=1
Unigene17595_Ex-zai-2	tr|G1TE02|G1TE02_RABIT	37.44	203	127	2	68	676	3	203	2e-36	157	Uncharacterized protein OS=Oryctolagus cuniculus GN=AGMO PE=4 SV=1
Unigene17596_Ex-zai-2	tr|E2AK15|E2AK15_CAMFO	74.55	110	28	0	366	695	84	193	9e-70	177	Syntaxin-binding protein 5 OS=Camponotus floridanus GN=EAG_05031 PE=4 SV=1
Unigene17599_Ex-zai-2	tr|B4GZD4|B4GZD4_DROPE	40.91	88	52	2	14	277	609	692	5e-12	63.9	GL27139 OS=Drosophila persimilis GN=GL27139 PE=4 SV=1
Unigene17600_Ex-zai-2	tr|G1KJZ7|G1KJZ7_ANOCA	57.58	66	28	0	3	200	105	170	8e-17	90.9	Uncharacterized protein OS=Anolis carolinensis PE=4 SV=1
Unigene17602_Ex-zai-2	tr|G1NZQ7|G1NZQ7_MYOLU	55.68	264	117	1	1097	306	2602	2863	4e-119	315	Uncharacterized protein OS=Myotis lucifugus PE=4 SV=1
Unigene17604_Ex-zai-2	tr|E2BNR5|E2BNR5_HARSA	70.95	389	106	6	1185	40	207	572	1e-143	514	ATP-dependent Clp protease ATP-binding subunit clpX-like, mitochondrial OS=Harpegnathos saltator GN=EAI_15340 PE=4 SV=1
Unigene17605_Ex-zai-2	tr|E2AQZ9|E2AQZ9_CAMFO	47.49	179	94	4	616	80	652	809	2e-40	170	DnaJ-like protein subfamily C member 16 OS=Camponotus floridanus GN=EAG_08246 PE=4 SV=1
Unigene17613_Ex-zai-2	tr|G6CL17|G6CL17_DANPL	67.65	136	44	0	718	311	187	322	7e-92	199	WD repeat domain 61 OS=Danaus plexippus GN=KGM_10456 PE=4 SV=1
Unigene17615_Ex-zai-2	tr|D6W7L5|D6W7L5_TRICA	84.48	116	17	1	1	345	461	576	2e-49	201	Medea OS=Tribolium castaneum GN=Med PE=4 SV=1
Unigene17617_Ex-zai-2	tr|B6U534|B6U534_MAIZE	96.39	83	3	0	3	251	63	145	1e-40	169	Photosystem I reaction center subunit V OS=Zea mays PE=2 SV=1
Unigene17619_Ex-zai-2	tr|F7FIL8|F7FIL8_ORNAN	33.52	179	115	5	539	15	12	165	2e-13	80.9	Uncharacterized protein (Fragment) OS=Ornithorhynchus anatinus PE=4 SV=1
Unigene17621_Ex-zai-2	tr|F4WSL2|F4WSL2_ACREC	33.95	215	124	6	22	612	786	992	7e-24	115	Brefeldin A-inhibited guanine nucleotide-exchange protein 3 OS=Acromyrmex echinatior GN=G5I_08822 PE=4 SV=1
Unigene17622_Ex-zai-2	tr|Q8I6X5|Q8I6X5_BOOMI	23.71	291	208	9	79	909	525	803	3e-15	87.8	Antigen B membrane protein OS=Boophilus microplus GN=AgB PE=2 SV=1
Unigene17623_Ex-zai-2	tr|E2C545|E2C545_HARSA	31.37	357	240	5	124	1179	619	967	3e-45	187	Serine/threonine-protein kinase SMG1 OS=Harpegnathos saltator GN=EAI_12667 PE=4 SV=1
Unigene17626_Ex-zai-2	tr|Q28C70|Q28C70_XENTR	27.39	555	395	11	1822	182	6	490	1e-47	196	Novel protein containing four WD domain, G-beta repeats OS=Xenopus tropicalis GN=LOC733932 PE=2 SV=1
Unigene17627_Ex-zai-2	tr|B3NMT6|B3NMT6_DROER	51.00	251	115	3	1408	680	122	371	1e-65	256	GG21899 OS=Drosophila erecta GN=GG21899 PE=4 SV=1
Unigene17628_Ex-zai-2	tr|E2A3N4|E2A3N4_CAMFO	76.61	218	50	2	316	966	360	576	5e-117	350	Regulator of G-protein signaling 7 OS=Camponotus floridanus GN=EAG_03931 PE=4 SV=1
Unigene17629_Ex-zai-2	tr|E1ZYM9|E1ZYM9_CAMFO	66.36	110	37	0	12	341	551	660	2e-56	158	Zinc finger with UFM1-specific peptidase domain protein OS=Camponotus floridanus GN=EAG_15128 PE=4 SV=1
Unigene17631_Ex-zai-2	tr|E2ALT1|E2ALT1_CAMFO	44.58	406	216	4	1252	62	576	981	1e-144	361	Aminopeptidase N OS=Camponotus floridanus GN=EAG_10595 PE=4 SV=1
Unigene17632_Ex-zai-2	tr|H0W4M5|H0W4M5_CAVPO	28.95	114	81	1	22	363	360	472	2e-10	69.7	Uncharacterized protein (Fragment) OS=Cavia porcellus PE=4 SV=1
Unigene17635_Ex-zai-2	tr|Q9NGX2|Q9NGX2_ENTHI	47.93	121	52	8	73	402	602	710	8e-17	92.8	Diaphanous protein OS=Entamoeba histolytica GN=dia PE=4 SV=3
Unigene17636_Ex-zai-2	tr|B3MLT1|B3MLT1_DROAN	31.17	308	195	7	310	1182	21	322	8e-27	126	GF15043 OS=Drosophila ananassae GN=GF15043 PE=4 SV=1
Unigene17638_Ex-zai-2	tr|B0W5D2|B0W5D2_CULQU	58.28	453	189	1	41	1399	493	943	2e-153	547	Guanine-nucleotide-exchange-factor OS=Culex quinquefasciatus GN=CpipJ_CPIJ002251 PE=4 SV=1
Unigene17639_Ex-zai-2	tr|A0NFH8|A0NFH8_ANOGA	29.19	603	399	16	1905	181	210	787	1e-47	196	AGAP004734-PA OS=Anopheles gambiae GN=AGAP004734 PE=4 SV=2
Unigene17640_Ex-zai-2	tr|Q0IFC0|Q0IFC0_AEDAE	77.89	199	38	1	1	579	52	250	3e-84	317	Serine protease OS=Aedes aegypti GN=AAEL005906 PE=3 SV=1
Unigene17644_Ex-zai-2	tr|D6WTK0|D6WTK0_TRICA	26.14	153	109	5	236	682	2630	2770	4e-07	59.7	Putative uncharacterized protein OS=Tribolium castaneum GN=TcasGA2_TC010195 PE=4 SV=1
Unigene17650_Ex-zai-2	tr|H2V4U5|H2V4U5_TAKRU	54.55	99	45	1	300	4	401	497	7e-37	102	Uncharacterized protein (Fragment) OS=Takifugu rubripes GN=MPHOSPH10 PE=4 SV=1
Unigene17651_Ex-zai-2	tr|Q7PWZ2|Q7PWZ2_ANOGA	58.12	117	49	1	657	307	986	1101	4e-48	135	AGAP001130-PA OS=Anopheles gambiae GN=AgaP_AGAP001130 PE=4 SV=4
Unigene17655_Ex-zai-2	tr|F7EZC9|F7EZC9_CALJA	42.17	83	46	4	473	715	51	125	1e-11	76.3	Uncharacterized protein (Fragment) OS=Callithrix jacchus PE=4 SV=1
Unigene17658_Ex-zai-2	tr|F1P2H3|F1P2H3_CHICK	48.75	240	123	1	309	1028	510	748	1e-84	226	Uncharacterized protein (Fragment) OS=Gallus gallus GN=BRPF1 PE=4 SV=1
Unigene17660_Ex-zai-2	tr|Q4QQD7|Q4QQD7_SCHMA	33.82	136	86	4	1	396	54	184	1e-12	77.0	Reverse transcriptase OS=Schistosoma mansoni PE=2 SV=1
Unigene17662_Ex-zai-2	tr|B2ZGH4|B2ZGH4_NEAVI	43.65	126	42	6	98	388	12	133	4e-19	98.6	Histidine-rich jaw structural protein (Fragment) OS=Neanthes virens GN=JP1 PE=2 SV=1
Unigene17665_Ex-zai-2	tr|F1QQV5|F1QQV5_DANRE	32.53	166	108	5	96	581	60	208	4e-17	93.2	Uncharacterized protein (Fragment) OS=Danio rerio PE=4 SV=1
Unigene17667_Ex-zai-2	tr|Q7Q8J6|Q7Q8J6_ANOGA	58.59	739	248	5	2359	317	551	1289	0.0	884	AGAP008585-PA OS=Anopheles gambiae GN=AGAP008585 PE=4 SV=4
Unigene17670_Ex-zai-2	tr|A7IK73|A7IK73_XANP2	56.00	100	44	0	2	301	352	451	2e-30	114	Acyl-CoA dehydrogenase domain protein OS=Xanthobacter autotrophicus (strain ATCC BAA-1158 / Py2) GN=Xaut_3186 PE=4 SV=1
Unigene17671_Ex-zai-2	tr|H2LMK8|H2LMK8_ORYLA	44.91	216	116	2	641	3	7	222	8e-41	171	Uncharacterized protein OS=Oryzias latipes GN=NCAPG PE=4 SV=1
Unigene17672_Ex-zai-2	tr|Q5CY21|Q5CY21_CRYPI	43.88	98	55	0	99	392	294	391	5e-14	81.6	Cryptopsoridial mucin, large thr stretch, signal peptide sequence OS=Cryptosporidium parvum (strain Iowa II) GN=cgd7_4020 PE=4 SV=1
Unigene17673_Ex-zai-2	tr|E2AL46|E2AL46_CAMFO	44.62	65	36	1	1	195	122	185	4e-09	67.0	Transposon Ty3-I Gag-Pol polyprotein (Fragment) OS=Camponotus floridanus GN=EAG_02390 PE=4 SV=1
Unigene17675_Ex-zai-2	tr|F1SMA4|F1SMA4_PIG	34.46	148	84	4	408	4	65	196	4e-08	62.0	Uncharacterized protein (Fragment) OS=Sus scrofa PE=4 SV=1
Unigene17681_Ex-zai-2	tr|H2V1H7|H2V1H7_TAKRU	49.62	655	328	7	2274	316	12	653	8e-176	622	Uncharacterized protein (Fragment) OS=Takifugu rubripes PE=4 SV=1
Unigene17682_Ex-zai-2	tr|C3Y6G1|C3Y6G1_BRAFL	23.96	313	231	5	440	1357	187	496	7e-31	107	Putative uncharacterized protein OS=Branchiostoma floridae GN=BRAFLDRAFT_74861 PE=4 SV=1
Unigene17683_Ex-zai-2	tr|E2A488|E2A488_CAMFO	57.43	101	43	1	1	303	359	456	6e-37	137	Proclotting enzyme OS=Camponotus floridanus GN=EAG_15793 PE=3 SV=1
Unigene17684_Ex-zai-2	tr|F2QLM3|F2QLM3_PICP7	38.89	126	76	2	469	843	233	357	9e-10	69.3	Midasin OS=Pichia pastoris (strain ATCC 76273 / CBS 7435 / CECT 11047 / NRRL Y-11430 / Wegner 21-1) GN=PP7435_Chr1-0981 PE=4 SV=1
Unigene17686_Ex-zai-2	tr|Q7QBX3|Q7QBX3_ANOGA	57.41	378	159	2	1343	216	29	404	1e-128	464	AGAP002347-PA OS=Anopheles gambiae GN=AgaP_AGAP002347 PE=4 SV=5
Unigene17687_Ex-zai-2	tr|G9K7M3|G9K7M3_MUSPF	34.55	110	72	1	4	333	98	206	6e-25	67.0	Kaptin (Fragment) OS=Mustela putorius furo PE=2 SV=1
Unigene17688_Ex-zai-2	tr|D6WH70|D6WH70_TRICA	51.96	383	158	12	2	1072	2302	2672	6e-89	333	Zn finger homeodomain 2 OS=Tribolium castaneum GN=zfh2 PE=3 SV=1
Unigene17689_Ex-zai-2	tr|F4WRE9|F4WRE9_ACREC	44.07	295	157	2	1796	936	6	298	1e-72	279	Metaxin-1 OS=Acromyrmex echinatior GN=G5I_08399 PE=4 SV=1
Unigene17690_Ex-zai-2	tr|B0WYP5|B0WYP5_CULQU	79.38	810	145	5	2	2365	933	1730	0.0	1279	Neurofibromin OS=Culex quinquefasciatus GN=CpipJ_CPIJ011774 PE=4 SV=1
Unigene17697_Ex-zai-2	tr|G4V4G0|G4V4G0_CUPSA	40.00	80	48	1	8	247	1	75	1e-09	68.2	Single insulin-like growth factor-binding domain protein-2 OS=Cupiennius salei GN=SIBD-2 PE=4 SV=1
Unigene17698_Ex-zai-2	tr|E7QGZ2|E7QGZ2_YEASZ	30.77	117	78	1	206	547	149	265	6e-08	62.0	Dan4p OS=Saccharomyces cerevisiae (strain Zymaflore VL3) GN=VL3_2754 PE=4 SV=1
Unigene17699_Ex-zai-2	tr|G1LDY1|G1LDY1_AILME	36.94	222	135	7	651	1	59	268	1e-26	124	Uncharacterized protein (Fragment) OS=Ailuropoda melanoleuca PE=4 SV=1
Unigene17700_Ex-zai-2	tr|A1YLE4|A1YLE4_PORPE	66.67	51	17	0	372	220	115	165	4e-11	72.0	Cuticle protein CB6 OS=Portunus pelagicus PE=2 SV=1
Unigene17701_Ex-zai-2	tr|E2C4G2|E2C4G2_HARSA	58.68	363	146	7	334	1410	456	800	2e-123	414	Ubiquitin-conjugating enzyme E2 O OS=Harpegnathos saltator GN=EAI_00229 PE=4 SV=1
Unigene17707_Ex-zai-2	tr|Q16R90|Q16R90_AEDAE	36.92	214	126	9	290	904	118	324	4e-36	122	Integrin alpha-ps OS=Aedes aegypti GN=AAEL011038 PE=3 SV=1
Unigene17708_Ex-zai-2	tr|G3TAJ5|G3TAJ5_LOXAF	31.91	141	93	1	781	368	952	1092	1e-28	83.2	Uncharacterized protein OS=Loxodonta africana GN=HTT PE=4 SV=1
Unigene17712_Ex-zai-2	tr|F1NVX8|F1NVX8_CHICK	36.82	258	158	4	969	211	272	526	6e-39	166	Uncharacterized protein (Fragment) OS=Gallus gallus GN=TBCE PE=4 SV=1
Unigene17713_Ex-zai-2	tr|E2B2E7|E2B2E7_HARSA	37.04	629	314	21	7	1647	287	890	4e-76	291	Protein WWC3 OS=Harpegnathos saltator GN=EAI_09652 PE=4 SV=1
Unigene17714_Ex-zai-2	tr|H0V5J9|H0V5J9_CAVPO	52.73	220	104	2	286	945	30	246	2e-54	218	Uncharacterized protein OS=Cavia porcellus GN=TP53RK PE=4 SV=1
Unigene17715_Ex-zai-2	tr|Q4SVG9|Q4SVG9_TETNG	42.35	85	48	1	40	291	3	87	2e-14	83.2	Chromosome undetermined SCAF13758, whole genome shotgun sequence OS=Tetraodon nigroviridis GN=GSTENG00011982001 PE=4 SV=1
Unigene17717_Ex-zai-2	tr|C1BMU7|C1BMU7_9MAXI	48.40	188	96	2	686	126	115	301	7e-48	195	ATP-binding domain 1 family member B OS=Caligus rogercresseyi GN=ATPBB PE=2 SV=1
Unigene17720_Ex-zai-2	tr|E3N094|E3N094_CAERE	35.29	102	66	1	673	368	127	227	1e-09	45.1	CRE-GRL-25 protein OS=Caenorhabditis remanei GN=Cre-grl-25 PE=4 SV=1
Unigene17723_Ex-zai-2	tr|Q5M8H0|Q5M8H0_XENTR	48.51	101	52	1	315	13	49	148	4e-22	108	Deoxyribonuclease II beta OS=Xenopus tropicalis GN=dnase2b PE=2 SV=1
Unigene17724_Ex-zai-2	tr|F7I550|F7I550_CALJA	55.38	511	222	4	2	1516	794	1299	1e-155	555	Uncharacterized protein OS=Callithrix jacchus GN=LOC100414677 PE=4 SV=1
Unigene17729_Ex-zai-2	tr|B4I1K1|B4I1K1_DROSE	37.20	250	126	8	696	40	89	328	1e-30	138	GM18570 OS=Drosophila sechellia GN=GM18570 PE=4 SV=1
Unigene17731_Ex-zai-2	tr|F4WAP1|F4WAP1_ACREC	45.76	59	32	0	216	392	77	135	1e-08	64.7	Enterin neuropeptide (Fragment) OS=Acromyrmex echinatior GN=G5I_02579 PE=4 SV=1
Unigene17732_Ex-zai-2	tr|Q18401|Q18401_CAEEL	30.20	202	136	6	610	20	134	320	2e-14	84.7	Protein C33G8.2 OS=Caenorhabditis elegans GN=C33G8.2 PE=4 SV=1
Unigene17734_Ex-zai-2	tr|Q90YM1|Q90YM1_DANRE	30.23	215	147	5	638	3	184	383	4e-19	100	Cell adhesion molecule NCAM OS=Danio rerio GN=ncam1 PE=1 SV=1
Unigene17735_Ex-zai-2	tr|E1BEM1|E1BEM1_BOVIN	67.59	253	77	3	1	744	99	350	5e-96	355	Uncharacterized protein OS=Bos taurus GN=EEF2K PE=4 SV=1
Unigene17737_Ex-zai-2	tr|F6XJM1|F6XJM1_CIOIN	69.77	301	91	2	2	904	998	1295	7e-116	423	Uncharacterized protein (Fragment) OS=Ciona intestinalis GN=LOC100176159 PE=4 SV=1
Unigene17738_Ex-zai-2	tr|F4WYQ0|F4WYQ0_ACREC	39.82	226	116	7	622	5	14	229	4e-32	142	RUN domain-containing protein 1 OS=Acromyrmex echinatior GN=G5I_11105 PE=4 SV=1
Unigene17742_Ex-zai-2	tr|H0Z911|H0Z911_TAEGU	25.18	278	196	11	798	1	48	297	1e-11	75.5	Uncharacterized protein (Fragment) OS=Taeniopygia guttata GN=MDM2 PE=4 SV=1
Unigene17743_Ex-zai-2	tr|E2AA82|E2AA82_CAMFO	49.58	119	58	2	658	308	2106	2224	4e-47	135	Fibrillin-2 OS=Camponotus floridanus GN=EAG_11999 PE=4 SV=1
Unigene17744_Ex-zai-2	tr|E9AEM9|E9AEM9_LEIMA	25.68	222	163	3	419	1078	7105	7321	2e-21	67.0	Proteophosphoglycan 5 OS=Leishmania major GN=LMJF_35_0540 PE=3 SV=1
Unigene17745_Ex-zai-2	tr|F4X132|F4X132_ACREC	61.54	78	30	0	1	234	374	451	4e-22	108	REST corepressor 2 OS=Acromyrmex echinatior GN=G5I_11990 PE=4 SV=1
Unigene17746_Ex-zai-2	tr|Q9YTL7|Q9YTL7_ATHV3	29.86	211	145	2	630	7	445	646	4e-18	96.7	Orf 48 OS=Ateline herpesvirus 3 PE=4 SV=1
Unigene17748_Ex-zai-2	tr|E2BTT0|E2BTT0_HARSA	66.28	86	29	0	260	3	1	86	3e-25	119	Dephospho-CoA kinase domain-containing protein OS=Harpegnathos saltator GN=EAI_11857 PE=3 SV=1
Unigene17749_Ex-zai-2	tr|B0WQK4|B0WQK4_CULQU	39.28	359	210	6	1226	174	120	447	1e-63	249	Zinc carboxypeptidase OS=Culex quinquefasciatus GN=CpipJ_CPIJ009394 PE=4 SV=1
Unigene17751_Ex-zai-2	tr|Q7Q465|Q7Q465_ANOGA	45.51	156	84	2	376	840	261	414	4e-58	144	AGAP008246-PA (Fragment) OS=Anopheles gambiae GN=AGAP008246 PE=4 SV=4
Unigene17752_Ex-zai-2	tr|O77089|O77089_PANAR	75.86	145	35	2	1	435	1622	1740	4e-49	198	Inositol 1,4,5-trisphosphate receptor OS=Panulirus argus GN=IP3R PE=2 SV=1
Unigene17753_Ex-zai-2	tr|F4WF89|F4WF89_ACREC	36.13	155	84	3	320	739	247	397	4e-36	91.3	Myelin-associated glycoprotein OS=Acromyrmex echinatior GN=G5I_04296 PE=4 SV=1
Unigene17754_Ex-zai-2	tr|G5C8Z7|G5C8Z7_HETGA	24.80	625	434	16	2	1768	3098	3714	3e-30	139	Midasin OS=Heterocephalus glaber GN=GW7_21223 PE=3 SV=1
Unigene17756_Ex-zai-2	tr|Q8WQQ1|Q8WQQ1_STRPU	57.87	178	64	4	510	10	1	174	1e-44	184	CCAAT-binding transcription factor subunit A OS=Strongylocentrotus purpuratus PE=2 SV=1
Unigene17757_Ex-zai-2	tr|F7B6G6|F7B6G6_ORNAN	29.03	403	252	14	1165	59	449	823	9e-12	76.6	Uncharacterized protein (Fragment) OS=Ornithorhynchus anatinus GN=SRRM2 PE=4 SV=1
Unigene17758_Ex-zai-2	tr|B3KN15|B3KN15_HUMAN	37.96	108	58	3	94	390	7	114	4e-10	68.6	cDNA FLJ13198 fis, clone NT2RP3004454, highly similar to Heparan sulfate 2-O-sulfotransferase 1 (EC 2.8.2.-) OS=Homo sapiens PE=2 SV=1
Unigene17759_Ex-zai-2	tr|Q7PRM9|Q7PRM9_ANOGA	27.34	267	177	8	750	1	44	292	1e-14	85.1	AGAP000648-PA OS=Anopheles gambiae GN=AGAP000648 PE=4 SV=2
Unigene17762_Ex-zai-2	tr|Q95YJ1|Q95YJ1_ASTPE	51.52	297	140	4	915	37	18	312	4e-87	326	Myt1 protein OS=Asterina pectinifera GN=Myt1 PE=2 SV=1
Unigene17763_Ex-zai-2	tr|G3SMW3|G3SMW3_LOXAF	54.62	119	54	1	2	358	930	1045	8e-28	127	Uncharacterized protein OS=Loxodonta africana GN=HELQ PE=4 SV=1
Unigene17764_Ex-zai-2	tr|Q29PD2|Q29PD2_DROPS	46.38	138	74	2	671	1084	175	310	5e-27	127	GA16353 OS=Drosophila pseudoobscura pseudoobscura GN=GA16353 PE=4 SV=2
Unigene17768_Ex-zai-2	tr|E2A1G7|E2A1G7_CAMFO	78.57	182	39	0	128	673	1	182	8e-80	301	Malignant T cell amplified sequence 1 OS=Camponotus floridanus GN=EAG_06824 PE=4 SV=1
Unigene17769_Ex-zai-2	tr|H2VAD8|H2VAD8_TAKRU	34.41	93	61	3	66	344	291	362	9e-07	58.5	Uncharacterized protein (Fragment) OS=Takifugu rubripes GN=FMN1 (2 of 2) PE=4 SV=1
Unigene17776_Ex-zai-2	tr|F4X6E2|F4X6E2_ACREC	41.94	124	71	1	683	315	182	305	3e-25	79.7	Leucine-rich repeat neuronal protein 2 (Fragment) OS=Acromyrmex echinatior GN=G5I_13960 PE=4 SV=1
Unigene17778_Ex-zai-2	tr|H2Q544|H2Q544_PANTR	31.29	326	220	6	5	970	37	342	1e-34	152	Uncharacterized protein OS=Pan troglodytes GN=ENSG00000170322 PE=4 SV=1
Unigene17780_Ex-zai-2	tr|Q7QDX6|Q7QDX6_ANOGA	34.29	105	65	5	305	3	309	407	4e-07	57.8	AGAP010469-PA (Fragment) OS=Anopheles gambiae GN=AGAP010469 PE=4 SV=4
Unigene17782_Ex-zai-2	tr|D6WJ85|D6WJ85_TRICA	48.25	487	228	15	1861	473	498	934	1e-104	386	Blimp-1 OS=Tribolium castaneum GN=Blimp-1 PE=4 SV=1
Unigene17783_Ex-zai-2	tr|G3HAY3|G3HAY3_CRIGR	59.18	49	20	0	214	68	564	612	2e-06	56.6	Solute carrier family 45 member 3 OS=Cricetulus griseus GN=I79_007596 PE=4 SV=1
Unigene17785_Ex-zai-2	tr|H0ZDW9|H0ZDW9_TAEGU	40.00	85	50	2	477	728	2	83	6e-07	59.3	Uncharacterized protein (Fragment) OS=Taeniopygia guttata PE=4 SV=1
Unigene17787_Ex-zai-2	tr|D6W8D3|D6W8D3_TRICA	60.98	328	126	4	979	2	32	352	1e-100	371	Plexin A OS=Tribolium castaneum GN=PlexA PE=4 SV=1
Unigene17791_Ex-zai-2	tr|D6WAA6|D6WAA6_TRICA	50.26	384	187	8	1824	685	1514	1858	4e-94	350	Cadherin 23 OS=Tribolium castaneum GN=TcasGA2_TC001129 PE=4 SV=1
Unigene17792_Ex-zai-2	tr|C3XVZ4|C3XVZ4_BRAFL	29.27	164	114	3	829	344	18	174	4e-10	70.5	Putative uncharacterized protein OS=Branchiostoma floridae GN=BRAFLDRAFT_99073 PE=4 SV=1
Unigene17794_Ex-zai-2	tr|D6EHH4|D6EHH4_STRLI	34.86	175	97	7	601	128	747	902	1e-11	74.7	Bi-functional protein secreted alpha-amylase/dextrinase OS=Streptomyces lividans TK24 GN=SSPG_05316 PE=4 SV=1
Unigene17795_Ex-zai-2	tr|F7EZW6|F7EZW6_MONDO	38.04	163	93	6	4	468	574	732	1e-24	118	Uncharacterized protein (Fragment) OS=Monodelphis domestica PE=4 SV=1
Unigene17796_Ex-zai-2	tr|E2AC17|E2AC17_CAMFO	50.00	306	143	4	1	888	207	499	1e-70	271	Protein VAC14-like protein OS=Camponotus floridanus GN=EAG_13485 PE=4 SV=1
Unigene17799_Ex-zai-2	tr|C1BS09|C1BS09_9MAXI	52.58	97	45	3	422	709	17	111	5e-17	94.0	Neurogenic differentiation factor 1 OS=Lepeophtheirus salmonis GN=NDF1 PE=2 SV=1
Unigene17801_Ex-zai-2	tr|C1BWX0|C1BWX0_ESOLU	45.00	300	165	4	1035	136	15	296	1e-63	248	Regucalcin OS=Esox lucius GN=RGN PE=2 SV=1
Unigene17805_Ex-zai-2	tr|G9F9H4|G9F9H4_9NEOP	46.15	104	56	2	317	6	257	350	2e-32	96.3	Seminal fluid protein CSSFP022 (Fragment) OS=Chilo suppressalis PE=2 SV=1
Unigene17806_Ex-zai-2	tr|F4WK15|F4WK15_ACREC	46.34	164	82	3	590	117	95	258	6e-32	141	Uncharacterized protein C7orf30 OS=Acromyrmex echinatior GN=G5I_06056 PE=4 SV=1
Unigene17809_Ex-zai-2	tr|Q38G60|Q38G60_MESAU	56.36	55	21	1	145	300	156	210	3e-09	65.9	SLUG (Fragment) OS=Mesocricetus auratus PE=2 SV=1
Unigene17812_Ex-zai-2	tr|E2APT3|E2APT3_CAMFO	38.74	111	68	0	333	1	169	279	3e-28	82.4	Insulin-like growth factor-binding protein complex acid labile chain OS=Camponotus floridanus GN=EAG_14477 PE=4 SV=1
Unigene17813_Ex-zai-2	tr|E2AI66|E2AI66_CAMFO	61.06	226	87	1	986	312	6	231	1e-82	311	PCTP-like protein OS=Camponotus floridanus GN=EAG_04769 PE=4 SV=1
Unigene17814_Ex-zai-2	tr|G1MT99|G1MT99_MELGA	27.00	263	185	7	20	787	182	426	2e-10	71.6	Uncharacterized protein (Fragment) OS=Meleagris gallopavo GN=SRRM1 PE=4 SV=2
Unigene17816_Ex-zai-2	tr|F1QTU4|F1QTU4_DANRE	43.61	266	145	4	358	1140	45	306	1e-56	226	Oxidoreductase NAD-binding domain containing 1 OS=Danio rerio GN=oxnad1 PE=4 SV=1
Unigene17817_Ex-zai-2	tr|Q17AS1|Q17AS1_AEDAE	55.12	127	55	1	383	757	119	245	9e-34	148	Neprilysin OS=Aedes aegypti GN=AAEL005207 PE=4 SV=1
Unigene17818_Ex-zai-2	tr|Q6CEK4|Q6CEK4_YARLI	30.63	222	151	9	1007	351	876	1071	2e-06	58.5	YALI0B14971p OS=Yarrowia lipolytica (strain CLIB 122 / E 150) GN=YALI0B14971g PE=4 SV=1
Unigene17821_Ex-zai-2	tr|D6K069|D6K069_9ACTO	38.86	193	98	11	167	685	27	200	8e-14	82.8	Tricorn protease (Fragment) OS=Streptomyces sp. e14 GN=SSTG_01281 PE=4 SV=1
Unigene17824_Ex-zai-2	tr|E1APK4|E1APK4_GECLA	94.58	203	11	0	3	611	285	487	3e-111	405	Akt (Fragment) OS=Gecarcinus lateralis PE=2 SV=3
Unigene17829_Ex-zai-2	tr|D3ZMM5|D3ZMM5_RAT	30.17	116	81	2	717	370	13	118	6e-06	57.0	Uncharacterized protein OS=Rattus norvegicus GN=LOC100362724 PE=4 SV=1
Unigene17831_Ex-zai-2	tr|H0E333|H0E333_9ACTN	32.63	285	167	14	867	88	469	725	4e-09	67.4	Protein-L-isoaspartate O-methyltransferase OS=Patulibacter sp. I11 GN=PAI11_12000 PE=4 SV=1
Unigene17833_Ex-zai-2	tr|E2APR2|E2APR2_CAMFO	48.28	87	40	2	1	246	602	688	7e-13	77.8	Lymphocyte cytosolic protein 2 OS=Camponotus floridanus GN=EAG_14456 PE=4 SV=1
Unigene17834_Ex-zai-2	tr|Q7XMC9|Q7XMC9_ORYSJ	47.89	71	36	2	90	299	433	500	6e-10	68.2	OSJNBb0018A10.6 protein OS=Oryza sativa subsp. japonica GN=OSJNBb0018A10.6 PE=4 SV=2
Unigene17835_Ex-zai-2	tr|Q7SYJ7|Q7SYJ7_DANRE	45.97	124	63	2	10	369	96	218	2e-22	109	Zgc:66407 OS=Danio rerio GN=znf277 PE=2 SV=1
Unigene17836_Ex-zai-2	tr|B3RML4|B3RML4_TRIAD	40.57	106	62	1	316	2	4	109	3e-15	85.9	Peptidyl-prolyl cis-trans isomerase OS=Trichoplax adhaerens GN=TRIADDRAFT_49935 PE=3 SV=1
Unigene17837_Ex-zai-2	tr|D9X4M9|D9X4M9_STRVR	31.34	134	70	5	1	336	476	604	3e-07	40.4	Magnesium or manganese-dependent protein phosphatase (Fragment) OS=Streptomyces viridochromogenes DSM 40736 GN=SSQG_00206 PE=4 SV=1
Unigene17838_Ex-zai-2	tr|E2ANR0|E2ANR0_CAMFO	89.63	299	31	0	1016	120	2	300	5e-151	539	Ras-related GTP-binding protein A OS=Camponotus floridanus GN=EAG_05652 PE=4 SV=1
Unigene17839_Ex-zai-2	tr|F1M3T1|F1M3T1_RAT	36.00	75	48	2	348	124	68	136	3e-07	58.9	Uncharacterized protein (Fragment) OS=Rattus norvegicus PE=4 SV=1
Unigene17840_Ex-zai-2	tr|Q6DHM7|Q6DHM7_DANRE	48.33	269	139	0	1135	329	31	299	1e-70	271	Ketohexokinase OS=Danio rerio GN=khk PE=2 SV=1
Unigene17841_Ex-zai-2	tr|B7Q4S5|B7Q4S5_IXOSC	67.96	103	28	1	397	104	241	343	4e-32	141	Ankyrin repeat containing protein (Fragment) OS=Ixodes scapularis GN=IscW_ISCW021777 PE=4 SV=1
Unigene17843_Ex-zai-2	tr|Q170F2|Q170F2_AEDAE	50.00	218	109	2	1	654	163	371	1e-56	224	tRNA (5-methylaminomethyl-2-thiouridylate)-methyltransferase OS=Aedes aegypti GN=AAEL007934 PE=3 SV=1
Unigene17846_Ex-zai-2	tr|Q24335|Q24335_DROME	26.38	235	162	7	886	215	4	235	7e-09	66.6	F-element protein OS=Drosophila melanogaster GN=RTase PE=4 SV=1
Unigene17851_Ex-zai-2	tr|B4QD45|B4QD45_DROSI	54.84	124	56	1	22	393	11	133	2e-35	154	GD24907 OS=Drosophila simulans GN=GD24907 PE=4 SV=1
Unigene17852_Ex-zai-2	tr|F4WQH1|F4WQH1_ACREC	51.52	99	48	2	305	9	289	385	8e-21	106	Pogo transposable element with ZNF domain OS=Acromyrmex echinatior GN=G5I_08090 PE=4 SV=1
Unigene17855_Ex-zai-2	tr|D3FEV1|D3FEV1_CONWI	43.36	113	61	4	3	332	256	361	2e-11	73.2	Ribosomal protein S3 OS=Conexibacter woesei (strain DSM 14684 / JCM 11494 / NBRC 100937 / ID131577) GN=Cwoe_1346 PE=3 SV=1
Unigene17858_Ex-zai-2	tr|F4YXJ9|F4YXJ9_MUSDO	24.12	170	129	1	1186	677	644	810	1e-08	66.2	Nuclear receptor HR96 OS=Musca domestica GN=HR96 PE=2 SV=1
Unigene17859_Ex-zai-2	tr|E2B1E5|E2B1E5_CAMFO	64.73	621	219	1	2200	338	1007	1626	0.0	968	Fibrillin-2 OS=Camponotus floridanus GN=EAG_01166 PE=4 SV=1
Unigene17860_Ex-zai-2	tr|E2BFN6|E2BFN6_HARSA	42.57	202	107	6	606	28	684	877	2e-32	143	Insulin-like peptide receptor OS=Harpegnathos saltator GN=EAI_09210 PE=4 SV=1
Unigene17862_Ex-zai-2	tr|F5HJ98|F5HJ98_ANOGA	66.99	103	34	0	2	310	52	154	3e-72	150	AGAP013148-PA OS=Anopheles gambiae GN=AgaP_AGAP013148 PE=3 SV=1
Unigene17864_Ex-zai-2	tr|G1P9H4|G1P9H4_MYOLU	38.66	269	165	3	316	1122	819	1078	6e-76	196	Uncharacterized protein OS=Myotis lucifugus GN=VPS8 PE=4 SV=1
Unigene17865_Ex-zai-2	tr|G3WRD6|G3WRD6_SARHA	41.03	407	217	9	3	1154	1038	1427	2e-75	288	Uncharacterized protein OS=Sarcophilus harrisii GN=KIF21A PE=3 SV=1
Unigene17866_Ex-zai-2	tr|F6VAX8|F6VAX8_XENTR	61.84	76	29	0	3	230	466	541	6e-22	107	CWF19-like 1, cell cycle control (Fragment) OS=Xenopus tropicalis GN=cwf19l1 PE=4 SV=1
Unigene17867_Ex-zai-2	tr|G3WBK4|G3WBK4_SARHA	64.67	184	64	3	315	863	50	230	5e-65	233	Mitochondrial GTPase 1 OS=Sarcophilus harrisii GN=PAOX PE=3 SV=1
Unigene17868_Ex-zai-2	tr|B4JLP4|B4JLP4_DROGR	45.16	124	65	4	6	368	386	506	2e-14	82.8	GH24491 OS=Drosophila grimshawi GN=GH24491 PE=4 SV=1
Unigene17869_Ex-zai-2	tr|Q7Q5T1|Q7Q5T1_ANOGA	45.76	118	61	1	658	314	539	656	4e-33	106	AGAP006225-PA OS=Anopheles gambiae GN=AGAP006225 PE=4 SV=4
Unigene17870_Ex-zai-2	tr|E7F7M3|E7F7M3_DANRE	25.77	326	242	5	1016	39	256	556	5e-17	94.0	Uncharacterized protein OS=Danio rerio PE=4 SV=1
Unigene17871_Ex-zai-2	tr|B3LX04|B3LX04_DROAN	35.54	166	104	5	622	1110	1	157	2e-13	82.4	GF18679 (Fragment) OS=Drosophila ananassae GN=GF18679 PE=4 SV=1
Unigene17874_Ex-zai-2	tr|F4WMZ0|F4WMZ0_ACREC	57.38	603	243	9	2059	293	276	845	0.0	642	Tyrosine-protein kinase Fps85D OS=Acromyrmex echinatior GN=G5I_07128 PE=4 SV=1
Unigene17876_Ex-zai-2	tr|E1ZYB2|E1ZYB2_CAMFO	39.46	299	161	10	307	1143	1210	1495	8e-51	196	Intraflagellar transport protein 122-like protein OS=Camponotus floridanus GN=EAG_06453 PE=4 SV=1
Unigene17877_Ex-zai-2	tr|B4KZ99|B4KZ99_DROMO	52.94	221	95	8	62	697	7	219	1e-50	204	GI11808 OS=Drosophila mojavensis GN=GI11808 PE=4 SV=1
Unigene17879_Ex-zai-2	tr|E9HRF2|E9HRF2_DAPPU	30.47	128	84	4	10	378	198	320	5e-08	63.2	Putative uncharacterized protein OS=Daphnia pulex GN=DAPPUDRAFT_303564 PE=4 SV=1
Unigene17883_Ex-zai-2	tr|E2BGI9|E2BGI9_HARSA	56.44	101	44	0	304	2	38	138	3e-27	125	Kinesin-like protein CG14535 (Fragment) OS=Harpegnathos saltator GN=EAI_06376 PE=3 SV=1
Unigene17884_Ex-zai-2	tr|D6EHH4|D6EHH4_STRLI	30.94	223	125	9	29	610	687	894	2e-09	69.7	Bi-functional protein secreted alpha-amylase/dextrinase OS=Streptomyces lividans TK24 GN=SSPG_05316 PE=4 SV=1
Unigene17886_Ex-zai-2	tr|H0VJ15|H0VJ15_CAVPO	36.84	133	82	2	419	27	335	467	1e-14	85.1	Uncharacterized protein OS=Cavia porcellus GN=FAM188B PE=4 SV=1
Unigene17888_Ex-zai-2	tr|D6W8F4|D6W8F4_TRICA	47.95	73	38	0	606	388	1083	1155	3e-15	86.3	Disco-related OS=Tribolium castaneum GN=disco-r PE=4 SV=1
Unigene17890_Ex-zai-2	tr|E1GNK4|E1GNK4_LOALO	43.01	93	51	1	392	120	1	93	5e-06	55.1	Putative uncharacterized protein (Fragment) OS=Loa loa GN=LOAG_14774 PE=4 SV=1
Unigene17893_Ex-zai-2	tr|E1BTL2|E1BTL2_CHICK	33.75	400	258	8	363	1541	115	443	3e-69	202	Uncharacterized protein OS=Gallus gallus GN=ITFG2 PE=4 SV=1
Unigene17894_Ex-zai-2	tr|G5AXD2|G5AXD2_HETGA	57.53	73	31	0	383	165	243	315	7e-14	81.3	Glioma pathogenesis-related protein 1 OS=Heterocephalus glaber GN=GW7_14502 PE=4 SV=1
Unigene17895_Ex-zai-2	tr|F4X3S5|F4X3S5_ACREC	86.21	29	4	0	2	88	1129	1157	6e-07	58.2	Regulator of nonsense transcripts 2 OS=Acromyrmex echinatior GN=G5I_12988 PE=4 SV=1
Unigene17896_Ex-zai-2	tr|A9X701|A9X701_CARRO	47.68	151	79	3	116	568	157	298	3e-34	150	Carcinolectin5b-8 (Fragment) OS=Carcinoscorpius rotundicauda GN=CL5b-8 PE=2 SV=1
Unigene17897_Ex-zai-2	tr|E2AD77|E2AD77_CAMFO	58.29	187	76	2	141	695	31	213	9e-59	231	MLX-interacting protein OS=Camponotus floridanus GN=EAG_00756 PE=4 SV=1
Unigene17902_Ex-zai-2	tr|E7F7M3|E7F7M3_DANRE	29.48	268	183	6	69	854	297	551	1e-21	109	Uncharacterized protein OS=Danio rerio PE=4 SV=1
Unigene17903_Ex-zai-2	tr|B4NPP2|B4NPP2_DROWI	50.34	145	71	2	487	56	624	763	4e-62	147	GK18390 OS=Drosophila willistoni GN=GK18390 PE=4 SV=1
Unigene17910_Ex-zai-2	tr|E2C495|E2C495_HARSA	72.99	137	37	0	330	740	658	794	9e-93	220	Bloom syndrome protein-like protein OS=Harpegnathos saltator GN=EAI_05906 PE=4 SV=1
Unigene17912_Ex-zai-2	tr|F1M9Z1|F1M9Z1_RAT	51.02	49	24	0	228	374	210	258	2e-06	56.6	Uncharacterized protein (Fragment) OS=Rattus norvegicus PE=4 SV=1
Unigene17913_Ex-zai-2	tr|G0ZJE6|G0ZJE6_CHEQU	71.15	104	30	0	4	315	30	133	9e-52	175	Tripartite motif-containing 32 OS=Cherax quadricarinatus PE=2 SV=1
Unigene17915_Ex-zai-2	tr|B4MVE8|B4MVE8_DROWI	45.26	95	52	0	286	2	272	366	2e-17	93.6	GK19068 OS=Drosophila willistoni GN=GK19068 PE=4 SV=1
Unigene17919_Ex-zai-2	tr|H0ZJT6|H0ZJT6_TAEGU	70.09	234	70	0	3	704	5	238	5e-91	338	Uncharacterized protein (Fragment) OS=Taeniopygia guttata GN=ZFYVE28 PE=4 SV=1
Unigene17920_Ex-zai-2	tr|C6GJB8|C6GJB8_LITVA	100.00	249	0	0	183	929	1	249	2e-148	530	Thymidylate synthase OS=Litopenaeus vannamei GN=TS PE=2 SV=1
Unigene17924_Ex-zai-2	tr|Q9VR49|Q9VR49_DROME	36.00	100	57	2	43	321	940	1039	3e-14	55.1	Salivary gland secretion 1 OS=Drosophila melanogaster GN=Sgs1 PE=2 SV=4
Unigene17927_Ex-zai-2	tr|H0X379|H0X379_OTOGA	48.70	115	56	2	344	9	5	114	5e-19	98.2	Uncharacterized protein OS=Otolemur garnettii GN=C6orf211 PE=4 SV=1
Unigene17928_Ex-zai-2	tr|E2ARR2|E2ARR2_CAMFO	45.09	173	90	4	524	21	1	169	4e-33	145	CWF19-like protein 1 OS=Camponotus floridanus GN=EAG_11773 PE=4 SV=1
Unigene17929_Ex-zai-2	tr|E2AQ60|E2AQ60_CAMFO	67.05	264	87	1	767	1558	805	1067	4e-171	373	Androgen-induced proliferation inhibitor OS=Camponotus floridanus GN=EAG_00824 PE=4 SV=1
Unigene17930_Ex-zai-2	tr|G1PDP2|G1PDP2_MYOLU	44.42	457	244	7	325	1665	99	553	4e-112	391	Uncharacterized protein OS=Myotis lucifugus GN=ABHD16A PE=4 SV=1
Unigene17932_Ex-zai-2	tr|Q8CMU7|Q8CMU7_STAES	18.53	1187	932	25	3878	423	905	2023	3e-16	93.6	Streptococcal hemagglutinin protein OS=Staphylococcus epidermidis (strain ATCC 12228) GN=SE_2249 PE=4 SV=1
Unigene17935_Ex-zai-2	tr|E2A820|E2A820_CAMFO	80.97	289	55	1	869	3	62	349	5e-133	479	NAD kinase OS=Camponotus floridanus GN=EAG_08710 PE=3 SV=1
Unigene17937_Ex-zai-2	tr|Q8MRH8|Q8MRH8_DROME	47.67	430	222	6	2292	1012	414	832	2e-104	385	LD42233p OS=Drosophila melanogaster GN=CG7956 PE=2 SV=1
Unigene17938_Ex-zai-2	tr|E2AZN4|E2AZN4_CAMFO	48.95	237	97	6	929	291	271	495	2e-46	191	Protein tiptop OS=Camponotus floridanus GN=EAG_05818 PE=4 SV=1
Unigene17944_Ex-zai-2	tr|H2MG85|H2MG85_ORYLA	46.99	183	96	1	373	918	352	534	2e-82	195	Uncharacterized protein (Fragment) OS=Oryzias latipes GN=SGPL1 PE=4 SV=1
Unigene17946_Ex-zai-2	tr|F2DP16|F2DP16_HORVD	39.45	109	55	3	186	479	13	121	3e-06	55.8	Predicted protein (Fragment) OS=Hordeum vulgare var. distichum PE=2 SV=1
Unigene17947_Ex-zai-2	tr|F7AKQ5|F7AKQ5_MONDO	34.73	167	103	3	598	116	379	543	1e-18	97.4	Uncharacterized protein (Fragment) OS=Monodelphis domestica GN=SLC5A12 PE=3 SV=1
Unigene17953_Ex-zai-2	tr|F1QKB9|F1QKB9_DANRE	22.53	324	249	7	1157	192	12	316	4e-18	97.8	Uncharacterized protein (Fragment) OS=Danio rerio PE=4 SV=1
Unigene17955_Ex-zai-2	tr|Q7Q6K5|Q7Q6K5_ANOGA	43.40	106	59	1	3	317	206	311	2e-15	88.2	AGAP005794-PA OS=Anopheles gambiae GN=AGAP005794 PE=4 SV=4
Unigene17956_Ex-zai-2	tr|E9AEM9|E9AEM9_LEIMA	24.78	799	584	7	3691	1346	7719	8504	2e-48	172	Proteophosphoglycan 5 OS=Leishmania major GN=LMJF_35_0540 PE=3 SV=1
Unigene17958_Ex-zai-2	tr|F1M8T6|F1M8T6_RAT	45.83	48	26	0	343	200	149	196	1e-06	58.5	Uncharacterized protein (Fragment) OS=Rattus norvegicus PE=4 SV=1
Unigene17960_Ex-zai-2	tr|C8ZAR8|C8ZAR8_YEAS8	30.42	263	176	8	1	768	886	1125	6e-19	99.4	Muc1p OS=Saccharomyces cerevisiae (strain Lalvin EC1118 / Prise de mousse) GN=EC1118_1I12_2278g PE=4 SV=1
Unigene17961_Ex-zai-2	tr|F6W7U5|F6W7U5_XENTR	54.55	132	53	1	713	339	764	895	1e-61	142	ATP-binding cassette, sub-family C (CFTR/MRP), member 10 OS=Xenopus tropicalis GN=abcc10 PE=3 SV=1
Unigene17962_Ex-zai-2	tr|F4X081|F4X081_ACREC	47.59	166	87	3	706	209	584	721	1e-30	138	PWWP domain-containing protein 2B OS=Acromyrmex echinatior GN=G5I_11688 PE=4 SV=1
Unigene17963_Ex-zai-2	tr|B4JRQ6|B4JRQ6_DROGR	51.79	168	81	0	511	8	1	168	3e-49	199	GH21251 OS=Drosophila grimshawi GN=GH21251 PE=4 SV=1
Unigene17964_Ex-zai-2	tr|Q8I544|Q8I544_PLAF7	23.15	324	234	11	1043	117	602	903	2e-06	59.3	Conserved Plasmodium protein OS=Plasmodium falciparum (isolate 3D7) GN=PFL1835w PE=4 SV=1
Unigene17967_Ex-zai-2	tr|D1KF55|D1KF55_LITVA	99.57	231	1	0	693	1	268	498	5e-130	468	Down syndrome cell adhesion molecule OS=Litopenaeus vannamei GN=Dscam PE=2 SV=1
Unigene17968_Ex-zai-2	tr|E2APR8|E2APR8_CAMFO	77.84	361	78	3	22	1098	1474	1831	2e-161	573	MAP kinase-activating death domain protein OS=Camponotus floridanus GN=EAG_14462 PE=4 SV=1
Unigene17972_Ex-zai-2	tr|E2B1V8|E2B1V8_CAMFO	60.82	1067	396	15	3467	333	902	1933	0.0	1229	WD repeat and FYVE domain-containing protein 3 OS=Camponotus floridanus GN=EAG_04042 PE=4 SV=1
Unigene17974_Ex-zai-2	tr|E2BFH5|E2BFH5_HARSA	44.91	216	111	7	5	628	1450	1647	9e-41	171	Protein polybromo-1 OS=Harpegnathos saltator GN=EAI_09149 PE=4 SV=1
Unigene17976_Ex-zai-2	tr|Q05GU2|Q05GU2_APICA	50.00	106	53	0	2	319	311	416	7e-27	124	Alpha1,3-fucosyltransferase B homologue OS=Apis mellifera carnica GN=fucTB PE=2 SV=1
Unigene17979_Ex-zai-2	tr|C5E0P8|C5E0P8_ZYGRC	21.03	447	342	8	2	1309	99	503	2e-18	99.0	ZYRO0G14608p OS=Zygosaccharomyces rouxii (strain ATCC 2623 / CBS 732 / NBRC 1130 / NCYC 568 / NRRL Y-229) GN=ZYRO0G14608g PE=4 SV=1
Unigene17980_Ex-zai-2	tr|Q5TPI0|Q5TPI0_ANOGA	38.68	287	131	4	760	1485	45	328	1e-52	213	AGAP004023-PA OS=Anopheles gambiae GN=AgaP_AGAP004023 PE=4 SV=4
Unigene17981_Ex-zai-2	tr|G3S5B1|G3S5B1_GORGO	49.14	291	148	2	1513	641	297	571	6e-86	323	Uncharacterized protein OS=Gorilla gorilla gorilla GN=ZNF254 PE=4 SV=1
Unigene17982_Ex-zai-2	tr|E2BF32|E2BF32_HARSA	70.10	97	29	0	324	614	836	932	2e-36	145	Tyrosine 3-monooxygenase OS=Harpegnathos saltator GN=EAI_10523 PE=4 SV=1
Unigene17984_Ex-zai-2	tr|E9C1L5|E9C1L5_CAPO3	51.06	47	23	0	490	630	1003	1049	2e-06	57.0	F-box domain-containing protein OS=Capsaspora owczarzaki (strain ATCC 30864) GN=CAOG_02248 PE=4 SV=1
Unigene17987_Ex-zai-2	tr|Q2F6B6|Q2F6B6_BOMMO	67.96	206	65	1	45	659	106	311	2e-78	296	Defective in cullin neddylation protein OS=Bombyx mori PE=2 SV=1
Unigene17988_Ex-zai-2	tr|F4WXC0|F4WXC0_ACREC	69.06	278	62	3	938	177	18	295	7e-101	372	Ras-related protein Rab-40C OS=Acromyrmex echinatior GN=G5I_10604 PE=3 SV=1
Unigene17989_Ex-zai-2	tr|E2C8M8|E2C8M8_HARSA	54.87	359	146	3	471	1499	12	369	5e-104	383	Uncharacterized protein C19orf29 OS=Harpegnathos saltator GN=EAI_09762 PE=4 SV=1
Unigene17993_Ex-zai-2	tr|O44341|O44341_HALRU	57.38	122	52	2	368	3	977	1095	2e-22	109	Lustrin A OS=Haliotis rufescens PE=2 SV=1
Unigene17994_Ex-zai-2	tr|Q8WSH0|Q8WSH0_STRPU	61.70	141	54	0	430	8	276	416	8e-44	180	Cell division control protein 6 OS=Strongylocentrotus purpuratus PE=2 SV=1
Unigene17996_Ex-zai-2	tr|B3M7G5|B3M7G5_DROAN	38.00	150	78	5	724	320	129	278	2e-13	81.6	GF24254 OS=Drosophila ananassae GN=GF24254 PE=4 SV=1
Unigene17997_Ex-zai-2	tr|F6PHK3|F6PHK3_CIOIN	51.75	143	69	0	2	430	180	322	2e-41	172	Uncharacterized protein OS=Ciona intestinalis GN=LOC100177726 PE=4 SV=1
Unigene18001_Ex-zai-2	tr|E1C8S8|E1C8S8_CHICK	65.42	107	37	1	323	3	354	459	2e-33	142	Uncharacterized protein OS=Gallus gallus GN=NARFL PE=4 SV=1
Unigene18004_Ex-zai-2	tr|H0ZK26|H0ZK26_TAEGU	26.85	108	71	2	321	22	158	255	2e-08	46.6	Uncharacterized protein (Fragment) OS=Taeniopygia guttata GN=CHST9 PE=4 SV=1
Unigene18007_Ex-zai-2	tr|E9GEV8|E9GEV8_DAPPU	76.95	243	56	1	327	1055	187	428	7e-165	403	Histone deacetylase OS=Daphnia pulex GN=HDA3 PE=3 SV=1
Unigene18008_Ex-zai-2	tr|E2ALP1|E2ALP1_CAMFO	63.50	274	100	0	1	822	2247	2520	3e-101	372	Uncharacterized protein KIAA1843 OS=Camponotus floridanus GN=EAG_10907 PE=4 SV=1
Unigene18010_Ex-zai-2	tr|C1BQH7|C1BQH7_9MAXI	36.24	149	95	1	52	498	4	151	4e-22	109	Gametocyte-specific factor 1 OS=Caligus rogercresseyi GN=GTSF1 PE=2 SV=1
Unigene18012_Ex-zai-2	tr|Q6NYY8|Q6NYY8_DANRE	44.23	52	29	0	165	320	27	78	3e-15	55.5	Smox protein OS=Danio rerio GN=smox PE=2 SV=1
Unigene18013_Ex-zai-2	tr|G3VDN1|G3VDN1_SARHA	33.33	114	66	6	314	3	70	175	4e-08	62.0	Uncharacterized protein OS=Sarcophilus harrisii PE=4 SV=1
Unigene18015_Ex-zai-2	tr|B3NRN5|B3NRN5_DROER	44.18	249	136	3	1085	348	400	646	2e-64	223	GG22508 OS=Drosophila erecta GN=GG22508 PE=4 SV=1
Unigene18016_Ex-zai-2	tr|F1NZQ3|F1NZQ3_CHICK	47.62	273	137	5	2	802	432	700	2e-73	280	Uncharacterized protein (Fragment) OS=Gallus gallus GN=CUBN PE=4 SV=1
Unigene18017_Ex-zai-2	tr|F2UMX6|F2UMX6_SALS5	28.03	132	90	5	381	1	365	479	2e-10	69.7	Zinc finger protein OS=Salpingoeca sp. (strain ATCC 50818) GN=PTSG_09170 PE=4 SV=1
Unigene18019_Ex-zai-2	tr|Q17NQ1|Q17NQ1_AEDAE	43.71	167	50	3	374	6	2	168	4e-30	135	Protein Wnt OS=Aedes aegypti GN=AAEL000600 PE=3 SV=1
Unigene18020_Ex-zai-2	tr|A9JRC8|A9JRC8_DANRE	31.44	229	152	6	386	1057	42	265	1e-24	119	Zgc:172128 protein OS=Danio rerio GN=zgc:172128 PE=2 SV=1
Unigene18021_Ex-zai-2	tr|B4G2Q4|B4G2Q4_DROPE	32.85	207	136	5	744	133	725	910	3e-11	73.9	GL23947 OS=Drosophila persimilis GN=GL23947 PE=4 SV=1
Unigene18026_Ex-zai-2	tr|Q0D551|Q0D551_ORYSJ	37.80	82	51	0	2	247	483	564	1e-07	60.5	Os07g0582400 protein OS=Oryza sativa subsp. japonica GN=Os07g0582400 PE=3 SV=1
Unigene18027_Ex-zai-2	tr|D6WEA2|D6WEA2_TRICA	47.15	193	102	4	1479	901	919	1067	4e-37	161	Polyhomeotic OS=Tribolium castaneum GN=ph PE=4 SV=1
Unigene18029_Ex-zai-2	tr|Q7RJB3|Q7RJB3_PLAYO	20.37	481	347	16	1085	2419	1171	1612	5e-17	61.2	Erythrocyte membrane-associated giant protein antigen 332 OS=Plasmodium yoelii yoelii GN=PY03350 PE=4 SV=1
Unigene18030_Ex-zai-2	tr|D4PEE6|D4PEE6_LITVA	77.16	197	45	0	3	593	318	514	2e-88	330	Cytochrome P450 OS=Litopenaeus vannamei GN=CYP4V18 PE=2 SV=1
Unigene18032_Ex-zai-2	tr|H2VC48|H2VC48_TAKRU	58.14	43	18	0	294	422	8	50	2e-09	67.8	Uncharacterized protein (Fragment) OS=Takifugu rubripes PE=4 SV=1
[truncated: 30,439 more rows]
