# Supplementary material for: Analysis of Litopenaeus vannamei Transcriptome Using the Next-Generation DNA Sequencing Technique
Source: PLoS One. 2012 Oct 11;7(10):e47442. doi: 10.1371/journal.pone.0047442 (PMC3469548; doi:10.1371/journal.pone.0047442)
Supplement: Table S5 — COG Classification of the unigenes. (ZIP) [file pone.0047442.s005.zip]

Archive with 1 entries (1 files):
- Litopenaeus vannamei Unigenes-COG.xls
