# Supplementary material for: Analysis of Litopenaeus vannamei Transcriptome Using the Next-Generation DNA Sequencing Technique
Source: PLoS One. 2012 Oct 11;7(10):e47442. doi: 10.1371/journal.pone.0047442 (PMC3469548; doi:10.1371/journal.pone.0047442)
Supplement: Table S5 — COG Classification of the unigenes. (ZIP) [file pone.0047442.s005.zip › Litopenaeus vannamei Unigenes-COG.xls]

Query_id	Subject_id	Identity	Align_length	Miss_match	Gap	Query_start	Query_end	Subject_start	Subject_end	E_value	Score	Subject_annotation
Unigene28128_Ex-zai-2	PA1297	54.29	35	16	1	36	140	153	182	6e-09	57.4	---
Unigene28128_Ex-zai-2	PM0926	39.62	53	31	1	3	158	121	173	3e-08	55.1	---
Unigene28128_Ex-zai-2	AGl732	39.62	53	26	1	3	143	216	268	1e-07	53.1	---
Unigene28128_Ex-zai-2	HI0119	40.82	49	24	1	12	143	115	163	2e-07	52.8	---
Unigene28128_Ex-zai-2	RSp0626	41.46	41	24	1	9	131	719	758	3e-07	51.6	---
Unigene28128_Ex-zai-2	YPO2151	36.51	63	29	3	3	158	309	371	8e-07	50.4	---
Unigene28128_Ex-zai-2	ZyohM	42.86	49	24	2	3	137	121	168	1e-06	49.7	---
Unigene28128_Ex-zai-2	CC0303	42.00	50	29	2	9	158	26	68	1e-06	49.7	---
Unigene28128_Ex-zai-2	mll5156	44.19	43	24	1	12	140	296	332	2e-06	49.3	---
Unigene28128_Ex-zai-2	SMc02978	50.00	30	15	0	54	143	232	261	2e-06	49.3	---
Unigene28128_Ex-zai-2	ECs2912	44.44	45	25	1	3	137	121	164	2e-06	49.3	---
Unigene28128_Ex-zai-2	all4722	48.72	39	20	2	21	137	228	261	6e-06	47.4	---
Unigene28128_Ex-zai-2	SPAC17D4.03c	32.73	55	30	1	9	152	530	584	6e-06	47.4	---
Unigene28128_Ex-zai-2	CC0321	45.00	40	22	1	21	140	228	261	6e-06	47.4	---
Unigene28128_Ex-zai-2	mlr2980	35.19	54	33	1	3	158	219	272	8e-06	47.0	---
Unigene28164_Ex-zai-2	YNL162w	73.08	52	14	0	157	2	45	96	5e-19	90.9	---
Unigene28164_Ex-zai-2	YHR141c	73.08	52	14	0	157	2	45	96	5e-19	90.9	---
Unigene28164_Ex-zai-2	SPAC15E1.03	71.15	52	15	0	157	2	45	96	4e-18	87.8	---
Unigene28164_Ex-zai-2	ECU10g1300	65.38	52	18	0	157	2	43	94	6e-15	77.4	---
Unigene28184_Ex-zai-2	PM0926	39.62	53	31	1	4	159	125	177	5e-06	47.8	---
Unigene28204_Ex-zai-2	SPAC4F8.12c	86.54	52	7	0	158	3	1458	1509	9e-24	106	---
Unigene28204_Ex-zai-2	YHR165c	69.23	52	16	0	158	3	1506	1557	2e-17	85.5	---
Unigene28204_Ex-zai-2	ECU04g0760	43.14	51	29	1	158	6	1400	1449	1e-06	49.7	---
Unigene28228_Ex-zai-2	YDR135c	62.26	53	20	0	159	1	1213	1265	5e-14	74.3	---
Unigene28228_Ex-zai-2	SPAC3F10.11c	50.00	50	25	0	159	10	1180	1229	3e-07	51.6	---
Unigene28228_Ex-zai-2	YLL015w	58.54	41	17	0	159	37	1243	1283	1e-06	50.1	---
Unigene28228_Ex-zai-2	SPBC359.05	46.00	50	27	0	159	10	1167	1216	1e-06	50.1	---
Unigene28259_Ex-zai-2	YHR023w	59.62	52	21	0	1	156	244	295	3e-12	68.6	---
Unigene28259_Ex-zai-2	SPCC645.05c	59.62	52	21	0	1	156	225	276	4e-12	68.2	---
Unigene28259_Ex-zai-2	SPAC4A8.05c	56.86	51	22	0	1	153	237	287	5e-11	64.3	---
Unigene28259_Ex-zai-2	YOR326w	53.85	52	24	0	1	156	225	276	1e-10	63.2	---
Unigene28259_Ex-zai-2	ECU04g1000	62.75	51	19	1	1	153	251	300	1e-10	62.8	---
Unigene28259_Ex-zai-2	SPCC1919.10c	51.92	52	25	0	1	156	231	282	4e-10	61.2	---
Unigene28259_Ex-zai-2	SPBC2D10.14c	50.00	52	26	0	1	156	216	267	4e-10	61.2	---
Unigene28259_Ex-zai-2	YAL029c	50.98	51	25	0	1	153	224	274	7e-10	60.5	---
Unigene28259_Ex-zai-2	YMR109w	53.06	49	23	0	1	147	184	232	1e-07	53.1	---
Unigene28259_Ex-zai-2	YKL129c	51.02	49	24	0	1	147	184	232	3e-07	52.0	---
Unigene28259_Ex-zai-2	ECU09g1970	51.02	49	24	1	1	147	140	186	3e-07	52.0	---
Unigene28259_Ex-zai-2	SPBC146.13c	46.94	49	26	0	1	147	188	236	4e-06	48.1	---
Unigene28284_Ex-zai-2	PA1297	41.18	51	23	2	6	137	155	200	2e-06	48.9	---
Unigene28291_Ex-zai-2	SPBC24C6.03	47.17	53	28	0	1	159	153	205	4e-10	61.2	---
Unigene28291_Ex-zai-2	RC0528	50.94	53	26	0	1	159	148	200	2e-08	55.5	---
Unigene28291_Ex-zai-2	TM0514	45.28	53	29	0	1	159	148	200	3e-08	55.1	---
Unigene28291_Ex-zai-2	STM0242	45.28	53	29	0	1	159	148	200	5e-08	54.3	---
Unigene28291_Ex-zai-2	proS	43.40	53	30	0	1	159	148	200	1e-07	53.1	---
Unigene28291_Ex-zai-2	ZproS	43.40	53	30	0	1	159	148	200	1e-07	53.1	---
Unigene28291_Ex-zai-2	ECs0196	43.40	53	30	0	1	159	148	200	1e-07	53.1	---
Unigene28291_Ex-zai-2	Cj0543	47.17	53	28	0	1	159	149	201	2e-07	52.8	---
Unigene28291_Ex-zai-2	RP384	47.17	53	28	0	1	159	148	200	2e-07	52.4	---
Unigene28291_Ex-zai-2	AGc2372	43.40	53	30	0	1	159	152	204	2e-07	52.4	---
Unigene28291_Ex-zai-2	SA1106	43.40	53	30	0	1	159	148	200	3e-07	52.0	---
Unigene28291_Ex-zai-2	PA0956	41.51	53	31	0	1	159	148	200	3e-07	52.0	---
Unigene28291_Ex-zai-2	alr5053	43.40	53	30	0	1	159	151	203	3e-07	51.6	---
Unigene28291_Ex-zai-2	SP0264	45.28	53	29	0	1	159	148	200	8e-07	50.4	---
Unigene28291_Ex-zai-2	L0356	41.51	53	31	0	1	159	148	200	1e-06	50.1	---
Unigene28291_Ex-zai-2	HI0729	37.74	53	33	0	1	159	148	200	1e-06	50.1	---
Unigene28291_Ex-zai-2	YER087w	37.74	53	33	0	1	159	154	206	1e-06	49.7	---
Unigene28291_Ex-zai-2	CT393	43.40	53	30	0	1	159	150	202	2e-06	49.3	---
Unigene28291_Ex-zai-2	aq_365	39.62	53	32	0	1	159	148	200	2e-06	48.9	---
Unigene28291_Ex-zai-2	mll1344	43.40	53	30	0	1	159	148	200	3e-06	48.5	---
Unigene28296_Ex-zai-2	YPL089c	43.14	51	29	0	155	3	567	617	3e-06	48.5	---
Unigene28300_Ex-zai-2	HI0258	59.57	47	19	1	5	145	2	38	3e-07	52.0	---
Unigene28316_Ex-zai-2	YIL082w-a_2	47.06	51	27	0	1	153	155	205	4e-07	51.2	---
Unigene28316_Ex-zai-2	YGR109w-b_2	47.06	51	27	0	1	153	155	205	4e-07	51.2	---
Unigene28316_Ex-zai-2	SPAC9.04	43.14	51	29	0	1	153	457	507	6e-06	47.4	---
Unigene28316_Ex-zai-2	SPAC2E1P3.03c	43.14	51	29	0	1	153	457	507	6e-06	47.4	---
Unigene28316_Ex-zai-2	SPAC27E2.08	43.14	51	29	0	1	153	457	507	6e-06	47.4	---
Unigene28316_Ex-zai-2	SPAC26A3.13c	43.14	51	29	0	1	153	457	507	6e-06	47.4	---
Unigene28316_Ex-zai-2	SPAC167.08	43.14	51	29	0	1	153	338	388	6e-06	47.4	---
Unigene28316_Ex-zai-2	SPAC13D1.01c	43.14	51	29	0	1	153	457	507	6e-06	47.4	---
Unigene28334_Ex-zai-2	SPBC119.02	68.57	35	11	0	54	158	2	36	2e-07	52.8	---
Unigene28334_Ex-zai-2	YDR059c	62.16	37	14	0	48	158	1	37	3e-07	51.6	---
Unigene28334_Ex-zai-2	YBR082c	62.16	37	14	0	48	158	1	37	3e-07	51.6	---
Unigene28346_Ex-zai-2	PM0926	37.74	53	33	0	1	159	123	175	3e-08	55.1	---
Unigene28360_Ex-zai-2	YDL166c	51.06	47	23	0	16	156	59	105	9e-08	53.5	---
Unigene28360_Ex-zai-2	SPCC830.11c	46.15	52	28	0	1	156	54	105	2e-06	49.3	---
Unigene28391_Ex-zai-2	slr0143_2	73.33	30	8	0	134	45	162	191	3e-07	51.6	---
Unigene28408_Ex-zai-2	ssr1480	47.83	46	24	0	142	5	35	80	6e-06	47.4	---
Unigene28481_Ex-zai-2	YGR254w	63.46	52	15	1	12	155	382	433	9e-11	63.5	---
Unigene28481_Ex-zai-2	YHR174w	59.62	52	17	1	12	155	382	433	1e-09	60.1	---
Unigene28481_Ex-zai-2	SPBC1815.01	61.70	47	14	1	12	140	381	427	3e-09	58.5	---
Unigene28481_Ex-zai-2	ML0255	74.29	35	9	0	36	140	401	435	2e-08	55.5	---
Unigene28481_Ex-zai-2	Rv1023	71.43	35	10	0	36	140	383	417	1e-07	53.1	---
Unigene28481_Ex-zai-2	PH1942	66.67	39	13	0	36	152	386	424	1e-07	53.1	---
Unigene28481_Ex-zai-2	PAB1126	66.67	39	13	0	36	152	388	426	1e-07	53.1	---
Unigene28481_Ex-zai-2	MT1051	71.43	35	10	0	36	140	383	417	1e-07	53.1	---
Unigene28481_Ex-zai-2	MJ0232	63.41	41	15	1	36	158	387	426	1e-07	53.1	---
Unigene28481_Ex-zai-2	CAC0713	71.43	35	10	0	36	140	388	422	2e-07	52.8	---
Unigene28481_Ex-zai-2	mlr0378	63.89	36	13	0	36	143	384	419	4e-07	51.2	---
Unigene28481_Ex-zai-2	TM0877	59.18	49	16	1	12	146	372	420	4e-07	51.2	---
Unigene28481_Ex-zai-2	slr0752	64.86	37	13	0	33	143	388	424	6e-07	50.8	---
Unigene28481_Ex-zai-2	PA3635	57.89	38	16	0	30	143	387	424	6e-07	50.8	---
Unigene28481_Ex-zai-2	all3538	65.71	35	12	0	36	140	388	422	8e-07	50.4	---
Unigene28481_Ex-zai-2	YPL281c	63.16	38	14	0	36	149	394	431	1e-06	50.1	---
Unigene28481_Ex-zai-2	YOR393w	63.16	38	14	0	36	149	394	431	1e-06	50.1	---
Unigene28481_Ex-zai-2	YMR323w	63.16	38	14	0	36	149	394	431	1e-06	50.1	---
Unigene28481_Ex-zai-2	XF1291	63.64	33	12	0	45	143	421	453	1e-06	49.7	---
Unigene28481_Ex-zai-2	SMc01028	61.11	36	14	0	36	143	384	419	2e-06	49.3	---
Unigene28517_Ex-zai-2	CC3494_1	56.10	41	18	1	5	127	301	335	1e-06	49.7	---
Unigene28523_Ex-zai-2	SPBC32H8.12c	86.79	53	7	0	1	159	168	220	6e-20	94.0	---
Unigene28523_Ex-zai-2	YFL039c	83.02	53	9	0	1	159	168	220	2e-19	92.0	---
Unigene28523_Ex-zai-2	ECU01g0460	75.47	53	13	0	1	159	200	252	9e-16	80.1	---
Unigene28523_Ex-zai-2	SPAC11H11.06	54.00	50	23	0	10	159	171	220	2e-08	55.8	---
Unigene28523_Ex-zai-2	YDL029w	54.00	50	23	0	10	159	174	223	2e-08	55.5	---
Unigene28523_Ex-zai-2	SPBC1347.12	45.28	53	29	0	1	159	173	225	2e-07	52.4	---
Unigene28523_Ex-zai-2	YHR129c	42.59	54	30	1	1	159	176	229	2e-06	49.3	---
Unigene28539_Ex-zai-2	YLR197w	51.22	41	20	0	159	37	464	504	1e-06	49.7	---
Unigene28540_Ex-zai-2	SPAC227.07c	64.00	50	16	1	16	159	10	59	2e-11	65.5	---
Unigene28540_Ex-zai-2	YGL190c	60.00	45	17	1	25	156	10	54	3e-07	52.0	---
Unigene28617_Ex-zai-2	SPBC800.05c	77.36	53	12	0	1	159	90	142	9e-21	96.7	---
Unigene28617_Ex-zai-2	SPBC16A3.15c	73.58	53	14	0	1	159	94	146	9e-21	96.7	---
Unigene28617_Ex-zai-2	ECU07g1190	73.08	52	14	0	4	159	88	139	5e-19	90.9	---
Unigene28617_Ex-zai-2	YML124c	77.36	53	12	0	1	159	91	143	7e-19	90.5	---
Unigene28617_Ex-zai-2	YML085c	75.47	53	13	0	1	159	91	143	2e-18	89.0	---
Unigene28617_Ex-zai-2	SPBC26H8.07c	47.17	53	28	0	1	159	88	140	1e-08	56.2	---
Unigene28617_Ex-zai-2	YFL037w	47.17	53	28	0	1	159	88	140	2e-08	55.5	---
Unigene28617_Ex-zai-2	ECU03g0820i	47.17	53	28	0	1	159	88	140	2e-08	55.5	---
Unigene28690_Ex-zai-2	PAB1838	58.49	53	22	2	160	2	255	305	2e-08	55.8	---
Unigene28718_Ex-zai-2	YFL037w	86.54	52	7	0	3	158	147	198	5e-20	94.4	---
Unigene28718_Ex-zai-2	ECU03g0820i	82.69	52	9	0	3	158	147	198	8e-20	93.6	---
Unigene28718_Ex-zai-2	SPBC26H8.07c	84.62	52	8	0	3	158	147	198	1e-19	92.8	---
Unigene28718_Ex-zai-2	ECU08g0670	47.06	51	26	1	6	155	143	193	2e-09	58.9	---
Unigene28718_Ex-zai-2	SPBC16A3.15c	43.14	51	29	0	3	155	153	203	4e-07	51.2	---
Unigene28718_Ex-zai-2	SPBC32F12.04	42.31	52	29	1	3	155	149	200	1e-06	50.1	---
Unigene28718_Ex-zai-2	YML085c	41.18	51	30	0	3	155	150	200	2e-06	48.9	---
Unigene28718_Ex-zai-2	YML124c	39.22	51	31	0	3	155	150	200	8e-06	47.0	---
Unigene28718_Ex-zai-2	SPBC800.05c	42.00	50	29	0	6	155	150	199	8e-06	47.0	---
Unigene28739_Ex-zai-2	YPL009c_1	56.25	48	21	1	146	3	713	753	2e-07	52.8	---
Unigene28752_Ex-zai-2	YLR197w	53.85	52	22	1	152	3	445	496	6e-09	57.4	---
Unigene28752_Ex-zai-2	YLR175w	57.45	47	20	0	143	3	419	465	1e-08	56.6	---
Unigene28752_Ex-zai-2	YOR310c	44.62	65	21	1	152	3	447	511	2e-08	55.5	---
Unigene28752_Ex-zai-2	aq_2032	51.92	52	21	1	152	9	107	158	4e-06	48.1	---
Unigene28752_Ex-zai-2	MJ0694	47.17	53	28	1	160	2	356	405	5e-06	47.8	---
Unigene28752_Ex-zai-2	SPAC29A4.04c	44.23	52	27	1	155	6	421	472	5e-06	47.8	---
Unigene28784_Ex-zai-2	SPBC4C3.05	47.83	46	24	0	6	143	136	181	4e-07	51.2	---
Unigene28784_Ex-zai-2	SPBC16G5.15c	45.65	46	25	0	6	143	231	276	2e-06	48.9	---
Unigene28784_Ex-zai-2	YNL068c	45.65	46	25	0	6	143	348	393	4e-06	48.1	---
Unigene28784_Ex-zai-2	ECU01g0470	45.65	46	25	0	6	143	49	94	8e-06	47.0	---
Unigene28801_Ex-zai-2	DR1616	52.08	48	20	2	3	137	65	112	2e-07	52.8	---
Unigene28801_Ex-zai-2	XF0818	56.25	48	21	0	3	146	458	505	2e-07	52.4	---
Unigene28801_Ex-zai-2	Rv3876	45.83	48	24	2	139	2	91	137	5e-06	47.8	---
Unigene28801_Ex-zai-2	MT3990	45.83	48	24	2	139	2	91	137	5e-06	47.8	---
Unigene28809_Ex-zai-2	YFL037w	88.46	52	6	0	158	3	147	198	3e-20	95.1	---
Unigene28809_Ex-zai-2	ECU03g0820i	86.54	52	7	0	158	3	147	198	3e-20	95.1	---
Unigene28809_Ex-zai-2	SPBC26H8.07c	82.69	52	9	0	158	3	147	198	3e-19	91.7	---
Unigene28809_Ex-zai-2	ECU08g0670	49.02	51	25	1	155	6	143	193	1e-09	59.7	---
Unigene28809_Ex-zai-2	SPBC16A3.15c	41.18	51	30	0	158	6	153	203	1e-06	49.7	---
Unigene28809_Ex-zai-2	SPBC32F12.04	40.38	52	30	1	158	6	149	200	4e-06	48.1	---
Unigene28809_Ex-zai-2	YML085c	39.22	51	31	0	158	6	150	200	6e-06	47.4	---
Unigene28833_Ex-zai-2	PM0926	40.00	50	30	0	154	5	128	177	8e-07	50.4	---
Unigene28972_Ex-zai-2	YOR310c	41.51	53	31	0	161	3	449	501	2e-07	52.4	---
Unigene28972_Ex-zai-2	YLR197w	40.74	54	30	1	158	3	448	501	2e-06	48.9	---
Unigene29012_Ex-zai-2	L66233	49.02	51	26	1	154	2	32	78	2e-08	55.5	---
Unigene29012_Ex-zai-2	SPAC26F1.07	54.00	50	23	1	151	2	41	86	3e-08	55.1	---
Unigene29012_Ex-zai-2	BS_ytbE	42.31	52	30	0	157	2	33	84	3e-08	55.1	---
Unigene29012_Ex-zai-2	ECU01g0970	50.94	53	26	0	160	2	29	81	9e-08	53.5	---
Unigene29012_Ex-zai-2	YBR149w	45.83	48	26	0	145	2	54	101	2e-07	52.8	---
Unigene29012_Ex-zai-2	SA0658	53.06	49	23	1	148	2	32	76	2e-07	52.8	---
Unigene29012_Ex-zai-2	SA1606	47.92	48	25	0	145	2	32	79	3e-07	52.0	---
Unigene29012_Ex-zai-2	YOR120w	45.10	51	28	1	154	2	36	82	4e-07	51.2	---
Unigene29012_Ex-zai-2	L132617	51.02	49	24	0	148	2	27	75	6e-07	50.8	---
Unigene29012_Ex-zai-2	YDR368w	49.02	51	26	1	154	2	36	82	1e-06	49.7	---
Unigene29012_Ex-zai-2	SPy1693	47.06	51	27	1	154	2	30	76	1e-06	49.7	---
Unigene29012_Ex-zai-2	BS_yvgN	47.92	48	25	1	145	2	37	80	1e-06	49.7	---
Unigene29012_Ex-zai-2	BH3849	40.38	52	31	1	157	2	33	80	1e-06	49.7	---
Unigene29012_Ex-zai-2	SPBC8E4.04	50.00	50	25	1	151	2	40	85	2e-06	49.3	---
Unigene29012_Ex-zai-2	SPAC2F3.05c	43.14	51	29	0	154	2	30	80	2e-06	49.3	---
Unigene29012_Ex-zai-2	SP1478	43.14	51	29	1	154	2	29	75	2e-06	49.3	---
Unigene29012_Ex-zai-2	lin0819	45.83	48	26	1	145	2	35	78	2e-06	48.9	---
Unigene29012_Ex-zai-2	CAC1958	54.17	48	22	1	145	2	36	79	2e-06	48.9	---
Unigene29012_Ex-zai-2	STM1676	43.75	48	27	0	145	2	32	79	4e-06	48.1	---
Unigene29012_Ex-zai-2	RSc1154	43.75	48	27	1	145	2	38	81	4e-06	48.1	---
Unigene29100_Ex-zai-2	Rv3876	48.21	56	22	1	6	152	63	118	2e-09	58.9	---
Unigene29100_Ex-zai-2	MT3990	48.21	56	22	1	6	152	63	118	2e-09	58.9	---
Unigene29100_Ex-zai-2	XF0818	55.32	47	21	0	151	11	443	489	3e-08	55.1	---
Unigene29100_Ex-zai-2	CC3494_1	55.81	43	19	1	3	131	303	335	4e-08	54.7	---
Unigene29100_Ex-zai-2	XF0009	46.15	65	19	3	9	155	65	129	3e-07	52.0	---
Unigene29100_Ex-zai-2	PAE3650	51.06	47	23	1	6	146	123	164	2e-06	49.3	---
Unigene29100_Ex-zai-2	slr0599	51.06	47	22	1	12	149	451	497	3e-06	48.5	---
Unigene29100_Ex-zai-2	slr1403_2	48.94	47	24	0	151	11	386	432	5e-06	47.8	---
Unigene29100_Ex-zai-2	PAE0061	45.45	55	23	2	12	155	28	82	6e-06	47.4	---
Unigene29145_Ex-zai-2	PA1297	63.64	22	8	0	1	66	153	174	1e-05	42.4	---
Unigene29176_Ex-zai-2	AGc1966	56.86	51	22	0	1	153	391	441	7e-11	63.9	---
Unigene29176_Ex-zai-2	SMc00550	58.82	51	21	0	1	153	389	439	3e-10	62.0	---
Unigene29176_Ex-zai-2	CC0305	56.86	51	22	0	1	153	383	433	3e-10	61.6	---
Unigene29176_Ex-zai-2	SSO3012	58.82	51	21	0	1	153	478	528	6e-10	60.8	---
Unigene29176_Ex-zai-2	SPCC737.09c	56.86	51	22	0	1	153	285	335	6e-10	60.8	---
Unigene29176_Ex-zai-2	BMEI1492	56.25	48	21	0	1	144	389	436	1e-09	60.1	---
Unigene29176_Ex-zai-2	YPO1395	56.86	51	22	0	1	153	369	419	1e-09	59.7	---
Unigene29176_Ex-zai-2	CAC1613	58.82	51	21	0	1	153	364	414	2e-09	59.3	---
Unigene29176_Ex-zai-2	YPO2588	54.90	51	23	0	1	153	407	457	3e-09	58.5	---
Unigene29176_Ex-zai-2	AGl2179	58.82	51	21	0	1	153	378	428	3e-09	58.5	---
Unigene29176_Ex-zai-2	all2146	58.82	51	21	0	1	153	384	434	4e-09	58.2	---
Unigene29176_Ex-zai-2	msbA	52.94	51	24	0	1	153	369	419	5e-09	57.8	---
Unigene29176_Ex-zai-2	mlr7818	52.94	51	24	0	1	153	387	437	5e-09	57.8	---
Unigene29176_Ex-zai-2	ZmsbA	52.94	51	24	0	1	153	369	419	5e-09	57.8	---
Unigene29176_Ex-zai-2	STM0984	52.94	51	24	0	1	153	369	419	5e-09	57.8	---
Unigene29176_Ex-zai-2	ECs0997	52.94	51	24	0	1	153	369	419	5e-09	57.8	---
Unigene29176_Ex-zai-2	VC1878	58.33	48	20	0	1	144	369	416	8e-09	57.0	---
Unigene29176_Ex-zai-2	SPCC663.03	52.94	51	24	0	1	153	448	498	8e-09	57.0	---
Unigene29176_Ex-zai-2	RC0270	52.94	51	24	0	1	153	104	154	8e-09	57.0	---
Unigene29176_Ex-zai-2	BS_ygaD	54.90	51	23	0	1	153	377	427	8e-09	57.0	---
Unigene29319_Ex-zai-2	SPAC3F10.11c	48.08	52	27	0	4	159	325	376	3e-07	51.6	---
Unigene29332_Ex-zai-2	YPL009c_1	50.00	40	20	0	161	42	714	753	8e-06	47.0	---
Unigene29375_Ex-zai-2	SPBC405.01_1	46.15	52	28	1	160	5	307	357	3e-08	55.1	---
Unigene29375_Ex-zai-2	VC0275	46.15	52	28	1	157	2	303	353	1e-06	49.7	---
Unigene29398_Ex-zai-2	SPCC1620.06c	60.42	48	19	0	1	144	14	61	3e-10	61.6	---
Unigene29398_Ex-zai-2	YER099c	52.08	48	23	0	1	144	14	61	8e-09	57.0	---
Unigene29398_Ex-zai-2	YBL068w	47.92	48	25	0	1	144	50	97	7e-08	53.9	---
Unigene29398_Ex-zai-2	SPAC4A8.14	51.02	49	24	0	1	147	12	60	2e-06	49.3	---
Unigene29436_Ex-zai-2	YOR310c	44.83	58	27	1	3	161	449	506	4e-08	54.7	---
Unigene29436_Ex-zai-2	YLR175w	43.14	51	29	0	9	161	419	469	1e-06	49.7	---
Unigene29436_Ex-zai-2	YLR197w	46.15	52	28	1	6	161	448	497	2e-06	49.3	---
Unigene29436_Ex-zai-2	SPAC29A4.04c	46.94	49	25	1	18	161	426	474	8e-06	47.0	---
Unigene29498_Ex-zai-2	PA1297	60.00	30	12	0	98	9	153	182	6e-09	57.4	---
Unigene29498_Ex-zai-2	SMc02978	58.62	29	12	0	89	3	233	261	1e-08	56.6	---
Unigene29498_Ex-zai-2	RSp0626	50.00	38	18	1	113	3	719	756	1e-08	56.2	---
Unigene29498_Ex-zai-2	AGl732	50.00	36	18	0	116	9	233	268	3e-08	55.1	---
Unigene29498_Ex-zai-2	YOR054c	58.97	39	16	0	2	118	605	643	4e-08	54.7	---
Unigene29498_Ex-zai-2	all4722	54.84	31	14	0	95	3	228	258	5e-08	54.3	---
Unigene29498_Ex-zai-2	ZyohM	42.50	40	23	0	128	9	113	152	2e-07	52.4	---
Unigene29498_Ex-zai-2	CC0321	50.00	34	17	0	107	6	228	261	8e-07	50.4	---
Unigene29498_Ex-zai-2	yohM	66.67	24	8	0	74	3	121	144	1e-06	50.1	---
Unigene29498_Ex-zai-2	mlr2980	48.65	37	19	0	116	6	236	272	1e-06	50.1	---
Unigene29498_Ex-zai-2	mll5156	53.12	32	15	0	107	12	301	332	1e-06	50.1	---
Unigene29498_Ex-zai-2	SMc04167	62.50	24	9	0	98	27	156	179	1e-06	50.1	---
Unigene29498_Ex-zai-2	CC0303	48.65	37	19	0	116	6	32	68	1e-06	49.7	---
Unigene29498_Ex-zai-2	RSc0047	48.65	37	19	0	113	3	223	259	2e-06	49.3	---
Unigene29498_Ex-zai-2	slr0609	41.86	43	18	1	116	9	225	267	5e-06	47.8	---
Unigene29498_Ex-zai-2	HI0119	43.59	39	21	1	116	3	125	163	5e-06	47.8	---
Unigene29498_Ex-zai-2	ECs2912	57.14	28	12	0	86	3	119	146	5e-06	47.8	---
Unigene29533_Ex-zai-2	YPL009c_1	79.31	29	6	0	3	89	724	752	2e-06	49.3	---
Unigene29577_Ex-zai-2	YLR175w	50.91	55	26	1	1	162	429	483	1e-08	56.2	---
Unigene29577_Ex-zai-2	YOR310c	50.94	53	26	1	4	162	464	511	5e-08	54.3	---
Unigene29577_Ex-zai-2	YLR197w	42.59	54	31	0	1	162	448	501	5e-08	54.3	---
Unigene29577_Ex-zai-2	SPAC29A4.04c	50.94	53	26	1	1	159	429	474	5e-06	47.8	---
Unigene29577_Ex-zai-2	MJ0694	55.26	38	17	0	38	151	368	405	5e-06	47.8	---
Unigene29609_Ex-zai-2	YPR042c	46.00	50	27	1	6	155	1027	1067	1e-06	50.1	---
Unigene29663_Ex-zai-2	YMR120c	58.70	46	19	0	19	156	506	551	1e-08	56.6	---
Unigene29663_Ex-zai-2	YLR028c	60.87	46	18	0	25	162	507	552	2e-08	55.8	---
Unigene29663_Ex-zai-2	CAC2445	50.00	46	23	0	25	162	307	352	7e-08	53.9	---
Unigene29728_Ex-zai-2	SPBC800.05c	62.75	51	19	0	155	3	49	99	2e-14	75.9	---
Unigene29728_Ex-zai-2	SPBC16A3.15c	60.38	53	21	0	161	3	51	103	3e-14	75.1	---
Unigene29728_Ex-zai-2	YML124c	56.60	53	23	0	161	3	48	100	7e-13	70.5	---
Unigene29728_Ex-zai-2	YML085c	56.60	53	23	0	161	3	48	100	7e-13	70.5	---
Unigene29728_Ex-zai-2	ECU07g1190	54.72	53	24	0	161	3	44	96	1e-10	63.2	---
Unigene29728_Ex-zai-2	SPBC26H8.07c	37.74	53	33	0	161	3	45	97	8e-07	50.4	---
Unigene29733_Ex-zai-2	YPR042c	67.65	34	11	0	132	31	1015	1048	1e-08	56.2	---
Unigene29733_Ex-zai-2	YBL084c	60.61	33	13	0	120	22	358	390	4e-07	51.2	---
Unigene29733_Ex-zai-2	YEL007w	55.88	34	15	0	123	22	334	367	8e-07	50.4	---
Unigene29740_Ex-zai-2	RP432	75.47	53	13	0	3	161	23	75	7e-18	87.0	---
Unigene29740_Ex-zai-2	CC0338	73.58	53	14	0	3	161	23	75	1e-17	86.7	---
Unigene29740_Ex-zai-2	RC0598	73.58	53	14	0	3	161	23	75	3e-17	85.1	---
Unigene29740_Ex-zai-2	NMB0960	73.08	52	14	0	3	158	23	74	8e-17	83.6	---
Unigene29740_Ex-zai-2	PA1589	75.00	52	13	0	3	158	23	74	1e-16	82.8	---
Unigene29740_Ex-zai-2	VC2084	76.92	52	12	0	3	158	23	74	2e-16	82.4	---
Unigene29740_Ex-zai-2	sucD	75.00	52	13	0	3	158	23	74	3e-16	81.6	---
Unigene29740_Ex-zai-2	ZsucD	75.00	52	13	0	3	158	23	74	3e-16	81.6	---
Unigene29740_Ex-zai-2	NMA1154	71.15	52	15	0	3	158	23	74	3e-16	81.6	---
Unigene29740_Ex-zai-2	ECs0754	75.00	52	13	0	3	158	23	74	3e-16	81.6	---
Unigene29740_Ex-zai-2	XF2548	67.92	53	17	0	3	161	23	75	4e-16	81.3	---
Unigene29740_Ex-zai-2	STM0739	75.00	52	13	0	3	158	23	74	4e-16	81.3	---
Unigene29740_Ex-zai-2	YPO1116	73.08	52	14	0	3	158	23	74	7e-16	80.5	---
Unigene29740_Ex-zai-2	PM0281	71.15	52	15	0	3	158	23	74	2e-15	79.3	---
Unigene29740_Ex-zai-2	BH2469	64.15	53	19	0	3	161	23	75	1e-14	76.3	---
Unigene29740_Ex-zai-2	HI1197	69.23	52	16	0	3	158	23	74	2e-14	75.9	---
Unigene29740_Ex-zai-2	CPn0974	62.26	53	20	0	3	161	23	75	3e-13	71.6	---
Unigene29740_Ex-zai-2	BS_sucD	61.54	52	20	0	3	158	23	74	3e-13	71.6	---
Unigene29740_Ex-zai-2	CT822	58.49	53	22	0	3	161	23	75	4e-13	71.2	---
Unigene29740_Ex-zai-2	SA1089	59.62	52	21	0	3	158	23	74	2e-12	69.3	---
Unigene29747_Ex-zai-2	ML2613	42.86	42	24	0	7	132	505	546	1e-06	50.1	---
Unigene29747_Ex-zai-2	Rv0198c	42.86	42	24	0	7	132	497	538	1e-06	49.7	---
Unigene29747_Ex-zai-2	MT0208	42.86	42	24	0	7	132	497	538	1e-06	49.7	---
Unigene29818_Ex-zai-2	NMB0166	42.00	50	29	0	2	151	81	130	6e-06	47.4	---
Unigene29818_Ex-zai-2	NMA0105	42.00	50	29	0	2	151	81	130	6e-06	47.4	---
Unigene29818_Ex-zai-2	PA4240	46.00	50	27	0	2	151	79	128	8e-06	47.0	---
Unigene29890_Ex-zai-2	YLL039c	98.11	53	1	0	3	161	59	111	6e-23	103	---
Unigene29890_Ex-zai-2	SPAC6G10.11c_1	97.14	35	1	0	57	161	1	35	2e-12	68.9	---
Unigene29890_Ex-zai-2	SPAC589.10c_1	97.14	35	1	0	57	161	1	35	2e-12	68.9	---
Unigene29890_Ex-zai-2	SPAC1805.12c_1	97.14	35	1	0	57	161	1	35	2e-12	68.9	---
Unigene29890_Ex-zai-2	SPAC11G7.04_1	97.14	35	1	0	57	161	1	35	2e-12	68.9	---
Unigene29890_Ex-zai-2	YLR167w_1	97.14	35	1	0	57	161	1	35	2e-12	68.9	---
Unigene29890_Ex-zai-2	YKR094c_1	97.14	35	1	0	57	161	1	35	2e-12	68.9	---
Unigene29890_Ex-zai-2	YIL148w_1	97.14	35	1	0	57	161	1	35	2e-12	68.9	---
Unigene29890_Ex-zai-2	ECU02g1080	94.29	35	2	0	57	161	1	35	1e-11	66.6	---
Unigene29890_Ex-zai-2	ECU02g0740i	91.43	35	3	0	57	161	1	35	3e-11	65.1	---
Unigene29913_Ex-zai-2	PM0968	46.15	52	27	1	7	159	84	135	4e-06	48.1	---
Unigene29937_Ex-zai-2	SPAC30.02c	43.64	55	30	1	2	163	153	207	2e-07	52.4	---
Unigene29941_Ex-zai-2	YOR310c	46.77	62	25	1	162	1	449	510	1e-09	59.7	---
Unigene29941_Ex-zai-2	YLR175w	49.02	51	26	0	159	7	433	483	1e-09	59.7	---
Unigene29941_Ex-zai-2	YLR197w	45.76	59	27	1	162	1	446	504	6e-09	57.4	---
Unigene29969_Ex-zai-2	MPN189	52.00	50	23	1	162	16	8	57	6e-07	50.8	---
Unigene29969_Ex-zai-2	UU255	50.98	51	24	1	162	13	8	58	1e-06	49.7	---
Unigene29969_Ex-zai-2	FN1286	48.08	52	25	2	162	13	8	58	1e-06	49.7	---
Unigene29969_Ex-zai-2	HP1296	44.44	54	28	2	162	7	8	60	3e-06	48.5	---
Unigene29969_Ex-zai-2	Rv3460c	48.00	50	25	1	162	16	8	57	4e-06	48.1	---
Unigene29969_Ex-zai-2	MT3567	48.00	50	25	1	162	16	8	57	4e-06	48.1	---
Unigene29969_Ex-zai-2	Cj1592	42.59	54	29	2	162	7	8	60	5e-06	47.8	---
Unigene29969_Ex-zai-2	MG175	48.00	50	25	1	162	16	8	57	8e-06	47.0	---
Unigene29980_Ex-zai-2	all0661	53.19	47	22	0	163	23	305	351	3e-09	58.5	---
Unigene30138_Ex-zai-2	PA0478	47.17	53	28	0	1	159	85	137	5e-08	54.3	---
Unigene30138_Ex-zai-2	SPAC1002.07c	43.40	53	30	0	1	159	89	141	2e-06	48.9	---
Unigene30138_Ex-zai-2	RSc2565	47.17	53	28	0	1	159	93	145	4e-06	48.1	---
Unigene30152_Ex-zai-2	YDR216w	44.44	54	29	1	4	162	102	155	4e-09	58.2	---
Unigene30152_Ex-zai-2	SPAC4G8.13c	37.25	51	32	0	4	156	598	648	3e-08	55.1	---
Unigene30152_Ex-zai-2	SPAC144.09c	39.66	58	31	2	1	162	50	107	2e-06	48.9	---
Unigene30152_Ex-zai-2	YDR146c	46.15	52	26	3	1	150	577	626	3e-06	48.5	---
Unigene30152_Ex-zai-2	YDR043c	34.55	55	34	1	4	162	172	226	3e-06	48.5	---
Unigene30175_Ex-zai-2	YMR233w	42.59	54	31	1	163	2	140	192	3e-07	52.0	---
Unigene30175_Ex-zai-2	SPCC285.17	48.00	50	26	0	160	11	138	187	4e-07	51.2	---
Unigene30175_Ex-zai-2	CT460	47.27	55	28	1	163	2	29	83	6e-07	50.8	---
Unigene30175_Ex-zai-2	CPn0769_3	39.62	53	32	0	160	2	72	124	5e-06	47.8	---
Unigene30249_Ex-zai-2	YPR042c	66.67	27	9	0	82	2	1026	1052	2e-06	49.3	---
Unigene30249_Ex-zai-2	YEL007w	66.67	27	9	0	82	2	332	358	8e-06	47.0	---
Unigene30249_Ex-zai-2	YBL084c	65.38	26	9	0	82	5	363	388	8e-06	47.0	---
Unigene30260_Ex-zai-2	CC0303	44.00	50	28	1	5	154	26	70	1e-09	59.7	---
Unigene30260_Ex-zai-2	RSp0626	46.34	41	22	1	11	133	719	758	3e-09	58.5	---
Unigene30260_Ex-zai-2	AGl732	50.00	38	19	1	2	115	233	268	1e-08	56.2	---
Unigene30260_Ex-zai-2	PA1297	54.84	31	14	0	35	127	153	183	2e-08	55.8	---
Unigene30260_Ex-zai-2	alr1093	46.81	47	21	3	14	142	218	264	3e-08	55.1	---
Unigene30260_Ex-zai-2	PM0926	42.86	49	26	3	5	145	137	184	4e-08	54.7	---
Unigene30260_Ex-zai-2	HI0119	42.31	52	26	4	2	145	115	164	9e-08	53.5	---
Unigene30260_Ex-zai-2	mlr2980	44.68	47	25	2	5	142	227	272	2e-07	52.8	---
Unigene30260_Ex-zai-2	mll5156	45.45	44	23	2	11	139	296	337	2e-07	52.8	---
Unigene30260_Ex-zai-2	all4722	50.00	32	16	0	20	115	227	258	2e-07	52.4	---
Unigene30260_Ex-zai-2	SMc02978	50.00	34	17	1	2	103	233	261	3e-07	52.0	---
Unigene30260_Ex-zai-2	slr0609	43.75	48	16	2	2	112	225	272	3e-07	51.6	---
Unigene30260_Ex-zai-2	BH2760	36.51	63	28	3	2	154	149	211	3e-07	51.6	---
Unigene30260_Ex-zai-2	ZyohM	48.48	33	17	1	5	103	121	152	6e-07	50.8	---
Unigene30260_Ex-zai-2	YPO2151	37.10	62	24	3	5	145	311	372	8e-07	50.4	---
Unigene30260_Ex-zai-2	RSc0047	42.86	42	18	2	5	112	223	264	1e-06	49.7	---
Unigene30260_Ex-zai-2	MA4381	35.19	54	28	1	5	145	380	433	1e-06	49.7	---
Unigene30260_Ex-zai-2	yohM	45.45	44	24	2	5	136	121	157	2e-06	48.9	---
Unigene30260_Ex-zai-2	CC0321	47.06	34	18	0	2	103	228	261	6e-06	47.4	---
Unigene30278_Ex-zai-2	SPBC2D10.10c	57.78	45	18	1	1	132	29	73	4e-06	48.1	---
Unigene30278_Ex-zai-2	YPL009c_1	56.10	41	18	0	2	124	713	753	6e-06	47.4	---
Unigene30290_Ex-zai-2	YOR054c	47.17	53	28	0	1	159	607	659	2e-10	62.4	---
Unigene30290_Ex-zai-2	YKR072c	36.36	55	34	1	1	162	497	551	1e-06	50.1	---
Unigene30290_Ex-zai-2	SMc02978	58.62	29	11	1	85	2	233	261	4e-06	48.1	---
Unigene30290_Ex-zai-2	BS_ponA	42.86	49	28	1	10	156	855	901	5e-06	47.8	---
Unigene30311_Ex-zai-2	ECU03g0820i	76.09	46	11	0	24	161	43	88	1e-15	79.7	---
Unigene30311_Ex-zai-2	SPBC26H8.07c	70.83	48	14	0	18	161	41	88	4e-14	74.7	---
Unigene30311_Ex-zai-2	YFL037w	60.42	48	19	0	18	161	41	88	8e-12	67.0	---
Unigene30311_Ex-zai-2	SPBC800.05c	53.66	41	19	0	39	161	50	90	1e-07	53.1	---
Unigene30311_Ex-zai-2	YML085c	50.00	44	22	0	30	161	48	91	3e-07	51.6	---
Unigene30311_Ex-zai-2	SPBC16A3.15c	53.85	39	18	0	45	161	56	94	4e-07	51.2	---
Unigene30311_Ex-zai-2	YML124c	47.73	44	23	0	30	161	48	91	6e-06	47.4	---
Unigene30318_Ex-zai-2	SPBC17G9.10	83.33	54	9	0	1	162	63	116	2e-20	95.9	---
Unigene30318_Ex-zai-2	SPAC26A3.07c	83.33	54	9	0	1	162	63	116	2e-20	95.9	---
Unigene30318_Ex-zai-2	YPR102c	83.33	54	9	0	1	162	63	116	5e-20	94.4	---
Unigene30318_Ex-zai-2	YGR085c	83.33	54	9	0	1	162	63	116	5e-20	94.4	---
Unigene30318_Ex-zai-2	ECU02g0610	64.81	54	19	0	1	162	55	108	4e-14	74.7	---
Unigene30318_Ex-zai-2	PH1765	45.45	55	29	1	1	162	74	128	4e-07	51.2	---
Unigene30365_Ex-zai-2	YOR054c	46.94	49	26	0	159	13	606	654	1e-09	59.7	---
Unigene30365_Ex-zai-2	YKR072c	38.78	49	30	0	159	13	500	548	9e-08	53.5	---
Unigene30365_Ex-zai-2	PA1297	47.50	40	21	1	36	155	145	182	1e-06	49.7	---
Unigene30365_Ex-zai-2	YGL203c	38.78	49	30	0	162	16	542	590	4e-06	48.1	---
Unigene30438_Ex-zai-2	YBR082c	59.26	54	22	0	163	2	49	102	5e-14	74.3	---
Unigene30438_Ex-zai-2	YDR059c	57.41	54	23	0	163	2	49	102	6e-14	73.9	---
Unigene30438_Ex-zai-2	SPBC119.02	59.26	54	22	0	163	2	48	101	8e-14	73.6	---
Unigene30438_Ex-zai-2	ECU01g0940	52.00	50	24	0	157	8	100	149	2e-11	65.5	---
Unigene30438_Ex-zai-2	YDR092w	50.00	52	26	0	163	8	50	101	7e-11	63.9	---
Unigene30438_Ex-zai-2	ECU10g0940	53.70	54	25	1	163	2	54	106	7e-11	63.9	---
Unigene30438_Ex-zai-2	SPAC11E3.04c	51.92	52	25	0	163	8	49	100	7e-10	60.5	---
Unigene30438_Ex-zai-2	SPAC30D11.13	42.86	56	30	1	163	2	56	111	1e-09	60.1	---
Unigene30438_Ex-zai-2	YDL064w	42.86	56	30	1	163	2	56	111	3e-09	58.5	---
Unigene30438_Ex-zai-2	ECU10g1310i	40.38	52	31	0	163	8	51	102	3e-09	58.5	---
Unigene30438_Ex-zai-2	YDR177w	43.40	53	29	1	163	8	50	102	3e-08	55.1	---
Unigene30438_Ex-zai-2	SPAC18B11.07c	41.51	53	31	0	163	5	51	103	3e-08	55.1	---
Unigene30438_Ex-zai-2	SPBC1105.09	47.62	42	22	0	163	38	53	94	2e-07	52.8	---
Unigene30438_Ex-zai-2	SPAC1250.03	45.28	53	28	1	163	8	54	106	3e-07	51.6	---
Unigene30438_Ex-zai-2	YDR054c	41.67	48	28	0	163	20	58	105	4e-06	48.1	---
Unigene30438_Ex-zai-2	YEL012w	40.82	49	28	1	163	20	47	95	8e-06	47.0	---
Unigene30465_Ex-zai-2	PM0926	37.74	53	33	1	161	3	128	179	3e-10	62.0	---
Unigene30465_Ex-zai-2	RSp0626	45.00	40	22	0	134	15	719	758	7e-10	60.5	---
Unigene30465_Ex-zai-2	HI0119	41.30	46	27	1	140	3	116	160	4e-09	58.2	---
Unigene30465_Ex-zai-2	YOR054c	55.77	52	23	0	2	157	602	653	6e-09	57.4	---
Unigene30465_Ex-zai-2	PA1297	64.29	28	10	0	104	21	155	182	6e-09	57.4	---
Unigene30465_Ex-zai-2	CC0303	48.72	39	20	0	146	30	30	68	1e-08	56.2	---
Unigene30465_Ex-zai-2	ZyohM	35.56	45	29	0	143	9	118	162	2e-08	55.5	---
Unigene30465_Ex-zai-2	AGl732	41.67	48	25	1	137	3	219	266	2e-08	55.5	---
Unigene30465_Ex-zai-2	SMc02978	47.62	42	21	1	143	21	220	261	5e-08	54.3	---
Unigene30465_Ex-zai-2	MA4381	30.26	76	29	2	158	3	374	449	2e-07	52.8	---
Unigene30465_Ex-zai-2	YPO2151	38.03	71	24	4	155	3	293	363	2e-07	52.4	---
Unigene30465_Ex-zai-2	ECs2912	39.13	46	25	2	143	15	118	162	3e-07	52.0	---
Unigene30465_Ex-zai-2	yohM	39.53	43	26	1	143	15	118	157	6e-07	50.8	---
Unigene30465_Ex-zai-2	mlr2980	45.28	53	27	4	155	3	222	272	1e-06	49.7	---
Unigene30465_Ex-zai-2	mll2462	33.87	62	32	2	161	3	290	351	1e-06	49.7	---
Unigene30465_Ex-zai-2	all4722	51.52	33	15	2	140	45	228	258	1e-06	49.7	---
Unigene30465_Ex-zai-2	ML1468	47.06	51	27	1	2	154	840	889	1e-06	49.7	---
Unigene30465_Ex-zai-2	slr0609	43.18	44	24	1	137	9	224	267	2e-06	49.3	---
Unigene30465_Ex-zai-2	alr1093	38.64	44	24	1	143	21	224	267	2e-06	49.3	---
Unigene30465_Ex-zai-2	SPAC17D4.03c	37.50	56	18	2	143	27	529	584	2e-06	48.9	---
Unigene30500_Ex-zai-2	SPCC645.05c	51.85	54	26	1	1	162	160	208	1e-08	56.6	---
Unigene30500_Ex-zai-2	ECU04g1000	75.00	32	8	0	1	96	187	218	2e-07	52.8	---
Unigene30500_Ex-zai-2	SPAC4A8.05c	64.29	42	14	1	10	132	175	216	6e-07	50.8	---
Unigene30500_Ex-zai-2	YHR023w	65.52	29	10	0	7	93	172	200	8e-06	47.0	---
Unigene30511_Ex-zai-2	yqhE	53.70	54	25	0	164	3	171	224	4e-11	64.7	---
Unigene30511_Ex-zai-2	ZyqhE	53.70	54	25	0	164	3	171	224	4e-11	64.7	---
Unigene30511_Ex-zai-2	ECs3896	53.70	54	25	0	164	3	171	224	4e-11	64.7	---
Unigene30511_Ex-zai-2	STM1676	55.77	52	23	0	158	3	214	265	6e-10	60.8	---
Unigene30511_Ex-zai-2	STM3165	51.85	54	26	0	164	3	210	263	7e-10	60.5	---
Unigene30511_Ex-zai-2	Z0377	52.00	50	24	0	152	3	221	270	4e-09	58.2	---
Unigene30511_Ex-zai-2	ECs0338	52.00	50	24	0	152	3	216	265	4e-09	58.2	---
Unigene30511_Ex-zai-2	SA1606	47.17	53	28	0	164	6	212	264	1e-08	56.2	---
Unigene30511_Ex-zai-2	Cgl2308	47.17	53	28	0	164	6	241	293	1e-08	56.2	---
Unigene30511_Ex-zai-2	CC3428	49.02	51	26	0	164	12	209	259	1e-08	56.2	---
Unigene30511_Ex-zai-2	YPO0676	50.00	52	26	0	158	3	212	263	2e-08	55.5	---
Unigene30511_Ex-zai-2	mll1906	50.00	52	26	0	164	9	208	259	3e-08	55.1	---
Unigene30511_Ex-zai-2	TM1009	44.44	54	30	0	164	3	212	265	4e-08	54.7	---
Unigene30511_Ex-zai-2	BMEII1060	46.00	50	27	0	158	9	230	279	9e-08	53.5	---
Unigene30511_Ex-zai-2	slr0942	47.17	53	28	0	164	6	249	301	1e-07	53.1	---
Unigene30511_Ex-zai-2	Cgl1320	48.08	52	27	0	164	9	216	267	2e-07	52.8	---
Unigene30511_Ex-zai-2	AGc1584	48.15	54	27	1	164	6	249	302	3e-07	52.0	---
Unigene30511_Ex-zai-2	lin2739	40.74	54	32	0	164	3	207	260	6e-07	50.8	---
Unigene30511_Ex-zai-2	RSc1500	47.17	53	28	0	164	6	210	262	6e-07	50.8	---
Unigene30511_Ex-zai-2	lin2848	42.59	54	31	0	164	3	211	264	8e-07	50.4	---
Unigene30541_Ex-zai-2	ML1246	57.69	52	22	1	2	157	314	364	2e-07	52.8	---
Unigene30541_Ex-zai-2	HI0748	48.08	52	27	1	2	157	352	402	2e-07	52.4	---
Unigene30541_Ex-zai-2	PA3673	48.08	52	27	1	2	157	356	406	6e-07	50.8	---
Unigene30541_Ex-zai-2	PM1182	46.15	52	28	1	2	157	352	402	8e-07	50.4	---
Unigene30541_Ex-zai-2	plsB	50.00	52	26	1	2	157	372	422	1e-06	49.7	---
Unigene30541_Ex-zai-2	ZplsB	50.00	52	26	1	2	157	372	422	1e-06	49.7	---
Unigene30541_Ex-zai-2	STM4235	50.00	52	26	1	2	157	352	402	1e-06	49.7	---
Unigene30541_Ex-zai-2	ECs5024	50.00	52	26	1	2	157	372	422	1e-06	49.7	---
Unigene30541_Ex-zai-2	YPO0312	50.00	52	26	1	2	157	351	401	2e-06	49.3	---
Unigene30541_Ex-zai-2	Rv2482c	50.00	52	26	1	2	157	322	372	5e-06	47.8	---
Unigene30541_Ex-zai-2	MT2555	50.00	52	26	1	2	157	322	372	5e-06	47.8	---
Unigene30559_Ex-zai-2	HI0104	46.67	45	24	0	29	163	1	45	5e-06	47.8	---
Unigene30559_Ex-zai-2	BU483	51.22	41	20	0	41	163	1	41	6e-06	47.4	---
Unigene30614_Ex-zai-2	SPBC18E5.02c	51.85	54	26	0	1	162	319	372	2e-11	65.5	---
Unigene30614_Ex-zai-2	ECU02g0860	45.83	48	26	0	10	153	260	307	2e-07	52.8	---
Unigene30670_Ex-zai-2	XF0818	56.00	50	22	0	1	150	443	492	1e-08	56.2	---
Unigene30670_Ex-zai-2	BH0971	43.40	53	30	1	164	6	428	479	2e-07	52.4	---
Unigene30670_Ex-zai-2	slr0599	41.38	58	25	2	164	18	407	464	4e-06	48.1	---
Unigene30679_Ex-zai-2	Rv1143	48.15	54	28	0	1	162	171	224	9e-08	53.5	---
Unigene30679_Ex-zai-2	MT1176	48.15	54	28	0	1	162	206	259	9e-08	53.5	---
Unigene30688_Ex-zai-2	BS_yuaG	48.15	54	28	0	3	164	194	247	6e-07	50.8	---
Unigene30692_Ex-zai-2	CC3494_1	55.00	40	18	1	122	3	299	334	1e-06	50.1	---
Unigene30716_Ex-zai-2	SPCC663.05c	54.00	50	23	0	164	15	177	226	2e-06	48.9	---
Unigene30731_Ex-zai-2	SPCC1322.04	57.41	54	23	1	162	1	426	478	3e-10	62.0	---
Unigene30731_Ex-zai-2	ECU03g0280	51.85	54	26	0	162	1	411	464	3e-09	58.5	---
Unigene30731_Ex-zai-2	YKL035w	47.17	53	28	1	162	4	419	470	2e-07	52.8	---
Unigene30731_Ex-zai-2	YHL012w	48.94	47	24	0	144	4	415	461	2e-06	48.9	---
Unigene30736_Ex-zai-2	lin0648	48.08	52	27	1	2	157	200	248	3e-08	55.1	---
Unigene30736_Ex-zai-2	lin2613	44.23	52	29	1	2	157	200	248	7e-08	53.9	---
Unigene30736_Ex-zai-2	BS_yfnA	42.31	52	30	1	2	157	199	247	1e-06	49.7	---
Unigene30736_Ex-zai-2	RSc1588	48.08	52	27	1	2	157	200	248	3e-06	48.5	---
Unigene30736_Ex-zai-2	RC0411	48.94	47	24	1	23	163	203	246	5e-06	47.8	---
Unigene30736_Ex-zai-2	CAC3285	62.50	32	12	0	53	148	209	240	6e-06	47.4	---
Unigene30736_Ex-zai-2	Rv3253c	37.50	72	22	2	2	148	192	263	8e-06	47.0	---
Unigene30736_Ex-zai-2	MT3351	37.50	72	22	2	2	148	192	263	8e-06	47.0	---
Unigene30750_Ex-zai-2	VC0985	58.00	50	21	0	150	1	67	116	2e-11	65.9	---
Unigene30750_Ex-zai-2	YPL240c	60.78	51	20	0	159	7	58	108	9e-11	63.5	---
Unigene30750_Ex-zai-2	YMR186w	60.78	51	20	0	159	7	58	108	9e-11	63.5	---
Unigene30750_Ex-zai-2	SPAC926.04c	68.18	44	14	0	150	19	62	105	2e-10	62.4	---
Unigene30750_Ex-zai-2	CAC3315	70.45	44	13	0	141	10	62	105	7e-10	60.5	---
Unigene30750_Ex-zai-2	Cj0518	62.50	48	18	0	150	7	56	103	1e-09	60.1	---
Unigene30750_Ex-zai-2	htpG	50.00	48	24	0	150	7	62	109	2e-08	55.8	---
Unigene30750_Ex-zai-2	ZhtpG	50.00	48	24	0	150	7	62	109	2e-08	55.8	---
Unigene30750_Ex-zai-2	ECs0526	50.00	48	24	0	150	7	62	109	2e-08	55.8	---
Unigene30750_Ex-zai-2	PM1024	52.08	48	23	0	150	7	63	110	2e-08	55.5	---
Unigene30750_Ex-zai-2	RP840	57.78	45	19	0	141	7	64	108	3e-08	55.1	---
Unigene30750_Ex-zai-2	ECU02g1100	55.10	49	22	0	147	1	80	128	4e-08	54.7	---
Unigene30750_Ex-zai-2	YPO3119	47.92	48	25	0	150	7	64	111	5e-08	54.3	---
Unigene30750_Ex-zai-2	RC1302	55.56	45	20	0	141	7	64	108	5e-08	54.3	---
Unigene30750_Ex-zai-2	XF0978	48.00	50	26	0	156	7	63	112	7e-08	53.9	---
Unigene30750_Ex-zai-2	RSc0990	54.17	48	22	0	150	7	63	110	9e-08	53.5	---
Unigene30750_Ex-zai-2	PA1596	50.00	48	24	0	150	7	65	112	9e-08	53.5	---
Unigene30750_Ex-zai-2	BU483	50.00	50	25	0	150	1	64	113	9e-08	53.5	---
Unigene30750_Ex-zai-2	FN0321	50.00	52	26	0	156	1	59	110	1e-07	53.1	---
Unigene30750_Ex-zai-2	STM0487	45.83	48	26	0	150	7	70	117	2e-07	52.8	---
Unigene30797_Ex-zai-2	CC3494_1	63.16	38	14	0	116	3	298	335	2e-09	58.9	---
Unigene30797_Ex-zai-2	RSc0663	64.71	34	12	0	4	105	239	272	2e-07	52.8	---
Unigene30797_Ex-zai-2	YDL014w	62.86	35	13	0	1	105	45	79	2e-06	48.9	---
Unigene30797_Ex-zai-2	XF0818	64.71	34	12	0	1	102	466	499	2e-06	48.9	---
Unigene30797_Ex-zai-2	DR1616	63.41	41	13	2	1	117	59	98	5e-06	47.8	---
Unigene30797_Ex-zai-2	ECs3116_2	41.86	43	25	0	131	3	106	148	8e-06	47.0	---
Unigene30802_Ex-zai-2	SPAC27E2.06c	64.29	42	15	0	134	9	14	55	7e-10	60.5	---
Unigene30802_Ex-zai-2	mll0419	55.26	38	17	0	125	12	2	39	4e-07	51.2	---
Unigene30802_Ex-zai-2	YGR171c	70.00	30	9	0	107	18	17	46	4e-07	51.2	---
Unigene30802_Ex-zai-2	aq_1257	48.65	37	19	0	116	6	6	42	5e-06	47.8	---
Unigene30802_Ex-zai-2	RC1046	51.43	35	17	0	113	9	5	39	6e-06	47.4	---
Unigene30823_Ex-zai-2	YPR042c	59.38	32	13	0	98	3	1015	1046	2e-06	48.9	---
Unigene30823_Ex-zai-2	YEL007w	63.33	30	11	0	92	3	337	366	3e-06	48.5	---
Unigene30823_Ex-zai-2	YBL084c	56.25	32	14	0	98	3	356	387	6e-06	47.4	---
Unigene30843_Ex-zai-2	Rv1143	42.59	54	31	0	164	3	171	224	1e-06	50.1	---
Unigene30843_Ex-zai-2	MT1176	42.59	54	31	0	164	3	206	259	1e-06	50.1	---
Unigene30843_Ex-zai-2	CC1841	46.81	47	25	0	143	3	178	224	4e-06	48.1	---
Unigene30843_Ex-zai-2	Rv0855	42.59	54	31	0	164	3	173	226	5e-06	47.8	---
Unigene30843_Ex-zai-2	MT0878	42.59	54	31	0	164	3	173	226	5e-06	47.8	---
Unigene30854_Ex-zai-2	nfo	57.69	52	22	0	163	8	82	133	1e-10	63.2	---
Unigene30854_Ex-zai-2	Znfo	57.69	52	22	0	163	8	82	133	1e-10	63.2	---
Unigene30854_Ex-zai-2	STM2203	57.69	52	22	0	163	8	82	133	1e-10	63.2	---
Unigene30854_Ex-zai-2	ECs3051	57.69	52	22	0	163	8	82	133	1e-10	63.2	---
Unigene30854_Ex-zai-2	VC2360	54.72	53	24	0	163	5	84	136	3e-10	61.6	---
Unigene30854_Ex-zai-2	YPO1306	51.92	52	25	0	163	8	82	133	1e-08	56.6	---
Unigene30854_Ex-zai-2	ECU11g1550i	44.23	52	29	1	163	8	77	127	8e-07	50.4	---
Unigene30854_Ex-zai-2	BU137	42.59	54	31	0	163	2	82	135	2e-06	48.9	---
Unigene30903_Ex-zai-2	YDR216w	39.22	51	30	1	163	14	106	156	4e-08	54.7	---
Unigene30903_Ex-zai-2	SPAC144.09c	40.00	55	31	1	160	2	28	82	8e-07	50.4	---
Unigene30903_Ex-zai-2	SPAC4G8.13c	42.55	47	27	0	154	14	577	623	2e-06	49.3	---
Unigene30903_Ex-zai-2	ECU03g0790	37.25	51	32	1	160	8	8	54	6e-06	47.4	---
Unigene30916_Ex-zai-2	YPL009c_1	61.11	36	14	0	1	108	718	753	3e-06	48.5	---
Unigene30921_Ex-zai-2	SPCC18B5.06	37.74	53	33	0	165	7	169	221	5e-06	47.8	---
Unigene30952_Ex-zai-2	SPAC17G6.14c	70.83	48	14	0	5	148	385	432	1e-14	76.3	---
Unigene30952_Ex-zai-2	YDL084w	59.18	49	19	1	5	148	396	444	3e-10	62.0	---
Unigene30959_Ex-zai-2	PA3961	60.38	53	21	0	165	7	57	109	2e-11	65.9	---
Unigene30959_Ex-zai-2	YGL120c	51.85	54	26	0	165	4	148	201	3e-09	58.5	---
Unigene30959_Ex-zai-2	SPBC1711.17	49.02	51	26	0	165	13	545	595	1e-08	56.2	---
Unigene30959_Ex-zai-2	SPAC2G11.11c	48.15	54	28	0	165	4	149	202	3e-08	55.1	---
Unigene30959_Ex-zai-2	YMR128w	51.85	54	26	1	165	4	450	502	9e-08	53.5	---
Unigene30959_Ex-zai-2	YKL078w	46.30	54	29	0	165	4	136	189	9e-08	53.5	---
Unigene30959_Ex-zai-2	YPO3394	49.06	53	27	0	165	7	70	122	2e-07	52.4	---
Unigene30959_Ex-zai-2	SPBC16H5.10c	48.15	54	28	0	165	4	130	183	2e-07	52.4	---
Unigene30959_Ex-zai-2	CC1185	44.44	54	30	0	165	4	55	108	2e-07	52.4	---
Unigene30959_Ex-zai-2	BMEI1818	48.15	54	28	0	165	4	152	205	2e-07	52.4	---
Unigene30959_Ex-zai-2	YER013w_2	49.02	51	26	0	165	13	114	164	3e-07	52.0	---
Unigene30959_Ex-zai-2	YNR011c	49.09	55	27	1	165	4	278	332	3e-07	51.6	---
Unigene30959_Ex-zai-2	SMc02586	46.30	54	29	0	165	4	60	113	4e-07	51.2	---
Unigene30959_Ex-zai-2	Cgl1881	46.00	50	27	0	165	16	124	173	4e-07	51.2	---
Unigene30959_Ex-zai-2	BB0827	49.06	53	27	0	165	7	59	111	8e-07	50.4	---
Unigene30959_Ex-zai-2	SPAC10F6.02c_2	49.02	51	26	0	165	13	123	173	8e-07	50.4	---
Unigene30959_Ex-zai-2	ECU11g0860	45.28	53	29	0	165	7	106	158	1e-06	49.7	---
Unigene30959_Ex-zai-2	DR0420	47.17	53	28	0	165	7	56	108	1e-06	49.7	---
Unigene30959_Ex-zai-2	STM0189	45.28	53	29	0	165	7	71	123	2e-06	48.9	---
Unigene30959_Ex-zai-2	XF1229	45.28	53	29	0	165	7	59	111	4e-06	48.1	---
Unigene31000_Ex-zai-2	YDR135c	35.19	54	35	0	2	163	781	834	3e-06	48.5	---
Unigene31000_Ex-zai-2	SPBC359.05	37.04	54	34	0	2	163	732	785	5e-06	47.8	---
Unigene31000_Ex-zai-2	SPAC3F10.11c	37.74	53	33	0	2	160	749	801	8e-06	47.0	---
Unigene31019_Ex-zai-2	YLR175w	40.38	52	31	0	5	160	419	470	3e-07	52.0	---
Unigene31019_Ex-zai-2	YOR310c	34.48	58	34	1	2	163	448	505	6e-06	47.4	---
Unigene31043_Ex-zai-2	SPCC1672.03c	49.06	53	27	0	4	162	48	100	3e-10	61.6	---
Unigene31139_Ex-zai-2	aq_2032	48.19	83	14	2	1	162	98	180	2e-09	59.3	---
Unigene31139_Ex-zai-2	YOR310c	47.27	55	29	1	1	165	448	500	3e-09	58.5	---
Unigene31139_Ex-zai-2	PAB0069	51.92	52	25	0	7	162	416	467	1e-08	56.6	---
Unigene31139_Ex-zai-2	MA0014	56.36	55	23	2	1	162	175	227	2e-08	55.8	---
Unigene31139_Ex-zai-2	YLR197w	47.27	55	29	1	1	165	445	497	4e-08	54.7	---
Unigene31139_Ex-zai-2	YLR175w	53.70	54	25	2	1	162	427	477	5e-08	54.3	---
Unigene31139_Ex-zai-2	Cj0136	55.77	52	23	1	10	165	69	119	4e-07	51.2	---
Unigene31139_Ex-zai-2	BS_yukC	44.23	52	29	0	4	159	400	451	1e-06	49.7	---
Unigene31139_Ex-zai-2	YPL009c_1	57.14	35	15	0	1	105	719	753	1e-06	49.7	---
Unigene31139_Ex-zai-2	MA0877_1	45.28	53	29	0	7	165	324	376	1e-06	49.7	---
Unigene31139_Ex-zai-2	MJ0702	49.18	61	25	1	1	165	82	142	2e-06	48.9	---
Unigene31139_Ex-zai-2	MJ0884	47.37	57	25	2	1	156	414	470	3e-06	48.5	---
Unigene31139_Ex-zai-2	SPAC29A4.04c	46.30	54	27	2	1	156	423	474	4e-06	48.1	---
Unigene31139_Ex-zai-2	lin2006	44.68	47	26	0	22	162	695	741	5e-06	47.8	---
Unigene31139_Ex-zai-2	YPL240c	39.62	53	32	0	7	165	211	263	8e-06	47.0	---
Unigene31139_Ex-zai-2	SP0690	38.98	59	30	1	4	162	57	115	8e-06	47.0	---
Unigene31226_Ex-zai-2	YPO3637	55.77	52	23	1	2	157	149	198	1e-10	62.8	---
Unigene31226_Ex-zai-2	AGl1075	48.94	47	24	1	17	157	154	198	2e-07	52.8	---
Unigene31226_Ex-zai-2	mll4918	50.00	42	21	0	2	127	150	191	1e-06	49.7	---
Unigene31226_Ex-zai-2	BMEII0979	44.23	52	29	1	2	157	153	202	2e-06	48.9	---
Unigene31229_Ex-zai-2	PA2011	59.26	54	22	0	163	2	124	177	2e-14	75.9	---
Unigene31229_Ex-zai-2	BMEI1926	54.90	51	23	0	154	2	125	175	6e-12	67.4	---
Unigene31229_Ex-zai-2	AGl2702	56.86	51	22	0	154	2	140	190	1e-11	66.2	---
Unigene31229_Ex-zai-2	SMb21125	51.85	54	26	0	163	2	126	179	2e-11	65.9	---
Unigene31229_Ex-zai-2	RSc0261	43.40	53	30	0	163	5	124	176	6e-07	50.8	---
Unigene31275_Ex-zai-2	SPCC4G3.02	38.18	55	34	0	165	1	41	95	3e-06	48.5	---
Unigene31292_Ex-zai-2	YBR034c	63.27	49	18	0	149	3	18	66	5e-12	67.8	---
Unigene31298_Ex-zai-2	ECU09g0290	56.52	46	19	1	4	138	8	53	1e-06	49.7	---
Unigene31304_Ex-zai-2	MA1518	46.94	49	26	1	18	164	184	231	1e-06	50.1	---
Unigene31318_Ex-zai-2	VNG0816G_2	44.64	56	30	1	1	165	201	256	1e-08	56.2	---
Unigene31397_Ex-zai-2	SPAC8E11.02c	73.08	52	14	0	157	2	148	199	2e-16	82.4	---
Unigene31397_Ex-zai-2	YDR099w	69.23	52	16	0	157	2	148	199	1e-15	79.7	---
Unigene31397_Ex-zai-2	YER177w	72.00	50	14	0	151	2	150	199	2e-15	79.3	---
Unigene31397_Ex-zai-2	SPAC17A2.13c	67.31	52	17	0	157	2	147	198	2e-14	75.9	---
Unigene31397_Ex-zai-2	ECU03g1010	59.57	47	19	1	145	5	158	203	1e-09	59.7	---
Unigene31467_Ex-zai-2	PA1297	68.97	29	8	2	17	100	153	178	7e-09	54.7	---
Unigene31467_Ex-zai-2	SMc02978	55.17	29	13	0	14	100	233	261	3e-08	50.4	---
Unigene31467_Ex-zai-2	SMc04167	72.73	22	6	1	35	100	154	174	4e-08	47.4	---
Unigene31467_Ex-zai-2	MJ0970	70.59	17	5	0	14	64	91	107	2e-07	42.0	---
Unigene31467_Ex-zai-2	RSp0626	40.00	50	30	1	17	166	721	757	6e-07	50.8	---
Unigene31467_Ex-zai-2	ZyohM	51.72	29	14	0	14	100	124	152	4e-06	48.1	---
Unigene31467_Ex-zai-2	CC0321	48.39	31	15	1	11	100	229	259	6e-06	40.8	---
Unigene31471_Ex-zai-2	TM1015	46.15	52	28	0	9	164	27	78	4e-07	51.2	---
Unigene31471_Ex-zai-2	VNG0161G	44.90	49	27	0	6	152	40	88	4e-06	48.1	---
Unigene31471_Ex-zai-2	TVN0759	42.55	47	27	0	12	152	48	94	5e-06	47.8	---
Unigene31471_Ex-zai-2	STM1795	53.66	41	19	0	42	164	63	103	8e-06	47.0	---
Unigene31471_Ex-zai-2	SA0819	48.98	49	25	1	18	164	32	79	8e-06	47.0	---
Unigene31485_Ex-zai-2	SSO3043	49.09	55	28	0	2	166	631	685	4e-10	61.2	---
Unigene31485_Ex-zai-2	SSO2669	52.94	51	24	0	2	154	623	673	7e-08	53.9	---
Unigene31485_Ex-zai-2	YKR013w	50.00	54	27	0	2	163	132	185	2e-06	49.3	---
Unigene31494_Ex-zai-2	YLR175w	36.36	55	33	2	164	6	429	483	2e-06	48.9	---
Unigene31506_Ex-zai-2	PAE1324	53.49	43	20	1	166	38	30	65	6e-06	47.4	---
Unigene31561_Ex-zai-2	YOR310c	37.04	54	33	1	1	159	456	509	5e-06	47.8	---
Unigene31588_Ex-zai-2	SPBC16H5.02	51.85	54	25	1	166	8	383	436	4e-10	61.2	---
Unigene31588_Ex-zai-2	YMR205c	48.15	54	27	1	166	8	386	439	4e-09	58.2	---
Unigene31588_Ex-zai-2	YGR240c	48.21	56	28	1	166	2	394	449	2e-08	55.5	---
Unigene31588_Ex-zai-2	ECU03g0680	40.38	52	31	1	166	11	377	426	5e-06	47.8	---
Unigene31603_Ex-zai-2	SPAC16C9.06c	73.58	53	14	0	6	164	557	609	2e-16	82.4	---
Unigene31603_Ex-zai-2	YMR080c	69.23	52	16	0	6	161	565	616	2e-15	79.3	---
Unigene31603_Ex-zai-2	ECU10g1640	56.86	51	22	0	6	158	495	545	2e-13	72.4	---
Unigene31603_Ex-zai-2	aq_2057	47.06	51	27	1	3	155	254	303	5e-08	54.3	---
Unigene31603_Ex-zai-2	SPCC737.07c	50.00	46	23	1	6	143	382	426	4e-07	51.2	---
Unigene31603_Ex-zai-2	SPAC6G9.10c	46.30	54	29	0	3	164	1370	1423	8e-07	50.4	---
Unigene31603_Ex-zai-2	MJ0104	51.16	43	21	1	6	134	394	435	6e-06	47.4	---
Unigene31633_Ex-zai-2	SPBC16H5.02	53.70	54	24	1	166	8	383	436	2e-11	65.5	---
Unigene31633_Ex-zai-2	YMR205c	48.15	54	27	1	166	8	386	439	1e-10	62.8	---
Unigene31633_Ex-zai-2	YGR240c	50.00	56	27	1	166	2	394	449	2e-10	62.4	---
Unigene31695_Ex-zai-2	CC3494_1	66.67	30	10	0	91	2	306	335	2e-07	52.4	---
Unigene31695_Ex-zai-2	XF0818	70.97	31	9	0	3	95	464	494	1e-06	50.1	---
Unigene31762_Ex-zai-2	YPR042c	51.52	33	16	0	99	1	1015	1047	6e-06	47.4	---
Unigene31770_Ex-zai-2	XF0818	49.06	53	27	0	160	2	402	454	1e-06	49.7	---
Unigene31770_Ex-zai-2	mll4127	58.14	43	18	1	130	2	242	283	5e-06	47.8	---
Unigene31834_Ex-zai-2	YGR155w_1	62.96	54	20	0	6	167	191	244	4e-14	74.7	---
Unigene31834_Ex-zai-2	jhp0099	47.17	53	28	1	9	167	175	221	4e-07	51.2	---
Unigene31834_Ex-zai-2	HP0107	49.06	53	27	1	9	167	176	222	8e-07	50.4	---
Unigene31834_Ex-zai-2	TVN0589	68.75	32	10	0	6	101	177	208	2e-06	49.3	---
Unigene31834_Ex-zai-2	APE1223	62.16	37	14	0	3	113	230	266	6e-06	47.4	---
Unigene31849_Ex-zai-2	SPAC17A2.09c	56.25	48	21	0	24	167	293	340	6e-12	67.4	---
Unigene31849_Ex-zai-2	YBR212w	51.06	47	23	0	24	164	356	402	1e-08	56.6	---
Unigene31918_Ex-zai-2	ECU10g0910	49.15	59	24	1	9	167	285	343	2e-09	59.3	---
Unigene31918_Ex-zai-2	ECU10g0890	49.15	59	24	1	9	167	203	261	2e-09	59.3	---
Unigene31918_Ex-zai-2	YMR246w	52.73	55	24	1	9	167	262	316	1e-08	56.2	---
Unigene31918_Ex-zai-2	VC2484	45.28	53	29	0	9	167	178	230	3e-08	55.1	---
Unigene31918_Ex-zai-2	SPBP4H10.11c	50.91	55	25	1	9	167	245	299	4e-08	54.7	---
Unigene31918_Ex-zai-2	mll6742	50.98	51	25	0	12	164	164	214	1e-07	53.1	---
Unigene31918_Ex-zai-2	HI0002	42.31	52	30	0	12	167	186	237	1e-07	53.1	---
Unigene31918_Ex-zai-2	YOR317w	48.28	58	26	2	6	167	261	316	2e-07	52.4	---
Unigene31918_Ex-zai-2	aq_999_1	48.15	54	28	0	6	167	132	185	2e-07	52.4	---
Unigene31918_Ex-zai-2	YIL009w	51.79	56	23	2	12	167	263	316	3e-07	52.0	---
Unigene31918_Ex-zai-2	SPBC18H10.02	50.00	54	26	1	9	167	239	292	3e-07	52.0	---
Unigene31918_Ex-zai-2	Rv0035	45.45	55	30	0	3	167	167	221	3e-07	51.6	---
Unigene31918_Ex-zai-2	MT0040	45.45	55	30	0	3	167	167	221	3e-07	51.6	---
Unigene31918_Ex-zai-2	TP0145	41.82	55	32	0	3	167	204	258	8e-07	50.4	---
Unigene31918_Ex-zai-2	FN1122_1	42.59	54	31	0	6	167	142	195	8e-07	50.4	---
Unigene31918_Ex-zai-2	AF0089	40.74	54	32	0	6	167	177	230	1e-06	50.1	---
Unigene31918_Ex-zai-2	YPO0537	41.51	53	31	0	9	167	182	234	1e-06	49.7	---
Unigene31918_Ex-zai-2	BS_yhfL	44.64	56	28	2	9	167	168	220	1e-06	49.7	---
Unigene31918_Ex-zai-2	Cgl0284	41.82	55	32	0	3	167	158	212	2e-06	48.9	---
Unigene31918_Ex-zai-2	STM0071	43.40	53	30	0	9	167	173	225	3e-06	48.5	---
Unigene31937_Ex-zai-2	XF1267	66.07	56	17	1	5	166	454	509	2e-08	55.8	---
Unigene31937_Ex-zai-2	SSO3043	56.25	48	21	0	148	5	631	678	3e-08	55.1	---
Unigene31937_Ex-zai-2	L96658_2	53.70	54	25	0	5	166	2	55	5e-08	54.3	---
Unigene31937_Ex-zai-2	L159324_1	57.69	52	22	0	5	160	17	68	3e-07	51.6	---
Unigene31937_Ex-zai-2	SSO2669	50.00	52	26	1	160	5	617	666	1e-06	49.7	---
Unigene31937_Ex-zai-2	YKR013w	42.59	54	31	0	166	5	132	185	2e-06	48.9	---
Unigene31937_Ex-zai-2	YGL028c	51.85	54	26	0	5	166	222	275	5e-06	47.8	---
Unigene31954_Ex-zai-2	YGL073w	50.00	56	27	1	3	167	220	275	3e-09	58.5	---
Unigene31954_Ex-zai-2	SPAC2E12.02.02	50.88	57	26	1	3	167	98	154	1e-08	56.2	---
Unigene31954_Ex-zai-2	SPAC8C9.14_1	45.45	55	30	0	3	167	55	109	4e-06	48.1	---
Unigene31954_Ex-zai-2	YHR206w_1	47.37	57	28	1	3	167	132	188	6e-06	47.4	---
Unigene31960_Ex-zai-2	Rv2587c	45.45	55	28	1	167	9	127	181	3e-07	52.0	---
Unigene31960_Ex-zai-2	PA0197	50.98	51	22	2	152	9	127	177	3e-07	52.0	---
Unigene31960_Ex-zai-2	MT2664	45.45	55	28	1	167	9	108	162	3e-07	52.0	---
Unigene31960_Ex-zai-2	XF0818	45.28	53	29	0	7	165	449	501	8e-07	50.4	---
Unigene31960_Ex-zai-2	DR0009	41.38	58	28	1	164	9	33	90	1e-06	49.7	---
Unigene31960_Ex-zai-2	DRA0266	40.85	71	23	3	164	9	306	376	3e-06	48.5	---
Unigene31960_Ex-zai-2	Rv3876	41.89	74	23	4	167	6	64	135	6e-06	47.4	---
Unigene31960_Ex-zai-2	MT3990	41.89	74	23	4	167	6	64	135	6e-06	47.4	---
Unigene31960_Ex-zai-2	PA5037_2	46.43	56	27	2	167	9	146	201	6e-06	47.4	---
Unigene32012_Ex-zai-2	SPCC663.05c	51.92	52	25	0	7	162	176	227	5e-09	57.8	---
Unigene32012_Ex-zai-2	alr4932	47.27	55	27	2	161	3	388	442	3e-07	52.0	---
Unigene32012_Ex-zai-2	PAE3650	42.31	52	30	1	158	3	123	172	8e-07	50.4	---
Unigene32012_Ex-zai-2	Rv3876	41.67	48	28	1	146	3	65	111	8e-06	47.0	---
Unigene32012_Ex-zai-2	MT3990	41.67	48	28	1	146	3	65	111	8e-06	47.0	---
Unigene32029_Ex-zai-2	Rv3876	50.00	42	17	2	53	166	93	134	3e-08	39.7	---
Unigene32029_Ex-zai-2	MT3990	50.00	42	17	2	53	166	93	134	3e-08	39.7	---
Unigene32029_Ex-zai-2	CC3494_1	49.06	53	27	1	8	166	287	335	7e-08	53.9	---
Unigene32029_Ex-zai-2	XF0818	70.59	34	9	1	165	67	401	434	2e-07	45.4	---
Unigene32029_Ex-zai-2	PA0197	51.28	39	16	1	59	166	124	162	1e-06	46.6	---
Unigene32029_Ex-zai-2	XF0009	44.44	45	15	2	62	166	80	124	1e-06	38.1	---
Unigene32029_Ex-zai-2	CC2845	62.50	40	13	2	53	166	39	78	1e-06	49.7	---
Unigene32029_Ex-zai-2	YPL009c_1	67.65	34	11	0	167	66	720	753	5e-06	47.8	---
Unigene32041_Ex-zai-2	YOR054c	44.23	52	29	0	3	158	602	653	6e-09	57.4	---
Unigene32041_Ex-zai-2	YPR042c	42.00	50	29	1	18	167	1018	1063	1e-06	49.7	---
Unigene32041_Ex-zai-2	BS_ponA	38.18	55	34	1	3	167	821	872	2e-06	48.9	---
Unigene32041_Ex-zai-2	YKR072c	30.19	53	37	0	3	161	496	548	8e-06	47.0	---
Unigene32041_Ex-zai-2	SPAC212.11	44.90	49	26	2	6	149	507	554	8e-06	47.0	---
Unigene32060_Ex-zai-2	YOR310c	42.59	54	31	1	1	162	448	500	2e-06	48.9	---
Unigene32060_Ex-zai-2	YLR197w	38.89	54	33	0	1	162	445	498	2e-06	48.9	---
Unigene32060_Ex-zai-2	YLR175w	42.31	52	30	0	10	165	420	471	4e-06	48.1	---
Unigene32085_Ex-zai-2	SPBC20F10.09	69.57	46	14	0	28	165	4	49	5e-14	74.3	---
Unigene32085_Ex-zai-2	YER146w	53.33	45	21	0	31	165	6	50	2e-09	59.3	---
Unigene32085_Ex-zai-2	TVN1075	37.78	45	28	0	31	165	2	46	1e-06	49.7	---
Unigene32093_Ex-zai-2	SSO3043	57.14	28	12	0	83	166	651	678	2e-08	38.5	---
Unigene32105_Ex-zai-2	YER166w	46.94	49	26	0	16	162	1211	1259	3e-06	48.5	---
Unigene32105_Ex-zai-2	SPAC4F10.16c	39.62	53	32	0	4	162	1112	1164	6e-06	47.4	---
Unigene32105_Ex-zai-2	SPAC24B11.12c	40.82	49	29	0	16	162	1093	1141	8e-06	47.0	---
Unigene32126_Ex-zai-2	CC3494_1	61.76	34	13	1	110	9	305	335	1e-06	50.1	---
Unigene32147_Ex-zai-2	SPBC16A3.15c	86.96	23	3	0	70	2	1	23	4e-06	48.1	---
Unigene32147_Ex-zai-2	ECU07g1190	82.61	23	4	0	70	2	1	23	6e-06	47.4	---
Unigene32147_Ex-zai-2	SPBC800.05c	86.96	23	3	0	70	2	1	23	8e-06	47.0	---
Unigene32152_Ex-zai-2	CC3494_1	76.92	26	6	0	167	90	306	331	7e-08	53.9	---
Unigene32152_Ex-zai-2	XF0818	44.23	52	29	0	10	165	386	437	2e-06	49.3	---
Unigene32152_Ex-zai-2	Rv3876	42.59	54	31	1	167	6	67	119	2e-06	49.3	---
Unigene32152_Ex-zai-2	MT3990	42.59	54	31	1	167	6	67	119	2e-06	49.3	---
Unigene32152_Ex-zai-2	CC0747_1	57.58	33	12	1	164	72	259	291	4e-06	48.1	---
Unigene32161_Ex-zai-2	YPL009c_1	53.19	47	22	1	154	14	711	752	2e-06	49.3	---
Unigene32168_Ex-zai-2	CC0303	50.00	54	24	3	13	165	22	66	7e-08	53.9	---
Unigene32227_Ex-zai-2	RSp0626	50.00	38	18	1	164	54	721	758	2e-09	59.3	---
Unigene32227_Ex-zai-2	MA4381	35.85	53	34	0	164	6	374	426	2e-09	59.3	---
Unigene32227_Ex-zai-2	ZyohM	43.48	46	25	1	164	30	121	166	5e-09	57.8	---
Unigene32227_Ex-zai-2	Rv0312	50.88	57	24	2	165	7	498	553	8e-09	57.0	---
Unigene32227_Ex-zai-2	PM0926	32.69	52	35	0	164	9	133	184	8e-09	57.0	---
Unigene32227_Ex-zai-2	MT0326	50.88	57	24	2	165	7	498	553	8e-09	57.0	---
Unigene32227_Ex-zai-2	HI0119	32.00	50	34	0	158	9	115	164	4e-08	54.7	---
Unigene32227_Ex-zai-2	PAE0061	52.83	53	25	2	162	4	28	75	7e-08	53.9	---
Unigene32227_Ex-zai-2	ECs2912	38.10	42	26	0	155	30	121	162	3e-07	52.0	---
Unigene32227_Ex-zai-2	PA1297	54.84	31	14	1	164	72	153	182	8e-07	50.4	---
Unigene32227_Ex-zai-2	SMc02978	53.12	32	15	1	164	69	233	261	1e-06	50.1	---
Unigene32227_Ex-zai-2	PAE3650	47.27	55	28	3	165	4	123	171	1e-06	50.1	---
Unigene32227_Ex-zai-2	PA0197	44.44	54	23	2	162	22	126	179	1e-06	50.1	---
Unigene32227_Ex-zai-2	CC3494_1	56.76	37	16	1	165	55	305	335	1e-06	49.7	---
Unigene32227_Ex-zai-2	slr0609	39.53	43	26	0	164	36	225	267	2e-06	49.3	---
Unigene32227_Ex-zai-2	alr1093	47.37	38	20	1	167	54	229	264	2e-06	49.3	---
Unigene32227_Ex-zai-2	all4722	45.16	31	17	0	167	75	228	258	3e-06	48.5	---
Unigene32227_Ex-zai-2	Rv2264c	42.86	56	28	1	165	10	473	528	3e-06	48.5	---
Unigene32227_Ex-zai-2	MT2324	42.86	56	28	1	165	10	473	528	3e-06	48.5	---
Unigene32227_Ex-zai-2	AGl732	47.06	34	18	0	155	54	233	266	3e-06	48.5	---
Unigene32316_Ex-zai-2	BS_aldX	46.30	54	29	0	6	167	363	416	1e-09	60.1	---
Unigene32316_Ex-zai-2	slr0091	47.27	55	29	0	3	167	351	405	3e-09	58.5	---
Unigene32316_Ex-zai-2	alr3672	45.45	55	30	0	3	167	355	409	4e-09	58.2	---
Unigene32316_Ex-zai-2	CC1849	45.45	55	30	0	3	167	376	430	5e-09	57.8	---
Unigene32316_Ex-zai-2	Rv0147	43.64	55	31	0	3	167	400	454	5e-08	54.3	---
Unigene32316_Ex-zai-2	MT0155	43.64	55	31	0	3	167	385	439	5e-08	54.3	---
Unigene32316_Ex-zai-2	SA1736	41.82	55	32	0	3	167	353	407	7e-08	53.9	---
Unigene32316_Ex-zai-2	BH0865	42.59	54	31	0	6	167	348	401	3e-07	51.6	---
Unigene32316_Ex-zai-2	VCA1067	41.82	55	32	0	3	167	373	427	8e-07	50.4	---
Unigene32316_Ex-zai-2	PA0366	38.18	55	34	0	3	167	369	423	1e-06	50.1	---
Unigene32316_Ex-zai-2	ML2639	41.82	55	32	0	3	167	395	449	4e-06	48.1	---
Unigene32350_Ex-zai-2	PAB0417	77.08	48	11	0	144	1	8	55	2e-14	75.5	---
Unigene32350_Ex-zai-2	MTH686	64.71	51	18	0	153	1	4	54	6e-14	73.9	---
Unigene32350_Ex-zai-2	MA1779	76.09	46	11	0	138	1	7	52	6e-14	73.9	---
Unigene32350_Ex-zai-2	PH1553	72.92	48	13	0	144	1	8	55	2e-13	72.0	---
Unigene32350_Ex-zai-2	SPAC323.02c	66.67	51	17	0	153	1	3	53	4e-13	71.2	---
Unigene32350_Ex-zai-2	AF0490	69.57	46	14	0	138	1	8	53	4e-13	71.2	---
Unigene32350_Ex-zai-2	MK0385	68.75	48	15	0	144	1	8	55	5e-13	70.9	---
Unigene32350_Ex-zai-2	TVN0304	72.34	47	13	0	141	1	7	53	1e-12	69.7	---
Unigene32350_Ex-zai-2	MJ0591	64.58	48	17	0	144	1	7	54	1e-12	69.7	---
Unigene32350_Ex-zai-2	Ta1288	72.34	47	13	0	141	1	7	53	2e-12	69.3	---
Unigene32350_Ex-zai-2	SSO0738	64.00	50	18	0	150	1	6	55	2e-12	68.9	---
Unigene32350_Ex-zai-2	YGR253c	56.86	51	22	0	153	1	3	53	5e-11	64.3	---
Unigene32350_Ex-zai-2	VNG0166G	59.57	47	19	0	141	1	9	55	5e-11	64.3	---
Unigene32350_Ex-zai-2	PAE2215	62.50	48	18	0	144	1	7	54	3e-10	61.6	---
Unigene32350_Ex-zai-2	APE1449	56.25	48	21	0	144	1	10	57	7e-10	60.5	---
Unigene32350_Ex-zai-2	YGR135w	45.10	51	28	0	153	1	1	51	3e-08	55.1	---
Unigene32350_Ex-zai-2	YGL011c	49.02	51	25	1	150	1	8	58	3e-07	51.6	---
Unigene32350_Ex-zai-2	ECU05g1400	39.13	46	28	0	138	1	4	49	3e-06	48.5	---
Unigene32409_Ex-zai-2	YMR043w	54.55	55	25	0	2	166	191	245	8e-09	57.0	---
Unigene32409_Ex-zai-2	YKL032c	60.78	51	19	2	8	157	288	337	7e-08	53.9	---
Unigene32409_Ex-zai-2	YBR112c	50.98	51	25	0	2	154	539	589	3e-06	48.5	---
Unigene32411_Ex-zai-2	PM0926	38.46	52	32	0	13	168	128	179	6e-07	50.8	---
Unigene32413_Ex-zai-2	aq_1985	43.64	55	31	0	168	4	13	67	9e-08	53.5	---
Unigene32413_Ex-zai-2	BH3150	37.50	56	35	0	168	1	12	67	1e-06	49.7	---
Unigene32413_Ex-zai-2	BS_ytaG	40.00	55	33	0	168	4	14	68	3e-06	48.5	---
Unigene32413_Ex-zai-2	SPy0498	40.74	54	32	0	168	7	12	65	5e-06	47.8	---
Unigene32437_Ex-zai-2	PM0926	34.55	55	36	0	2	166	135	189	1e-06	50.1	---
Unigene32443_Ex-zai-2	CAC3006	58.49	53	22	0	164	6	159	211	4e-14	74.7	---
Unigene32443_Ex-zai-2	DR0617	50.98	51	25	0	155	3	184	234	4e-09	58.2	---
Unigene32443_Ex-zai-2	CAC1654	49.09	55	28	0	167	3	157	211	5e-09	57.8	---
Unigene32443_Ex-zai-2	CT824	45.28	53	29	0	164	6	153	205	3e-07	52.0	---
Unigene32443_Ex-zai-2	SPBC119.17	48.15	54	28	0	164	3	183	236	8e-07	50.4	---
Unigene32443_Ex-zai-2	CPn0981	44.44	54	30	0	164	3	153	206	8e-07	50.4	---
Unigene32443_Ex-zai-2	TP0025	40.74	54	32	0	167	6	150	203	2e-06	48.9	---
Unigene32443_Ex-zai-2	BB0228	42.86	49	28	0	152	6	151	199	6e-06	47.4	---
Unigene32517_Ex-zai-2	YOR063w	72.09	43	12	0	7	135	174	216	9e-13	70.1	---
Unigene32517_Ex-zai-2	SPAPB8E5.06c	63.04	46	17	0	7	144	174	219	8e-12	67.0	---
Unigene32517_Ex-zai-2	SPAC17A5.03	63.04	46	17	0	7	144	174	219	8e-12	67.0	---
Unigene32517_Ex-zai-2	ECU09g1000	56.52	46	20	0	7	144	170	215	3e-09	58.5	---
Unigene32517_Ex-zai-2	ECU03g1220	56.52	46	20	0	7	144	170	215	3e-09	58.5	---
Unigene32519_Ex-zai-2	SPBC3E7.10	58.18	55	23	0	1	165	179	233	1e-15	79.7	---
Unigene32519_Ex-zai-2	PA3657	53.70	54	25	0	1	162	66	119	5e-14	74.3	---
Unigene32519_Ex-zai-2	map	58.82	51	20	1	1	150	66	116	1e-13	73.2	---
Unigene32519_Ex-zai-2	alr4150	56.60	53	22	1	1	156	68	120	1e-13	73.2	---
Unigene32519_Ex-zai-2	Zmap	58.82	51	20	1	1	150	66	116	1e-13	73.2	---
Unigene32519_Ex-zai-2	ECs0170	58.82	51	20	1	1	150	66	116	1e-13	73.2	---
Unigene32519_Ex-zai-2	DR1311	51.85	54	26	0	1	162	76	129	2e-13	72.0	---
Unigene32519_Ex-zai-2	YLR244c	50.98	51	25	0	1	153	189	239	3e-13	71.6	---
Unigene32519_Ex-zai-2	ML1576	50.91	55	27	0	1	165	101	155	4e-13	71.2	---
Unigene32519_Ex-zai-2	slr0918	54.90	51	22	1	1	150	67	117	9e-13	70.1	---
Unigene32519_Ex-zai-2	NMB2093	56.00	50	22	0	1	150	69	118	9e-13	70.1	---
Unigene32519_Ex-zai-2	NMA0337	56.00	50	22	0	1	150	69	118	9e-13	70.1	---
Unigene32519_Ex-zai-2	XF0111	53.85	52	23	1	1	153	67	118	1e-12	69.7	---
Unigene32519_Ex-zai-2	RP824	49.02	51	26	0	1	153	65	115	1e-12	69.7	---
Unigene32519_Ex-zai-2	RC1276	49.02	51	26	0	1	153	65	115	1e-12	69.7	---
Unigene32519_Ex-zai-2	Cgl1961	52.83	53	25	0	4	162	107	159	2e-12	68.9	---
Unigene32519_Ex-zai-2	YPO1043	54.90	51	22	1	1	150	66	116	3e-12	68.6	---
Unigene32519_Ex-zai-2	STM0215	56.86	51	21	1	1	150	66	116	4e-12	68.2	---
Unigene32519_Ex-zai-2	Rv2861c	54.55	55	24	1	1	162	101	155	4e-12	68.2	---
Unigene32519_Ex-zai-2	MT2929	54.55	55	24	1	1	162	101	155	4e-12	68.2	---
Unigene32549_Ex-zai-2	YOR054c	46.15	52	28	0	2	157	602	653	1e-08	56.6	---
Unigene32549_Ex-zai-2	SMc02978	43.75	48	22	2	140	12	216	261	2e-07	52.8	---
Unigene32549_Ex-zai-2	RSp0626	47.50	40	18	1	116	6	719	758	2e-07	52.4	---
Unigene32549_Ex-zai-2	PA1297	57.14	28	12	0	125	42	155	182	2e-07	52.4	---
Unigene32549_Ex-zai-2	PM0926	34.00	50	33	0	155	6	136	185	3e-07	52.0	---
Unigene32549_Ex-zai-2	HI0119	36.73	49	30	1	146	3	115	163	3e-07	52.0	---
Unigene32549_Ex-zai-2	slr0609	40.38	52	25	1	155	18	224	275	8e-07	50.4	---
Unigene32549_Ex-zai-2	AGl732	37.74	53	30	1	152	3	216	268	8e-07	50.4	---
Unigene32549_Ex-zai-2	CC0303	44.19	43	21	1	122	3	26	68	2e-06	49.3	---
Unigene32549_Ex-zai-2	mlr2980	41.67	48	28	1	146	3	227	270	3e-06	48.5	---
Unigene32549_Ex-zai-2	MA4381	36.67	60	30	2	158	3	403	462	3e-06	48.5	---
Unigene32549_Ex-zai-2	ZyohM	34.62	52	34	1	161	6	116	166	8e-06	47.0	---
Unigene32606_Ex-zai-2	SPAC4G8.13c	38.89	54	33	0	2	163	591	644	7e-08	53.9	---
Unigene32606_Ex-zai-2	YDR216w	42.22	45	26	0	17	151	100	144	2e-07	52.4	---
Unigene32606_Ex-zai-2	SPAC144.09c	43.10	58	29	2	2	163	44	101	6e-07	50.8	---
Unigene32606_Ex-zai-2	SPAC3H1.11	48.94	47	23	2	23	160	421	466	6e-06	47.4	---
Unigene32638_Ex-zai-2	SPCC645.05c	40.74	54	32	0	6	167	694	747	3e-07	51.6	---
Unigene32645_Ex-zai-2	SPCC645.05c	42.86	56	32	0	1	168	387	442	2e-06	48.9	---
Unigene32706_Ex-zai-2	PM0926	37.04	54	34	1	4	165	119	169	6e-07	50.8	---
Unigene32732_Ex-zai-2	YBR112c	60.00	50	19	1	2	148	490	539	4e-08	54.7	---
Unigene32732_Ex-zai-2	YGL181w	63.41	41	15	0	32	154	336	376	2e-06	49.3	---
Unigene32732_Ex-zai-2	SSO3043	48.15	54	27	1	10	168	629	682	8e-06	47.0	---
Unigene32796_Ex-zai-2	ML2639	48.15	54	28	0	5	166	354	407	6e-10	60.8	---
Unigene32796_Ex-zai-2	slr0091	56.25	48	21	0	23	166	316	363	1e-09	59.7	---
Unigene32796_Ex-zai-2	SA1736	50.91	55	27	0	2	166	311	365	4e-09	58.2	---
Unigene32796_Ex-zai-2	Rv0147	42.59	54	31	0	5	166	359	412	4e-09	58.2	---
Unigene32796_Ex-zai-2	MT0155	42.59	54	31	0	5	166	344	397	4e-09	58.2	---
Unigene32796_Ex-zai-2	PA0366	40.00	55	33	0	2	166	327	381	9e-08	53.5	---
Unigene32796_Ex-zai-2	alr3672	50.00	52	26	0	11	166	316	367	2e-07	52.8	---
Unigene32796_Ex-zai-2	CC1849	43.64	55	31	0	2	166	334	388	2e-07	52.8	---
Unigene32796_Ex-zai-2	VCA1067	42.31	52	30	0	11	166	334	385	1e-06	50.1	---
Unigene32796_Ex-zai-2	MA4079	58.82	34	14	0	29	130	367	400	8e-06	47.0	---
Unigene32834_Ex-zai-2	YDL185w_3	60.71	56	22	0	1	168	188	243	2e-14	75.5	---
Unigene32834_Ex-zai-2	SPAC343.05	55.36	56	25	0	1	168	473	528	5e-13	70.9	---
Unigene32834_Ex-zai-2	ECU11g1280i	57.14	56	24	0	1	168	464	519	4e-12	68.2	---
Unigene32834_Ex-zai-2	MTH955	49.02	51	26	0	16	168	452	502	2e-07	52.8	---
Unigene32834_Ex-zai-2	MK1017	53.33	45	21	0	34	168	461	505	6e-07	50.8	---
Unigene32834_Ex-zai-2	MJ0217	45.10	51	28	0	16	168	460	510	1e-06	50.1	---
Unigene32834_Ex-zai-2	FN1735	43.64	55	31	1	4	168	241	292	1e-06	49.7	---
Unigene32834_Ex-zai-2	Ta0004_3	45.61	57	30	1	1	168	195	251	1e-06	49.7	---
Unigene32834_Ex-zai-2	APE0405	52.17	46	22	0	31	168	466	511	2e-06	49.3	---
Unigene32834_Ex-zai-2	DR0700	39.22	51	31	0	16	168	448	498	6e-06	47.4	---
Unigene32834_Ex-zai-2	TVN0052_3	42.11	57	32	1	1	168	207	263	6e-06	47.4	---
Unigene32834_Ex-zai-2	MA4158	39.22	51	31	0	16	168	445	495	8e-06	47.0	---
Unigene32839_Ex-zai-2	BS_yqeM	60.00	35	14	0	3	107	36	70	5e-06	47.8	---
Unigene32868_Ex-zai-2	YMR043w	46.55	58	20	2	141	1	189	246	5e-06	47.8	---
Unigene32888_Ex-zai-2	SPAC926.04c	48.28	58	28	1	2	169	372	429	2e-09	59.3	---
Unigene32888_Ex-zai-2	YPL240c	47.37	57	28	1	2	166	377	433	3e-09	58.5	---
Unigene32888_Ex-zai-2	YMR186w	43.86	57	30	1	2	166	373	429	1e-08	56.2	---
Unigene32888_Ex-zai-2	PA1596	43.86	57	29	1	2	163	339	395	3e-07	51.6	---
Unigene32888_Ex-zai-2	PM1024	40.68	59	32	1	2	169	336	394	4e-07	51.2	---
Unigene32888_Ex-zai-2	HI0104	42.37	59	31	1	2	169	341	399	6e-07	50.8	---
Unigene32888_Ex-zai-2	Rv2299c	38.60	57	32	1	2	163	350	406	1e-06	50.1	---
Unigene32888_Ex-zai-2	MT2356	38.60	57	32	1	2	163	350	406	1e-06	50.1	---
Unigene32888_Ex-zai-2	ML1623	36.21	58	34	1	2	166	356	413	2e-06	49.3	---
Unigene32888_Ex-zai-2	BB0560	47.37	57	27	1	2	163	364	420	3e-06	48.5	---
Unigene32888_Ex-zai-2	VC0985	38.98	59	33	1	2	169	341	399	4e-06	48.1	---
Unigene32888_Ex-zai-2	FN0321	46.30	54	26	1	2	154	320	373	4e-06	48.1	---
Unigene32888_Ex-zai-2	XF0978	42.11	57	30	1	2	163	342	398	8e-06	47.0	---
Unigene32889_Ex-zai-2	XF0818	51.79	56	27	1	169	2	435	489	1e-08	56.6	---
Unigene32889_Ex-zai-2	BH0971	44.23	52	27	1	12	161	444	495	4e-06	48.1	---
Unigene32889_Ex-zai-2	alr1603	48.28	58	26	2	6	167	112	164	5e-06	47.8	---
Unigene33003_Ex-zai-2	YAL029c	51.79	56	27	0	1	168	178	233	1e-11	66.6	---
Unigene33003_Ex-zai-2	SPCC645.05c	53.57	56	26	1	1	168	183	234	5e-11	64.3	---
Unigene33003_Ex-zai-2	SPAC4A8.05c	59.65	57	22	2	1	168	195	246	3e-10	62.0	---
Unigene33003_Ex-zai-2	SPBC2D10.14c	61.54	39	15	0	49	165	186	224	1e-09	59.7	---
Unigene33003_Ex-zai-2	SPCC1919.10c	49.18	61	26	2	1	168	180	240	2e-09	59.3	---
Unigene33003_Ex-zai-2	YOR326w	50.00	58	26	2	1	165	177	233	5e-09	57.8	---
Unigene33003_Ex-zai-2	ECU04g1000	68.57	35	11	0	64	168	226	260	5e-09	57.8	---
Unigene33003_Ex-zai-2	YHR023w	68.57	35	11	0	64	168	219	253	2e-08	55.8	---
Unigene33003_Ex-zai-2	YKL129c	45.65	46	25	0	28	165	147	192	1e-06	49.7	---
Unigene33003_Ex-zai-2	YMR109w	45.65	46	25	0	28	165	147	192	3e-06	48.5	---
Unigene33083_Ex-zai-2	CC3494_1	48.15	54	28	1	6	167	287	335	2e-08	55.8	---
Unigene33083_Ex-zai-2	XF0818	55.26	38	17	0	169	56	462	499	8e-06	47.0	---
Unigene33181_Ex-zai-2	SPBC800.05c	85.71	56	8	0	169	2	90	145	2e-23	105	---
Unigene33181_Ex-zai-2	SPBC16A3.15c	73.21	56	15	0	169	2	94	149	2e-21	99.0	---
Unigene33181_Ex-zai-2	YML124c	75.00	56	14	0	169	2	91	146	8e-20	93.6	---
Unigene33181_Ex-zai-2	ECU07g1190	72.73	55	15	0	166	2	88	142	1e-19	93.2	---
Unigene33181_Ex-zai-2	YML085c	73.21	56	15	0	169	2	91	146	5e-19	90.9	---
Unigene33181_Ex-zai-2	YFL037w	55.36	56	25	0	169	2	88	143	1e-10	62.8	---
Unigene33181_Ex-zai-2	ECU03g0820i	51.79	56	27	0	169	2	88	143	3e-10	62.0	---
Unigene33181_Ex-zai-2	SPBC26H8.07c	50.00	56	28	0	169	2	88	143	3e-10	61.6	---
Unigene33196_Ex-zai-2	all0395	43.64	55	31	0	168	4	305	359	5e-08	54.3	---
Unigene33196_Ex-zai-2	YPO1193	44.00	50	28	0	168	19	257	306	3e-07	52.0	---
Unigene33196_Ex-zai-2	BH2623	40.74	54	32	0	165	4	278	331	3e-07	52.0	---
Unigene33196_Ex-zai-2	mll0712	39.62	53	32	0	168	10	257	309	5e-06	47.8	---
Unigene33196_Ex-zai-2	YPO1529	40.00	55	33	0	168	4	291	345	5e-06	47.8	---
Unigene33196_Ex-zai-2	HI0946.1	41.18	51	30	0	162	10	284	334	8e-06	47.0	---
Unigene33200_Ex-zai-2	YPR042c	44.68	47	26	0	141	1	1019	1065	1e-07	53.1	---
Unigene33246_Ex-zai-2	YOR310c	37.04	54	34	0	169	8	445	498	4e-06	48.1	---
Unigene33264_Ex-zai-2	YOR054c	37.04	54	34	0	4	165	602	655	1e-06	49.7	---
Unigene33264_Ex-zai-2	YKR072c	32.73	55	37	0	4	168	496	550	4e-06	48.1	---
Unigene33303_Ex-zai-2	YPR042c	44.93	69	25	1	169	2	994	1062	1e-11	66.6	---
Unigene33303_Ex-zai-2	YEL007w	54.72	53	24	1	160	2	334	382	2e-10	62.4	---
Unigene33303_Ex-zai-2	YPL089c	47.27	55	29	0	169	5	571	625	2e-09	58.9	---
Unigene33303_Ex-zai-2	YNL229c	42.59	54	31	0	166	5	23	76	3e-07	52.0	---
Unigene33303_Ex-zai-2	YGL014w	41.38	58	29	1	169	11	486	543	6e-07	50.8	---
Unigene33303_Ex-zai-2	CAC2301	44.68	47	26	0	169	29	763	809	1e-06	49.7	---
Unigene33303_Ex-zai-2	YBL084c	41.67	48	28	0	163	20	344	391	2e-06	49.3	---
Unigene33303_Ex-zai-2	YER112w	39.44	71	27	3	169	5	94	164	2e-06	48.9	---
Unigene33310_Ex-zai-2	YPR042c	63.89	36	13	0	54	161	1030	1065	1e-08	56.2	---
Unigene33310_Ex-zai-2	YEL007w	50.00	38	19	0	42	155	337	374	6e-06	47.4	---
Unigene33314_Ex-zai-2	Rv0211	54.39	57	24	4	167	3	155	208	1e-07	53.1	---
Unigene33314_Ex-zai-2	MT0221	54.39	57	24	4	167	3	155	208	1e-07	53.1	---
Unigene33314_Ex-zai-2	TP0122	49.12	57	27	2	167	3	145	201	4e-07	51.2	---
Unigene33314_Ex-zai-2	RSc0017	51.79	56	26	3	167	3	159	212	6e-07	50.8	---
Unigene33314_Ex-zai-2	CT710	50.91	55	25	3	167	9	150	202	8e-07	50.4	---
Unigene33314_Ex-zai-2	ML2624	48.28	58	28	4	170	3	154	208	5e-06	47.8	---
Unigene33314_Ex-zai-2	CPn0851	48.15	54	27	2	167	9	148	200	8e-06	47.0	---
Unigene33320_Ex-zai-2	all0170	60.00	55	22	0	167	3	26	80	4e-13	71.2	---
Unigene33320_Ex-zai-2	DR1031	49.09	55	28	0	167	3	24	78	7e-11	63.9	---
Unigene33320_Ex-zai-2	YML054c_2	47.17	53	28	0	161	3	36	88	2e-10	62.4	---
Unigene33320_Ex-zai-2	L78730	41.82	55	32	0	167	3	54	108	5e-08	54.3	---
Unigene33320_Ex-zai-2	mll6909	38.18	55	34	0	167	3	23	77	2e-06	48.9	---
Unigene33320_Ex-zai-2	mll4732	37.50	56	35	0	170	3	27	82	3e-06	48.5	---
Unigene33320_Ex-zai-2	SMb20850	40.00	55	33	0	167	3	23	77	5e-06	47.8	---
Unigene33320_Ex-zai-2	SMc01740	40.00	55	33	0	167	3	35	89	8e-06	47.0	---
Unigene33320_Ex-zai-2	BMEII0377	36.36	55	35	0	167	3	24	78	8e-06	47.0	---
Unigene33326_Ex-zai-2	YOR310c	55.77	52	21	2	1	150	449	499	3e-06	48.5	---
Unigene33377_Ex-zai-2	BS_yxjE	80.36	56	11	0	1	168	72	127	2e-20	95.9	---
Unigene33377_Ex-zai-2	jhp0636	76.79	56	13	0	1	168	68	123	3e-20	95.1	---
Unigene33377_Ex-zai-2	HP0692	76.79	56	13	0	1	168	68	123	3e-20	95.1	---
Unigene33377_Ex-zai-2	DRA0067	78.57	56	12	0	1	168	72	127	3e-20	94.7	---
Unigene33377_Ex-zai-2	Cgl2338	76.79	56	13	0	1	168	72	127	5e-20	94.4	---
Unigene33377_Ex-zai-2	RSc1571	73.21	56	15	0	1	168	72	127	4e-19	91.3	---
Unigene33377_Ex-zai-2	CC2406	71.43	56	16	0	1	168	72	127	9e-19	90.1	---
Unigene33377_Ex-zai-2	Rv2503c	71.43	56	16	0	1	168	75	130	2e-18	89.0	---
Unigene33377_Ex-zai-2	RC0906	75.00	56	14	0	1	168	72	127	2e-18	89.0	---
Unigene33377_Ex-zai-2	MT2578	71.43	56	16	0	1	168	75	130	2e-18	89.0	---
Unigene33377_Ex-zai-2	CC0207	67.86	56	18	0	1	168	72	127	2e-17	85.5	---
Unigene33377_Ex-zai-2	SPy0142	64.29	56	20	0	1	168	76	131	8e-17	83.6	---
Unigene33377_Ex-zai-2	PA2000	69.64	56	17	0	1	168	72	127	1e-16	83.2	---
Unigene33377_Ex-zai-2	BS_yodR	64.81	54	19	0	7	168	77	130	2e-14	75.9	---
Unigene33377_Ex-zai-2	FN1856	62.96	54	20	0	7	168	77	130	2e-14	75.5	---
Unigene33377_Ex-zai-2	CAP0164	56.60	53	23	0	10	168	79	131	3e-14	75.1	---
Unigene33377_Ex-zai-2	DRA0054_2	57.41	54	23	0	7	168	95	148	1e-13	72.8	---
Unigene33377_Ex-zai-2	atoA	57.69	52	22	0	13	168	72	123	7e-13	70.5	---
Unigene33377_Ex-zai-2	HI0773	61.54	52	20	0	13	168	74	125	9e-13	70.1	---
Unigene33377_Ex-zai-2	SPy1639	51.79	56	27	0	1	168	80	135	2e-12	68.9	---
Unigene33381_Ex-zai-2	YER133w	75.00	56	14	0	170	3	27	82	2e-19	92.4	---
Unigene33381_Ex-zai-2	ECU11g0660	64.29	56	20	0	170	3	27	82	8e-17	83.6	---
Unigene33381_Ex-zai-2	SPAC57A7.08	58.93	56	23	0	170	3	212	267	1e-13	73.2	---
Unigene33381_Ex-zai-2	YDR436w	55.36	56	25	0	170	3	418	473	2e-11	65.9	---
Unigene33381_Ex-zai-2	ECU04g0700	46.30	54	29	0	164	3	15	68	1e-10	62.8	---
Unigene33381_Ex-zai-2	ECU09g0980	47.17	53	28	0	164	6	23	75	1e-09	59.7	---
Unigene33381_Ex-zai-2	SPBC1346.01c	44.44	54	30	0	167	6	84	137	1e-08	56.6	---
Unigene33381_Ex-zai-2	SPBC16H5.07c	44.44	54	30	0	164	3	36	89	2e-08	55.5	---
Unigene33381_Ex-zai-2	YDR075w	46.94	49	26	0	158	12	19	67	8e-07	50.4	---
Unigene33381_Ex-zai-2	YDL047w	39.22	51	31	0	164	12	19	69	8e-07	50.4	---
Unigene33381_Ex-zai-2	SPBC26H8.05c	44.23	52	29	0	158	3	21	72	1e-06	50.1	---
Unigene33381_Ex-zai-2	SPAC22H10.04	37.04	54	34	0	164	3	17	70	1e-06	49.7	---
Unigene33381_Ex-zai-2	SPAC823.15	35.19	54	35	0	164	3	23	76	8e-06	47.0	---
Unigene33420_Ex-zai-2	CC3494_1	61.29	31	12	0	99	7	305	335	3e-06	48.5	---
Unigene33421_Ex-zai-2	slr0091	41.07	56	33	0	168	1	351	406	2e-09	58.9	---
Unigene33421_Ex-zai-2	alr3672	39.29	56	34	0	168	1	355	410	2e-08	55.8	---
Unigene33421_Ex-zai-2	ML2639	46.43	56	30	0	168	1	395	450	2e-08	55.5	---
Unigene33421_Ex-zai-2	PA0366	35.71	56	36	0	168	1	369	424	9e-08	53.5	---
Unigene33421_Ex-zai-2	Rv0147	42.86	56	32	0	168	1	400	455	1e-07	53.1	---
Unigene33421_Ex-zai-2	MT0155	42.86	56	32	0	168	1	385	440	1e-07	53.1	---
Unigene33421_Ex-zai-2	VCA1067	41.07	56	33	0	168	1	373	428	2e-07	52.4	---
Unigene33421_Ex-zai-2	CC1849	37.50	56	35	0	168	1	376	431	2e-07	52.4	---
Unigene33421_Ex-zai-2	BH0865	36.36	55	35	0	165	1	348	402	8e-07	50.4	---
Unigene33421_Ex-zai-2	BS_aldX	35.19	54	35	0	165	4	363	416	1e-06	50.1	---
Unigene33421_Ex-zai-2	SA1736	37.50	56	35	0	168	1	353	408	3e-06	48.5	---
Unigene33446_Ex-zai-2	YPL009c_1	61.76	34	13	0	66	167	720	753	1e-07	53.1	---
Unigene33446_Ex-zai-2	YMR227c	33.33	54	36	0	9	170	494	547	3e-06	48.5	---
Unigene33446_Ex-zai-2	YJL115w	41.67	60	31	1	3	170	179	238	4e-06	48.1	---
Unigene33483_Ex-zai-2	SPBC32H8.12c	78.57	56	12	0	1	168	150	205	3e-20	95.1	---
Unigene33483_Ex-zai-2	YFL039c	78.57	56	12	0	1	168	150	205	6e-20	94.0	---
Unigene33483_Ex-zai-2	ECU01g0460	73.21	56	15	0	1	168	182	237	8e-17	83.6	---
Unigene33483_Ex-zai-2	YDL029w	55.36	56	25	0	1	168	153	208	6e-12	67.4	---
Unigene33483_Ex-zai-2	SPAC11H11.06	55.36	56	25	0	1	168	150	205	6e-12	67.4	---
Unigene33483_Ex-zai-2	YJR065c	48.28	58	28	1	1	168	203	260	1e-08	56.2	---
Unigene33483_Ex-zai-2	SPBC1347.12	42.86	56	32	0	1	168	155	210	1e-08	56.2	---
Unigene33483_Ex-zai-2	SPAC630.03	44.68	47	26	0	1	141	181	227	4e-06	48.1	---
Unigene33531_Ex-zai-2	PA1843_2	78.43	51	11	0	158	6	417	467	5e-17	84.3	---
Unigene33531_Ex-zai-2	AGc3907_2	74.51	51	13	0	158	6	426	476	8e-17	83.6	---
Unigene33531_Ex-zai-2	HI1042	67.31	52	17	0	161	6	136	187	1e-15	79.7	---
Unigene33531_Ex-zai-2	VC0390_2	76.09	46	11	0	161	24	420	465	1e-15	79.7	---
Unigene33531_Ex-zai-2	STM4188_2	80.00	45	9	0	161	27	420	464	3e-15	78.6	---
Unigene33531_Ex-zai-2	YPO3722_2	72.55	51	14	0	158	6	420	470	3e-15	78.6	---
Unigene33531_Ex-zai-2	ECs4937_2	80.00	45	9	0	161	27	420	464	3e-15	78.6	---
Unigene33531_Ex-zai-2	ZmetH_2	80.00	45	9	0	161	27	420	464	3e-15	78.6	---
Unigene33531_Ex-zai-2	metH_2	80.00	45	9	0	161	27	420	464	3e-15	78.6	---
Unigene33531_Ex-zai-2	BMEI1759_2	68.63	51	16	0	158	6	428	478	4e-15	77.8	---
Unigene33531_Ex-zai-2	SMc03112_2	70.59	51	15	0	158	6	423	473	4e-15	77.8	---
Unigene33531_Ex-zai-2	CC2137	77.78	45	10	0	158	24	405	449	6e-15	77.4	---
Unigene33531_Ex-zai-2	RSc0294	65.45	55	19	0	167	3	418	472	6e-14	73.9	---
Unigene33531_Ex-zai-2	DR0966_2	75.56	45	11	0	158	24	419	463	6e-14	73.9	---
Unigene33531_Ex-zai-2	CAC0578_2	67.31	52	17	0	158	3	422	473	8e-14	73.6	---
Unigene33531_Ex-zai-2	slr0212_2	58.00	50	21	0	170	21	413	462	2e-11	65.5	---
Unigene33531_Ex-zai-2	alr0308_2	51.92	52	25	0	158	3	415	466	9e-11	63.5	---
Unigene33531_Ex-zai-2	BH1630_2	51.85	54	26	0	170	9	403	456	1e-10	63.2	---
Unigene33531_Ex-zai-2	Cgl1471_2	57.69	52	22	0	158	3	422	473	3e-10	61.6	---
Unigene33531_Ex-zai-2	ML1307_2	64.44	45	16	0	158	24	420	464	4e-10	61.2	---
Unigene33545_Ex-zai-2	YDR059c	46.30	54	29	0	2	163	94	147	9e-08	53.5	---
Unigene33545_Ex-zai-2	SPBC119.02	42.59	54	31	0	2	163	93	146	2e-07	52.8	---
Unigene33545_Ex-zai-2	ECU10g0940	36.36	55	35	0	2	166	98	152	6e-07	50.8	---
Unigene33545_Ex-zai-2	YDR177w	40.00	55	33	0	2	166	96	150	1e-06	50.1	---
Unigene33545_Ex-zai-2	YBR082c	42.59	54	31	0	2	163	94	147	1e-06	49.7	---
Unigene33545_Ex-zai-2	YDR092w	35.19	54	35	0	2	163	95	148	8e-06	47.0	---
Unigene33545_Ex-zai-2	SPAC11E3.04c	40.74	54	32	0	2	163	94	147	8e-06	47.0	---
Unigene33573_Ex-zai-2	YOR054c	53.57	56	26	0	1	168	610	665	1e-13	73.2	---
Unigene33573_Ex-zai-2	PA1297	55.00	40	18	0	121	2	153	192	2e-11	65.5	---
Unigene33573_Ex-zai-2	YKR072c	46.43	56	30	0	1	168	496	551	7e-11	63.9	---
Unigene33573_Ex-zai-2	RSp0626	46.00	50	26	2	151	5	713	758	3e-09	58.5	---
Unigene33573_Ex-zai-2	CC0303	48.00	50	26	1	151	2	20	68	3e-09	58.5	---
Unigene33573_Ex-zai-2	AGl732	55.88	34	15	0	133	32	234	267	2e-08	55.5	---
Unigene33573_Ex-zai-2	SMc04167	63.33	30	11	1	106	17	154	179	4e-08	54.7	---
Unigene33573_Ex-zai-2	SMc02978	62.07	29	11	0	91	5	233	261	5e-08	54.3	---
Unigene33573_Ex-zai-2	ZyohM	55.88	34	15	1	106	5	121	150	9e-08	53.5	---
Unigene33573_Ex-zai-2	YGL203c	44.44	54	30	1	4	165	531	583	9e-08	53.5	---
Unigene33573_Ex-zai-2	HI0119	44.23	52	28	1	154	2	109	160	1e-07	53.1	---
Unigene33573_Ex-zai-2	mll5156	46.34	41	18	1	130	20	301	341	3e-07	52.0	---
Unigene33573_Ex-zai-2	slr0609	40.43	47	18	1	145	35	221	267	4e-07	51.2	---
Unigene33573_Ex-zai-2	mlr2980	46.15	52	23	3	148	8	224	272	6e-07	50.8	---
Unigene33573_Ex-zai-2	PM0926	44.44	45	23	2	133	5	133	177	6e-07	50.8	---
Unigene33573_Ex-zai-2	ECs2912	56.25	32	14	1	106	11	121	148	6e-07	50.8	---
Unigene33573_Ex-zai-2	all4722	54.29	35	15	2	106	5	228	258	1e-06	50.1	---
Unigene33573_Ex-zai-2	CC0321	44.68	47	26	1	148	8	219	261	1e-06	50.1	---
Unigene33573_Ex-zai-2	YPO2151	37.50	56	22	2	130	2	318	373	2e-06	49.3	---
Unigene33573_Ex-zai-2	BH2760	40.43	47	24	1	133	5	161	207	4e-06	48.1	---
Unigene33660_Ex-zai-2	YBR082c	72.41	29	8	0	83	169	3	31	8e-07	50.4	---
Unigene33660_Ex-zai-2	YDR059c	68.97	29	9	0	83	169	3	31	8e-06	47.0	---
Unigene33660_Ex-zai-2	SPBC119.02	70.00	30	9	0	80	169	1	30	8e-06	47.0	---
Unigene33719_Ex-zai-2	YKL032c	61.22	49	19	0	158	12	288	336	5e-09	57.8	---
Unigene33719_Ex-zai-2	YBR112c	53.70	54	25	0	167	6	551	604	4e-08	54.7	---
Unigene33748_Ex-zai-2	PA1297	70.00	20	6	0	109	168	162	181	4e-06	48.1	---
Unigene33749_Ex-zai-2	ECU01g1320	40.48	42	25	0	126	1	784	825	6e-06	47.4	---
Unigene33759_Ex-zai-2	PM0926	57.14	35	15	0	110	6	121	155	1e-09	59.7	---
Unigene33759_Ex-zai-2	CC0303	71.43	28	7	1	86	6	26	53	2e-08	55.5	---
Unigene33759_Ex-zai-2	RSp0626	52.50	40	14	1	110	6	719	758	3e-08	55.1	---
Unigene33759_Ex-zai-2	STM3024	62.50	32	11	1	98	6	121	152	4e-08	54.7	---
Unigene33759_Ex-zai-2	HI0119	58.06	31	13	0	98	6	127	157	7e-08	53.9	---
Unigene33759_Ex-zai-2	RSc0047	54.05	37	11	1	98	6	223	259	2e-07	52.4	---
Unigene33759_Ex-zai-2	AGl732	55.56	36	15	2	110	6	234	268	8e-07	50.4	---
Unigene33759_Ex-zai-2	mll3580	58.62	29	11	1	98	15	226	254	2e-06	49.3	---
Unigene33759_Ex-zai-2	ZyohM	53.33	30	14	0	98	9	124	153	2e-06	49.3	---
Unigene33759_Ex-zai-2	RSc2031	56.67	30	13	0	98	9	172	201	3e-06	48.5	---
Unigene33759_Ex-zai-2	mll4937	51.72	29	14	0	98	12	159	187	4e-06	48.1	---
Unigene33818_Ex-zai-2	PM0926	38.18	55	34	0	6	170	123	177	3e-08	55.1	---
Unigene33853_Ex-zai-2	PM0926	32.73	55	37	0	6	170	119	173	6e-06	47.4	---
Unigene33883_Ex-zai-2	SMc02406_2	49.12	57	28	2	1	168	153	205	8e-06	47.0	---
Unigene33990_Ex-zai-2	SSO3043	50.98	51	25	0	171	19	640	690	3e-08	55.1	---
Unigene33990_Ex-zai-2	SSO3053	58.33	48	20	0	171	28	651	698	2e-07	52.8	---
Unigene33990_Ex-zai-2	SSO1273	50.98	51	25	0	156	4	825	875	6e-07	50.8	---
Unigene33990_Ex-zai-2	YGL028c	57.50	40	17	0	171	52	224	263	2e-06	49.3	---
Unigene33990_Ex-zai-2	YKR013w	47.27	55	29	1	171	7	132	185	3e-06	48.5	---
Unigene33990_Ex-zai-2	SSO2669	49.02	51	23	1	171	28	621	671	6e-06	47.4	---
Unigene34079_Ex-zai-2	YDR216w	38.18	55	33	1	168	7	102	156	6e-10	60.8	---
Unigene34079_Ex-zai-2	SPAC144.09c	43.33	60	30	2	171	4	50	109	5e-08	54.3	---
Unigene34079_Ex-zai-2	SPAC3H1.11	46.30	54	28	2	168	10	421	473	1e-07	53.1	---
Unigene34079_Ex-zai-2	SPAC4G8.13c	35.19	54	33	1	162	7	570	623	8e-07	50.4	---
Unigene34079_Ex-zai-2	ECU08g0560	37.29	59	33	2	171	7	370	428	1e-06	49.7	---
Unigene34079_Ex-zai-2	YDR096w_2	42.00	50	28	1	168	22	92	141	2e-06	49.3	---
Unigene34079_Ex-zai-2	ECU03g0790	34.78	46	30	0	147	10	10	55	3e-06	48.5	---
Unigene34079_Ex-zai-2	YDR043c	36.21	58	35	1	168	1	172	229	5e-06	47.8	---
Unigene34175_Ex-zai-2	YOR310c	40.74	54	32	0	2	163	452	505	5e-06	47.8	---
Unigene34186_Ex-zai-2	SPBC1604.08c	50.00	54	26	1	167	9	432	485	2e-06	49.3	---
Unigene34186_Ex-zai-2	SPCC962.03c	48.21	56	28	1	167	3	432	487	4e-06	48.1	---
Unigene34205_Ex-zai-2	slr0091	53.57	56	26	0	4	171	350	405	2e-11	65.9	---
Unigene34205_Ex-zai-2	alr3672	50.00	56	28	0	4	171	354	409	5e-11	64.3	---
Unigene34205_Ex-zai-2	VCA1067	48.21	56	29	0	4	171	372	427	7e-11	63.9	---
Unigene34205_Ex-zai-2	BS_aldX	41.07	56	33	0	4	171	361	416	1e-09	60.1	---
Unigene34205_Ex-zai-2	SA1736	46.43	56	30	0	4	171	352	407	4e-09	58.2	---
Unigene34205_Ex-zai-2	PA0366	41.07	56	33	0	4	171	368	423	3e-08	55.1	---
Unigene34205_Ex-zai-2	BH0865	42.86	56	32	0	4	171	346	401	4e-08	54.7	---
Unigene34205_Ex-zai-2	CC1849	41.07	56	33	0	4	171	375	430	3e-07	51.6	---
Unigene34205_Ex-zai-2	YMR110c	43.86	57	31	1	4	171	385	441	2e-06	48.9	---
Unigene34205_Ex-zai-2	ML2639	41.07	56	33	0	4	171	394	449	4e-06	48.1	---
Unigene34239_Ex-zai-2	SPBC800.05c	58.93	56	23	0	168	1	36	91	5e-14	74.3	---
Unigene34239_Ex-zai-2	YML124c	67.39	46	15	0	138	1	47	92	2e-13	72.0	---
Unigene34239_Ex-zai-2	SPBC16A3.15c	65.22	46	16	0	138	1	50	95	5e-13	70.9	---
Unigene34239_Ex-zai-2	YML085c	67.39	46	15	0	138	1	47	92	7e-13	70.5	---
Unigene34239_Ex-zai-2	ECU07g1190	50.00	46	23	0	138	1	43	88	6e-09	57.4	---
Unigene34243_Ex-zai-2	PA3568	55.56	54	24	0	162	1	351	404	2e-13	72.0	---
Unigene34243_Ex-zai-2	RSc1518	51.85	54	26	0	162	1	352	405	3e-11	65.1	---
Unigene34243_Ex-zai-2	prpE	50.00	56	28	0	168	1	347	402	7e-11	63.9	---
Unigene34243_Ex-zai-2	mll5286	49.06	53	27	0	159	1	365	417	7e-11	63.9	---
Unigene34243_Ex-zai-2	ZprpE	50.00	56	28	0	168	1	347	402	7e-11	63.9	---
Unigene34243_Ex-zai-2	ECs0388	50.00	56	28	0	168	1	347	402	7e-11	63.9	---
Unigene34243_Ex-zai-2	STM0371	53.06	49	23	0	162	16	349	397	1e-10	62.8	---
Unigene34243_Ex-zai-2	BMEI0307	44.44	54	30	0	162	1	382	435	2e-10	62.4	---
Unigene34243_Ex-zai-2	SMc04095	43.40	53	30	0	159	1	358	410	3e-10	61.6	---
Unigene34243_Ex-zai-2	VC1340	46.30	54	29	0	162	1	359	412	6e-10	60.8	---
Unigene34243_Ex-zai-2	SA1554	53.49	43	20	0	159	31	318	360	4e-08	54.7	---
Unigene34243_Ex-zai-2	BH3234	47.73	44	23	0	162	31	318	361	1e-06	50.1	---
Unigene34243_Ex-zai-2	BS_acsA	48.84	43	22	0	159	31	320	362	1e-06	49.7	---
Unigene34243_Ex-zai-2	DR2471	50.00	46	20	1	159	31	380	425	2e-06	49.3	---
Unigene34243_Ex-zai-2	MTH217	38.46	52	29	1	162	16	375	426	4e-06	48.1	---
Unigene34243_Ex-zai-2	ECU05g0310	46.51	43	22	1	156	31	357	399	8e-06	47.0	---
Unigene34243_Ex-zai-2	APE2604m	41.67	60	32	2	171	1	307	364	8e-06	47.0	---
Unigene34247_Ex-zai-2	CC0400	76.09	46	11	0	138	1	3	48	2e-14	75.9	---
Unigene34250_Ex-zai-2	BH3439	56.76	37	16	0	111	1	2	38	4e-08	54.7	---
Unigene34250_Ex-zai-2	VC2012	51.35	37	18	0	111	1	44	80	2e-07	52.8	---
Unigene34250_Ex-zai-2	Cgl1001	59.46	37	15	0	111	1	18	54	2e-07	52.4	---
Unigene34250_Ex-zai-2	PM0718	46.51	43	23	0	129	1	2	44	1e-06	49.7	---
Unigene34250_Ex-zai-2	MA1518	52.63	38	18	0	114	1	3	40	1e-06	49.7	---
Unigene34250_Ex-zai-2	HI0736	51.35	37	18	0	111	1	11	47	3e-06	48.5	---
Unigene34250_Ex-zai-2	NMB1975	41.67	48	28	1	144	1	1	45	6e-06	47.4	---
Unigene34250_Ex-zai-2	NMA0470	41.67	48	28	1	144	1	1	45	6e-06	47.4	---
Unigene34250_Ex-zai-2	MJ1319	45.95	37	20	0	111	1	6	42	8e-06	47.0	---
Unigene34266_Ex-zai-2	SPBC32H8.12c	82.46	57	10	0	171	1	106	162	6e-22	100	---
Unigene34266_Ex-zai-2	ECU01g0460	78.57	56	12	0	171	4	138	193	5e-21	97.4	---
Unigene34266_Ex-zai-2	YFL039c	78.57	56	12	0	171	4	106	161	7e-21	97.1	---
Unigene34266_Ex-zai-2	YDL029w	64.29	56	20	0	171	4	109	164	3e-15	78.6	---
Unigene34266_Ex-zai-2	SPAC11H11.06	66.07	56	19	0	171	4	106	161	4e-15	77.8	---
Unigene34266_Ex-zai-2	YHR129c	57.89	57	24	0	171	1	114	170	4e-13	71.2	---
Unigene34266_Ex-zai-2	SPAC630.03	53.12	64	22	1	171	4	129	192	1e-11	66.6	---
Unigene34266_Ex-zai-2	YJR065c	51.56	64	23	1	171	4	151	214	1e-11	66.2	---
Unigene34266_Ex-zai-2	SPBC1347.12	43.86	57	32	0	171	1	111	167	3e-09	58.5	---
Unigene34268_Ex-zai-2	PA1297	50.00	26	13	0	71	148	167	192	2e-08	42.0	---
Unigene34268_Ex-zai-2	RSp0626	50.00	32	16	0	71	166	725	756	4e-08	52.0	---
Unigene34268_Ex-zai-2	SMc02978	51.72	29	14	0	74	160	233	261	3e-07	51.6	---
Unigene34268_Ex-zai-2	ZyohM	42.11	38	22	0	56	169	115	152	4e-07	51.2	---
Unigene34268_Ex-zai-2	AGl732	52.78	36	14	1	71	169	233	268	6e-07	50.8	---
Unigene34268_Ex-zai-2	CC0303	54.84	31	14	0	71	163	38	68	2e-06	49.3	---
Unigene34268_Ex-zai-2	SMc04167	71.43	21	6	0	71	133	154	174	3e-06	48.5	---
Unigene34268_Ex-zai-2	all4722	51.52	33	16	1	71	169	230	258	5e-06	47.8	---
Unigene34268_Ex-zai-2	slr0609	41.86	43	15	1	71	169	225	267	6e-06	47.4	---
Unigene34268_Ex-zai-2	ECs2912	42.11	38	22	1	56	169	115	148	8e-06	47.0	---
Unigene34268_Ex-zai-2	CC0321	50.00	32	16	0	74	169	230	261	8e-06	47.0	---
Unigene34337_Ex-zai-2	SMc02978	48.48	33	17	1	40	138	231	261	8e-06	47.0	---
Unigene34424_Ex-zai-2	STM2428	39.62	53	32	0	7	165	107	159	4e-08	54.7	---
Unigene34424_Ex-zai-2	PAE3650	60.00	40	14	2	46	159	124	163	3e-07	52.0	---
Unigene34424_Ex-zai-2	Rv3876	43.86	57	28	1	10	168	65	121	1e-06	49.7	---
Unigene34424_Ex-zai-2	MT3990	43.86	57	28	1	10	168	65	121	1e-06	49.7	---
Unigene34424_Ex-zai-2	CC2845	51.16	43	21	1	7	135	43	79	3e-06	48.5	---
Unigene34424_Ex-zai-2	SPBC20F10.01	51.85	54	25	1	164	6	136	189	5e-06	47.8	---
Unigene34424_Ex-zai-2	YPO2725	47.37	57	27	3	10	171	704	758	6e-06	47.4	---
Unigene34454_Ex-zai-2	YHR047c	66.67	33	11	0	2	100	136	168	8e-06	47.0	---
Unigene34509_Ex-zai-2	YGL022w	52.94	51	24	0	169	17	386	436	2e-10	62.4	---
Unigene34509_Ex-zai-2	SPBC1271.02	44.64	56	31	0	169	2	393	448	1e-08	56.6	---
Unigene34548_Ex-zai-2	PH0495	56.86	51	22	0	2	154	161	211	1e-09	59.7	---
Unigene34548_Ex-zai-2	PAB1021	56.86	51	22	0	2	154	156	206	1e-09	59.7	---
Unigene34548_Ex-zai-2	DR1157	54.90	51	23	0	2	154	145	195	3e-09	58.5	---
Unigene34548_Ex-zai-2	PAE1309	56.86	51	21	1	2	151	170	220	6e-09	57.4	---
Unigene34548_Ex-zai-2	RSc0486	52.94	51	24	0	2	154	155	205	8e-09	57.0	---
Unigene34548_Ex-zai-2	TM1585	56.00	50	21	1	2	148	153	202	1e-08	56.6	---
Unigene34548_Ex-zai-2	AGl3166	50.00	58	28	1	2	172	157	214	2e-08	55.8	---
Unigene34548_Ex-zai-2	APE0996	55.77	52	22	1	2	154	110	161	9e-08	53.5	---
Unigene34548_Ex-zai-2	mlr5146	50.91	55	26	1	2	163	150	204	2e-07	52.4	---
Unigene34548_Ex-zai-2	SMb20678	50.00	54	26	1	2	160	151	204	3e-07	51.6	---
Unigene34548_Ex-zai-2	TVN0783	51.85	54	25	1	2	160	164	217	4e-07	51.2	---
Unigene34548_Ex-zai-2	RSp1449	54.55	55	23	3	2	160	169	222	4e-07	51.2	---
Unigene34548_Ex-zai-2	AGpAbx66	53.85	52	23	1	2	154	151	202	6e-07	50.8	---
Unigene34548_Ex-zai-2	SMc04389	48.15	54	27	1	2	160	182	235	1e-06	49.7	---
Unigene34548_Ex-zai-2	SMa1406	46.15	52	27	1	2	154	149	200	5e-06	47.8	---
Unigene34590_Ex-zai-2	SPBC26H8.07c	73.68	38	10	0	59	172	1	38	5e-12	67.8	---
Unigene34590_Ex-zai-2	ECU03g0820i	73.68	38	10	0	59	172	1	38	5e-12	67.8	---
Unigene34590_Ex-zai-2	YFL037w	71.05	38	11	0	59	172	1	38	7e-11	63.9	---
Unigene34590_Ex-zai-2	SPBC32F12.04	64.71	34	12	0	62	163	3	36	9e-08	53.5	---
Unigene34590_Ex-zai-2	ECU08g0670	58.82	34	14	0	59	160	1	34	8e-07	50.4	---
Unigene34597_Ex-zai-2	BH2504_1	51.22	41	20	0	45	167	113	153	2e-07	52.4	---
Unigene34597_Ex-zai-2	ECU01g1320	46.15	52	28	0	12	167	135	186	3e-07	52.0	---
Unigene34597_Ex-zai-2	YAR019c	45.28	53	29	0	9	167	114	166	2e-06	48.9	---
Unigene34597_Ex-zai-2	SPy1625_1	40.82	49	29	0	21	167	108	156	3e-06	48.5	---
Unigene34597_Ex-zai-2	L138452_1	43.90	41	23	0	45	167	116	156	8e-06	47.0	---
Unigene34658_Ex-zai-2	YOR310c	41.67	60	31	1	3	170	452	511	2e-07	52.8	---
Unigene34661_Ex-zai-2	SPCC24B10.08c	48.00	50	25	1	25	171	5	54	2e-11	65.5	---
Unigene34661_Ex-zai-2	YDR448w	44.00	50	27	1	25	171	4	53	5e-08	54.3	---
Unigene34706_Ex-zai-2	ECU09g1180	43.64	55	31	1	2	166	67	117	3e-06	48.5	---
Unigene34726_Ex-zai-2	YPO1288	53.06	49	23	0	167	21	73	121	4e-09	58.2	---
Unigene34726_Ex-zai-2	lin0070	52.00	50	24	0	170	21	68	117	3e-08	55.1	---
Unigene34726_Ex-zai-2	BMEI1952	44.64	56	31	0	170	3	100	155	6e-07	50.8	---
Unigene34726_Ex-zai-2	MK0297	56.00	50	22	0	170	21	65	114	8e-07	50.4	---
Unigene34726_Ex-zai-2	MK0320	54.00	50	23	0	170	21	71	120	1e-06	49.7	---
Unigene34726_Ex-zai-2	CC3722	48.00	50	26	0	170	21	89	138	1e-06	49.7	---
Unigene34726_Ex-zai-2	SMc02849	48.00	50	26	0	170	21	74	123	3e-06	48.5	---
Unigene34726_Ex-zai-2	AGl723	46.15	52	28	0	170	15	68	119	3e-06	48.5	---
Unigene34726_Ex-zai-2	mlr5574	46.00	50	27	0	170	21	74	123	4e-06	48.1	---
Unigene34726_Ex-zai-2	HI0085	46.15	52	28	0	170	15	70	121	6e-06	47.4	---
Unigene34833_Ex-zai-2	Rv0312	55.36	56	25	1	4	171	536	585	2e-08	55.8	---
Unigene34833_Ex-zai-2	MT0326	55.36	56	25	1	4	171	536	585	2e-08	55.8	---
Unigene34833_Ex-zai-2	APE1583	53.57	56	25	2	4	168	830	881	3e-07	51.6	---
Unigene34833_Ex-zai-2	SSO3043	48.28	58	29	1	1	171	628	685	1e-06	50.1	---
Unigene34833_Ex-zai-2	PH1962	42.86	49	28	0	25	171	767	815	3e-06	48.5	---
Unigene34833_Ex-zai-2	YKR013w	48.15	54	28	2	7	168	132	181	8e-06	47.0	---
Unigene34834_Ex-zai-2	Cgl2430	52.73	55	26	0	165	1	61	115	2e-09	59.3	---
Unigene34834_Ex-zai-2	all2934	46.43	56	29	1	165	1	72	127	7e-08	53.9	---
Unigene34834_Ex-zai-2	BH2627	50.00	58	26	1	165	1	60	117	3e-07	52.0	---
Unigene34834_Ex-zai-2	FN1397	45.00	60	30	1	171	1	55	114	1e-06	50.1	---
Unigene34835_Ex-zai-2	Cgl2430	52.73	55	26	0	165	1	61	115	2e-09	58.9	---
Unigene34835_Ex-zai-2	all2934	44.64	56	30	1	165	1	72	127	6e-07	50.8	---
Unigene34835_Ex-zai-2	FN1397	45.00	60	30	1	171	1	55	114	5e-06	47.8	---
Unigene34835_Ex-zai-2	SMc00486	44.07	59	30	3	168	1	65	121	6e-06	47.4	---
Unigene34843_Ex-zai-2	MA1518	44.90	49	27	1	148	2	184	231	2e-06	49.3	---
Unigene34848_Ex-zai-2	XF0818	59.02	61	20	1	171	4	430	490	2e-14	75.9	---
Unigene34848_Ex-zai-2	Rv3876	50.00	66	24	3	2	172	64	128	1e-11	66.6	---
Unigene34848_Ex-zai-2	MT3990	50.00	66	24	3	2	172	64	128	1e-11	66.6	---
Unigene34848_Ex-zai-2	slr1403_2	53.70	54	25	1	168	7	421	473	3e-10	61.6	---
Unigene34848_Ex-zai-2	XF0009	47.62	63	23	3	11	169	66	128	6e-10	60.8	---
Unigene34848_Ex-zai-2	SPBC2D10.10c	50.00	54	27	0	171	10	16	69	3e-09	58.5	---
Unigene34848_Ex-zai-2	PA0197	43.82	89	18	7	2	172	93	181	4e-09	58.2	---
Unigene34848_Ex-zai-2	DR2412	50.88	57	23	3	17	172	2	58	5e-09	57.8	---
Unigene34848_Ex-zai-2	DR1616	50.00	62	23	2	165	4	55	115	6e-09	57.4	---
Unigene34848_Ex-zai-2	SSO3043	53.85	52	24	0	4	159	629	680	2e-08	55.8	---
Unigene34848_Ex-zai-2	PM0926	42.11	57	31	2	3	167	119	175	3e-08	55.1	---
Unigene34848_Ex-zai-2	CC3494_1	67.74	31	10	0	2	94	305	335	3e-08	55.1	---
Unigene34848_Ex-zai-2	Rv1078	46.03	63	25	3	11	172	13	75	4e-08	54.7	---
Unigene34848_Ex-zai-2	MT1109	46.03	63	25	3	11	172	13	75	4e-08	54.7	---
Unigene34848_Ex-zai-2	CC2845	57.78	45	19	1	2	136	39	79	4e-08	54.7	---
Unigene34848_Ex-zai-2	mll2069	46.03	63	27	4	2	169	224	284	7e-08	53.9	---
Unigene34848_Ex-zai-2	SP0117	48.21	56	28	2	5	169	451	505	7e-08	53.9	---
Unigene34848_Ex-zai-2	RSc0663	57.14	49	20	2	168	25	232	277	9e-08	53.5	---
Unigene34848_Ex-zai-2	PA0074_1	43.86	57	28	1	11	169	287	343	9e-08	53.5	---
Unigene34848_Ex-zai-2	PA5531	41.27	63	28	1	11	172	139	201	1e-07	53.1	---
Unigene34871_Ex-zai-2	CT294	61.82	55	21	0	2	166	133	187	8e-17	83.6	---
Unigene34871_Ex-zai-2	CPn0057	61.82	55	21	0	2	166	133	187	2e-15	79.3	---
Unigene34871_Ex-zai-2	L12227	61.22	49	19	1	26	172	144	191	5e-12	67.8	---
Unigene34871_Ex-zai-2	SP0766	56.86	51	22	1	20	172	137	186	6e-12	67.4	---
Unigene34871_Ex-zai-2	SA1382	59.62	52	21	1	17	172	134	184	6e-12	67.4	---
Unigene34871_Ex-zai-2	BS_sodA	57.69	52	22	1	17	172	137	187	1e-11	66.6	---
Unigene34871_Ex-zai-2	BH1409	57.69	52	22	1	17	172	137	187	2e-11	65.9	---
Unigene34871_Ex-zai-2	SA0128	57.69	52	22	1	17	172	134	184	1e-10	63.2	---
Unigene34871_Ex-zai-2	ML0072	52.63	57	27	1	2	172	128	183	1e-10	62.8	---
Unigene34871_Ex-zai-2	SPy1406	56.00	50	22	1	20	169	137	185	2e-10	62.4	---
Unigene34871_Ex-zai-2	lin1478	51.92	52	25	1	17	172	137	187	4e-10	61.2	---
Unigene34871_Ex-zai-2	YHR008c	53.85	52	24	1	17	172	168	217	4e-10	61.2	---
Unigene34871_Ex-zai-2	PA4468	50.98	51	25	1	20	172	138	187	4e-09	58.2	---
Unigene34871_Ex-zai-2	XF2614	56.25	48	21	1	29	172	141	187	6e-09	57.4	---
Unigene34871_Ex-zai-2	ECU11g1080	52.83	53	24	1	2	157	144	196	1e-08	56.6	---
Unigene34871_Ex-zai-2	BU189	49.15	59	23	3	17	172	133	190	1e-08	56.6	---
Unigene34871_Ex-zai-2	BS_sodF	50.88	57	28	1	2	172	204	259	1e-08	56.6	---
Unigene34871_Ex-zai-2	YPO4061	49.12	57	24	3	17	172	136	192	1e-08	56.2	---
Unigene34871_Ex-zai-2	Rv3846	50.00	60	27	2	2	172	128	183	1e-08	56.2	---
Unigene34871_Ex-zai-2	MT3960	50.00	60	27	2	2	172	128	183	1e-08	56.2	---
Unigene34886_Ex-zai-2	SPAC3A12.14	35.09	57	37	0	1	171	91	147	8e-07	50.4	---
Unigene35013_Ex-zai-2	mll7934	47.37	57	30	1	173	3	25	80	1e-10	62.8	---
Unigene35026_Ex-zai-2	YPO0910	49.02	51	26	0	2	154	171	221	3e-06	48.5	---
Unigene35026_Ex-zai-2	STM3058	49.02	51	26	0	2	154	171	221	3e-06	48.5	---
Unigene35057_Ex-zai-2	MA0449	42.22	45	26	0	22	156	50	94	4e-06	48.1	---
Unigene35057_Ex-zai-2	Cgl1852	33.93	56	37	0	4	171	36	91	5e-06	47.8	---
Unigene35062_Ex-zai-2	YDR216w	43.14	51	29	0	11	163	100	150	7e-08	53.9	---
Unigene35062_Ex-zai-2	ECU03g0790	42.86	42	24	0	44	169	12	53	8e-07	50.4	---
Unigene35062_Ex-zai-2	SPAC4G8.13c	36.36	55	35	0	5	169	594	648	1e-06	50.1	---
Unigene35062_Ex-zai-2	ECU08g0560	41.38	58	30	2	11	172	369	426	3e-06	48.5	---
Unigene35062_Ex-zai-2	YDR096w_2	41.18	51	29	1	17	166	92	142	6e-06	47.4	---
Unigene35062_Ex-zai-2	SPAC144.09c	38.33	60	33	2	5	172	47	106	8e-06	47.0	---
Unigene35063_Ex-zai-2	SPBC16A3.12c	46.94	49	25	1	28	171	114	162	3e-07	51.6	---
Unigene35091_Ex-zai-2	CC3494_1	65.52	29	10	0	3	89	305	333	8e-07	50.4	---
Unigene35091_Ex-zai-2	Rv3876	62.96	27	10	0	9	89	111	137	6e-06	47.4	---
Unigene35091_Ex-zai-2	MT3990	62.96	27	10	0	9	89	111	137	6e-06	47.4	---
Unigene35094_Ex-zai-2	MA4381	37.68	69	30	3	169	2	373	441	7e-10	60.5	---
Unigene35094_Ex-zai-2	PM0926	37.50	56	35	0	169	2	130	185	2e-09	59.3	---
Unigene35094_Ex-zai-2	RSp0626	30.59	85	29	1	166	2	669	753	2e-09	58.9	---
Unigene35094_Ex-zai-2	CC0303	49.02	51	25	2	172	23	22	68	6e-09	57.4	---
Unigene35094_Ex-zai-2	mlr2980	45.65	46	25	0	154	17	227	272	2e-08	55.8	---
Unigene35094_Ex-zai-2	YPO2151	36.11	72	30	3	169	2	297	363	2e-08	55.8	---
Unigene35094_Ex-zai-2	PA1297	61.29	31	12	0	109	17	155	185	2e-08	55.5	---
Unigene35094_Ex-zai-2	RSc2772	40.62	64	28	4	163	2	197	260	7e-08	53.9	---
Unigene35094_Ex-zai-2	HI0119	44.90	49	25	2	163	23	115	163	7e-08	53.9	---
Unigene35094_Ex-zai-2	slr0609	38.18	55	34	1	172	8	222	275	9e-08	53.5	---
Unigene35094_Ex-zai-2	ZyohM	48.84	43	22	1	154	26	121	162	9e-08	53.5	---
Unigene35094_Ex-zai-2	YOR054c	40.35	57	34	0	1	171	599	655	2e-07	52.4	---
Unigene35094_Ex-zai-2	SMc02978	48.78	41	21	1	172	50	229	268	2e-07	52.4	---
Unigene35094_Ex-zai-2	alr1093	45.45	44	24	1	139	8	225	267	3e-07	52.0	---
Unigene35094_Ex-zai-2	AGl732	43.64	55	30	2	166	5	216	268	3e-07	51.6	---
Unigene35094_Ex-zai-2	mll5156	51.16	43	19	2	124	2	296	337	4e-07	51.2	---
Unigene35094_Ex-zai-2	mll2462	38.18	55	30	2	169	17	296	349	2e-06	49.3	---
Unigene35094_Ex-zai-2	ECs2912	40.48	42	25	0	151	26	117	158	2e-06	49.3	---
Unigene35094_Ex-zai-2	SPAC17D4.03c	32.14	56	26	1	154	23	526	581	2e-06	48.9	---
Unigene35094_Ex-zai-2	mll4937	46.15	39	20	1	154	41	157	195	3e-06	48.5	---
Unigene35136_Ex-zai-2	RSc0257	50.00	58	28	1	173	3	131	188	1e-06	49.7	---
Unigene35185_Ex-zai-2	YEL007w	52.94	51	24	1	18	170	336	384	5e-08	54.3	---
Unigene35185_Ex-zai-2	YPR042c	48.98	49	25	0	18	164	1018	1066	4e-07	51.2	---
Unigene35185_Ex-zai-2	SSO3043	46.15	52	28	0	16	171	629	680	1e-06	49.7	---
Unigene35185_Ex-zai-2	YKR013w	42.11	57	33	0	1	171	120	176	2e-06	49.3	---
Unigene35185_Ex-zai-2	SSO2669	48.15	54	26	1	4	159	617	670	3e-06	48.5	---
Unigene35185_Ex-zai-2	Rv0312	47.92	48	25	0	13	156	531	578	3e-06	48.5	---
Unigene35185_Ex-zai-2	MT0326	47.92	48	25	0	13	156	531	578	3e-06	48.5	---
Unigene35230_Ex-zai-2	all4337	64.15	53	19	0	164	6	357	409	4e-15	77.8	---
Unigene35230_Ex-zai-2	sll1099	65.38	52	18	0	161	6	348	399	2e-14	75.9	---
Unigene35230_Ex-zai-2	PA4277	69.39	49	15	0	152	6	349	397	2e-13	72.4	---
Unigene35230_Ex-zai-2	PA4265	69.39	49	15	0	152	6	349	397	2e-13	72.4	---
Unigene35230_Ex-zai-2	PM1746	67.35	49	16	0	152	6	346	394	5e-13	70.9	---
Unigene35230_Ex-zai-2	PM1357	67.35	49	16	0	152	6	346	394	5e-13	70.9	---
Unigene35230_Ex-zai-2	HI0632	67.35	49	16	0	152	6	346	394	5e-13	70.9	---
Unigene35230_Ex-zai-2	HI0578	67.35	49	16	0	152	6	346	394	5e-13	70.9	---
Unigene35230_Ex-zai-2	VC0362	64.58	48	17	0	152	9	346	393	9e-13	70.1	---
Unigene35230_Ex-zai-2	VC0321	64.58	48	17	0	152	9	346	393	9e-13	70.1	---
Unigene35230_Ex-zai-2	YPO3754	61.22	49	19	0	152	6	346	394	2e-12	68.9	---
Unigene35230_Ex-zai-2	DR2050	59.18	49	20	0	152	6	357	405	2e-12	68.9	---
Unigene35230_Ex-zai-2	DR0309	59.18	49	20	0	152	6	357	405	2e-12	68.9	---
Unigene35230_Ex-zai-2	tufB	62.50	48	18	0	152	9	346	393	3e-12	68.6	---
Unigene35230_Ex-zai-2	tufA	62.50	48	18	0	152	9	346	393	3e-12	68.6	---
Unigene35230_Ex-zai-2	ZtufB	62.50	48	18	0	152	9	346	393	3e-12	68.6	---
Unigene35230_Ex-zai-2	ZtufA	62.50	48	18	0	152	9	346	393	3e-12	68.6	---
Unigene35230_Ex-zai-2	STM4146	62.50	48	18	0	152	9	346	393	3e-12	68.6	---
Unigene35230_Ex-zai-2	STM3445	62.50	48	18	0	152	9	346	393	3e-12	68.6	---
Unigene35230_Ex-zai-2	RSc3041	64.71	51	18	1	158	6	348	396	3e-12	68.6	---
Unigene35273_Ex-zai-2	YPR184w_2	47.37	57	30	0	171	1	1023	1079	3e-10	61.6	---
Unigene35299_Ex-zai-2	YAL029c	55.00	60	24	1	172	2	175	234	6e-12	67.4	---
Unigene35299_Ex-zai-2	YOR326w	53.23	62	24	1	172	2	174	235	7e-11	63.9	---
Unigene35299_Ex-zai-2	SPBC2D10.14c	56.90	58	24	1	172	2	169	226	1e-10	63.2	---
Unigene35299_Ex-zai-2	SPCC1919.10c	47.69	65	26	1	172	2	177	241	7e-10	60.5	---
Unigene35299_Ex-zai-2	YKL129c	50.88	57	28	1	172	2	139	194	3e-09	58.5	---
Unigene35299_Ex-zai-2	SPBC146.13c	52.63	57	27	1	172	2	143	198	3e-09	58.5	---
Unigene35299_Ex-zai-2	YHR023w	46.15	65	27	1	172	2	190	254	4e-09	58.2	---
Unigene35299_Ex-zai-2	YMR109w	49.12	57	29	1	172	2	139	194	2e-08	55.8	---
Unigene35299_Ex-zai-2	SPAC4A8.05c	43.86	57	32	1	172	2	192	247	3e-08	55.1	---
Unigene35299_Ex-zai-2	SPCC645.05c	40.68	59	33	2	172	2	180	235	4e-07	51.2	---
Unigene35299_Ex-zai-2	ECU04g1000	42.11	57	33	1	172	2	207	261	2e-06	49.3	---
Unigene35465_Ex-zai-2	YER163c	58.54	41	17	0	19	141	24	64	2e-09	58.9	---
Unigene35465_Ex-zai-2	SPBC31F10.03	36.23	69	33	1	1	174	20	88	6e-07	50.8	---
Unigene35567_Ex-zai-2	Rv3876	55.00	60	21	5	174	13	101	158	2e-07	52.8	---
Unigene35567_Ex-zai-2	MT3990	55.00	60	21	5	174	13	101	158	2e-07	52.8	---
Unigene35567_Ex-zai-2	SPBC2D10.10c	56.14	57	23	3	5	169	11	65	3e-07	51.6	---
Unigene35567_Ex-zai-2	Rv1078	50.98	51	21	2	159	19	6	55	1e-06	50.1	---
Unigene35567_Ex-zai-2	MT1109	50.98	51	21	2	159	19	6	55	1e-06	50.1	---
Unigene35567_Ex-zai-2	SPBC20F10.01	59.62	52	19	3	11	160	135	180	2e-06	49.3	---
Unigene35567_Ex-zai-2	CC3494_1	61.76	34	13	1	156	55	304	335	6e-06	47.4	---
Unigene35567_Ex-zai-2	Rv0171	60.53	38	15	2	174	61	471	506	8e-06	47.0	---
Unigene35567_Ex-zai-2	MT0180	60.53	38	15	2	174	61	462	497	8e-06	47.0	---
Unigene35592_Ex-zai-2	BS_galE	61.11	54	21	1	10	171	115	166	3e-12	68.6	---
Unigene35592_Ex-zai-2	BMEI0921	55.56	54	24	1	10	171	115	166	7e-10	60.5	---
Unigene35592_Ex-zai-2	HI0351	51.79	56	27	1	4	171	113	167	2e-09	58.9	---
Unigene35592_Ex-zai-2	PM0286	52.73	55	26	1	4	168	113	166	3e-09	58.5	---
Unigene35592_Ex-zai-2	SP1828	54.39	57	26	1	1	171	112	166	4e-09	58.2	---
Unigene35592_Ex-zai-2	RSp1101	49.12	57	29	1	1	171	114	168	4e-09	58.2	---
Unigene35592_Ex-zai-2	aq_1069	45.61	57	31	1	4	174	106	160	3e-08	55.1	---
Unigene35592_Ex-zai-2	YBR019c_1	49.18	61	27	2	4	174	124	182	4e-08	54.7	---
Unigene35592_Ex-zai-2	SP1607	48.21	56	29	1	4	171	115	168	5e-08	54.3	---
Unigene35592_Ex-zai-2	PA1384	49.09	55	28	1	7	171	114	167	7e-08	53.9	---
Unigene35592_Ex-zai-2	YPO1139	49.06	53	27	1	13	171	116	167	2e-07	52.8	---
Unigene35592_Ex-zai-2	VCA0774	48.21	56	29	1	4	171	113	166	2e-07	52.4	---
Unigene35592_Ex-zai-2	SMb20942	44.90	49	27	1	10	156	110	156	3e-07	52.0	---
Unigene35592_Ex-zai-2	SMb20459	45.45	55	30	1	4	168	108	160	3e-07	51.6	---
Unigene35592_Ex-zai-2	NMB0064	45.61	57	31	1	1	171	113	168	1e-06	50.1	---
Unigene35592_Ex-zai-2	NMA0203	45.61	57	31	1	1	171	113	168	1e-06	50.1	---
Unigene35592_Ex-zai-2	STM0776	50.00	52	26	1	13	168	116	166	3e-06	48.5	---
Unigene35592_Ex-zai-2	SPBPB2B2.12c_1	49.12	57	25	2	13	171	121	175	3e-06	48.5	---
Unigene35592_Ex-zai-2	all4713	42.31	52	30	1	13	168	116	165	5e-06	47.8	---
Unigene35592_Ex-zai-2	lin2620	46.00	50	27	1	4	153	107	154	6e-06	47.4	---
Unigene35672_Ex-zai-2	ECU07g0330	41.67	48	27	1	29	169	264	311	3e-07	51.6	---
Unigene35688_Ex-zai-2	SPBC530.12c_1	43.10	58	32	1	3	173	117	174	5e-08	54.3	---
Unigene35693_Ex-zai-2	YLR244c	39.66	58	34	1	171	1	259	316	2e-06	49.3	---
Unigene35712_Ex-zai-2	YJL052w	75.00	32	8	0	78	173	2	33	3e-07	52.0	---
Unigene35712_Ex-zai-2	Cj1403c	65.62	32	11	0	78	173	3	34	8e-07	50.4	---
Unigene35712_Ex-zai-2	YPO2157	65.62	32	11	0	78	173	6	37	1e-06	49.7	---
Unigene35712_Ex-zai-2	slr0884	68.75	32	10	0	78	173	17	48	2e-06	49.3	---
Unigene35712_Ex-zai-2	gapA	65.62	32	11	0	78	173	3	34	2e-06	49.3	---
Unigene35712_Ex-zai-2	all2566	57.14	35	15	0	69	173	1	35	2e-06	49.3	---
Unigene35712_Ex-zai-2	ZgapA	65.62	32	11	0	78	173	3	34	2e-06	49.3	---
Unigene35712_Ex-zai-2	YJR009c	65.62	32	11	0	78	173	2	33	2e-06	49.3	---
Unigene35712_Ex-zai-2	STM1290	65.62	32	11	0	78	173	3	34	2e-06	49.3	---
Unigene35712_Ex-zai-2	ECs2488	65.62	32	11	0	78	173	3	34	2e-06	49.3	---
Unigene35712_Ex-zai-2	PM0924	65.62	32	11	0	78	173	3	34	4e-06	48.1	---
Unigene35712_Ex-zai-2	HI0001	65.62	32	11	0	78	173	3	34	4e-06	48.1	---
Unigene35712_Ex-zai-2	BS_gap	68.75	32	10	0	78	173	3	34	4e-06	48.1	---
Unigene35712_Ex-zai-2	BU298	59.38	32	13	0	78	173	7	38	5e-06	47.8	---
Unigene35712_Ex-zai-2	VC2000	62.50	32	12	0	78	173	3	34	6e-06	47.4	---
Unigene35773_Ex-zai-2	YDL188c	50.88	57	28	1	1	171	185	238	2e-12	69.3	---
Unigene35773_Ex-zai-2	YDL134c	49.12	57	29	1	1	171	177	230	2e-12	68.9	---
Unigene35773_Ex-zai-2	SPBC26H8.05c	47.37	57	30	1	1	171	113	166	2e-11	65.9	---
Unigene35773_Ex-zai-2	SPAC823.15	43.86	57	32	1	1	171	117	170	3e-11	65.1	---
Unigene35773_Ex-zai-2	SPBC16H5.07c	43.86	57	32	1	1	171	130	183	9e-11	63.5	---
Unigene35773_Ex-zai-2	YER133w	42.11	57	33	1	1	171	123	175	2e-10	62.4	---
Unigene35773_Ex-zai-2	SPAC22H10.04	43.86	57	32	1	1	171	111	164	3e-10	61.6	---
Unigene35773_Ex-zai-2	YDR075w	45.61	57	31	1	1	171	111	164	4e-10	61.2	---
Unigene35773_Ex-zai-2	ECU04g0700	47.37	57	30	1	1	171	109	162	6e-10	60.8	---
Unigene35773_Ex-zai-2	YDL047w	43.86	57	32	1	1	171	114	167	1e-09	59.7	---
Unigene35773_Ex-zai-2	SPAC57A7.08	38.60	57	35	1	1	171	308	360	2e-08	55.5	---
Unigene35773_Ex-zai-2	ECU09g0980	38.60	57	35	1	1	171	117	170	2e-08	55.5	---
Unigene35773_Ex-zai-2	YDR436w	38.60	57	35	1	1	171	514	566	1e-07	53.1	---
Unigene35773_Ex-zai-2	ECU11g0660	40.35	57	34	1	1	171	123	175	1e-07	53.1	---
Unigene35773_Ex-zai-2	ECU10g1280	38.60	57	35	1	1	171	117	169	1e-06	49.7	---
Unigene35773_Ex-zai-2	SPBC1346.01c	36.84	57	36	1	1	171	179	231	6e-06	47.4	---
Unigene35957_Ex-zai-2	PA1297	68.42	19	6	0	58	2	162	180	5e-10	43.1	---
Unigene35957_Ex-zai-2	RSp0626	63.16	19	7	0	58	2	738	756	2e-08	38.5	---
Unigene35957_Ex-zai-2	SMc02978	45.45	33	18	0	126	28	245	277	2e-08	40.0	---
Unigene35957_Ex-zai-2	ZyohM	63.16	19	7	0	58	2	134	152	2e-06	38.1	---
Unigene35957_Ex-zai-2	slr0609	64.71	17	6	0	114	64	249	265	2e-06	36.2	---
Unigene35957_Ex-zai-2	HI0119	58.82	17	7	0	58	8	147	163	3e-06	32.3	---
Unigene35957_Ex-zai-2	yohM	57.89	19	8	0	120	64	128	146	3e-06	35.4	---
Unigene35957_Ex-zai-2	PM0926	42.86	21	12	0	126	64	163	183	4e-06	31.6	---
Unigene35957_Ex-zai-2	CC0321	53.85	26	5	1	58	2	236	261	4e-06	40.0	---
Unigene35966_Ex-zai-2	YDR135c	51.72	58	27	1	173	3	1375	1432	6e-09	57.4	---
Unigene35966_Ex-zai-2	SPAC3F10.11c	47.37	57	30	0	173	3	1342	1398	2e-08	55.5	---
Unigene35966_Ex-zai-2	lin1097	45.61	57	31	0	173	3	431	487	1e-07	53.1	---
Unigene35966_Ex-zai-2	CC1314	45.61	57	31	0	173	3	504	560	2e-07	52.8	---
Unigene35966_Ex-zai-2	YLL015w	44.59	74	24	1	173	3	1405	1478	3e-07	52.0	---
Unigene35966_Ex-zai-2	mdlB	40.35	57	34	0	173	3	443	499	4e-07	51.2	---
Unigene35966_Ex-zai-2	ZmdlB	40.35	57	34	0	173	3	443	499	4e-07	51.2	---
Unigene35966_Ex-zai-2	ECs0503	40.35	57	34	0	173	3	443	499	4e-07	51.2	---
Unigene35966_Ex-zai-2	BU480	38.60	57	35	0	173	3	454	510	4e-07	51.2	---
Unigene35966_Ex-zai-2	SPy1148	43.86	57	32	0	173	3	436	492	6e-07	50.8	---
Unigene35966_Ex-zai-2	Cgl0940	42.11	57	33	0	173	3	438	494	6e-07	50.8	---
Unigene35966_Ex-zai-2	SP1358	40.35	57	34	0	173	3	437	493	1e-06	50.1	---
Unigene35966_Ex-zai-2	L59135	40.00	55	33	1	173	9	454	507	2e-06	49.3	---
Unigene35966_Ex-zai-2	SPBC359.05	40.35	57	34	0	173	3	1329	1385	3e-06	48.5	---
Unigene35966_Ex-zai-2	mll5254	36.84	57	36	0	173	3	470	526	4e-06	48.1	---
Unigene35966_Ex-zai-2	YPO3144	38.60	57	35	0	173	3	443	499	4e-06	48.1	---
Unigene35966_Ex-zai-2	Rv1273c	43.86	57	32	1	173	3	442	496	4e-06	48.1	---
Unigene35966_Ex-zai-2	MT1311	43.86	57	32	1	173	3	442	496	4e-06	48.1	---
Unigene35966_Ex-zai-2	Cgl0939	40.35	57	34	0	173	3	509	565	5e-06	47.8	---
Unigene35966_Ex-zai-2	ML1114	36.36	55	35	0	173	9	442	496	6e-06	47.4	---
Unigene35995_Ex-zai-2	L96658_2	63.04	46	17	0	19	156	10	55	4e-08	54.7	---
Unigene35995_Ex-zai-2	XF1267	63.83	47	16	1	19	156	456	502	8e-06	47.0	---
Unigene36001_Ex-zai-2	CC3494_1	60.00	35	14	0	63	167	301	335	2e-08	55.5	---
Unigene36006_Ex-zai-2	CC3494_1	72.00	25	7	0	1	75	306	330	4e-06	48.1	---
Unigene36006_Ex-zai-2	Rv3876	46.81	47	22	1	7	138	65	111	6e-06	47.4	---
Unigene36006_Ex-zai-2	MT3990	46.81	47	22	1	7	138	65	111	6e-06	47.4	---
Unigene36021_Ex-zai-2	all2533	56.14	57	25	1	173	3	569	622	2e-13	72.4	---
Unigene36021_Ex-zai-2	DR2503	56.14	57	25	1	173	3	568	621	4e-13	71.2	---
Unigene36021_Ex-zai-2	PAB0762	49.12	57	29	1	173	3	503	555	4e-10	61.2	---
Unigene36021_Ex-zai-2	PH1262	49.12	57	29	1	173	3	504	557	7e-10	60.5	---
Unigene36083_Ex-zai-2	DR1616	53.23	62	25	2	175	2	54	113	2e-07	52.4	---
Unigene36083_Ex-zai-2	mll4127	60.38	53	18	3	157	8	242	292	4e-07	51.2	---
Unigene36083_Ex-zai-2	XF0818	55.17	58	20	2	157	2	424	481	6e-07	50.8	---
Unigene36175_Ex-zai-2	SPAC144.09c	47.17	53	24	2	9	155	73	125	2e-07	52.4	---
Unigene36175_Ex-zai-2	YDR216w	46.34	41	22	0	33	155	102	142	3e-07	52.0	---
Unigene36175_Ex-zai-2	SPAC4G8.13c	36.73	49	31	0	9	155	590	638	1e-06	49.7	---
Unigene36184_Ex-zai-2	YPR042c	63.16	38	14	0	171	58	1018	1055	4e-13	59.7	---
Unigene36184_Ex-zai-2	YEL007w	54.05	37	17	0	168	58	330	366	5e-10	52.0	---
Unigene36184_Ex-zai-2	YBL084c	45.10	51	28	0	174	22	362	412	7e-08	53.9	---
Unigene36184_Ex-zai-2	YPL089c	58.97	39	15	1	171	58	556	594	7e-08	50.1	---
Unigene36184_Ex-zai-2	CAC2301	48.78	41	21	0	171	49	767	807	5e-06	47.8	---
Unigene36207_Ex-zai-2	SPAC17G8.14c_2	52.00	50	24	0	19	168	6	55	4e-09	58.2	---
Unigene36272_Ex-zai-2	YPL009c_1	57.78	45	19	0	136	2	706	750	2e-07	52.8	---
Unigene36272_Ex-zai-2	YJL115w	48.84	43	22	0	130	2	172	214	2e-06	48.9	---
Unigene36272_Ex-zai-2	YKL088w	42.31	52	30	0	157	2	498	549	8e-06	47.0	---
Unigene36291_Ex-zai-2	sll1342	71.43	56	15	1	9	173	128	183	2e-16	82.0	---
Unigene36291_Ex-zai-2	SPBC32F12.11	62.96	54	20	0	9	170	127	180	4e-15	77.8	---
Unigene36291_Ex-zai-2	CT505	62.50	56	21	0	3	170	123	178	6e-15	77.4	---
Unigene36291_Ex-zai-2	Rv1436	67.31	52	17	0	18	173	136	187	8e-15	77.0	---
Unigene36291_Ex-zai-2	MT1480	67.31	52	17	0	18	173	136	187	8e-15	77.0	---
Unigene36291_Ex-zai-2	CPn0624	63.16	57	20	1	3	170	123	179	8e-15	77.0	---
Unigene36291_Ex-zai-2	SPBC354.12	61.11	54	21	0	9	170	127	180	1e-14	76.3	---
Unigene36291_Ex-zai-2	all5062	65.52	58	19	1	3	173	126	183	2e-14	75.5	---
Unigene36291_Ex-zai-2	slr0884	64.81	54	18	1	12	170	143	196	3e-14	75.1	---
Unigene36291_Ex-zai-2	Cj1403c	63.16	57	21	1	3	173	124	179	5e-14	74.3	---
Unigene36291_Ex-zai-2	YJL052w	63.46	52	19	0	15	170	127	178	6e-14	73.9	---
Unigene36291_Ex-zai-2	ML0570	65.38	52	18	0	18	173	136	187	6e-14	73.9	---
Unigene36291_Ex-zai-2	XF0457	58.93	56	23	1	3	170	126	180	1e-13	72.8	---
Unigene36291_Ex-zai-2	BS_gap	66.04	53	17	1	18	173	129	181	1e-13	72.8	---
Unigene36291_Ex-zai-2	BH3560	64.15	53	18	1	18	173	129	181	1e-13	72.8	---
Unigene36291_Ex-zai-2	aq_1065	66.04	53	17	1	18	173	129	181	3e-13	71.6	---
Unigene36291_Ex-zai-2	lin2553	55.36	56	25	0	6	173	125	180	5e-13	70.9	---
Unigene36291_Ex-zai-2	TM0688	57.89	57	24	0	3	173	125	181	5e-13	70.9	---
Unigene36291_Ex-zai-2	FN0652	57.14	56	24	0	6	173	125	180	5e-13	70.9	---
Unigene36291_Ex-zai-2	BS_gapB	60.34	58	22	1	3	173	124	181	7e-13	70.5	---
Unigene36391_Ex-zai-2	ECU04g1560	50.88	57	26	1	8	172	115	171	4e-10	61.2	---
Unigene36393_Ex-zai-2	SPAC1687.15	65.52	58	20	1	176	3	131	187	2e-16	82.4	---
Unigene36393_Ex-zai-2	YBL016w	40.38	52	31	2	170	15	113	162	4e-06	48.1	---
Unigene36393_Ex-zai-2	all1625_1	46.43	56	30	1	176	9	108	162	5e-06	47.8	---
Unigene36396_Ex-zai-2	SPAC3A11.14c	65.31	49	17	0	161	15	537	585	7e-13	70.5	---
Unigene36396_Ex-zai-2	SPAC664.10	61.54	52	20	0	170	15	522	573	8e-12	67.0	---
Unigene36396_Ex-zai-2	YPR141c	60.00	50	20	0	161	12	436	485	1e-11	66.6	---
Unigene36396_Ex-zai-2	YGL216w	50.85	59	28	1	176	3	148	206	2e-11	65.9	---
Unigene36396_Ex-zai-2	YBL063w	52.73	55	25	1	170	9	99	153	2e-09	59.3	---
Unigene36396_Ex-zai-2	ECU10g0320	48.21	56	29	0	176	9	200	255	4e-09	58.2	---
Unigene36396_Ex-zai-2	SPAC25G10.07c	50.00	54	26	1	167	9	118	171	5e-09	57.8	---
Unigene36396_Ex-zai-2	ECU08g0890	51.92	52	25	0	164	9	33	84	6e-09	57.4	---
Unigene36396_Ex-zai-2	SPAC1834.07	50.94	53	25	1	164	9	44	96	2e-08	55.8	---
Unigene36396_Ex-zai-2	ECU05g0060_1	45.28	53	29	0	173	15	32	84	2e-07	52.4	---
Unigene36396_Ex-zai-2	YPL155c	48.08	52	26	1	161	9	163	214	1e-06	49.7	---
Unigene36396_Ex-zai-2	SPBC1604.20c	41.07	56	32	1	170	6	176	231	1e-06	49.7	---
Unigene36396_Ex-zai-2	ECU11g2020	46.94	49	26	0	155	9	40	88	4e-06	48.1	---
Unigene36396_Ex-zai-2	YKL079w	38.89	54	32	1	164	6	74	127	8e-06	47.0	---
Unigene36408_Ex-zai-2	YPL131w	40.74	54	32	0	162	1	180	233	3e-07	52.0	---
Unigene36408_Ex-zai-2	SPBC11C11.09c	42.31	52	30	0	162	7	180	231	1e-06	49.7	---
Unigene36408_Ex-zai-2	SPAC3H5.12c	42.31	52	30	0	162	7	180	231	1e-06	49.7	---
Unigene36414_Ex-zai-2	YLL012w	58.14	43	18	1	47	175	221	262	2e-06	49.3	---
Unigene36445_Ex-zai-2	VC1649	53.19	47	18	1	173	45	223	269	2e-08	55.5	---
Unigene36445_Ex-zai-2	VC1200	55.10	49	19	2	176	39	218	266	1e-07	53.1	---
Unigene36470_Ex-zai-2	MJ1319	47.92	48	25	0	33	176	269	316	1e-07	53.1	---
Unigene36470_Ex-zai-2	BH3439	48.89	45	23	0	36	170	266	310	3e-07	51.6	---
Unigene36470_Ex-zai-2	MA1518	40.00	55	33	0	6	170	258	312	8e-07	50.4	---
Unigene36470_Ex-zai-2	VC2012	44.68	47	26	0	33	173	308	354	1e-06	50.1	---
Unigene36470_Ex-zai-2	AF1995	40.00	55	33	0	6	170	260	314	1e-06	49.7	---
Unigene36475_Ex-zai-2	YDR011w_3	54.39	57	26	2	4	174	30	83	7e-08	53.9	---
Unigene36475_Ex-zai-2	SPCC18B5.01c_2	50.88	57	28	2	4	174	31	85	2e-07	52.4	---
Unigene36475_Ex-zai-2	ECU07g0560_1	48.72	39	20	0	4	120	43	81	2e-06	49.3	---
Unigene36489_Ex-zai-2	BH1084	63.79	58	21	0	175	2	314	371	2e-17	85.5	---
Unigene36489_Ex-zai-2	YPR160w	66.07	56	19	0	175	8	387	442	6e-17	84.0	---
Unigene36489_Ex-zai-2	FN0857	71.15	52	15	0	175	20	294	345	6e-17	84.0	---
Unigene36489_Ex-zai-2	VCA0013	63.79	58	21	0	175	2	320	377	8e-17	83.6	---
Unigene36489_Ex-zai-2	BS_glgP	61.40	57	22	0	172	2	306	362	2e-16	82.4	---
Unigene36489_Ex-zai-2	PA2144	58.62	58	24	0	175	2	319	376	7e-16	80.5	---
Unigene36489_Ex-zai-2	malP	58.62	58	24	0	175	2	305	362	9e-16	80.1	---
Unigene36489_Ex-zai-2	ZmalP	58.62	58	24	0	175	2	305	362	9e-16	80.1	---
Unigene36489_Ex-zai-2	ECs4259	58.62	58	24	0	175	2	305	362	9e-16	80.1	---
Unigene36489_Ex-zai-2	Cgl1277	60.34	58	23	0	175	2	293	350	2e-15	79.0	---
Unigene36489_Ex-zai-2	L99884	54.39	57	26	0	172	2	309	365	3e-15	78.6	---
Unigene36489_Ex-zai-2	CAC1664	59.65	57	23	0	172	2	315	371	4e-15	77.8	---
Unigene36489_Ex-zai-2	STM3514	58.62	58	24	0	175	2	305	362	6e-15	77.4	---
Unigene36489_Ex-zai-2	HI1361	62.50	56	21	0	172	5	324	379	6e-15	77.4	---
Unigene36489_Ex-zai-2	mlr7586	56.14	57	25	0	172	2	346	402	1e-14	76.6	---
Unigene36489_Ex-zai-2	PM0545	60.71	56	22	0	172	5	324	379	1e-14	76.3	---
Unigene36489_Ex-zai-2	slr1367	60.71	56	22	0	175	8	347	402	5e-14	74.3	---
Unigene36489_Ex-zai-2	STM3534	57.14	56	24	0	172	5	319	374	5e-14	74.3	---
Unigene36489_Ex-zai-2	SMc04460	53.45	58	27	0	175	2	329	386	5e-14	74.3	---
Unigene36489_Ex-zai-2	glgP	55.36	56	25	0	172	5	319	374	8e-14	73.6	---
Unigene36494_Ex-zai-2	YNL064c	54.39	57	26	0	175	5	198	254	1e-14	76.6	---
Unigene36494_Ex-zai-2	SPBC1734.11	55.17	58	26	0	175	2	192	249	4e-14	74.7	---
Unigene36494_Ex-zai-2	SPBC1347.05c	40.00	55	33	0	175	11	210	264	3e-07	51.6	---
Unigene36494_Ex-zai-2	ECU07g0760	36.36	55	35	0	166	2	207	261	1e-06	49.7	---
Unigene36494_Ex-zai-2	SPBC405.06	42.11	57	33	0	175	5	204	260	4e-06	48.1	---
Unigene36498_Ex-zai-2	MTH711	68.97	58	17	2	171	1	76	132	1e-16	82.8	---
Unigene36498_Ex-zai-2	sll1680	64.91	57	20	1	171	1	106	161	9e-16	80.1	---
Unigene36498_Ex-zai-2	PM0923	57.89	57	24	0	171	1	51	107	2e-15	79.3	---
Unigene36498_Ex-zai-2	SMc00117	59.65	57	23	0	171	1	82	138	3e-15	78.2	---
Unigene36498_Ex-zai-2	alr3901	59.65	57	23	1	171	1	94	149	7e-15	77.0	---
Unigene36498_Ex-zai-2	STM1291	56.14	57	25	0	171	1	68	124	3e-14	75.1	---
Unigene36498_Ex-zai-2	mll4820	59.65	57	23	1	171	1	95	150	6e-14	73.9	---
Unigene36498_Ex-zai-2	AGc1655	56.14	57	25	0	171	1	64	120	6e-14	73.9	---
Unigene36498_Ex-zai-2	RSc1747	62.71	59	21	2	174	1	57	114	8e-14	73.6	---
Unigene36498_Ex-zai-2	VC1998	60.71	56	22	0	168	1	77	132	1e-13	73.2	---
Unigene36498_Ex-zai-2	PA2827	57.14	56	24	0	168	1	60	115	1e-13	73.2	---
Unigene36498_Ex-zai-2	MA0449	60.34	58	22	2	171	1	68	124	1e-13	73.2	---
Unigene36498_Ex-zai-2	mlr3964	55.36	56	25	1	168	1	64	118	2e-13	72.0	---
Unigene36498_Ex-zai-2	yeaA	56.90	58	24	2	171	1	58	114	3e-13	71.6	---
Unigene36498_Ex-zai-2	ZyeaA	56.90	58	24	2	171	1	58	114	3e-13	71.6	---
Unigene36498_Ex-zai-2	ECs2487	56.90	58	24	2	171	1	58	114	3e-13	71.6	---
Unigene36498_Ex-zai-2	YPO2158	56.14	57	25	0	171	1	58	114	4e-13	71.2	---
Unigene36498_Ex-zai-2	VC1236	54.24	59	26	2	174	1	76	133	5e-13	70.9	---
Unigene36498_Ex-zai-2	SMc01724	51.79	56	27	1	168	1	93	147	7e-13	70.5	---
Unigene36498_Ex-zai-2	XF0849	52.63	57	27	0	174	4	65	121	3e-12	68.2	---
Unigene36516_Ex-zai-2	PA1297	65.22	23	8	0	172	104	153	175	3e-06	48.5	---
Unigene36521_Ex-zai-2	SPCC645.05c	66.67	60	18	1	176	3	471	530	5e-16	80.9	---
Unigene36521_Ex-zai-2	ECU04g1000	60.00	60	22	1	176	3	494	553	1e-15	79.7	---
Unigene36521_Ex-zai-2	YHR023w	55.74	61	24	1	176	3	490	550	5e-14	74.3	---
Unigene36521_Ex-zai-2	SPAC4A8.05c	55.00	60	25	1	176	3	484	543	4e-13	71.2	---
Unigene36521_Ex-zai-2	YAL029c	56.90	58	25	1	176	3	475	531	2e-12	69.3	---
Unigene36521_Ex-zai-2	YOR326w	60.00	55	22	1	176	12	474	527	2e-12	68.9	---
Unigene36521_Ex-zai-2	SPBC2D10.14c	56.36	55	24	1	176	12	465	518	2e-11	65.9	---
Unigene36521_Ex-zai-2	SPCC1919.10c	49.09	55	28	1	176	12	483	536	7e-10	60.5	---
Unigene36534_Ex-zai-2	PM0926	35.09	57	37	0	2	172	127	183	2e-07	52.8	---
Unigene36569_Ex-zai-2	YLR070c	51.06	47	23	0	28	168	123	169	8e-07	50.4	---
Unigene36569_Ex-zai-2	BS_gutB	46.81	47	25	0	28	168	124	170	5e-06	47.8	---
Unigene36569_Ex-zai-2	SPBC1773.05c	46.81	47	25	0	28	168	121	167	6e-06	47.4	---
Unigene36574_Ex-zai-2	YGR043c	58.93	56	23	0	175	8	27	82	6e-14	73.9	---
Unigene36574_Ex-zai-2	STM2473	55.17	58	26	0	175	2	14	71	2e-13	72.4	---
Unigene36574_Ex-zai-2	HI1125	57.14	56	24	0	175	8	15	70	5e-13	70.9	---
Unigene36574_Ex-zai-2	YLR354c	58.93	56	23	0	175	8	27	82	9e-13	70.1	---
Unigene36574_Ex-zai-2	VCA0623	53.57	56	26	0	175	8	15	70	1e-12	69.7	---
Unigene36574_Ex-zai-2	PM1602	57.14	56	24	0	175	8	15	70	1e-12	69.7	---
Unigene36574_Ex-zai-2	talA	51.72	58	28	0	175	2	14	71	2e-12	69.3	---
Unigene36574_Ex-zai-2	ZtalA	51.72	58	28	0	175	2	14	71	2e-12	69.3	---
Unigene36574_Ex-zai-2	ECs3326	51.72	58	28	0	175	2	14	71	2e-12	69.3	---
Unigene36574_Ex-zai-2	PM1639	55.36	56	25	0	175	8	14	69	6e-12	67.4	---
Unigene36574_Ex-zai-2	SPCC1020.06c	53.57	56	26	0	175	8	15	70	8e-12	67.0	---
Unigene36574_Ex-zai-2	STM0007	53.57	56	26	0	175	8	15	70	1e-10	62.8	---
Unigene36574_Ex-zai-2	RSc1231	69.05	42	13	0	175	50	14	55	1e-10	62.8	---
Unigene36574_Ex-zai-2	talB	51.79	56	27	0	175	8	15	70	2e-10	62.0	---
Unigene36574_Ex-zai-2	ZtalB	51.79	56	27	0	175	8	15	70	2e-10	62.0	---
Unigene36574_Ex-zai-2	ECs0008	51.79	56	27	0	175	8	15	70	2e-10	62.0	---
Unigene36574_Ex-zai-2	YPO0463	48.21	56	29	0	175	8	15	70	3e-10	61.6	---
Unigene36574_Ex-zai-2	BU093	48.21	56	29	0	175	8	14	69	3e-09	58.5	---
Unigene36574_Ex-zai-2	AGl812	41.38	58	34	0	175	2	15	72	8e-09	57.0	---
Unigene36574_Ex-zai-2	all2563	47.27	55	29	0	175	11	16	70	1e-08	56.6	---
Unigene36577_Ex-zai-2	YDR216w	51.16	43	21	0	142	14	100	142	2e-08	55.8	---
Unigene36577_Ex-zai-2	SPAC4G8.13c	39.62	53	32	0	172	14	586	638	7e-08	53.9	---
Unigene36577_Ex-zai-2	SPAC144.09c	47.92	48	23	1	175	38	38	85	4e-07	51.2	---
Unigene36586_Ex-zai-2	YOR054c	41.67	48	28	0	31	174	585	632	5e-06	47.8	---
Unigene36591_Ex-zai-2	SPBC16E9.11c	59.38	32	13	0	96	1	365	396	8e-07	50.4	---
Unigene36591_Ex-zai-2	YER125w	59.38	32	13	0	96	1	388	419	1e-06	50.1	---
Unigene36591_Ex-zai-2	SPAC11G7.02	59.38	32	13	0	96	1	346	377	1e-06	50.1	---
Unigene36591_Ex-zai-2	SPAC1805.15c	56.25	32	14	0	96	1	243	274	4e-06	48.1	---
Unigene36625_Ex-zai-2	YPL009c_1	65.71	35	12	0	161	57	719	753	8e-06	47.0	---
Unigene36631_Ex-zai-2	SPAC4H3.10c	48.28	58	30	1	176	3	99	154	2e-09	59.3	---
Unigene36639_Ex-zai-2	slr1281	73.33	30	8	0	90	1	141	170	2e-09	58.9	---
Unigene36639_Ex-zai-2	all3840	78.57	28	6	0	84	1	139	166	3e-09	58.5	---
Unigene36642_Ex-zai-2	YDR331w	46.03	63	27	1	8	175	19	81	4e-09	58.2	---
Unigene36642_Ex-zai-2	SPCC11E10.02c	48.84	43	22	0	47	175	27	69	8e-07	50.4	---
Unigene36737_Ex-zai-2	SPBC32H8.12c	81.03	58	11	0	176	3	118	175	3e-21	98.2	---
Unigene36737_Ex-zai-2	YFL039c	79.31	58	12	0	176	3	118	175	7e-21	97.1	---
Unigene36737_Ex-zai-2	ECU01g0460	72.41	58	16	0	176	3	150	207	2e-19	92.0	---
Unigene36737_Ex-zai-2	YHR129c	61.82	55	21	0	176	12	126	180	3e-13	71.6	---
Unigene36737_Ex-zai-2	YDL029w	58.93	56	23	0	176	9	121	176	3e-13	71.6	---
Unigene36737_Ex-zai-2	SPAC11H11.06	58.62	58	24	0	176	3	118	175	4e-13	71.2	---
Unigene36737_Ex-zai-2	SPBC1347.12	53.45	58	27	0	176	3	123	180	7e-13	70.5	---
Unigene36737_Ex-zai-2	SPAC630.03	50.00	64	24	1	170	3	143	206	3e-10	61.6	---
Unigene36737_Ex-zai-2	YJR065c	48.48	66	26	1	176	3	163	228	4e-10	61.2	---
Unigene36771_Ex-zai-2	BB0087	44.07	59	32	1	1	174	212	270	9e-08	53.5	---
Unigene36779_Ex-zai-2	BB0087	44.07	59	32	1	176	3	212	270	3e-07	51.6	---
Unigene36779_Ex-zai-2	CAC3552	39.29	56	34	0	176	9	216	271	5e-06	47.8	---
Unigene36796_Ex-zai-2	SPAC4A8.05c	51.72	58	28	0	174	1	630	687	7e-13	70.5	---
Unigene36796_Ex-zai-2	SPCC645.05c	49.15	59	30	0	177	1	617	675	5e-11	64.3	---
Unigene36796_Ex-zai-2	ECU04g1000	50.91	55	27	0	165	1	632	686	2e-10	62.4	---
Unigene36796_Ex-zai-2	YHR023w	52.83	53	25	0	159	1	652	704	3e-10	62.0	---
Unigene36796_Ex-zai-2	SPBC2D10.14c	45.83	48	26	0	153	10	619	666	1e-06	50.1	---
Unigene36830_Ex-zai-2	SA0831	45.95	37	20	0	175	65	244	280	6e-06	47.4	---
Unigene36869_Ex-zai-2	mll1440	36.84	57	36	0	5	175	147	203	2e-06	48.9	---
Unigene36872_Ex-zai-2	YPR042c	45.24	42	23	0	49	174	1019	1060	5e-06	47.8	---
Unigene36878_Ex-zai-2	HI0258	69.44	36	11	0	62	169	3	38	4e-07	51.2	---
Unigene36897_Ex-zai-2	YMR109w	57.45	47	20	0	162	22	93	139	6e-10	60.8	---
Unigene36897_Ex-zai-2	YKL129c	55.32	47	21	0	162	22	93	139	1e-09	59.7	---
Unigene36897_Ex-zai-2	SPBC146.13c	54.00	50	23	0	171	22	94	143	1e-09	59.7	---
Unigene36897_Ex-zai-2	YOR326w	50.00	50	25	0	171	22	125	174	5e-09	57.8	---
Unigene36897_Ex-zai-2	SPAC4A8.05c	53.19	47	22	0	171	31	143	189	1e-08	56.6	---
Unigene36897_Ex-zai-2	SPCC645.05c	48.94	47	24	0	171	31	131	177	3e-08	55.1	---
Unigene36897_Ex-zai-2	YAL029c	46.00	50	27	0	171	22	126	175	5e-08	54.3	---
Unigene36897_Ex-zai-2	SPCC1919.10c	48.00	50	26	0	171	22	128	177	5e-08	54.3	---
Unigene36897_Ex-zai-2	ECU04g1000	59.09	44	18	0	162	31	161	204	7e-08	53.9	---
Unigene36897_Ex-zai-2	YHR023w	54.05	37	17	0	141	31	151	187	8e-07	50.4	---
Unigene36968_Ex-zai-2	PM0926	38.78	49	30	0	11	157	127	175	7e-08	53.9	---
Unigene37025_Ex-zai-2	CAC3348	44.90	49	26	1	2	145	255	303	2e-06	48.9	---
Unigene37025_Ex-zai-2	BS_ybgG	40.74	54	31	1	2	160	254	307	8e-06	47.0	---
Unigene37056_Ex-zai-2	mlr2980	38.71	62	31	2	2	166	212	272	4e-09	58.2	---
Unigene37056_Ex-zai-2	YPO2151	41.67	72	25	5	2	166	302	373	4e-07	51.2	---
Unigene37099_Ex-zai-2	SSO3043	44.64	56	31	0	172	5	631	686	6e-06	47.4	---
Unigene37109_Ex-zai-2	Rv0808	43.75	48	26	1	26	166	227	274	4e-06	48.1	---
Unigene37109_Ex-zai-2	MT0829	43.75	48	26	1	26	166	227	274	4e-06	48.1	---
Unigene37109_Ex-zai-2	DR0220	46.94	49	25	1	26	169	209	257	4e-06	48.1	---
Unigene37109_Ex-zai-2	CAC1392	42.55	47	27	0	26	166	206	252	5e-06	47.8	---
Unigene37109_Ex-zai-2	Ta1242	40.43	47	28	0	32	172	206	252	6e-06	47.4	---
Unigene37147_Ex-zai-2	YFR044c	54.39	57	26	0	172	2	374	430	3e-13	71.6	---
Unigene37147_Ex-zai-2	SPBC1198.08	43.86	57	32	0	172	2	368	424	2e-09	59.3	---
Unigene37392_Ex-zai-2	SPAC144.03	54.39	57	26	1	6	176	329	384	1e-10	63.2	---
Unigene37392_Ex-zai-2	YNL220w	42.11	57	33	1	6	176	326	381	2e-07	52.8	---
Unigene37392_Ex-zai-2	AGc4442	48.15	54	28	1	12	173	324	376	2e-06	49.3	---
Unigene37392_Ex-zai-2	L12179	42.86	56	32	0	9	176	320	375	4e-06	48.1	---
Unigene37392_Ex-zai-2	mll3873	47.27	55	29	1	9	173	323	376	5e-06	47.8	---
Unigene37392_Ex-zai-2	SMc00643	48.15	54	28	1	12	173	324	376	8e-06	47.0	---
Unigene37392_Ex-zai-2	BMEI0351	45.45	55	30	1	12	176	412	465	8e-06	47.0	---
Unigene37397_Ex-zai-2	Rv0312	55.38	65	18	3	173	12	516	580	1e-09	59.7	---
Unigene37397_Ex-zai-2	MT0326	55.38	65	18	3	173	12	516	580	1e-09	59.7	---
Unigene37397_Ex-zai-2	YKR013w	57.14	56	21	2	170	12	132	185	5e-09	57.8	---
Unigene37397_Ex-zai-2	SSO3043	55.56	54	24	1	170	9	629	681	4e-08	54.7	---
Unigene37397_Ex-zai-2	Rv2264c	48.28	58	30	1	176	3	512	566	4e-08	54.7	---
Unigene37397_Ex-zai-2	MT2324	48.28	58	30	1	176	3	512	566	4e-08	54.7	---
Unigene37397_Ex-zai-2	YPO2725	52.44	82	15	7	176	3	750	829	6e-07	50.8	---
Unigene37397_Ex-zai-2	SSO2669	47.27	55	29	1	170	6	621	670	5e-06	47.8	---
Unigene37397_Ex-zai-2	PAB0627	52.27	44	21	0	143	12	576	619	6e-06	47.4	---
Unigene37397_Ex-zai-2	PAE0061	46.34	41	22	0	128	6	34	74	8e-06	47.0	---
Unigene37464_Ex-zai-2	NMB1422	55.77	52	23	0	164	9	15	66	3e-09	58.5	---
Unigene37464_Ex-zai-2	NMA1634	55.77	52	23	0	164	9	15	66	3e-09	58.5	---
Unigene37464_Ex-zai-2	VCA0204	52.73	55	26	0	176	12	9	63	4e-08	54.7	---
Unigene37464_Ex-zai-2	PA0428	50.91	55	27	0	176	12	9	63	1e-07	53.1	---
Unigene37464_Ex-zai-2	CC0835	50.91	55	27	0	176	12	10	64	1e-07	53.1	---
Unigene37464_Ex-zai-2	SPAC1F7.02c	46.55	58	31	0	176	3	97	154	2e-07	52.4	---
Unigene37464_Ex-zai-2	NMA1580	50.98	51	25	0	164	12	15	65	3e-07	52.0	---
Unigene37464_Ex-zai-2	BH3348	49.06	53	27	0	173	15	11	63	3e-07	51.6	---
Unigene37464_Ex-zai-2	YPO3488	49.12	57	29	0	176	6	15	71	4e-07	51.2	---
Unigene37464_Ex-zai-2	DR0335	46.67	60	25	1	173	15	29	88	4e-07	51.2	---
Unigene37464_Ex-zai-2	rhlE	47.27	55	29	0	176	12	9	63	6e-07	50.8	---
Unigene37464_Ex-zai-2	ZrhlE	47.27	55	29	0	176	12	9	63	6e-07	50.8	---
Unigene37464_Ex-zai-2	STM0820	49.02	51	26	0	164	12	13	63	6e-07	50.8	---
Unigene37464_Ex-zai-2	NMB1368	49.02	51	26	0	164	12	15	65	6e-07	50.8	---
Unigene37464_Ex-zai-2	ECs0875	47.27	55	29	0	176	12	9	63	6e-07	50.8	---
Unigene37464_Ex-zai-2	HI0422	49.09	55	28	0	176	12	12	66	8e-07	50.4	---
Unigene37464_Ex-zai-2	SSO1889	46.30	54	29	0	176	15	6	59	2e-06	48.9	---
Unigene37464_Ex-zai-2	YPO2708	48.15	54	28	0	173	12	13	66	3e-06	48.5	---
Unigene37464_Ex-zai-2	XF0192	52.83	53	25	0	164	6	13	65	3e-06	48.5	---
Unigene37464_Ex-zai-2	SSO2036	44.44	54	30	0	176	15	23	76	3e-06	48.5	---
Unigene37538_Ex-zai-2	YBR220c	36.07	61	36	1	1	174	161	221	5e-06	47.8	---
Unigene37552_Ex-zai-2	YER125w	62.07	58	22	0	176	3	699	756	2e-16	82.4	---
Unigene37552_Ex-zai-2	SPAC11G7.02	55.17	58	26	0	176	3	657	714	4e-15	77.8	---
Unigene37552_Ex-zai-2	SPAC19D5.04	55.17	58	26	0	176	3	3115	3172	4e-14	74.7	---
Unigene37552_Ex-zai-2	YDR457w	51.72	58	28	0	176	3	3156	3213	5e-13	70.9	---
Unigene37552_Ex-zai-2	SPBC16E9.11c	50.00	58	29	0	176	3	676	733	2e-12	68.9	---
Unigene37552_Ex-zai-2	ECU10g1380	47.37	57	30	0	176	6	2298	2354	5e-12	67.8	---
Unigene37552_Ex-zai-2	SPAC1805.15c	44.83	58	32	0	176	3	561	618	1e-11	66.2	---
Unigene37567_Ex-zai-2	PA0074_1	49.23	65	27	2	177	1	281	342	5e-09	57.8	---
Unigene37567_Ex-zai-2	YPL009c_1	52.78	36	17	0	3	110	718	753	2e-06	48.9	---
Unigene37567_Ex-zai-2	RSc2303	44.64	56	30	2	177	13	733	785	4e-06	48.1	---
Unigene37567_Ex-zai-2	Rv3876	39.66	58	34	1	171	1	63	120	9e-06	47.0	---
Unigene37567_Ex-zai-2	MT3990	39.66	58	34	1	171	1	63	120	9e-06	47.0	---
Unigene37607_Ex-zai-2	CPn1025	54.55	44	20	0	177	46	303	346	3e-09	58.5	---
Unigene37607_Ex-zai-2	CT378	50.00	44	22	0	177	46	303	346	7e-08	53.9	---
Unigene37607_Ex-zai-2	SMc02163	50.00	44	22	0	177	46	302	345	2e-07	52.8	---
Unigene37607_Ex-zai-2	AGc711	52.27	44	21	0	177	46	302	345	3e-07	52.0	---
Unigene37607_Ex-zai-2	ML0150	51.16	43	21	0	174	46	315	357	8e-07	50.4	---
Unigene37607_Ex-zai-2	mlr5411	46.51	43	23	0	174	46	307	349	2e-06	49.3	---
Unigene37607_Ex-zai-2	PM0416	45.45	44	24	0	177	46	311	354	2e-06	49.3	---
Unigene37607_Ex-zai-2	HI1576	45.45	44	24	0	177	46	325	368	2e-06	48.9	---
Unigene37607_Ex-zai-2	Cgl0828	45.45	44	24	0	177	46	307	350	3e-06	48.5	---
Unigene37607_Ex-zai-2	BU573	40.91	44	26	0	177	46	311	354	4e-06	48.1	---
Unigene37607_Ex-zai-2	pgi	45.45	44	24	0	177	46	311	354	7e-06	47.4	---
Unigene37607_Ex-zai-2	Zpgi	45.45	44	24	0	177	46	311	354	7e-06	47.4	---
Unigene37607_Ex-zai-2	ECs5008	45.45	44	24	0	177	46	311	354	7e-06	47.4	---
Unigene37607_Ex-zai-2	BMEI1636	43.18	44	25	0	177	46	309	352	7e-06	47.4	---
Unigene37607_Ex-zai-2	STM4221	43.18	44	25	0	177	46	311	354	9e-06	47.0	---
Unigene37683_Ex-zai-2	SPy1359	57.14	56	24	0	9	176	189	244	1e-13	72.8	---
Unigene37683_Ex-zai-2	SPBC14F5.05c	50.88	57	28	0	6	176	183	239	5e-12	67.8	---
Unigene37683_Ex-zai-2	SP0762	51.79	56	27	0	9	176	190	245	5e-12	67.8	---
Unigene37683_Ex-zai-2	YLR180w	52.63	57	27	0	6	176	183	239	6e-12	67.4	---
Unigene37683_Ex-zai-2	BH3300	49.09	55	28	0	12	176	195	249	8e-12	67.0	---
Unigene37683_Ex-zai-2	BS_metK	46.43	56	30	0	9	176	192	247	5e-11	64.3	---
Unigene37683_Ex-zai-2	DR0640	52.83	53	25	0	18	176	206	258	9e-11	63.5	---
Unigene37683_Ex-zai-2	CAC2856	46.43	56	30	0	9	176	186	241	9e-11	63.5	---
Unigene37683_Ex-zai-2	YDR502c	45.61	57	31	0	6	176	185	241	2e-10	62.4	---
Unigene37683_Ex-zai-2	SA1608	46.43	56	30	0	9	176	191	246	2e-10	62.4	---
Unigene37683_Ex-zai-2	L153408	46.30	54	29	0	15	176	194	247	2e-09	58.9	---
Unigene37683_Ex-zai-2	lin1773	46.43	56	30	0	9	176	192	247	4e-09	58.2	---
Unigene37683_Ex-zai-2	BU408	43.64	55	31	0	12	176	179	233	6e-09	57.4	---
Unigene37683_Ex-zai-2	jhp0183	41.07	56	33	0	9	176	178	233	1e-08	56.6	---
Unigene37683_Ex-zai-2	VC0472	45.28	53	29	0	18	176	182	234	2e-08	55.5	---
Unigene37683_Ex-zai-2	HI1172	47.17	53	28	0	18	176	181	233	3e-08	55.1	---
Unigene37683_Ex-zai-2	TM1658	44.64	56	31	0	9	176	188	243	4e-08	54.7	---
Unigene37683_Ex-zai-2	PA0546	43.40	53	30	0	18	176	182	234	4e-08	54.7	---
Unigene37683_Ex-zai-2	NMA0663	44.44	54	30	0	15	176	184	237	9e-08	53.5	---
Unigene37683_Ex-zai-2	NMB1799	42.59	54	31	0	15	176	184	237	1e-07	53.1	---
Unigene37711_Ex-zai-2	XF0818	51.72	58	28	0	1	174	432	489	9e-08	53.5	---
Unigene37711_Ex-zai-2	XF1267	52.63	57	27	1	4	174	517	570	7e-06	47.4	---
Unigene37771_Ex-zai-2	HI0383	43.40	53	30	0	161	3	85	137	8e-09	57.0	---
Unigene37771_Ex-zai-2	YKL032c	47.37	57	30	1	179	9	281	336	2e-08	55.8	---
Unigene37771_Ex-zai-2	PM0968	35.29	51	33	0	161	9	85	135	6e-07	50.8	---
Unigene37780_Ex-zai-2	YPR047w_1	48.21	56	27	1	162	1	277	332	3e-12	68.6	---
Unigene37780_Ex-zai-2	SPCC736.03c_1	44.90	49	27	0	147	1	246	294	6e-09	57.4	---
Unigene37780_Ex-zai-2	VC1219	45.10	51	27	1	168	19	235	285	2e-07	52.8	---
Unigene37780_Ex-zai-2	RC0581	42.55	47	25	1	153	19	246	292	2e-07	52.4	---
Unigene37780_Ex-zai-2	pheS	41.82	55	31	1	168	7	235	289	3e-07	51.6	---
Unigene37780_Ex-zai-2	ZpheS	41.82	55	31	1	168	7	235	289	3e-07	51.6	---
Unigene37780_Ex-zai-2	MYPU_3480	38.18	55	34	0	171	7	223	277	3e-07	51.6	---
Unigene37780_Ex-zai-2	ECs2421	41.82	55	31	1	168	7	235	289	3e-07	51.6	---
Unigene37780_Ex-zai-2	YPO2429	43.14	51	28	1	168	19	235	285	5e-07	51.2	---
Unigene37780_Ex-zai-2	STM1337	43.14	51	28	1	168	19	235	285	5e-07	51.2	---
Unigene37780_Ex-zai-2	PM0631	43.14	51	28	1	168	19	235	285	5e-07	51.2	---
Unigene37780_Ex-zai-2	HI1311	43.14	51	28	1	168	19	237	287	5e-07	51.2	---
Unigene37780_Ex-zai-2	L0354	32.84	67	33	1	171	7	241	307	1e-06	49.7	---
Unigene37780_Ex-zai-2	TM0821	39.22	51	30	1	171	22	233	283	2e-06	49.3	---
Unigene37780_Ex-zai-2	RP417	40.43	47	26	1	153	19	247	293	2e-06	49.3	---
Unigene37780_Ex-zai-2	sll0454	36.00	50	32	0	171	22	240	289	2e-06	48.9	---
Unigene37780_Ex-zai-2	all4845	38.00	50	31	1	171	22	240	288	2e-06	48.9	---
Unigene37819_Ex-zai-2	all0661	39.39	66	33	1	3	179	256	321	1e-06	50.1	---
Unigene37849_Ex-zai-2	YJL115w	40.68	59	35	0	1	177	179	237	2e-07	52.8	---
Unigene37849_Ex-zai-2	SPCC663.05c	49.15	59	30	1	1	177	195	252	3e-07	52.0	---
Unigene37849_Ex-zai-2	YPL009c_1	56.10	41	18	0	55	177	711	751	1e-06	49.7	---
Unigene37849_Ex-zai-2	YKR072c	27.45	51	37	0	1	153	500	550	9e-06	47.0	---
Unigene37849_Ex-zai-2	YDR170c	40.00	50	30	1	19	168	78	123	9e-06	47.0	---
Unigene37920_Ex-zai-2	SPAC4D7.13	49.15	59	30	0	1	177	396	454	8e-09	57.0	---
Unigene37934_Ex-zai-2	SPAC12G12.14c	36.76	68	32	2	178	8	372	439	1e-06	50.1	---
Unigene37941_Ex-zai-2	SPAC9E9.09c	72.22	54	15	0	164	3	132	185	1e-19	93.2	---
Unigene37941_Ex-zai-2	BS_dhaS	67.24	58	19	0	176	3	125	182	2e-19	92.4	---
Unigene37941_Ex-zai-2	BH0539	68.97	58	18	0	176	3	129	186	2e-19	92.0	---
Unigene37941_Ex-zai-2	YER073w	65.45	55	19	0	167	3	150	204	6e-17	84.0	---
Unigene37941_Ex-zai-2	SPAC922.07c	60.00	55	22	0	167	3	125	179	2e-16	82.4	---
Unigene37941_Ex-zai-2	AGc4041	55.17	58	26	0	176	3	156	213	1e-11	66.2	---
Unigene37941_Ex-zai-2	BH0681	53.45	58	27	0	176	3	122	179	3e-11	65.1	---
Unigene37941_Ex-zai-2	RSc3128	55.36	56	25	0	170	3	124	179	4e-11	64.7	---
Unigene37941_Ex-zai-2	aldB	53.45	58	27	0	176	3	158	215	5e-11	64.3	---
Unigene37941_Ex-zai-2	ZaldB	53.45	58	27	0	176	3	158	215	5e-11	64.3	---
Unigene37941_Ex-zai-2	Rv0458	51.72	58	28	0	176	3	123	180	1e-10	63.2	---
Unigene37941_Ex-zai-2	MT0474	51.72	58	28	0	176	3	123	180	1e-10	63.2	---
Unigene37941_Ex-zai-2	aldH	49.12	57	29	0	173	3	126	182	2e-10	62.8	---
Unigene37941_Ex-zai-2	ZaldH	49.12	57	29	0	173	3	126	182	2e-10	62.8	---
Unigene37941_Ex-zai-2	VC1819	50.00	58	29	0	176	3	122	179	2e-10	62.8	---
Unigene37941_Ex-zai-2	ECs1877	49.12	57	29	0	173	3	126	182	2e-10	62.8	---
Unigene37941_Ex-zai-2	VC0819	51.72	58	28	0	176	3	157	214	3e-10	62.0	---
Unigene37941_Ex-zai-2	RSc2110	44.83	58	32	0	176	3	126	183	3e-10	61.6	---
Unigene37941_Ex-zai-2	YMR170c	56.36	55	23	1	164	3	129	183	1e-09	60.1	---
Unigene37941_Ex-zai-2	FN0454	50.00	56	28	0	170	3	114	169	1e-09	59.7	---
Unigene37943_Ex-zai-2	XF0818	57.63	59	25	0	1	177	386	444	7e-14	73.9	---
Unigene37943_Ex-zai-2	slr1403_2	43.75	80	24	2	1	177	412	491	1e-09	60.1	---
Unigene37943_Ex-zai-2	Rv3876	45.59	68	28	2	179	3	65	132	3e-09	58.5	---
Unigene37943_Ex-zai-2	MT3990	45.59	68	28	2	179	3	65	132	3e-09	58.5	---
Unigene37943_Ex-zai-2	SPBC2D10.10c	44.26	61	31	1	4	177	6	66	6e-09	57.4	---
Unigene37943_Ex-zai-2	DR1616	48.44	64	24	2	1	165	55	115	2e-08	55.8	---
Unigene37943_Ex-zai-2	YDL014w	50.00	60	29	2	1	177	9	67	3e-08	55.1	---
Unigene37943_Ex-zai-2	Rv2839c	45.76	59	32	0	1	177	214	272	3e-08	55.1	---
Unigene37943_Ex-zai-2	MT2905	45.76	59	32	0	1	177	214	272	3e-08	55.1	---
Unigene37943_Ex-zai-2	XF2259	48.44	64	25	3	4	171	431	493	1e-07	53.1	---
Unigene37943_Ex-zai-2	PA0197	47.27	55	25	3	179	27	126	180	1e-06	50.1	---
Unigene37943_Ex-zai-2	lin0859	46.03	63	30	3	1	177	444	506	1e-06	49.7	---
Unigene37943_Ex-zai-2	mll4127	44.23	52	29	0	22	177	237	288	2e-06	48.9	---
Unigene37943_Ex-zai-2	all3127	48.21	56	27	1	4	165	245	300	2e-06	48.9	---
Unigene37943_Ex-zai-2	PA0685	49.06	53	26	1	19	174	378	430	2e-06	48.9	---
Unigene37943_Ex-zai-2	DR1624	50.00	52	26	2	1	156	404	452	2e-06	48.9	---
Unigene37943_Ex-zai-2	YHR089c	48.21	56	27	2	1	162	146	200	5e-06	47.8	---
Unigene37943_Ex-zai-2	VNG0489G	49.02	51	26	1	25	177	78	126	5e-06	47.8	---
Unigene37943_Ex-zai-2	SPBC20F10.01	49.21	63	28	4	1	177	129	189	7e-06	47.4	---
Unigene37943_Ex-zai-2	RSc0422	49.06	53	27	2	19	177	109	158	9e-06	47.0	---
Unigene37969_Ex-zai-2	SMc02406_2	44.64	56	31	0	7	174	150	205	2e-06	49.3	---
Unigene37971_Ex-zai-2	YDR216w	37.25	51	31	1	161	12	106	156	1e-06	50.1	---
Unigene37987_Ex-zai-2	aq_1716	56.52	46	20	0	161	24	202	247	3e-08	55.1	---
Unigene37987_Ex-zai-2	TM1169	50.00	44	22	0	155	24	189	232	4e-08	54.7	---
Unigene37987_Ex-zai-2	SA0122	48.94	47	24	0	155	15	212	258	2e-07	52.8	---
Unigene37987_Ex-zai-2	FN1687	39.58	48	29	0	170	27	219	266	2e-06	49.3	---
Unigene37987_Ex-zai-2	VC2021	56.41	39	17	0	140	24	207	245	2e-06	48.9	---
Unigene37987_Ex-zai-2	PM1916	52.38	42	20	0	149	24	198	239	2e-06	48.9	---
Unigene37987_Ex-zai-2	STM1195	54.76	42	19	0	149	24	200	241	3e-06	48.5	---
Unigene37987_Ex-zai-2	TVN0075	47.37	57	27	1	173	12	193	249	4e-06	48.1	---
Unigene37987_Ex-zai-2	fabG	52.38	42	20	0	149	24	200	241	7e-06	47.4	---
Unigene37987_Ex-zai-2	VC1591	47.83	46	24	0	164	27	196	241	7e-06	47.4	---
Unigene37987_Ex-zai-2	RC1183	47.73	44	23	0	155	24	202	245	7e-06	47.4	---
Unigene37987_Ex-zai-2	PAE0797	44.44	45	25	0	161	27	211	255	7e-06	47.4	---
Unigene37987_Ex-zai-2	MA0415	48.84	43	22	0	155	27	210	252	7e-06	47.4	---
Unigene37987_Ex-zai-2	mll1981	38.78	49	30	0	170	24	209	257	9e-06	47.0	---
Unigene37987_Ex-zai-2	ZfabG	56.41	39	17	0	140	24	203	241	9e-06	47.0	---
Unigene37987_Ex-zai-2	XF0913	48.84	43	22	0	155	27	213	255	9e-06	47.0	---
Unigene37987_Ex-zai-2	RSc0435	43.18	44	25	0	155	24	194	237	9e-06	47.0	---
Unigene37987_Ex-zai-2	ECs1471	56.41	39	17	0	140	24	203	241	9e-06	47.0	---
Unigene37997_Ex-zai-2	CC3494_1	66.67	27	9	0	82	2	302	328	4e-06	48.1	---
Unigene38001_Ex-zai-2	YOR310c	51.67	60	27	2	175	2	451	508	3e-08	55.1	---
Unigene38001_Ex-zai-2	YLR175w	50.00	56	28	1	169	2	424	477	2e-07	52.8	---
Unigene38001_Ex-zai-2	YLR197w	43.10	58	30	1	169	5	446	503	2e-06	49.3	---
Unigene38058_Ex-zai-2	slr0825	47.92	48	25	0	177	34	379	426	6e-07	50.8	---
Unigene38077_Ex-zai-2	SPBC32H8.12c	76.47	34	8	0	76	177	2	35	2e-09	59.3	---
Unigene38077_Ex-zai-2	YFL039c	76.47	34	8	0	76	177	2	35	2e-09	58.9	---
Unigene38077_Ex-zai-2	ECU01g0460	82.76	29	5	0	91	177	39	67	2e-07	52.4	---
Unigene38082_Ex-zai-2	YOR310c	34.92	63	36	1	175	2	448	510	9e-08	53.5	---
Unigene38082_Ex-zai-2	YLR197w	31.58	57	39	0	172	2	448	504	3e-07	52.0	---
Unigene38082_Ex-zai-2	YLR175w	49.06	53	27	2	164	6	419	469	5e-07	51.2	---
Unigene38082_Ex-zai-2	aq_2032	41.07	56	33	0	175	8	165	220	6e-07	50.8	---
Unigene38082_Ex-zai-2	MJ0694	44.23	52	29	0	171	16	354	405	3e-06	48.5	---
Unigene38082_Ex-zai-2	MA0014	41.18	51	30	0	154	2	159	209	3e-06	48.5	---
Unigene38082_Ex-zai-2	PAB0069	42.31	52	29	1	157	5	412	463	5e-06	47.8	---
Unigene38123_Ex-zai-2	YBR229c	58.93	56	23	0	3	170	390	445	1e-17	86.7	---
Unigene38123_Ex-zai-2	SPAC1002.03c	59.32	59	24	0	3	179	376	434	2e-17	85.5	---
Unigene38123_Ex-zai-2	alr4773	48.21	56	29	0	3	170	257	312	5e-12	67.8	---
Unigene38123_Ex-zai-2	lin0222	40.68	59	35	0	3	179	258	316	8e-09	57.0	---
Unigene38123_Ex-zai-2	alr5331	39.66	58	35	0	6	179	291	348	3e-07	51.6	---
Unigene38123_Ex-zai-2	SPAPB24D3.10c	38.78	49	30	0	3	149	320	368	5e-07	51.2	---
Unigene38144_Ex-zai-2	all2911_3	46.67	45	24	0	18	152	75	119	2e-06	49.3	---
Unigene38157_Ex-zai-2	SPCC645.05c	47.46	59	31	1	1	177	163	208	2e-07	52.8	---
Unigene38157_Ex-zai-2	YHR023w	67.65	34	11	0	1	102	173	206	6e-07	50.8	---
Unigene38157_Ex-zai-2	SPAC4A8.05c	57.14	42	18	0	1	126	175	216	8e-07	50.4	---
Unigene38157_Ex-zai-2	ECU04g1000	71.43	28	8	0	1	84	190	217	9e-06	47.0	---
Unigene38170_Ex-zai-2	YOR310c	40.68	59	34	1	175	2	450	508	2e-08	55.5	---
Unigene38170_Ex-zai-2	YLR197w	36.84	57	36	0	175	5	445	501	5e-07	51.2	---
Unigene38170_Ex-zai-2	YLR175w	39.29	56	34	1	177	10	424	476	6e-07	50.8	---
Unigene38170_Ex-zai-2	PAB0069	39.66	58	33	1	172	5	413	470	1e-06	50.1	---
Unigene38170_Ex-zai-2	SPAC29A4.04c	37.25	51	32	0	166	14	422	472	5e-06	47.8	---
Unigene38228_Ex-zai-2	all4131	72.88	59	16	0	179	3	261	319	1e-19	93.2	---
Unigene38228_Ex-zai-2	slr0394	67.80	59	19	0	179	3	235	293	2e-18	89.4	---
Unigene38228_Ex-zai-2	DR1342	64.41	59	21	0	179	3	275	333	4e-17	84.7	---
Unigene38228_Ex-zai-2	Cgl1549	49.15	59	30	0	179	3	265	323	2e-12	69.3	---
Unigene38228_Ex-zai-2	TM0689_1	48.33	60	30	1	179	3	257	316	3e-11	65.1	---
Unigene38228_Ex-zai-2	SPBC14F5.04c	57.38	61	23	2	176	3	275	333	5e-11	64.3	---
Unigene38228_Ex-zai-2	ML0571	50.00	56	28	0	170	3	272	327	7e-11	63.9	---
Unigene38228_Ex-zai-2	Cj1402c	49.15	59	30	0	179	3	261	319	7e-11	63.9	---
Unigene38228_Ex-zai-2	YCR012w	50.00	60	29	1	179	3	275	334	2e-10	62.8	---
Unigene38228_Ex-zai-2	aq_118	44.83	58	32	0	176	3	260	317	8e-10	60.5	---
Unigene38228_Ex-zai-2	Rv1437	48.21	56	29	0	170	3	268	323	2e-09	58.9	---
Unigene38228_Ex-zai-2	MT1481	48.21	56	29	0	170	3	268	323	2e-09	58.9	---
Unigene38228_Ex-zai-2	BH3559	38.98	59	36	0	179	3	257	315	6e-09	57.4	---
Unigene38228_Ex-zai-2	CAC0710	38.98	59	36	0	179	3	261	319	1e-08	56.2	---
Unigene38228_Ex-zai-2	SA0728	37.29	59	37	0	179	3	259	317	3e-08	55.1	---
Unigene38228_Ex-zai-2	BS_pgk	35.59	59	38	0	179	3	257	315	3e-08	55.1	---
Unigene38228_Ex-zai-2	lin2552	40.68	59	35	0	179	3	259	317	8e-07	50.4	---
Unigene38228_Ex-zai-2	PA0552	43.10	58	33	0	176	3	249	306	1e-06	49.7	---
Unigene38228_Ex-zai-2	SMc03981	40.68	59	35	0	179	3	258	316	2e-06	49.3	---
Unigene38228_Ex-zai-2	SP0499	41.07	56	33	0	170	3	264	319	3e-06	48.5	---
Unigene38232_Ex-zai-2	SPBC4C3.07	51.79	56	27	1	168	1	21	74	1e-08	56.2	---
Unigene38236_Ex-zai-2	PM0926	36.36	55	35	0	5	169	119	173	2e-06	48.9	---
Unigene38250_Ex-zai-2	ECU08g1080	54.24	59	27	0	2	178	160	218	4e-11	64.7	---
Unigene38250_Ex-zai-2	Ta0297	51.72	58	28	0	5	178	90	147	1e-09	59.7	---
Unigene38250_Ex-zai-2	YBR237w	51.67	60	28	1	2	178	330	389	3e-08	55.1	---
Unigene38250_Ex-zai-2	RSc2211	46.43	56	30	0	11	178	94	149	5e-08	54.3	---
Unigene38250_Ex-zai-2	PA3950	41.07	56	33	0	11	178	77	132	2e-07	52.8	---
Unigene38250_Ex-zai-2	slr0083	48.21	56	29	0	11	178	77	132	2e-07	52.4	---
Unigene38250_Ex-zai-2	rhlE	48.21	56	29	0	11	178	78	133	5e-07	51.2	---
Unigene38250_Ex-zai-2	ZrhlE	48.21	56	29	0	11	178	78	133	5e-07	51.2	---
Unigene38250_Ex-zai-2	STM0820	48.21	56	29	0	11	178	78	133	5e-07	51.2	---
Unigene38250_Ex-zai-2	ECs0875	48.21	56	29	0	11	178	78	133	5e-07	51.2	---
Unigene38250_Ex-zai-2	PA2840	40.68	59	34	1	5	178	86	144	6e-07	50.8	---
Unigene38250_Ex-zai-2	RSc0539	44.64	56	31	0	11	178	83	138	8e-07	50.4	---
Unigene38250_Ex-zai-2	VCA0768	42.86	56	32	0	11	178	84	139	1e-06	50.1	---
Unigene38250_Ex-zai-2	CC1847	39.66	58	35	0	5	178	74	131	1e-06	49.7	---
Unigene38250_Ex-zai-2	alr4718	44.64	56	31	0	11	178	80	135	2e-06	49.3	---
Unigene38250_Ex-zai-2	PA0428	40.00	55	33	0	14	178	83	137	2e-06	49.3	---
Unigene38250_Ex-zai-2	VC1407	41.07	56	33	0	11	178	76	131	4e-06	48.1	---
Unigene38250_Ex-zai-2	SA1885	40.68	59	35	0	2	178	69	127	4e-06	48.1	---
Unigene38250_Ex-zai-2	MTH203	41.38	58	34	0	5	178	72	129	4e-06	48.1	---
Unigene38250_Ex-zai-2	XF2696	44.83	58	32	0	5	178	86	143	5e-06	47.8	---
Unigene38279_Ex-zai-2	PA1297	54.55	33	14	1	74	169	150	182	5e-07	51.2	---
Unigene38279_Ex-zai-2	SMc02978	58.06	31	13	1	77	169	232	261	1e-06	49.7	---
Unigene38279_Ex-zai-2	YOR054c	55.88	34	15	0	179	78	602	635	3e-06	48.5	---
Unigene38328_Ex-zai-2	HI0258	67.65	34	11	0	18	119	5	38	2e-06	49.3	---
Unigene38403_Ex-zai-2	YDL106c	35.71	56	36	0	173	6	81	136	1e-06	50.1	---
Unigene38426_Ex-zai-2	YPL009c_1	68.18	22	7	0	113	178	732	753	7e-06	35.0	---
Unigene38467_Ex-zai-2	SPBC1921.05	60.34	58	23	0	179	6	116	173	1e-14	76.3	---
Unigene38467_Ex-zai-2	YHR047c	64.81	54	18	1	179	21	103	156	3e-13	72.0	---
Unigene38467_Ex-zai-2	YKL157w	57.41	54	22	1	179	21	199	252	8e-12	67.0	---
Unigene38467_Ex-zai-2	SPy1239	45.28	53	29	1	179	21	94	145	8e-07	50.4	---
Unigene38467_Ex-zai-2	L102360	49.02	51	26	1	179	27	93	142	8e-07	50.4	---
Unigene38467_Ex-zai-2	SP0797	47.17	53	28	1	179	21	94	145	1e-06	49.7	---
Unigene38509_Ex-zai-2	Cgl2573	57.50	40	17	0	56	175	157	196	3e-09	58.5	---
Unigene38509_Ex-zai-2	SPAC328.03	45.61	57	31	0	2	172	161	217	1e-08	56.2	---
Unigene38509_Ex-zai-2	YBR126c	44.83	58	31	1	2	172	159	216	4e-08	54.7	---
Unigene38509_Ex-zai-2	Rv3490	50.00	40	20	0	56	175	179	218	3e-07	52.0	---
Unigene38509_Ex-zai-2	MT3594	50.00	40	20	0	56	175	157	196	3e-07	52.0	---
Unigene38509_Ex-zai-2	sll1566	48.72	39	20	0	59	175	165	203	3e-07	51.6	---
Unigene38509_Ex-zai-2	ML2254	47.50	40	21	0	56	175	177	216	6e-07	50.8	---
Unigene38509_Ex-zai-2	RSp1105	43.75	48	27	0	35	178	142	189	5e-06	47.8	---
Unigene38509_Ex-zai-2	SPACUNK4.16c_1	37.93	58	36	1	2	175	334	387	7e-06	47.4	---
Unigene38525_Ex-zai-2	YCL064c	46.81	47	25	0	29	169	202	248	8e-07	50.4	---
Unigene38534_Ex-zai-2	SPBC14F5.04c	70.18	57	17	0	8	178	280	336	9e-19	90.1	---
Unigene38534_Ex-zai-2	YCR012w	63.16	57	21	0	8	178	281	337	3e-15	78.6	---
Unigene38534_Ex-zai-2	all4131	52.63	57	27	1	8	178	267	322	3e-12	68.6	---
Unigene38534_Ex-zai-2	TM0689_1	50.88	57	28	0	8	178	263	319	5e-12	67.8	---
Unigene38534_Ex-zai-2	slr0394	50.88	57	28	1	8	178	241	296	2e-11	65.9	---
Unigene38534_Ex-zai-2	aq_118	50.85	59	29	1	2	178	263	320	4e-10	61.2	---
Unigene38534_Ex-zai-2	DR1342	49.12	57	29	1	8	178	281	336	4e-10	61.2	---
Unigene38534_Ex-zai-2	Cgl1549	52.63	57	27	1	8	178	271	326	1e-09	60.1	---
Unigene38534_Ex-zai-2	Cj1402c	49.15	59	30	1	2	178	265	322	2e-09	59.3	---
Unigene38534_Ex-zai-2	ML0571	52.63	57	27	1	8	178	275	330	4e-09	58.2	---
Unigene38534_Ex-zai-2	CAC0710	42.11	57	33	1	8	178	267	322	2e-07	52.8	---
Unigene38534_Ex-zai-2	SA0728	42.11	57	33	1	8	178	265	320	2e-07	52.4	---
Unigene38534_Ex-zai-2	Rv1437	46.77	62	28	2	8	178	271	326	2e-07	52.4	---
Unigene38534_Ex-zai-2	MT1481	46.77	62	28	2	8	178	271	326	2e-07	52.4	---
Unigene38534_Ex-zai-2	SPy1881	45.61	57	31	1	8	178	267	322	3e-07	52.0	---
Unigene38534_Ex-zai-2	SP0499	45.61	57	31	1	8	178	267	322	3e-07	52.0	---
Unigene38534_Ex-zai-2	lin2552	43.86	57	32	1	8	178	265	320	3e-07	51.6	---
Unigene38534_Ex-zai-2	L0010	43.86	57	32	1	8	178	267	322	5e-07	51.2	---
Unigene38534_Ex-zai-2	BH3559	35.59	59	38	1	2	178	261	318	6e-07	50.8	---
Unigene38534_Ex-zai-2	CT693	35.59	59	38	0	2	178	267	325	3e-06	48.5	---
Unigene38545_Ex-zai-2	Rv3876	47.92	48	21	1	179	48	51	98	3e-07	52.0	---
Unigene38545_Ex-zai-2	MT3990	47.92	48	21	1	179	48	51	98	3e-07	52.0	---
Unigene38545_Ex-zai-2	CC3494_1	68.97	29	9	0	179	93	306	334	5e-07	51.2	---
Unigene38563_Ex-zai-2	XF0818	52.63	57	27	0	8	178	443	499	7e-11	63.9	---
Unigene38563_Ex-zai-2	CC3494_1	58.70	46	19	2	156	19	302	335	6e-10	60.8	---
Unigene38563_Ex-zai-2	Rv3876	43.84	73	27	3	180	4	65	133	1e-09	60.1	---
Unigene38563_Ex-zai-2	MT3990	43.84	73	27	3	180	4	65	133	1e-09	60.1	---
Unigene38563_Ex-zai-2	Rv1078	48.61	72	20	4	171	7	5	76	2e-09	59.3	---
Unigene38563_Ex-zai-2	MT1109	48.61	72	20	4	171	7	5	76	2e-09	59.3	---
Unigene38563_Ex-zai-2	Rv3886c	48.15	54	28	1	177	16	152	203	2e-09	58.9	---
Unigene38563_Ex-zai-2	RSc0422	52.63	57	27	2	8	178	114	168	1e-08	56.2	---
Unigene38563_Ex-zai-2	XF0009	41.79	67	29	3	174	4	65	126	1e-07	53.1	---
Unigene38563_Ex-zai-2	PAE3650	46.94	49	26	1	156	10	121	163	2e-07	52.8	---
Unigene38563_Ex-zai-2	PAE0061	42.86	56	32	1	180	13	29	82	3e-07	52.0	---
Unigene38563_Ex-zai-2	CC0747_1	65.62	32	10	1	150	58	260	291	3e-07	52.0	---
Unigene38563_Ex-zai-2	mll2069	43.33	60	30	3	177	10	233	284	3e-07	51.6	---
Unigene38563_Ex-zai-2	SPBC2D10.10c	49.12	57	29	0	8	178	6	62	3e-07	51.6	---
Unigene38563_Ex-zai-2	CC2845	52.38	42	20	1	180	55	43	79	5e-07	51.2	---
Unigene38563_Ex-zai-2	PA0197	38.89	72	32	4	180	1	81	152	6e-07	50.8	---
Unigene38563_Ex-zai-2	mlr6506	51.22	41	20	1	141	19	522	558	8e-07	50.4	---
Unigene38563_Ex-zai-2	slr1403_2	48.39	62	27	2	8	178	427	488	8e-07	50.4	---
Unigene38563_Ex-zai-2	slr0744	36.99	73	31	2	177	4	101	173	1e-06	50.1	---
Unigene38563_Ex-zai-2	SSO3043	41.94	62	32	2	178	5	635	694	1e-06	50.1	---
Unigene38580_Ex-zai-2	SMc02500	78.95	38	8	0	2	115	257	294	2e-09	59.3	---
Unigene38580_Ex-zai-2	AGc4756	76.32	38	9	0	2	115	255	292	6e-09	57.4	---
Unigene38580_Ex-zai-2	mll4063	73.68	38	10	0	2	115	257	294	1e-08	56.6	---
Unigene38580_Ex-zai-2	BMEI0250	71.05	38	11	0	2	115	255	292	2e-08	55.5	---
Unigene38580_Ex-zai-2	YBR039w	63.16	38	14	0	2	115	273	310	4e-08	54.7	---
Unigene38580_Ex-zai-2	CC3448	71.05	38	11	0	2	115	254	291	9e-08	53.5	---
Unigene38580_Ex-zai-2	all0004	57.89	38	16	0	2	115	277	314	1e-06	49.7	---
Unigene38580_Ex-zai-2	BS_atpG	60.53	38	15	0	2	115	249	286	2e-06	48.9	---
Unigene38580_Ex-zai-2	BH3755	60.53	38	15	0	2	115	247	284	2e-06	48.9	---
Unigene38580_Ex-zai-2	SPBC1734.13	62.86	35	13	0	2	106	263	297	3e-06	48.5	---
Unigene38580_Ex-zai-2	sll1327	60.00	35	14	0	2	106	277	311	5e-06	47.8	---
Unigene38580_Ex-zai-2	PM1493	57.89	38	16	0	2	115	252	289	7e-06	47.4	---
Unigene38580_Ex-zai-2	PA5555	60.53	38	15	0	2	115	249	286	7e-06	47.4	---
Unigene38580_Ex-zai-2	RP802	60.53	38	15	0	2	115	251	288	9e-06	47.0	---
Unigene38602_Ex-zai-2	YKR013w	45.61	57	31	1	173	3	133	188	2e-06	48.9	---
Unigene38632_Ex-zai-2	SPBC216.07c	65.00	60	21	0	180	1	1433	1492	4e-17	84.7	---
Unigene38632_Ex-zai-2	YJR066w	60.00	60	24	0	180	1	1932	1991	3e-14	75.1	---
Unigene38632_Ex-zai-2	YKL203c	58.33	60	25	0	180	1	1934	1993	4e-14	74.7	---
Unigene38632_Ex-zai-2	SPBC30D10.10c	55.00	60	27	0	180	1	1794	1853	2e-13	72.0	---
Unigene38639_Ex-zai-2	YML085c	66.67	60	20	0	180	1	303	362	1e-20	96.3	---
Unigene38639_Ex-zai-2	SPBC16A3.15c	66.10	59	20	0	180	4	306	364	2e-20	95.9	---
Unigene38639_Ex-zai-2	SPBC800.05c	66.10	59	20	0	180	4	302	360	2e-19	92.0	---
Unigene38639_Ex-zai-2	YML124c	63.33	60	22	0	180	1	303	362	5e-19	90.9	---
Unigene38639_Ex-zai-2	ECU07g1190	58.33	60	25	0	180	1	298	357	5e-16	80.9	---
Unigene38639_Ex-zai-2	ECU03g0820i	33.33	60	40	0	180	1	300	359	5e-07	51.2	---
Unigene38639_Ex-zai-2	SPBC26H8.07c	35.59	59	38	0	180	4	300	358	2e-06	49.3	---
Unigene38671_Ex-zai-2	CC3494_1	64.71	34	12	1	4	105	305	335	4e-08	54.7	---
Unigene38671_Ex-zai-2	CC2845	52.38	42	18	1	7	126	44	85	8e-07	50.4	---
Unigene38671_Ex-zai-2	DR2412	60.00	35	13	1	1	102	2	36	2e-06	49.3	---
Unigene38764_Ex-zai-2	PM0926	27.12	59	43	0	4	180	125	183	7e-06	47.4	---
Unigene38772_Ex-zai-2	SMc02978	62.96	27	7	1	108	179	235	261	5e-09	48.5	---
Unigene38772_Ex-zai-2	YOR054c	64.00	25	9	0	180	106	606	630	1e-07	38.9	---
Unigene38772_Ex-zai-2	RSp0626	45.45	33	11	1	102	179	722	754	4e-07	40.8	---
Unigene38772_Ex-zai-2	SMc04167	43.75	32	18	1	4	99	154	174	7e-07	39.3	---
Unigene38772_Ex-zai-2	ECs2912	62.50	24	9	0	108	179	123	146	2e-06	47.4	---
Unigene38772_Ex-zai-2	CC0321	62.50	24	9	0	105	176	236	259	3e-06	44.7	---
Unigene38772_Ex-zai-2	CC0303	60.00	20	8	0	105	164	49	68	5e-06	37.0	---
Unigene38772_Ex-zai-2	PA1297	45.45	33	18	1	1	99	155	175	6e-06	41.2	---
Unigene38798_Ex-zai-2	SPAC926.04c	56.67	60	26	0	181	2	418	477	1e-14	76.3	---
Unigene38798_Ex-zai-2	YPL240c	56.67	60	26	0	181	2	423	482	2e-14	75.9	---
Unigene38798_Ex-zai-2	YMR186w	56.67	60	26	0	181	2	419	478	2e-14	75.9	---
Unigene38798_Ex-zai-2	mlr2017	41.38	58	34	0	175	2	379	436	4e-08	54.7	---
Unigene38798_Ex-zai-2	jhp0196	49.09	55	28	1	181	17	384	437	1e-07	53.1	---
Unigene38798_Ex-zai-2	XF0978	43.33	60	32	1	175	2	391	450	1e-07	53.1	---
Unigene38798_Ex-zai-2	ECU02g1100	50.85	59	28	1	175	2	431	489	2e-07	52.4	---
Unigene38798_Ex-zai-2	HP0210	47.27	55	29	1	181	17	384	437	3e-07	52.0	---
Unigene38798_Ex-zai-2	ML1623	41.67	60	35	0	181	2	403	462	3e-07	51.6	---
Unigene38798_Ex-zai-2	CAC3315	38.33	60	37	0	181	2	385	444	3e-07	51.6	---
Unigene38798_Ex-zai-2	PA1596	43.33	60	32	1	175	2	388	447	5e-07	51.2	---
Unigene38798_Ex-zai-2	SMb21183	39.66	58	35	0	175	2	381	438	1e-06	49.7	---
Unigene38798_Ex-zai-2	Rv2299c	41.38	58	34	0	175	2	399	456	1e-06	49.7	---
Unigene38798_Ex-zai-2	MT2356	41.38	58	34	0	175	2	399	456	1e-06	49.7	---
Unigene38798_Ex-zai-2	BB0560	48.08	52	27	1	175	20	413	463	2e-06	49.3	---
Unigene38798_Ex-zai-2	BH1007	39.34	61	36	2	181	2	385	444	4e-06	48.1	---
Unigene38798_Ex-zai-2	STM0487	45.61	57	28	2	175	14	390	445	5e-06	47.8	---
Unigene38798_Ex-zai-2	PM1024	44.64	56	29	1	175	14	385	440	5e-06	47.8	---
Unigene38798_Ex-zai-2	htpG	45.61	57	28	2	175	14	382	437	7e-06	47.4	---
Unigene38798_Ex-zai-2	ZhtpG	45.61	57	28	2	175	14	382	437	7e-06	47.4	---
Unigene38814_Ex-zai-2	PM0926	37.29	59	37	0	3	179	127	185	2e-09	59.3	---
Unigene38827_Ex-zai-2	Rv1078	46.03	63	31	2	2	181	12	67	4e-10	61.2	---
Unigene38827_Ex-zai-2	MT1109	46.03	63	31	2	2	181	12	67	4e-10	61.2	---
Unigene38827_Ex-zai-2	CC3494_1	50.85	59	29	4	2	178	306	335	6e-09	57.4	---
Unigene38827_Ex-zai-2	SPCC663.05c	52.73	55	26	0	176	12	187	241	5e-08	54.3	---
Unigene38827_Ex-zai-2	PA0197	41.67	60	34	1	2	178	101	160	7e-08	53.9	---
Unigene38827_Ex-zai-2	XF0009	43.08	65	32	2	2	181	67	129	9e-08	53.5	---
Unigene38827_Ex-zai-2	YJL115w	42.42	66	28	1	176	9	176	241	9e-08	53.5	---
Unigene38827_Ex-zai-2	XF1267	62.71	59	22	0	1	177	453	511	5e-07	51.2	---
Unigene38827_Ex-zai-2	Rv3876	43.94	66	30	3	2	178	65	118	6e-07	50.8	---
Unigene38827_Ex-zai-2	MT3990	43.94	66	30	3	2	178	65	118	6e-07	50.8	---
Unigene38827_Ex-zai-2	YKR072c	32.73	55	37	0	176	12	497	551	8e-07	50.4	---
Unigene38827_Ex-zai-2	Rv2560	44.64	56	27	4	5	160	25	71	7e-06	47.4	---
Unigene38827_Ex-zai-2	YGR189c	50.85	59	29	0	1	177	307	365	9e-06	47.0	---
Unigene38865_Ex-zai-2	SPBC16C6.05	52.54	59	28	0	177	1	98	156	1e-09	60.1	---
Unigene38865_Ex-zai-2	YJR014w	37.29	59	37	0	177	1	98	156	5e-07	51.2	---
Unigene38876_Ex-zai-2	YOR310c	44.26	61	32	2	1	177	451	511	8e-07	50.4	---
Unigene38876_Ex-zai-2	YLR175w	53.06	49	23	1	31	177	434	480	8e-07	50.4	---
Unigene38876_Ex-zai-2	MJ0694	42.37	59	34	0	2	178	356	414	8e-07	50.4	---
Unigene38925_Ex-zai-2	YHR047c	49.15	59	30	1	179	3	141	196	2e-07	52.4	---
Unigene38925_Ex-zai-2	YKL157w	44.07	59	33	1	179	3	237	292	9e-06	47.0	---
Unigene38985_Ex-zai-2	XF1267	45.00	60	32	1	3	179	506	565	7e-06	47.4	---
Unigene39024_Ex-zai-2	NMA0832	64.29	56	11	4	13	153	56	111	2e-08	55.8	---
Unigene39104_Ex-zai-2	MTH682	44.07	59	33	0	177	1	98	156	1e-09	59.7	---
Unigene39104_Ex-zai-2	MK0380	45.76	59	32	0	177	1	96	154	8e-09	57.0	---
Unigene39104_Ex-zai-2	SPBC17D1.03c	43.86	57	32	0	177	7	108	164	2e-08	55.5	---
Unigene39104_Ex-zai-2	MA1776	42.11	57	33	0	177	7	98	154	2e-07	52.4	---
Unigene39104_Ex-zai-2	Ta1294m	43.33	60	34	0	180	1	98	157	6e-07	50.8	---
Unigene39104_Ex-zai-2	TVN0308	43.33	60	34	0	180	1	98	157	8e-07	50.4	---
Unigene39104_Ex-zai-2	SSO0732	41.07	56	33	0	177	10	101	156	7e-06	47.4	---
Unigene39148_Ex-zai-2	PM0926	40.00	55	33	0	170	6	127	181	2e-06	49.3	---
Unigene39180_Ex-zai-2	YML078w	73.68	57	15	0	175	5	109	165	6e-18	87.4	---
Unigene39180_Ex-zai-2	SPBC28F2.03	73.21	56	15	0	178	11	88	143	7e-18	87.0	---
Unigene39180_Ex-zai-2	YDR304c	72.41	58	16	0	178	5	121	178	3e-17	85.1	---
Unigene39180_Ex-zai-2	TP0947	68.97	58	18	0	178	5	123	180	4e-16	81.3	---
Unigene39180_Ex-zai-2	YDR155c	64.91	57	20	0	181	11	87	143	1e-15	79.7	---
[truncated: 75,863 more rows]
