# Supplementary material for: Analysis of Litopenaeus vannamei Transcriptome Using the Next-Generation DNA Sequencing Technique
Source: PLoS One. 2012 Oct 11;7(10):e47442. doi: 10.1371/journal.pone.0047442 (PMC3469548; doi:10.1371/journal.pone.0047442)
Supplement: Table S6 — GO categories of the unigenes. (ZIP) [file pone.0047442.s006.zip › Litopenaeus vannamei Unigenes-GO.xls]

Ontology	Class	number_of_Ex-zai-2-Unigene	genes_of_Ex-zai-2-Unigene
biological_process	biological adhesion	140	Unigene33951_Ex-zai-2;Unigene55549_Ex-zai-2;Unigene57989_Ex-zai-2;Unigene67273_Ex-zai-2;Unigene69715_Ex-zai-2;Unigene94196_Ex-zai-2;Unigene95016_Ex-zai-2;Unigene96265_Ex-zai-2;Unigene97442_Ex-zai-2;Unigene98906_Ex-zai-2;Unigene34596_Ex-zai-2;Unigene69319_Ex-zai-2;Unigene96856_Ex-zai-2;Unigene95160_Ex-zai-2;Unigene46967_Ex-zai-2;Unigene77750_Ex-zai-2;Unigene108295_Ex-zai-2;Unigene29349_Ex-zai-2;Un…
biological_process	biological regulation	1676	Unigene68088_Ex-zai-2;Unigene80156_Ex-zai-2;Unigene95169_Ex-zai-2;Unigene69715_Ex-zai-2;Unigene98832_Ex-zai-2;Unigene108043_Ex-zai-2;Unigene47912_Ex-zai-2;Unigene47995_Ex-zai-2;Unigene57989_Ex-zai-2;Unigene79455_Ex-zai-2;Unigene96366_Ex-zai-2;Unigene33749_Ex-zai-2;Unigene57527_Ex-zai-2;Unigene79496_Ex-zai-2;Unigene29404_Ex-zai-2;Unigene65659_Ex-zai-2;Unigene97631_Ex-zai-2;Unigene98898_Ex-zai-2;Un…
biological_process	cell killing	3	Unigene69382_Ex-zai-2;Unigene1422_Ex-zai-2;Unigene80156_Ex-zai-2
biological_process	cell proliferation	67	Unigene88144_Ex-zai-2;Unigene95169_Ex-zai-2;Unigene80156_Ex-zai-2;Unigene108295_Ex-zai-2;Unigene44292_Ex-zai-2;Unigene46526_Ex-zai-2;Unigene47127_Ex-zai-2;Unigene53082_Ex-zai-2;Unigene53989_Ex-zai-2;Unigene60889_Ex-zai-2;Unigene64728_Ex-zai-2;Unigene76927_Ex-zai-2;Unigene83423_Ex-zai-2;Unigene87741_Ex-zai-2;Unigene95216_Ex-zai-2;Unigene96537_Ex-zai-2;Unigene96712_Ex-zai-2;Unigene98504_Ex-zai-2;Un…
biological_process	cellular component organization or biogenesis	1255	Unigene69662_Ex-zai-2;Unigene1432_Ex-zai-2;Unigene96366_Ex-zai-2;Unigene29404_Ex-zai-2;Unigene65659_Ex-zai-2;Unigene97631_Ex-zai-2;Unigene98898_Ex-zai-2;Unigene4341_Ex-zai-2;Unigene94433_Ex-zai-2;Unigene40408_Ex-zai-2;Unigene77837_Ex-zai-2;Unigene108332_Ex-zai-2;Unigene349_Ex-zai-2;Unigene36001_Ex-zai-2;Unigene3774_Ex-zai-2;Unigene40027_Ex-zai-2;Unigene40241_Ex-zai-2;Unigene41968_Ex-zai-2;Unigene…
biological_process	cellular process	3930	Unigene76607_Ex-zai-2;Unigene108171_Ex-zai-2;Unigene38232_Ex-zai-2;Unigene38507_Ex-zai-2;Unigene46646_Ex-zai-2;Unigene59035_Ex-zai-2;Unigene59435_Ex-zai-2;Unigene70054_Ex-zai-2;Unigene88263_Ex-zai-2;Unigene91983_Ex-zai-2;Unigene95592_Ex-zai-2;Unigene49467_Ex-zai-2;Unigene68248_Ex-zai-2;Unigene68762_Ex-zai-2;Unigene94776_Ex-zai-2;Unigene95381_Ex-zai-2;Unigene98760_Ex-zai-2;Unigene58892_Ex-zai-2;Un…
biological_process	death	242	Unigene108171_Ex-zai-2;Unigene38232_Ex-zai-2;Unigene38507_Ex-zai-2;Unigene46646_Ex-zai-2;Unigene59035_Ex-zai-2;Unigene59435_Ex-zai-2;Unigene70054_Ex-zai-2;Unigene88263_Ex-zai-2;Unigene91983_Ex-zai-2;Unigene95592_Ex-zai-2;Unigene69382_Ex-zai-2;Unigene96126_Ex-zai-2;Unigene53222_Ex-zai-2;Unigene65989_Ex-zai-2;Unigene52948_Ex-zai-2;Unigene55499_Ex-zai-2;Unigene68753_Ex-zai-2;Unigene4935_Ex-zai-2;Uni…
biological_process	developmental process	1459	Unigene68088_Ex-zai-2;Unigene59552_Ex-zai-2;Unigene80156_Ex-zai-2;Unigene95169_Ex-zai-2;Unigene40367_Ex-zai-2;Unigene48736_Ex-zai-2;Unigene60110_Ex-zai-2;Unigene61994_Ex-zai-2;Unigene91434_Ex-zai-2;Unigene104062_Ex-zai-2;Unigene105_Ex-zai-2;Unigene108063_Ex-zai-2;Unigene30202_Ex-zai-2;Unigene30373_Ex-zai-2;Unigene32320_Ex-zai-2;Unigene38939_Ex-zai-2;Unigene43628_Ex-zai-2;Unigene4477_Ex-zai-2;Unig…
biological_process	establishment of localization	1272	Unigene49467_Ex-zai-2;Unigene68248_Ex-zai-2;Unigene68762_Ex-zai-2;Unigene94776_Ex-zai-2;Unigene95381_Ex-zai-2;Unigene98760_Ex-zai-2;Unigene104048_Ex-zai-2;Unigene108043_Ex-zai-2;Unigene29359_Ex-zai-2;Unigene5088_Ex-zai-2;Unigene54952_Ex-zai-2;Unigene57430_Ex-zai-2;Unigene65843_Ex-zai-2;Unigene68310_Ex-zai-2;Unigene7353_Ex-zai-2;Unigene94615_Ex-zai-2;Unigene57989_Ex-zai-2;Unigene79455_Ex-zai-2;Uni…
biological_process	growth	169	Unigene29404_Ex-zai-2;Unigene65659_Ex-zai-2;Unigene97631_Ex-zai-2;Unigene98898_Ex-zai-2;Unigene88112_Ex-zai-2;Unigene67345_Ex-zai-2;Unigene104076_Ex-zai-2;Unigene59004_Ex-zai-2;Unigene61874_Ex-zai-2;Unigene82904_Ex-zai-2;Unigene91868_Ex-zai-2;Unigene96487_Ex-zai-2;Unigene32320_Ex-zai-2;Unigene36642_Ex-zai-2;Unigene38403_Ex-zai-2;Unigene40548_Ex-zai-2;Unigene46693_Ex-zai-2;Unigene46758_Ex-zai-2;Un…
biological_process	immune system process	196	Unigene80156_Ex-zai-2;Unigene95169_Ex-zai-2;Unigene69715_Ex-zai-2;Unigene98832_Ex-zai-2;Unigene98103_Ex-zai-2;Unigene69382_Ex-zai-2;Unigene88144_Ex-zai-2;Unigene80095_Ex-zai-2;Unigene82740_Ex-zai-2;Unigene65361_Ex-zai-2;Unigene88412_Ex-zai-2;Unigene93954_Ex-zai-2;Unigene52946_Ex-zai-2;Unigene88593_Ex-zai-2;Unigene47995_Ex-zai-2;Unigene65935_Ex-zai-2;Unigene72292_Ex-zai-2;Unigene77750_Ex-zai-2;Uni…
biological_process	localization	1504	Unigene49467_Ex-zai-2;Unigene68248_Ex-zai-2;Unigene68762_Ex-zai-2;Unigene94776_Ex-zai-2;Unigene95381_Ex-zai-2;Unigene98760_Ex-zai-2;Unigene104048_Ex-zai-2;Unigene108043_Ex-zai-2;Unigene29359_Ex-zai-2;Unigene5088_Ex-zai-2;Unigene54952_Ex-zai-2;Unigene57430_Ex-zai-2;Unigene65843_Ex-zai-2;Unigene68310_Ex-zai-2;Unigene7353_Ex-zai-2;Unigene94615_Ex-zai-2;Unigene93733_Ex-zai-2;Unigene94637_Ex-zai-2;Uni…
biological_process	locomotion	267	Unigene32320_Ex-zai-2;Unigene65509_Ex-zai-2;Unigene66286_Ex-zai-2;Unigene45615_Ex-zai-2;Unigene4111_Ex-zai-2;Unigene43628_Ex-zai-2;Unigene54601_Ex-zai-2;Unigene46967_Ex-zai-2;Unigene1220_Ex-zai-2;Unigene1232_Ex-zai-2;Unigene29216_Ex-zai-2;Unigene30607_Ex-zai-2;Unigene31500_Ex-zai-2;Unigene32874_Ex-zai-2;Unigene33578_Ex-zai-2;Unigene34596_Ex-zai-2;Unigene34597_Ex-zai-2;Unigene35043_Ex-zai-2;Unigen…
biological_process	metabolic process	3218	Unigene76607_Ex-zai-2;Unigene58892_Ex-zai-2;Unigene95169_Ex-zai-2;Unigene30541_Ex-zai-2;Unigene67429_Ex-zai-2;Unigene69613_Ex-zai-2;Unigene41443_Ex-zai-2;Unigene59925_Ex-zai-2;Unigene98019_Ex-zai-2;Unigene49359_Ex-zai-2;Unigene79496_Ex-zai-2;Unigene46973_Ex-zai-2;Unigene52946_Ex-zai-2;Unigene97617_Ex-zai-2;Unigene66413_Ex-zai-2;Unigene80144_Ex-zai-2;Unigene80156_Ex-zai-2;Unigene96312_Ex-zai-2;Uni…
biological_process	multi-organism process	135	Unigene67410_Ex-zai-2;Unigene71278_Ex-zai-2;Unigene96624_Ex-zai-2;Unigene108159_Ex-zai-2;Unigene1413_Ex-zai-2;Unigene55972_Ex-zai-2;Unigene75018_Ex-zai-2;Unigene83271_Ex-zai-2;Unigene92071_Ex-zai-2;Unigene98250_Ex-zai-2;Unigene45615_Ex-zai-2;Unigene41462_Ex-zai-2;Unigene49162_Ex-zai-2;Unigene49704_Ex-zai-2;Unigene51058_Ex-zai-2;Unigene51413_Ex-zai-2;Unigene55899_Ex-zai-2;Unigene58978_Ex-zai-2;Uni…
biological_process	multicellular organismal process	1563	Unigene68088_Ex-zai-2;Unigene59552_Ex-zai-2;Unigene80156_Ex-zai-2;Unigene95169_Ex-zai-2;Unigene40367_Ex-zai-2;Unigene65821_Ex-zai-2;Unigene88681_Ex-zai-2;Unigene93779_Ex-zai-2;Unigene48736_Ex-zai-2;Unigene60110_Ex-zai-2;Unigene61994_Ex-zai-2;Unigene91434_Ex-zai-2;Unigene107917_Ex-zai-2;Unigene108493_Ex-zai-2;Unigene67410_Ex-zai-2;Unigene83491_Ex-zai-2;Unigene92763_Ex-zai-2;Unigene104062_Ex-zai-2;…
biological_process	negative regulation of biological process	273	Unigene69715_Ex-zai-2;Unigene95169_Ex-zai-2;Unigene98832_Ex-zai-2;Unigene57989_Ex-zai-2;Unigene79455_Ex-zai-2;Unigene33749_Ex-zai-2;Unigene57527_Ex-zai-2;Unigene94433_Ex-zai-2;Unigene107809_Ex-zai-2;Unigene43753_Ex-zai-2;Unigene94872_Ex-zai-2;Unigene96299_Ex-zai-2;Unigene104299_Ex-zai-2;Unigene108295_Ex-zai-2;Unigene44292_Ex-zai-2;Unigene46526_Ex-zai-2;Unigene47127_Ex-zai-2;Unigene53082_Ex-zai-2;…
biological_process	pigmentation	36	Unigene93733_Ex-zai-2;Unigene94637_Ex-zai-2;Unigene104230_Ex-zai-2;Unigene32320_Ex-zai-2;Unigene47762_Ex-zai-2;Unigene64_Ex-zai-2;Unigene66286_Ex-zai-2;Unigene67804_Ex-zai-2;Unigene69382_Ex-zai-2;Unigene70107_Ex-zai-2;Unigene92847_Ex-zai-2;Unigene94535_Ex-zai-2;Unigene92905_Ex-zai-2;Unigene98901_Ex-zai-2;Unigene104422_Ex-zai-2;Unigene108131_Ex-zai-2;Unigene5080_Ex-zai-2;Unigene59351_Ex-zai-2;Unig…
biological_process	positive regulation of biological process	269	Unigene80156_Ex-zai-2;Unigene95169_Ex-zai-2;Unigene88144_Ex-zai-2;Unigene88160_Ex-zai-2;Unigene95160_Ex-zai-2;Unigene104055_Ex-zai-2;Unigene69991_Ex-zai-2;Unigene93668_Ex-zai-2;Unigene36861_Ex-zai-2;Unigene67394_Ex-zai-2;Unigene93780_Ex-zai-2;Unigene98785_Ex-zai-2;Unigene65361_Ex-zai-2;Unigene88412_Ex-zai-2;Unigene93954_Ex-zai-2;Unigene67196_Ex-zai-2;Unigene69382_Ex-zai-2;Unigene104218_Ex-zai-2;U…
biological_process	regulation of biological process	1415	Unigene68088_Ex-zai-2;Unigene80156_Ex-zai-2;Unigene95169_Ex-zai-2;Unigene69715_Ex-zai-2;Unigene98832_Ex-zai-2;Unigene57989_Ex-zai-2;Unigene79455_Ex-zai-2;Unigene33749_Ex-zai-2;Unigene57527_Ex-zai-2;Unigene79496_Ex-zai-2;Unigene65458_Ex-zai-2;Unigene4935_Ex-zai-2;Unigene65361_Ex-zai-2;Unigene76847_Ex-zai-2;Unigene82686_Ex-zai-2;Unigene98457_Ex-zai-2;Unigene98738_Ex-zai-2;Unigene32320_Ex-zai-2;Unig…
biological_process	reproduction	311	Unigene74313_Ex-zai-2;Unigene65821_Ex-zai-2;Unigene88681_Ex-zai-2;Unigene93779_Ex-zai-2;Unigene80156_Ex-zai-2;Unigene67410_Ex-zai-2;Unigene71278_Ex-zai-2;Unigene96624_Ex-zai-2;Unigene74840_Ex-zai-2;Unigene95260_Ex-zai-2;Unigene98250_Ex-zai-2;Unigene98103_Ex-zai-2;Unigene65509_Ex-zai-2;Unigene66286_Ex-zai-2;Unigene108385_Ex-zai-2;Unigene108397_Ex-zai-2;Unigene1202_Ex-zai-2;Unigene31397_Ex-zai-2;Un…
biological_process	reproductive process	300	Unigene74313_Ex-zai-2;Unigene65821_Ex-zai-2;Unigene88681_Ex-zai-2;Unigene93779_Ex-zai-2;Unigene80156_Ex-zai-2;Unigene67410_Ex-zai-2;Unigene71278_Ex-zai-2;Unigene96624_Ex-zai-2;Unigene74840_Ex-zai-2;Unigene95260_Ex-zai-2;Unigene98250_Ex-zai-2;Unigene98103_Ex-zai-2;Unigene108385_Ex-zai-2;Unigene108397_Ex-zai-2;Unigene1202_Ex-zai-2;Unigene31397_Ex-zai-2;Unigene32320_Ex-zai-2;Unigene33872_Ex-zai-2;Un…
biological_process	response to stimulus	1030	Unigene76607_Ex-zai-2;Unigene54849_Ex-zai-2;Unigene76719_Ex-zai-2;Unigene77962_Ex-zai-2;Unigene68150_Ex-zai-2;Unigene104062_Ex-zai-2;Unigene107925_Ex-zai-2;Unigene108526_Ex-zai-2;Unigene32467_Ex-zai-2;Unigene38107_Ex-zai-2;Unigene3870_Ex-zai-2;Unigene40154_Ex-zai-2;Unigene45790_Ex-zai-2;Unigene45971_Ex-zai-2;Unigene54816_Ex-zai-2;Unigene55107_Ex-zai-2;Unigene59698_Ex-zai-2;Unigene59925_Ex-zai-2;U…
biological_process	rhythmic process	27	Unigene71455_Ex-zai-2;Unigene80450_Ex-zai-2;Unigene91909_Ex-zai-2;Unigene95126_Ex-zai-2;Unigene52946_Ex-zai-2;Unigene74503_Ex-zai-2;Unigene57638_Ex-zai-2;Unigene590_Ex-zai-2;Unigene66339_Ex-zai-2;Unigene68691_Ex-zai-2;Unigene108488_Ex-zai-2;Unigene60469_Ex-zai-2;Unigene74840_Ex-zai-2;Unigene83044_Ex-zai-2;Unigene95260_Ex-zai-2;Unigene95456_Ex-zai-2;Unigene96624_Ex-zai-2;Unigene34638_Ex-zai-2;Unig…
biological_process	signaling	902	Unigene68088_Ex-zai-2;Unigene107917_Ex-zai-2;Unigene108493_Ex-zai-2;Unigene67410_Ex-zai-2;Unigene83491_Ex-zai-2;Unigene92763_Ex-zai-2;Unigene79496_Ex-zai-2;Unigene76974_Ex-zai-2;Unigene104336_Ex-zai-2;Unigene108147_Ex-zai-2;Unigene108244_Ex-zai-2;Unigene28289_Ex-zai-2;Unigene30571_Ex-zai-2;Unigene30916_Ex-zai-2;Unigene32152_Ex-zai-2;Unigene37453_Ex-zai-2;Unigene39484_Ex-zai-2;Unigene41432_Ex-zai-…
biological_process	signaling process	601	Unigene107917_Ex-zai-2;Unigene108493_Ex-zai-2;Unigene67410_Ex-zai-2;Unigene83491_Ex-zai-2;Unigene92763_Ex-zai-2;Unigene79496_Ex-zai-2;Unigene104336_Ex-zai-2;Unigene108147_Ex-zai-2;Unigene108244_Ex-zai-2;Unigene28289_Ex-zai-2;Unigene30571_Ex-zai-2;Unigene30916_Ex-zai-2;Unigene32152_Ex-zai-2;Unigene37453_Ex-zai-2;Unigene39484_Ex-zai-2;Unigene41432_Ex-zai-2;Unigene43702_Ex-zai-2;Unigene47620_Ex-zai-…
biological_process	viral reproduction	8	Unigene74313_Ex-zai-2;Unigene98250_Ex-zai-2;Unigene104231_Ex-zai-2;Unigene97577_Ex-zai-2;Unigene89049_Ex-zai-2;Unigene108379_Ex-zai-2;Unigene53975_Ex-zai-2;Unigene60489_Ex-zai-2
cellular_component	cell	5064	Unigene4308_Ex-zai-2;Unigene88003_Ex-zai-2;Unigene94724_Ex-zai-2;Unigene108125_Ex-zai-2;Unigene108264_Ex-zai-2;Unigene108324_Ex-zai-2;Unigene171_Ex-zai-2;Unigene28164_Ex-zai-2;Unigene28360_Ex-zai-2;Unigene29365_Ex-zai-2;Unigene29578_Ex-zai-2;Unigene30300_Ex-zai-2;Unigene30318_Ex-zai-2;Unigene30952_Ex-zai-2;Unigene31292_Ex-zai-2;Unigene32517_Ex-zai-2;Unigene33076_Ex-zai-2;Unigene33904_Ex-zai-2;Uni…
cellular_component	cell part	4568	Unigene4308_Ex-zai-2;Unigene88003_Ex-zai-2;Unigene94724_Ex-zai-2;Unigene108125_Ex-zai-2;Unigene108264_Ex-zai-2;Unigene108324_Ex-zai-2;Unigene171_Ex-zai-2;Unigene28164_Ex-zai-2;Unigene28360_Ex-zai-2;Unigene29365_Ex-zai-2;Unigene29578_Ex-zai-2;Unigene30300_Ex-zai-2;Unigene30318_Ex-zai-2;Unigene30952_Ex-zai-2;Unigene31292_Ex-zai-2;Unigene32517_Ex-zai-2;Unigene33076_Ex-zai-2;Unigene33904_Ex-zai-2;Uni…
cellular_component	extracellular region	168	Unigene92457_Ex-zai-2;Unigene45518_Ex-zai-2;Unigene104081_Ex-zai-2;Unigene104211_Ex-zai-2;Unigene104216_Ex-zai-2;Unigene107794_Ex-zai-2;Unigene132_Ex-zai-2;Unigene138_Ex-zai-2;Unigene29930_Ex-zai-2;Unigene31150_Ex-zai-2;Unigene31318_Ex-zai-2;Unigene32168_Ex-zai-2;Unigene34742_Ex-zai-2;Unigene35908_Ex-zai-2;Unigene35910_Ex-zai-2;Unigene36052_Ex-zai-2;Unigene3753_Ex-zai-2;Unigene38087_Ex-zai-2;Unig…
cellular_component	extracellular region part	95	Unigene92457_Ex-zai-2;Unigene45518_Ex-zai-2;Unigene107952_Ex-zai-2;Unigene107980_Ex-zai-2;Unigene29657_Ex-zai-2;Unigene33638_Ex-zai-2;Unigene35082_Ex-zai-2;Unigene44194_Ex-zai-2;Unigene47672_Ex-zai-2;Unigene48205_Ex-zai-2;Unigene49370_Ex-zai-2;Unigene72198_Ex-zai-2;Unigene76522_Ex-zai-2;Unigene76739_Ex-zai-2;Unigene78478_Ex-zai-2;Unigene91667_Ex-zai-2;Unigene92198_Ex-zai-2;Unigene33135_Ex-zai-2;U…
cellular_component	macromolecular complex	945	Unigene4308_Ex-zai-2;Unigene88003_Ex-zai-2;Unigene94724_Ex-zai-2;Unigene108125_Ex-zai-2;Unigene108264_Ex-zai-2;Unigene108324_Ex-zai-2;Unigene171_Ex-zai-2;Unigene28164_Ex-zai-2;Unigene28360_Ex-zai-2;Unigene29365_Ex-zai-2;Unigene29578_Ex-zai-2;Unigene30300_Ex-zai-2;Unigene30318_Ex-zai-2;Unigene30952_Ex-zai-2;Unigene31292_Ex-zai-2;Unigene32517_Ex-zai-2;Unigene33076_Ex-zai-2;Unigene33904_Ex-zai-2;Uni…
cellular_component	membrane-enclosed lumen	418	Unigene104457_Ex-zai-2;Unigene107752_Ex-zai-2;Unigene107801_Ex-zai-2;Unigene108327_Ex-zai-2;Unigene171_Ex-zai-2;Unigene28360_Ex-zai-2;Unigene31240_Ex-zai-2;Unigene33611_Ex-zai-2;Unigene35605_Ex-zai-2;Unigene37435_Ex-zai-2;Unigene40114_Ex-zai-2;Unigene40154_Ex-zai-2;Unigene40453_Ex-zai-2;Unigene43276_Ex-zai-2;Unigene45885_Ex-zai-2;Unigene49441_Ex-zai-2;Unigene50606_Ex-zai-2;Unigene55375_Ex-zai-2;U…
cellular_component	organelle	2810	Unigene4308_Ex-zai-2;Unigene88003_Ex-zai-2;Unigene94724_Ex-zai-2;Unigene67410_Ex-zai-2;Unigene92383_Ex-zai-2;Unigene38510_Ex-zai-2;Unigene3989_Ex-zai-2;Unigene49601_Ex-zai-2;Unigene52724_Ex-zai-2;Unigene55335_Ex-zai-2;Unigene59435_Ex-zai-2;Unigene62008_Ex-zai-2;Unigene97017_Ex-zai-2;Unigene108462_Ex-zai-2;Unigene31208_Ex-zai-2;Unigene32748_Ex-zai-2;Unigene39618_Ex-zai-2;Unigene47107_Ex-zai-2;Unig…
cellular_component	organelle part	1305	Unigene4308_Ex-zai-2;Unigene88003_Ex-zai-2;Unigene94724_Ex-zai-2;Unigene67410_Ex-zai-2;Unigene92383_Ex-zai-2;Unigene38510_Ex-zai-2;Unigene3989_Ex-zai-2;Unigene49601_Ex-zai-2;Unigene52724_Ex-zai-2;Unigene55335_Ex-zai-2;Unigene59435_Ex-zai-2;Unigene62008_Ex-zai-2;Unigene97017_Ex-zai-2;Unigene108462_Ex-zai-2;Unigene31208_Ex-zai-2;Unigene32748_Ex-zai-2;Unigene39618_Ex-zai-2;Unigene47107_Ex-zai-2;Unig…
cellular_component	synapse	19	Unigene55199_Ex-zai-2;Unigene58018_Ex-zai-2;Unigene78075_Ex-zai-2;Unigene83147_Ex-zai-2;Unigene94668_Ex-zai-2;Unigene96451_Ex-zai-2;Unigene52687_Ex-zai-2;Unigene67466_Ex-zai-2;Unigene68150_Ex-zai-2;Unigene94406_Ex-zai-2;Unigene30571_Ex-zai-2;Unigene47620_Ex-zai-2;Unigene63494_Ex-zai-2;Unigene65666_Ex-zai-2;Unigene7205_Ex-zai-2;Unigene91910_Ex-zai-2;Unigene92123_Ex-zai-2;Unigene96184_Ex-zai-2;Unig…
cellular_component	synapse part	10	Unigene55199_Ex-zai-2;Unigene58018_Ex-zai-2;Unigene78075_Ex-zai-2;Unigene83147_Ex-zai-2;Unigene94668_Ex-zai-2;Unigene96451_Ex-zai-2;Unigene52687_Ex-zai-2;Unigene67466_Ex-zai-2;Unigene68150_Ex-zai-2;Unigene94406_Ex-zai-2
cellular_component	virion	1	Unigene65154_Ex-zai-2
molecular_function	antioxidant activity	6	Unigene30359_Ex-zai-2;Unigene60795_Ex-zai-2;Unigene64690_Ex-zai-2;Unigene65696_Ex-zai-2;Unigene78492_Ex-zai-2;Unigene95270_Ex-zai-2
molecular_function	binding	3240	Unigene29349_Ex-zai-2;Unigene33844_Ex-zai-2;Unigene43628_Ex-zai-2;Unigene45794_Ex-zai-2;Unigene46967_Ex-zai-2;Unigene65090_Ex-zai-2;Unigene69149_Ex-zai-2;Unigene69872_Ex-zai-2;Unigene70117_Ex-zai-2;Unigene83169_Ex-zai-2;Unigene91336_Ex-zai-2;Unigene94196_Ex-zai-2;Unigene96487_Ex-zai-2;Unigene97549_Ex-zai-2;Unigene104457_Ex-zai-2;Unigene107942_Ex-zai-2;Unigene108350_Ex-zai-2;Unigene28334_Ex-zai-2;…
molecular_function	catalytic activity	3399	Unigene40443_Ex-zai-2;Unigene46973_Ex-zai-2;Unigene52946_Ex-zai-2;Unigene78323_Ex-zai-2;Unigene3721_Ex-zai-2;Unigene3751_Ex-zai-2;Unigene46015_Ex-zai-2;Unigene60469_Ex-zai-2;Unigene67410_Ex-zai-2;Unigene70031_Ex-zai-2;Unigene70482_Ex-zai-2;Unigene83044_Ex-zai-2;Unigene83786_Ex-zai-2;Unigene98204_Ex-zai-2;Unigene80383_Ex-zai-2;Unigene97031_Ex-zai-2;Unigene42885_Ex-zai-2;Unigene74777_Ex-zai-2;Unige…
molecular_function	channel regulator activity	2	Unigene45796_Ex-zai-2;Unigene94105_Ex-zai-2
molecular_function	enzyme regulator activity	189	Unigene104363_Ex-zai-2;Unigene108493_Ex-zai-2;Unigene31397_Ex-zai-2;Unigene33174_Ex-zai-2;Unigene33872_Ex-zai-2;Unigene38365_Ex-zai-2;Unigene41269_Ex-zai-2;Unigene46635_Ex-zai-2;Unigene48002_Ex-zai-2;Unigene52927_Ex-zai-2;Unigene54674_Ex-zai-2;Unigene55245_Ex-zai-2;Unigene56675_Ex-zai-2;Unigene60501_Ex-zai-2;Unigene64617_Ex-zai-2;Unigene65004_Ex-zai-2;Unigene65463_Ex-zai-2;Unigene66735_Ex-zai-2;U…
molecular_function	molecular transducer activity	368	Unigene107698_Ex-zai-2;Unigene28281_Ex-zai-2;Unigene29892_Ex-zai-2;Unigene34720_Ex-zai-2;Unigene41758_Ex-zai-2;Unigene47725_Ex-zai-2;Unigene48640_Ex-zai-2;Unigene51035_Ex-zai-2;Unigene53026_Ex-zai-2;Unigene55153_Ex-zai-2;Unigene56879_Ex-zai-2;Unigene5894_Ex-zai-2;Unigene6115_Ex-zai-2;Unigene63535_Ex-zai-2;Unigene68331_Ex-zai-2;Unigene69177_Ex-zai-2;Unigene69223_Ex-zai-2;Unigene72390_Ex-zai-2;Unig…
molecular_function	nucleic acid binding transcription factor activity	14	Unigene108350_Ex-zai-2;Unigene1202_Ex-zai-2;Unigene41761_Ex-zai-2;Unigene43389_Ex-zai-2;Unigene52823_Ex-zai-2;Unigene53051_Ex-zai-2;Unigene54944_Ex-zai-2;Unigene6349_Ex-zai-2;Unigene65109_Ex-zai-2;Unigene68192_Ex-zai-2;Unigene68245_Ex-zai-2;Unigene79201_Ex-zai-2;Unigene94843_Ex-zai-2;Unigene97061_Ex-zai-2
molecular_function	protein binding transcription factor activity	68	Unigene171_Ex-zai-2;Unigene28360_Ex-zai-2;Unigene3712_Ex-zai-2;Unigene37435_Ex-zai-2;Unigene4303_Ex-zai-2;Unigene44557_Ex-zai-2;Unigene46216_Ex-zai-2;Unigene46619_Ex-zai-2;Unigene49357_Ex-zai-2;Unigene51549_Ex-zai-2;Unigene5310_Ex-zai-2;Unigene57733_Ex-zai-2;Unigene59091_Ex-zai-2;Unigene59531_Ex-zai-2;Unigene60560_Ex-zai-2;Unigene6073_Ex-zai-2;Unigene61675_Ex-zai-2;Unigene63274_Ex-zai-2;Unigene63…
molecular_function	receptor regulator activity	1	Unigene35116_Ex-zai-2
molecular_function	structural molecule activity	13	Unigene79476_Ex-zai-2;Unigene71354_Ex-zai-2;Unigene34849_Ex-zai-2;Unigene48507_Ex-zai-2;Unigene49842_Ex-zai-2;Unigene50650_Ex-zai-2;Unigene69208_Ex-zai-2;Unigene97006_Ex-zai-2;Unigene97074_Ex-zai-2;Unigene1432_Ex-zai-2;Unigene28185_Ex-zai-2;Unigene72198_Ex-zai-2;Unigene78478_Ex-zai-2
molecular_function	transcription regulator activity	70	Unigene35466_Ex-zai-2;Unigene46216_Ex-zai-2;Unigene49306_Ex-zai-2;Unigene64912_Ex-zai-2;Unigene67953_Ex-zai-2;Unigene76741_Ex-zai-2;Unigene77867_Ex-zai-2;Unigene92292_Ex-zai-2;Unigene98560_Ex-zai-2;Unigene1070_Ex-zai-2;Unigene107968_Ex-zai-2;Unigene65187_Ex-zai-2;Unigene92839_Ex-zai-2;Unigene92922_Ex-zai-2;Unigene95083_Ex-zai-2;Unigene98250_Ex-zai-2;Unigene108240_Ex-zai-2;Unigene108378_Ex-zai-2;U…
molecular_function	translation regulator activity	3	Unigene52632_Ex-zai-2;Unigene64356_Ex-zai-2;Unigene64969_Ex-zai-2
molecular_function	transporter activity	557	Unigene159_Ex-zai-2;Unigene33286_Ex-zai-2;Unigene34646_Ex-zai-2;Unigene51208_Ex-zai-2;Unigene57924_Ex-zai-2;Unigene64236_Ex-zai-2;Unigene88536_Ex-zai-2;Unigene95126_Ex-zai-2;Unigene95456_Ex-zai-2;Unigene35087_Ex-zai-2;Unigene35243_Ex-zai-2;Unigene57989_Ex-zai-2;Unigene66153_Ex-zai-2;Unigene72109_Ex-zai-2;Unigene7330_Ex-zai-2;Unigene98497_Ex-zai-2;Unigene108235_Ex-zai-2;Unigene43484_Ex-zai-2;Unige…
