# Supplementary material for: Analysis of Litopenaeus vannamei Transcriptome Using the Next-Generation DNA Sequencing Technique
Source: PLoS One. 2012 Oct 11;7(10):e47442. doi: 10.1371/journal.pone.0047442 (PMC3469548; doi:10.1371/journal.pone.0047442)
Supplement: Table S7 — KEGG Classification of the unigenes. (ZIP) [file pone.0047442.s007.zip › Litopenaeus vannamei Unigenes-KEGG.xls]

Unigene28127_Ex-zai-2	dpo:Dpse_GA10268	52.54	59	21	4	158	3	796	852	4e-06	49.3	GA10268 gene product from transcript GA10268-RA ; K12619 5'-3' exoribonuclease 2 [EC:3.1.13.-]
Unigene28128_Ex-zai-2	ame:408810	50.00	36	18	0	30	137	1219	1254	3e-09	60.1	GB20093; similar to Gef26 CG9491-PA; K08018 Rap guanine nucleotide exchange factor (GEF) 2
Unigene28128_Ex-zai-2	ame:726200	39.66	58	18	2	9	131	308	365	6e-09	58.9	Pax-1, GB10772; paired box protein Pax-1; K09382 paired box protein 1/9
Unigene28128_Ex-zai-2	dwi:Dwil_GK25620	47.62	42	21	1	27	149	430	471	7e-09	58.5	GK25620 gene product from transcript GK25620-RA ; K04700 suppressor of cytokine signaling, invertebrate
Unigene28128_Ex-zai-2	dgr:Dgri_GH24784	41.30	46	22	1	27	149	470	515	3e-08	56.6	GH24784 gene product from transcript GH24784-RA ; K04700 suppressor of cytokine signaling, invertebrate
Unigene28128_Ex-zai-2	dwi:Dwil_GK24656	51.52	33	16	0	30	128	1288	1320	2e-07	53.9	GK24656 gene product from transcript GK24656-RA ; K13298 dual 3',5'-cyclic-AMP and -GMP phosphodiesterase 11 [EC:3.1.4.17 3.1.4.35]
Unigene28128_Ex-zai-2	rno:360990	53.85	26	12	0	63	140	827	852	2e-07	53.5	Usp34; similar to ubiquitin specific protease 34; K11853 ubiquitin carboxyl-terminal hydrolase 34 [EC:3.1.2.15]
Unigene28128_Ex-zai-2	mmu:17847	53.85	26	12	0	63	140	749	774	2e-07	53.5	Usp34, A530081C03Rik, Murr2; ubiquitin specific peptidase 34 (EC:3.1.2.15); K11853 ubiquitin carboxyl-terminal hydrolase 34 [EC:3.1.2.15]
Unigene28128_Ex-zai-2	ame:551177	46.15	39	21	1	27	143	185	213	3e-07	53.1	GB20141; similar to U1-snRNP binding protein homolog; K13155 U11/U12 small nuclear ribonucleoprotein 35 kDa protein
Unigene28128_Ex-zai-2	dwi:Dwil_GK25352	47.50	40	20	1	42	158	697	736	3e-07	53.1	GK25352 gene product from transcript GK25352-RA ; K09200 transcription factor Sp, invertebrate
Unigene28128_Ex-zai-2	dse:Dsec_GM17084	42.55	47	27	2	3	143	1241	1273	3e-07	53.1	GM17084 gene product from transcript GM17084-RA ; K13298 dual 3',5'-cyclic-AMP and -GMP phosphodiesterase 11 [EC:3.1.4.17 3.1.4.35]
Unigene28128_Ex-zai-2	spu:579532	41.67	48	27	1	6	146	88	135	5e-07	52.4	similar to NK class homeoprotein Nkx-3.2; K09995 homeobox protein Nkx-3.2
Unigene28128_Ex-zai-2	dwi:Dwil_GK16404	31.82	44	30	0	9	140	501	544	7e-07	52.0	GK16404 gene product from transcript GK16404-RA ; K08582 calpain-15 [EC:3.4.22.-]
Unigene28128_Ex-zai-2	dvi:Dvir_GJ19829	51.72	29	14	0	54	140	1252	1280	9e-07	51.6	GJ19829 gene product from transcript GJ19829-RA ; K13298 dual 3',5'-cyclic-AMP and -GMP phosphodiesterase 11 [EC:3.1.4.17 3.1.4.35]
Unigene28128_Ex-zai-2	dmo:Dmoj_GI17200	46.88	32	17	0	45	140	1125	1156	9e-07	51.6	GI17200 gene product from transcript GI17200-RA ; K13298 dual 3',5'-cyclic-AMP and -GMP phosphodiesterase 11 [EC:3.1.4.17 3.1.4.35]
Unigene28128_Ex-zai-2	dwi:Dwil_GK16179	54.84	31	14	1	6	98	587	614	9e-07	51.6	GK16179 gene product from transcript GK16179-RA ; K11429 histone-lysine N-methyltransferase SUV420H [EC:2.1.1.43]
Unigene28128_Ex-zai-2	dpo:Dpse_GA25777	42.11	38	22	0	45	158	1313	1350	1e-06	51.2	GA25777 gene product from transcript GA25777-RA ; K13298 dual 3',5'-cyclic-AMP and -GMP phosphodiesterase 11 [EC:3.1.4.17 3.1.4.35]
Unigene28128_Ex-zai-2	cfa:608385	50.00	32	16	0	45	140	135	166	1e-06	51.2	FOXB2; forkhead box B2; K09395 forkhead box protein B
Unigene28128_Ex-zai-2	dpo:Dpse_GA18313	34.33	67	29	2	3	158	669	735	2e-06	50.8	GA18313 gene product from transcript GA18313-RA ; K02354 frizzled 4
Unigene28128_Ex-zai-2	aag:AaeL_AAEL012562	33.33	48	32	0	9	152	832	879	3e-06	50.1	circadian locomoter output cycles kaput protein (dclock) (dpas1) ; K02223 circadian locomoter output cycles kaput protein [EC:2.3.1.48]
Unigene28128_Ex-zai-2	dgr:Dgri_GH11194	38.46	39	24	0	18	134	8	46	3e-06	49.7	GH11194 gene product from transcript GH11194-RA ; K09385 forkhead box protein G
Unigene28164_Ex-zai-2	api:100159536	80.77	52	10	0	157	2	43	94	8e-21	98.2	Acypi000896; similar to ribosomal protein L44e; K02929 large subunit ribosomal protein L44e
Unigene28164_Ex-zai-2	spu:592965	82.69	52	9	0	157	2	43	94	8e-21	98.2	similar to ribosomal protein L44; K02929 large subunit ribosomal protein L44e
Unigene28164_Ex-zai-2	tca:662436	80.77	52	10	0	157	2	43	94	2e-20	97.1	similar to CG7424-PA; K02929 large subunit ribosomal protein L44e
Unigene28164_Ex-zai-2	nvi:100118856	80.77	52	10	0	157	2	53	104	2e-20	97.1	NV11354; similar to ribosomal protein L44e; K02929 large subunit ribosomal protein L44e
Unigene28164_Ex-zai-2	ame:411515	80.77	52	10	0	157	2	65	116	2e-20	97.1	RpL36A, GB15143; ribosomal protein L36A; K02929 large subunit ribosomal protein L44e
Unigene28164_Ex-zai-2	cbr:CBG02971	82.35	51	9	0	157	5	44	94	4e-20	95.9	Cbr-rpl-41; C. briggsae CBR-RPL-41 protein; K02929 large subunit ribosomal protein L44e
Unigene28164_Ex-zai-2	cel:C09H10.2	82.35	51	9	0	157	5	44	94	4e-20	95.9	rpl-41; Ribosomal Protein, Large subunit family member (rpl-41); K02929 large subunit ribosomal protein L44e
Unigene28164_Ex-zai-2	dvi:Dvir_GJ20410	80.77	52	10	0	157	2	47	98	4e-20	95.9	GJ20410 gene product from transcript GJ20410-RA ; K02929 large subunit ribosomal protein L44e
Unigene28164_Ex-zai-2	dgr:Dgri_GH10163	80.77	52	10	0	157	2	53	104	4e-20	95.9	GH10163 gene product from transcript GH10163-RA ; K02929 large subunit ribosomal protein L44e
Unigene28164_Ex-zai-2	dya:Dyak_GE11210	80.77	52	10	0	157	2	43	94	4e-20	95.9	GE11210 gene product from transcript GE11210-RA ; K02929 large subunit ribosomal protein L44e
Unigene28164_Ex-zai-2	dwi:Dwil_GK14804	80.77	52	10	0	157	2	45	96	4e-20	95.9	GK14804 gene product from transcript GK14804-RA ; K02929 large subunit ribosomal protein L44e
Unigene28164_Ex-zai-2	dse:Dsec_GM13202	80.77	52	10	0	157	2	43	94	4e-20	95.9	GM13202 gene product from transcript GM13202-RA ; K02929 large subunit ribosomal protein L44e
Unigene28164_Ex-zai-2	dpe:Dper_GL19381	80.77	52	10	0	157	2	50	101	4e-20	95.9	GL19381 gene product from transcript GL19381-RA ; K02929 large subunit ribosomal protein L44e
Unigene28164_Ex-zai-2	der:Dere_GG23481	80.77	52	10	0	157	2	43	94	4e-20	95.9	GG23481 gene product from transcript GG23481-RA ; K02929 large subunit ribosomal protein L44e
Unigene28164_Ex-zai-2	dan:Dana_GF15330	80.77	52	10	0	157	2	43	94	4e-20	95.9	GF15330 gene product from transcript GF15330-RA ; K02929 large subunit ribosomal protein L44e
Unigene28164_Ex-zai-2	dpo:Dpse_GA20340	80.77	52	10	0	157	2	50	101	4e-20	95.9	GA20340 gene product from transcript GA20340-RA ; K02929 large subunit ribosomal protein L44e
Unigene28164_Ex-zai-2	dme:Dmel_CG7424	80.77	52	10	0	157	2	43	94	4e-20	95.9	RpL36A; Ribosomal protein L36A; K02929 large subunit ribosomal protein L44e
Unigene28164_Ex-zai-2	dmo:Dmoj_GI22486	80.77	52	10	0	157	2	47	98	7e-20	95.1	GI22486 gene product from transcript GI22486-RA ; K02929 large subunit ribosomal protein L44e
Unigene28164_Ex-zai-2	aga:AgaP_AGAP003538	80.77	52	10	0	157	2	51	102	9e-20	94.7	AGAP003538-PA ; K02929 large subunit ribosomal protein L44e
Unigene28164_Ex-zai-2	cqu:CpipJ_CPIJ009651	80.77	52	10	0	157	2	43	94	2e-19	94.0	60S ribosomal protein L44; K02929 large subunit ribosomal protein L44e
Unigene28179_Ex-zai-2	dme:Dmel_CG3606	51.92	52	25	1	157	2	212	256	2e-06	50.4	caz; cabeza; K13098 RNA-binding protein FUS
Unigene28179_Ex-zai-2	dya:Dyak_GE23579	41.79	67	23	3	5	157	1097	1163	3e-06	49.7	GE23579 gene product from transcript GE23579-RA ; K12172 E3 SUMO-protein ligase RanBP2
Unigene28179_Ex-zai-2	dan:Dana_GF23510	50.00	52	26	1	2	157	52	101	3e-06	49.7	GF23510 gene product from transcript GF23510-RA ; K00933 creatine kinase [EC:2.7.3.2]
Unigene28185_Ex-zai-2	dre:562496	64.86	37	13	0	1	111	136	172	1e-08	57.8	col2a1a, col2a1, coll2a1, fb38c06, fc10c01, wu:fb38c06, wu:fc10c01; collagen type II, alpha-1a; K06236 collagen, type I/II/III/V/XI, alpha
Unigene28185_Ex-zai-2	gga:418752	68.57	35	11	0	7	111	624	658	2e-08	57.4	COL4A2; collagen, type IV, alpha 2; K06237 collagen, type IV, alpha
Unigene28185_Ex-zai-2	rno:25412	67.57	37	12	0	1	111	63	99	3e-08	56.6	Col2a1, CG2A1A, COLLII; collagen, type II, alpha 1; K06236 collagen, type I/II/III/V/XI, alpha
Unigene28185_Ex-zai-2	gga:395069	64.86	37	13	0	1	111	65	101	4e-08	56.2	COL2A1; collagen, type II, alpha 1; K06236 collagen, type I/II/III/V/XI, alpha
Unigene28185_Ex-zai-2	ecb:791241	64.86	37	13	0	1	111	63	99	6e-08	55.5	COL2A1; collagen, type II, alpha 1; K06236 collagen, type I/II/III/V/XI, alpha
Unigene28185_Ex-zai-2	bta:407142	64.86	37	13	0	1	111	132	168	6e-08	55.5	COL2A1, CB11; collagen, type II, alpha 1; K06236 collagen, type I/II/III/V/XI, alpha
Unigene28185_Ex-zai-2	cfa:403826	64.86	37	13	0	1	111	132	168	6e-08	55.5	COL2A1; collagen, type II, alpha 1; K06236 collagen, type I/II/III/V/XI, alpha
Unigene28185_Ex-zai-2	mcc:704851	64.86	37	13	0	1	111	63	99	6e-08	55.5	COL2A1; collagen, type II, alpha 1; K06236 collagen, type I/II/III/V/XI, alpha
Unigene28185_Ex-zai-2	ptr:451860	64.86	37	13	0	1	111	100	136	6e-08	55.5	COL2A1; collagen, type II, alpha 1; K06236 collagen, type I/II/III/V/XI, alpha
Unigene28185_Ex-zai-2	hsa:1280	64.86	37	13	0	1	111	132	168	6e-08	55.5	COL2A1, ANFH, AOM, COL11A3, MGC131516, SEDC; collagen, type II, alpha 1; K06236 collagen, type I/II/III/V/XI, alpha
Unigene28185_Ex-zai-2	smm:Smp_164590	57.89	38	16	0	1	114	765	802	1e-07	54.3	Collagen alpha-1(V) chain precursor ; K06236 collagen, type I/II/III/V/XI, alpha
Unigene28185_Ex-zai-2	cfa:476117	56.41	39	17	0	1	117	256	294	2e-07	53.5	MARCO; macrophage receptor with collagenous structure; K13884 macrophage receptor with collagenous structure
Unigene28185_Ex-zai-2	cqu:CpipJ_CPIJ005294	58.97	39	16	0	1	117	1404	1442	3e-07	53.1	collagen IV alpha 1 chain; K06237 collagen, type IV, alpha
Unigene28185_Ex-zai-2	xla:397738	62.16	37	14	0	1	111	137	173	5e-07	52.4	col2a1, MGC132344, col2a1a; collagen, type II, alpha 1; K06236 collagen, type I/II/III/V/XI, alpha
Unigene28185_Ex-zai-2	tgu:100227313	42.31	52	30	0	1	156	1060	1111	5e-07	52.4	similar to alpha 4 type IV collagen; K06237 collagen, type IV, alpha
Unigene28185_Ex-zai-2	mmu:12824	62.16	37	14	0	1	111	63	99	5e-07	52.4	Col2a1, Col2, Col2a, Col2a-1, Del1, Dmm, MGC90638; collagen, type II, alpha 1; K06236 collagen, type I/II/III/V/XI, alpha
Unigene28185_Ex-zai-2	xtr:394828	62.16	37	14	0	1	111	137	173	7e-07	52.0	col2a1; collagen, type II, alpha 1; K06236 collagen, type I/II/III/V/XI, alpha
Unigene28185_Ex-zai-2	gga:396242	55.26	38	17	0	1	114	183	220	7e-07	52.0	COL9A3; collagen, type IX, alpha 3; K08131 collagen, type IX, alpha
Unigene28185_Ex-zai-2	mdo:100021716	62.16	37	14	0	1	111	2798	2834	7e-07	52.0	similar to collagen type XII alpha 1; K08132 collagen, type XII, alpha
Unigene28185_Ex-zai-2	ssc:100156689	62.16	37	14	0	1	111	2805	2841	7e-07	52.0	COL12A1; collagen, type XII, alpha 1; K08132 collagen, type XII, alpha
Unigene28196_Ex-zai-2	dre:100149482	45.45	55	27	1	159	4	1317	1371	8e-08	55.1	glutamate-like; K05212 glutamate receptor, ionotropic, N-methyl-D-aspartate 2D
Unigene28196_Ex-zai-2	tgu:100227641	41.51	53	31	0	159	1	654	706	7e-07	52.0	ring finger protein 20; K10696 E3 ubiquitin-protein ligase BRE1 [EC:6.3.2.19]
Unigene28196_Ex-zai-2	ame:725714	40.38	52	31	0	159	4	113	164	3e-06	49.7	similar to RNA binding motif protein 25; K12822 RNA-binding protein 25
Unigene28196_Ex-zai-2	aga:AgaP_AGAP011395	46.15	52	27	1	156	4	1159	1210	4e-06	49.3	AGAP011395-PA ; K06225 patched 1
Unigene28196_Ex-zai-2	gga:427310	41.51	53	31	1	159	1	574	624	6e-06	48.9	RNF20; ring finger protein 20; K10696 E3 ubiquitin-protein ligase BRE1 [EC:6.3.2.19]
Unigene28198_Ex-zai-2	mmu:56388	53.85	52	24	1	158	3	362	411	2e-10	63.9	Cyp3a25, AI327008; cytochrome P450, family 3, subfamily a, polypeptide 25 (EC:1.14.14.1); K07424 cytochrome P450, family 3, subfamily A [EC:1.14.14.1]
Unigene28198_Ex-zai-2	mmu:13113	55.77	52	23	1	158	3	362	411	2e-10	63.9	Cyp3a13, IIIAm2; cytochrome P450, family 3, subfamily a, polypeptide 13 (EC:1.14.14.1); K07424 cytochrome P450, family 3, subfamily A [EC:1.14.14.1]
Unigene28198_Ex-zai-2	gga:414832	53.85	52	24	1	158	3	368	417	2e-10	63.5	CYP3A7, CYP3A37; cytochrome P450 A 37; K07424 cytochrome P450, family 3, subfamily A [EC:1.14.14.1]
Unigene28198_Ex-zai-2	ssc:403322	51.92	52	25	1	158	3	362	411	3e-10	63.2	CYP3A39; cytochrome P450 3A39; K07424 cytochrome P450, family 3, subfamily A [EC:1.14.14.1]
Unigene28198_Ex-zai-2	mdo:100013114	51.92	52	25	1	158	3	493	542	4e-10	62.8	similar to cytochrome P450 3A80; K07424 cytochrome P450, family 3, subfamily A [EC:1.14.14.1]
Unigene28198_Ex-zai-2	ssc:403324	53.85	52	24	1	158	3	362	411	5e-10	62.4	CYP3A29; cytochrome P450 3A29 (EC:1.14.14.1); K07424 cytochrome P450, family 3, subfamily A [EC:1.14.14.1]
Unigene28198_Ex-zai-2	mdo:100010820	51.92	52	25	1	158	3	364	413	7e-10	62.0	similar to cytochrome P450 CYP3A70; K07424 cytochrome P450, family 3, subfamily A [EC:1.14.14.1]
Unigene28198_Ex-zai-2	mdo:100010783	51.92	52	25	1	158	3	364	413	7e-10	62.0	similar to cytochrome P450 CYP3A70; K07424 cytochrome P450, family 3, subfamily A [EC:1.14.14.1]
Unigene28198_Ex-zai-2	mdo:100010745	51.92	52	25	1	158	3	364	413	7e-10	62.0	similar to cytochrome P450 CYP3A70; K07424 cytochrome P450, family 3, subfamily A [EC:1.14.14.1]
Unigene28198_Ex-zai-2	ecb:100067064	51.92	52	25	1	158	3	362	411	7e-10	62.0	CYP3A89; cytochrome P450 3A89; K07424 cytochrome P450, family 3, subfamily A [EC:1.14.14.1]
Unigene28198_Ex-zai-2	bta:526682	50.00	52	26	1	158	3	362	411	7e-10	62.0	CYP3A5; cytochrome P450, family 3, subfamily A, polypeptide 5 (EC:1.14.14.1); K07424 cytochrome P450, family 3, subfamily A [EC:1.14.14.1]
Unigene28198_Ex-zai-2	rno:171352	53.85	52	24	1	158	3	362	411	7e-10	62.0	Cyp3a9, Cyp3a13, MGC93139, P450olf3; cytochrome P450, family 3, subfamily a, polypeptide 9 (EC:1.14.14.1); K07424 cytochrome P450, family 3, subfamily A [EC:1.14.14.1]
Unigene28198_Ex-zai-2	mcc:678670	51.92	52	25	1	158	3	362	411	7e-10	62.0	CYP3A64; cytochrome P450 3A64; K07424 cytochrome P450, family 3, subfamily A [EC:1.14.14.1]
Unigene28198_Ex-zai-2	cfa:415129	53.85	52	24	1	158	3	362	411	1e-09	60.8	CYP3A12, P450IIIA; cytochrome P-450 3A12 (EC:1.14.14.1); K07424 cytochrome P450, family 3, subfamily A [EC:1.14.14.1]
Unigene28198_Ex-zai-2	bta:507988	46.15	52	28	1	158	3	362	411	2e-09	60.5	CYP3A4; cytochrome P450, subfamily IIIA, polypeptide 4; K07424 cytochrome P450, family 3, subfamily A [EC:1.14.14.1]
Unigene28198_Ex-zai-2	hsa:1576	51.92	52	25	1	158	3	362	411	2e-09	60.5	CYP3A4, CP33, CP34, CYP3A, CYP3A3, HLP, MGC126680, NF-25, P450C3, P450PCN1; cytochrome P450, family 3, subfamily A, polypeptide 4 (EC:1.14.13.67 1.14.13.97 1.14.13.32); K07424 cytochrome P450, family 3, subfamily A [EC:1.14.14.1]
Unigene28198_Ex-zai-2	oaa:100082218	55.77	52	23	1	158	3	363	412	3e-09	60.1	similar to Cytochrome P450; K07424 cytochrome P450, family 3, subfamily A [EC:1.14.14.1]
Unigene28198_Ex-zai-2	ptr:463582	50.00	52	26	1	158	3	362	411	3e-09	60.1	CYP3A4; cytochrome P450, family 3, subfamily A, polypeptide 4; K07424 cytochrome P450, family 3, subfamily A [EC:1.14.14.1]
Unigene28198_Ex-zai-2	rno:25642	50.00	52	26	1	158	3	361	410	3e-09	59.7	Cyp3a23/3a1, CYP, CYP3A23, Cyp3a1, Cyp3a3, MGC108757, RL33, cDEX; cytochrome P450, family 3, subfamily a, polypeptide 23/polypeptide 1 (EC:1.14.14.1); K07424 cytochrome P450, family 3, subfamily A [EC:1.14.14.1]
Unigene28198_Ex-zai-2	oaa:100091970	50.00	52	26	1	158	3	263	312	4e-09	59.3	similar to cytochrome P450 3A80; K07424 cytochrome P450, family 3, subfamily A [EC:1.14.14.1]
Unigene28200_Ex-zai-2	cel:K10G9.3	74.07	54	13	1	1	159	369	422	4e-18	89.4	pad-2; PAtterning Defective family member (pad-2); K03691 peptide-O-fucosyltransferase [EC:2.4.1.221]
Unigene28200_Ex-zai-2	tca:663255	69.81	53	16	0	1	159	349	401	1e-17	87.8	similar to protein O-fucosyltransferase 2; K03691 peptide-O-fucosyltransferase [EC:2.4.1.221]
Unigene28200_Ex-zai-2	cin:445727	70.91	55	14	1	1	159	370	424	2e-16	83.6	fut13, POFUT2; fut13 protein; K03691 peptide-O-fucosyltransferase [EC:2.4.1.221]
Unigene28200_Ex-zai-2	gga:395112	70.37	54	15	1	1	159	383	436	6e-16	82.0	POFUT2, FUT13; protein O-fucosyltransferase 2; K03691 peptide-O-fucosyltransferase [EC:2.4.1.221]
Unigene28200_Ex-zai-2	ame:724730	64.15	53	19	0	1	159	386	438	2e-15	80.5	O-fut2, GB14197; GDP-fucose protein O-fucosyltransferase 2; K03691 peptide-O-fucosyltransferase [EC:2.4.1.221]
Unigene28200_Ex-zai-2	oaa:100076963	68.52	54	16	1	1	159	449	502	5e-15	79.0	similar to protein-O-fucosyltransferase; K03691 peptide-O-fucosyltransferase [EC:2.4.1.221]
Unigene28200_Ex-zai-2	xtr:779585	68.52	54	16	1	1	159	380	433	7e-15	78.6	pofut2, fut13; protein O-fucosyltransferase 2 (EC:2.4.1.221); K03691 peptide-O-fucosyltransferase [EC:2.4.1.221]
Unigene28200_Ex-zai-2	dre:777668	64.81	54	18	1	1	159	389	442	3e-14	76.6	pofut2, fc46a11, wu:fc46a11, zgc:194822; protein O-fucosyltransferase 2 (EC:2.4.1.221); K03691 peptide-O-fucosyltransferase [EC:2.4.1.221]
Unigene28200_Ex-zai-2	bta:404083	64.81	54	18	1	1	159	374	427	3e-14	76.3	POFUT2, FUT13; protein O-fucosyltransferase 2 (EC:2.4.1.221); K03691 peptide-O-fucosyltransferase [EC:2.4.1.221]
Unigene28200_Ex-zai-2	rno:309686	64.81	54	18	1	1	159	374	427	4e-14	75.9	Pofut2; protein O-fucosyltransferase 2 (EC:2.4.1.221); K03691 peptide-O-fucosyltransferase [EC:2.4.1.221]
Unigene28200_Ex-zai-2	mmu:80294	64.81	54	18	1	1	159	374	427	4e-14	75.9	Pofut2, 2310011G23Rik, AI256847, BC003494, C21orf80, FUT13, MGC25565, MGC6943; protein O-fucosyltransferase 2 (EC:2.4.1.221); K03691 peptide-O-fucosyltransferase [EC:2.4.1.221]
Unigene28200_Ex-zai-2	ptr:449505	64.81	54	18	1	1	159	374	427	4e-14	75.9	POFUT2, fut13; protein O-fucosyltransferase 2 (EC:2.4.1.221); K03691 peptide-O-fucosyltransferase [EC:2.4.1.221]
Unigene28200_Ex-zai-2	mcc:721991	62.96	54	19	1	1	159	445	498	1e-13	74.7	similar to protein O-fucosyltransferase 2 isoform C; K03691 peptide-O-fucosyltransferase [EC:2.4.1.221]
Unigene28200_Ex-zai-2	mdo:100017276	61.11	54	20	1	1	159	388	441	6e-13	72.0	similar to protein-O-fucosyltransferase; K03691 peptide-O-fucosyltransferase [EC:2.4.1.221]
Unigene28200_Ex-zai-2	aga:AgaP_AGAP000757	56.36	55	22	1	1	159	394	448	3e-12	69.7	AGAP000757-PA ; K03691 peptide-O-fucosyltransferase [EC:2.4.1.221]
Unigene28200_Ex-zai-2	cbr:CBG24618	70.45	44	12	1	31	159	444	487	7e-12	68.6	Cbr-pad-2; C. briggsae CBR-PAD-2 protein; K03691 peptide-O-fucosyltransferase [EC:2.4.1.221]
Unigene28200_Ex-zai-2	cqu:CpipJ_CPIJ010627	56.36	55	22	1	1	159	404	458	2e-11	67.4	GDP-fucose protein O-fucosyltransferase 2; K03691 peptide-O-fucosyltransferase [EC:2.4.1.221]
Unigene28200_Ex-zai-2	spu:578163	50.91	55	25	1	1	159	311	365	3e-11	66.6	similar to protein O-fucosyltransferase 2; K03691 peptide-O-fucosyltransferase [EC:2.4.1.221]
Unigene28200_Ex-zai-2	dan:Dana_GF21276	53.70	54	24	1	1	159	421	474	6e-11	65.5	GF21276 gene product from transcript GF21276-RA ; K03691 peptide-O-fucosyltransferase [EC:2.4.1.221]
Unigene28200_Ex-zai-2	dsi:Dsim_GD24636	53.70	54	24	1	1	159	421	474	2e-10	63.9	GD24636 gene product from transcript GD24636-RA ; K03691 peptide-O-fucosyltransferase [EC:2.4.1.221]
Unigene28204_Ex-zai-2	api:100159359	100.00	52	0	0	158	3	1480	1531	4e-27	119	ACYPI000739; similar to AGAP006885-PA; K12856 pre-mRNA-processing factor 8
Unigene28204_Ex-zai-2	tca:655310	100.00	52	0	0	158	3	1463	1514	4e-27	119	similar to CG8877-PA; K12856 pre-mRNA-processing factor 8
Unigene28204_Ex-zai-2	ame:551620	100.00	52	0	0	158	3	1473	1524	4e-27	119	GB18354; similar to CG8877-PA; K12856 pre-mRNA-processing factor 8
Unigene28204_Ex-zai-2	cqu:CpipJ_CPIJ016636	100.00	52	0	0	158	3	1516	1567	4e-27	119	pre-mRNA-processing-splicing factor 8; K12856 pre-mRNA-processing factor 8
Unigene28204_Ex-zai-2	aag:AaeL_AAEL009959	100.00	52	0	0	158	3	1481	1532	4e-27	119	pre-mrna splicing factor prp8 ; K12856 pre-mRNA-processing factor 8
Unigene28204_Ex-zai-2	aga:AgaP_AGAP006885	100.00	52	0	0	158	3	1486	1537	4e-27	119	AGAP006885-PA ; K12856 pre-mRNA-processing factor 8
Unigene28204_Ex-zai-2	dvi:Dvir_GJ22442	100.00	52	0	0	158	3	1495	1546	4e-27	119	GJ22442 gene product from transcript GJ22442-RA ; K12856 pre-mRNA-processing factor 8
Unigene28204_Ex-zai-2	dmo:Dmoj_GI19381	100.00	52	0	0	158	3	1495	1546	4e-27	119	GI19381 gene product from transcript GI19381-RA ; K12856 pre-mRNA-processing factor 8
Unigene28204_Ex-zai-2	dgr:Dgri_GH22152	100.00	52	0	0	158	3	1495	1546	4e-27	119	GH22152 gene product from transcript GH22152-RA ; K12856 pre-mRNA-processing factor 8
Unigene28204_Ex-zai-2	dya:Dyak_GE13473	100.00	52	0	0	158	3	1494	1545	4e-27	119	GE13473 gene product from transcript GE13473-RA ; K12856 pre-mRNA-processing factor 8
Unigene28204_Ex-zai-2	dwi:Dwil_GK23219	100.00	52	0	0	158	3	1504	1555	4e-27	119	GK23219 gene product from transcript GK23219-RA ; K12856 pre-mRNA-processing factor 8
Unigene28204_Ex-zai-2	dsi:Dsim_GD15250	100.00	52	0	0	158	3	1449	1500	4e-27	119	GD15250 gene product from transcript GD15250-RA ; K12856 pre-mRNA-processing factor 8
Unigene28204_Ex-zai-2	dse:Dsec_GM20383	100.00	52	0	0	158	3	1494	1545	4e-27	119	GM20383 gene product from transcript GM20383-RA ; K12856 pre-mRNA-processing factor 8
Unigene28204_Ex-zai-2	dpe:Dper_GL11026	100.00	52	0	0	158	3	1495	1546	4e-27	119	GL11026 gene product from transcript GL11026-RA ; K12856 pre-mRNA-processing factor 8
Unigene28204_Ex-zai-2	der:Dere_GG22605	100.00	52	0	0	158	3	1494	1545	4e-27	119	GG22605 gene product from transcript GG22605-RA ; K12856 pre-mRNA-processing factor 8
Unigene28204_Ex-zai-2	dan:Dana_GF12641	100.00	52	0	0	158	3	1427	1478	4e-27	119	GF12641 gene product from transcript GF12641-RA ; K12856 pre-mRNA-processing factor 8
Unigene28204_Ex-zai-2	dpo:Dpse_GA21384	100.00	52	0	0	158	3	1495	1546	4e-27	119	GA21384 gene product from transcript GA21384-RA ; K12856 pre-mRNA-processing factor 8
Unigene28204_Ex-zai-2	dme:Dmel_CG8877	100.00	52	0	0	158	3	1494	1545	4e-27	119	Prp8; pre-mRNA processing factor 8; K12856 pre-mRNA-processing factor 8
Unigene28204_Ex-zai-2	smm:Smp_140890	98.08	52	1	0	158	3	1408	1459	5e-27	119	splicing factor Prp8 ; K12856 pre-mRNA-processing factor 8
Unigene28204_Ex-zai-2	hmg:100198004	96.15	52	2	0	158	3	1425	1476	1e-26	117	similar to pre-mRNA processing factor 8; K12856 pre-mRNA-processing factor 8
Unigene28206_Ex-zai-2	aag:AaeL_AAEL002557	74.42	43	11	0	159	31	288	330	9e-12	68.2	cationic amino acid transporter ; K03450 solute carrier family 7 (L-type amino acid transporter), other
Unigene28206_Ex-zai-2	dme:Dmel_CG1607	69.77	43	13	0	159	31	300	342	8e-11	65.1	CG1607 gene product from transcript CG1607-RA; K03450 solute carrier family 7 (L-type amino acid transporter), other
Unigene28206_Ex-zai-2	dpo:Dpse_GA27017	69.77	43	13	0	159	31	300	342	1e-10	64.7	GA27017 gene product from transcript GA27017-RA ; K03450 solute carrier family 7 (L-type amino acid transporter), other
Unigene28206_Ex-zai-2	dpo:Dpse_GA23621	58.14	43	18	0	159	31	302	344	9e-10	61.6	GA23621 gene product from transcript GA23621-RA ; K03450 solute carrier family 7 (L-type amino acid transporter), other
Unigene28206_Ex-zai-2	bta:100126273	61.36	44	17	0	159	28	296	339	6e-09	58.9	SLC7A10, MGC159950; solute carrier family 7, (neutral amino acid transporter, y+ system) member 10; K13782 solute carrier family 7 (L-type amino acid transporter), member 10
Unigene28206_Ex-zai-2	xtr:394580	67.44	43	14	0	159	31	296	338	1e-08	58.2	slc7a8, MGC52933, MGC75862, XAA2, lat2, lpi-pc1; solute carrier family 7 (cationic amino acid transporter, y+ system), member 8; K13781 solute carrier family 7 (L-type amino acid transporter), member 8
Unigene28206_Ex-zai-2	xla:380297	67.44	43	14	0	159	31	294	336	1e-08	58.2	slc7a8, MGC52933, XAA2; solute carrier family 7 (cationic amino acid transporter, y+ system), member 8; K13781 solute carrier family 7 (L-type amino acid transporter), member 8
Unigene28206_Ex-zai-2	ecb:100052453	67.44	43	14	0	159	31	296	338	1e-08	58.2	similar to Large neutral amino acids transporter small subunit 2 (L-type amino acid transporter 2) (Solute carrier family 7 member 8); K13781 solute carrier family 7 (L-type amino acid transporter), member 8
Unigene28206_Ex-zai-2	bta:536818	67.44	43	14	0	159	31	293	335	1e-08	58.2	SLC7A8; solute carrier family 7 (amino acid transporter, L-type), member 8; K13781 solute carrier family 7 (L-type amino acid transporter), member 8
Unigene28206_Ex-zai-2	cfa:490608	67.44	43	14	0	159	31	296	338	1e-08	58.2	SLC7A8; solute carrier family 7 (amino acid transporter, L-type), member 8; K13781 solute carrier family 7 (L-type amino acid transporter), member 8
Unigene28206_Ex-zai-2	rno:84551	67.44	43	14	0	159	31	297	339	1e-08	58.2	Slc7a8, Lat2, Lat4; solute carrier family 7 (cationic amino acid transporter, y+ system), member 8; K13781 solute carrier family 7 (L-type amino acid transporter), member 8
Unigene28206_Ex-zai-2	mmu:50934	67.44	43	14	0	159	31	295	337	1e-08	58.2	Slc7a8, AA408822, LAT2; solute carrier family 7 (cationic amino acid transporter, y+ system), member 8; K13781 solute carrier family 7 (L-type amino acid transporter), member 8
Unigene28206_Ex-zai-2	mcc:713511	67.44	43	14	0	159	31	296	338	1e-08	58.2	SLC7A8; solute carrier family 7 (amino acid transporter, L-type), member 8; K13781 solute carrier family 7 (L-type amino acid transporter), member 8
Unigene28206_Ex-zai-2	ptr:452793	67.44	43	14	0	159	31	296	338	1e-08	58.2	SLC7A8; solute carrier family 7 (amino acid transporter, L-type), member 8; K13781 solute carrier family 7 (L-type amino acid transporter), member 8
Unigene28206_Ex-zai-2	hsa:23428	67.44	43	14	0	159	31	296	338	1e-08	58.2	SLC7A8, LAT2, LPI-PC1; solute carrier family 7 (amino acid transporter, L-type), member 8; K13781 solute carrier family 7 (L-type amino acid transporter), member 8
Unigene28206_Ex-zai-2	cin:100176239	65.12	43	15	0	159	31	293	335	1e-08	57.8	similar to Solute carrier family 7 (cationic amino acid transporter, y+ system), member 8; K13781 solute carrier family 7 (L-type amino acid transporter), member 8
Unigene28206_Ex-zai-2	oaa:100078189	62.79	43	16	0	159	31	271	313	1e-08	57.8	similar to asc-type amino acid transporter 1; K13782 solute carrier family 7 (L-type amino acid transporter), member 10
Unigene28206_Ex-zai-2	mdo:100012622	62.79	43	16	0	159	31	329	371	1e-08	57.8	similar to asc1; K13782 solute carrier family 7 (L-type amino acid transporter), member 10
Unigene28206_Ex-zai-2	tgu:100227303	60.47	43	17	0	159	31	277	319	2e-08	57.4	similar to solute carrier family 7, (neutral amino acid transporter, y+ system) member 10; K13782 solute carrier family 7 (L-type amino acid transporter), member 10
Unigene28206_Ex-zai-2	gga:415774	60.47	43	17	0	159	31	278	320	2e-08	57.4	SLC7A10; solute carrier family 7, (neutral amino acid transporter, y+ system) member 10; K13782 solute carrier family 7 (L-type amino acid transporter), member 10
Unigene28227_Ex-zai-2	spu:576434	48.15	54	23	2	1	147	1320	1373	4e-06	49.3	similar to membrane guanylyl cyclase; K12323 atrial natriuretic peptide receptor A [EC:4.6.1.2]
Unigene28228_Ex-zai-2	xtr:100135090	69.81	53	16	0	159	1	1234	1286	5e-16	82.4	abcc3, abc31, cmoat2, mlp2, moat-d, mrp3; ATP-binding cassette, sub-family C (CFTR/MRP), member 3; K05667 ATP-binding cassette, subfamily C (CFTR/MRP), member 3
Unigene28228_Ex-zai-2	gga:422099	76.00	50	12	0	159	10	1207	1256	1e-15	81.3	ABCC3; ATP-binding cassette, sub-family C (CFTR/MRP), member 3; K05667 ATP-binding cassette, subfamily C (CFTR/MRP), member 3
Unigene28228_Ex-zai-2	bta:281588	69.81	53	16	0	159	1	1233	1285	2e-15	80.5	ABCC1; ATP-binding cassette, sub-family C (CFTR/MRP), member 1; K05665 ATP-binding cassette, subfamily C (CFTR/MRP), member 1
Unigene28228_Ex-zai-2	mcc:706339	65.38	52	18	0	159	4	1229	1280	4e-15	79.3	ABCC3; ATP-binding cassette, sub-family C (CFTR/MRP), member 3; K05667 ATP-binding cassette, subfamily C (CFTR/MRP), member 3
Unigene28228_Ex-zai-2	ptr:453952	72.00	50	14	0	159	10	950	999	5e-15	79.0	ABCC1; ATP-binding cassette, sub-family C (CFTR/MRP), member 1; K05665 ATP-binding cassette, subfamily C (CFTR/MRP), member 1
Unigene28228_Ex-zai-2	hsa:4363	72.00	50	14	0	159	10	1234	1283	5e-15	79.0	ABCC1, ABC29, ABCC, DKFZp686N04233, DKFZp781G125, GS-X, MRP, MRP1; ATP-binding cassette, sub-family C (CFTR/MRP), member 1; K05665 ATP-binding cassette, subfamily C (CFTR/MRP), member 1
Unigene28228_Ex-zai-2	mmu:17250	70.00	50	15	0	159	10	1231	1280	7e-15	78.6	Abcc1, Abcc1a, Abcc1b, MRP, Mdrap, Mrp1; ATP-binding cassette, sub-family C (CFTR/MRP), member 1; K05665 ATP-binding cassette, subfamily C (CFTR/MRP), member 1
Unigene28228_Ex-zai-2	cfa:403453	72.00	50	14	0	159	10	1234	1283	9e-15	78.2	ABCC1, MRP1; ATP-binding cassette, sub-family C (CFTR/MRP), member 1; K05665 ATP-binding cassette, subfamily C (CFTR/MRP), member 1
Unigene28228_Ex-zai-2	bta:533151	66.00	50	17	0	159	10	1232	1281	1e-14	77.8	ABCC3; ATP-binding cassette, sub-family C (CFTR/MRP), member 3; K05667 ATP-binding cassette, subfamily C (CFTR/MRP), member 3
Unigene28228_Ex-zai-2	cfa:491084	64.00	50	18	0	159	10	1226	1275	1e-14	77.8	ABCC3; ATP-binding cassette, sub-family C (CFTR/MRP), member 3; K05667 ATP-binding cassette, subfamily C (CFTR/MRP), member 3
Unigene28228_Ex-zai-2	oaa:100087202	68.00	50	16	0	159	10	1240	1289	2e-14	77.4	similar to multidrug resistance protein 1; K05665 ATP-binding cassette, subfamily C (CFTR/MRP), member 1
Unigene28228_Ex-zai-2	rno:24565	68.00	50	16	0	159	10	1235	1284	6e-14	75.5	Abcc1, Abcc1a, Avcc1a, Mrp, Mrp1; ATP-binding cassette, sub-family C (CFTR/MRP), member 1; K05665 ATP-binding cassette, subfamily C (CFTR/MRP), member 1
Unigene28228_Ex-zai-2	mmu:76408	63.27	49	18	0	159	13	1225	1273	6e-14	75.5	Abcc3, 1700019L09Rik, ABC31, MLP2, MOAT-D, MRP3; ATP-binding cassette, sub-family C (CFTR/MRP), member 3; K05667 ATP-binding cassette, subfamily C (CFTR/MRP), member 3
Unigene28228_Ex-zai-2	ecb:791240	68.00	50	16	0	159	10	1234	1283	1e-13	74.7	ABCC1; ATP-binding cassette, sub-family C (CFTR/MRP), member 1; K05665 ATP-binding cassette, subfamily C (CFTR/MRP), member 1
Unigene28228_Ex-zai-2	gga:395416	68.00	50	16	0	159	10	1228	1277	1e-13	74.3	ABCC1; ATP-binding cassette, sub-family C (CFTR/MRP), member 1; K05665 ATP-binding cassette, subfamily C (CFTR/MRP), member 1
Unigene28228_Ex-zai-2	dre:393561	74.42	43	11	0	159	31	1260	1302	2e-13	73.9	abcc2, MGC66072, zgc:66072; ATP-binding cassette, sub-family C (CFTR/MRP), member 2; K05666 ATP-binding cassette, subfamily C (CFTR/MRP), member 2
Unigene28228_Ex-zai-2	ecb:100070025	64.00	50	18	0	159	10	1214	1263	2e-13	73.9	similar to multidrug resistance-associated protein 3; K05667 ATP-binding cassette, subfamily C (CFTR/MRP), member 3
Unigene28228_Ex-zai-2	tgu:100227445	66.00	50	17	0	159	10	1217	1266	4e-13	72.8	similar to ATP-binding cassette, sub-family C (CFTR/MRP), member 1; K05665 ATP-binding cassette, subfamily C (CFTR/MRP), member 1
Unigene28228_Ex-zai-2	dre:100002010	64.58	48	17	0	159	16	1221	1268	5e-13	72.4	abcc1; ATP-binding cassette, sub-family C, member 1; K05665 ATP-binding cassette, subfamily C (CFTR/MRP), member 1
Unigene28228_Ex-zai-2	rno:140668	61.22	49	19	0	159	13	1226	1274	5e-13	72.4	Abcc3, Mlp2, Mrp3; ATP-binding cassette, sub-family C (CFTR/MRP), member 3; K05667 ATP-binding cassette, subfamily C (CFTR/MRP), member 3
Unigene28252_Ex-zai-2	hsa:441509	50.98	51	25	0	155	3	149	199	5e-10	62.4	GLRA4; glycine receptor, alpha 4; K05271 glycine receptor alpha-4
Unigene28252_Ex-zai-2	cbr:CBG03919	50.00	52	26	0	158	3	146	197	3e-09	60.1	Cbr-avr-14; C. briggsae CBR-AVR-14 protein; K05273 glutamate receptor, anionic, invertebrate
Unigene28252_Ex-zai-2	cel:B0207.12	50.00	52	26	0	158	3	146	197	3e-09	60.1	avr-14; altered AVeRmectin sensitivity family member (avr-14); K05273 glutamate receptor, anionic, invertebrate
Unigene28252_Ex-zai-2	oaa:100085035	49.02	51	26	0	155	3	149	199	3e-09	59.7	similar to inhibitory glycine receptor; K05194 glycine receptor alpha-2
Unigene28252_Ex-zai-2	mdo:100017516	49.02	51	26	0	155	3	149	199	3e-09	59.7	similar to glycine receptor alpha2 subunit B; K05194 glycine receptor alpha-2
Unigene28252_Ex-zai-2	ecb:100050723	49.02	51	26	0	155	3	149	199	3e-09	59.7	GLRA2; glycine receptor, alpha 2; K05194 glycine receptor alpha-2
Unigene28252_Ex-zai-2	bta:537660	49.02	51	26	0	155	3	149	199	3e-09	59.7	GLRA2; glycine receptor, alpha 2; K05194 glycine receptor alpha-2
Unigene28252_Ex-zai-2	cfa:491746	49.02	51	26	0	155	3	149	199	3e-09	59.7	GLRA2; glycine receptor, alpha 2; K05194 glycine receptor alpha-2
Unigene28252_Ex-zai-2	rno:24397	49.02	51	26	0	155	3	149	199	3e-09	59.7	Glra2, RNNEOGLY; glycine receptor, alpha 2; K05194 glycine receptor alpha-2
Unigene28252_Ex-zai-2	mmu:237213	49.02	51	26	0	155	3	149	199	3e-09	59.7	Glra2; glycine receptor, alpha 2 subunit; K05194 glycine receptor alpha-2
Unigene28252_Ex-zai-2	mcc:711926	49.02	51	26	0	155	3	60	110	3e-09	59.7	GLRA2; glycine receptor, alpha 2; K05194 glycine receptor alpha-2
Unigene28252_Ex-zai-2	ptr:465502	49.02	51	26	0	155	3	149	199	3e-09	59.7	GLRA2; glycine receptor, alpha 2; K05194 glycine receptor alpha-2
Unigene28252_Ex-zai-2	hsa:2742	49.02	51	26	0	155	3	149	199	3e-09	59.7	GLRA2, GLR; glycine receptor, alpha 2; K05194 glycine receptor alpha-2
Unigene28252_Ex-zai-2	dvi:Dvir_GJ10981	46.15	52	28	0	158	3	139	190	4e-09	59.3	GJ10981 gene product from transcript GJ10981-RA ; K05273 glutamate receptor, anionic, invertebrate
Unigene28252_Ex-zai-2	dmo:Dmoj_GI22423	46.15	52	28	0	158	3	180	231	4e-09	59.3	GI22423 gene product from transcript GI22423-RA ; K05273 glutamate receptor, anionic, invertebrate
Unigene28252_Ex-zai-2	dgr:Dgri_GH15301	46.15	52	28	0	158	3	139	190	4e-09	59.3	GH15301 gene product from transcript GH15301-RA ; K05273 glutamate receptor, anionic, invertebrate
Unigene28252_Ex-zai-2	dya:Dyak_GE25622	46.15	52	28	0	158	3	139	190	4e-09	59.3	GE25622 gene product from transcript GE25622-RA ; K05273 glutamate receptor, anionic, invertebrate
Unigene28252_Ex-zai-2	dwi:Dwil_GK22351	46.15	52	28	0	158	3	139	190	4e-09	59.3	GK22351 gene product from transcript GK22351-RA ; K05273 glutamate receptor, anionic, invertebrate
Unigene28252_Ex-zai-2	dse:Dsec_GM26860	46.15	52	28	0	158	3	139	190	4e-09	59.3	GM26860 gene product from transcript GM26860-RA ; K05273 glutamate receptor, anionic, invertebrate
Unigene28252_Ex-zai-2	dpe:Dper_GL12670	46.15	52	28	0	158	3	139	190	4e-09	59.3	GL12670 gene product from transcript GL12670-RA ; K05273 glutamate receptor, anionic, invertebrate
Unigene28259_Ex-zai-2	api:100167379	86.54	52	7	0	1	156	244	295	1e-19	94.4	Mhc1, ACYPI008178; myosin heavy chain 1; K10352 myosin heavy chain
Unigene28259_Ex-zai-2	nvi:100123633	86.54	52	7	0	1	156	240	291	1e-19	94.4	Mhc1, NV11782; myosin heavy chain 1; K10352 myosin heavy chain
Unigene28259_Ex-zai-2	ame:409843	86.54	52	7	0	1	156	241	292	1e-19	94.4	Mhc1, GB11965; myosin heavy chain 1; K10352 myosin heavy chain
Unigene28259_Ex-zai-2	dvi:Dvir_GJ17305	86.54	52	7	0	1	156	287	338	1e-19	94.4	Dvir_Mhc; Myosin heavy chain ; K10352 myosin heavy chain
Unigene28259_Ex-zai-2	tca:659358	84.62	52	8	0	1	156	239	290	3e-19	93.2	Mhc1; myosin heavy chain 1; K10352 myosin heavy chain
Unigene28259_Ex-zai-2	dmo:Dmoj_GI17055	84.62	52	8	0	1	156	287	338	3e-19	93.2	GI17055 gene product from transcript GI17055-RA ; K10352 myosin heavy chain
Unigene28259_Ex-zai-2	dgr:Dgri_GH11564	84.62	52	8	0	1	156	287	338	3e-19	93.2	GH11564 gene product from transcript GH11564-RA ; K10352 myosin heavy chain
Unigene28259_Ex-zai-2	dya:Dyak_GE12765	84.62	52	8	0	1	156	287	338	3e-19	93.2	Dyak_Mhc; GE12765 gene product from transcript GE12765-RA ; K10352 myosin heavy chain
Unigene28259_Ex-zai-2	dwi:Dwil_GK18232	84.62	52	8	0	1	156	287	338	3e-19	93.2	GK18232 gene product from transcript GK18232-RA ; K10352 myosin heavy chain
Unigene28259_Ex-zai-2	dse:Dsec_GM17204	84.62	52	8	0	1	156	287	338	3e-19	93.2	GM17204 gene product from transcript GM17204-RA ; K10352 myosin heavy chain
Unigene28259_Ex-zai-2	dpe:Dper_GL18785	84.62	52	8	0	1	156	288	339	3e-19	93.2	GL18785 gene product from transcript GL18785-RA ; K10352 myosin heavy chain
Unigene28259_Ex-zai-2	der:Dere_GG22771	84.62	52	8	0	1	156	287	338	3e-19	93.2	GG22771 gene product from transcript GG22771-RA ; K10352 myosin heavy chain
Unigene28259_Ex-zai-2	dan:Dana_GF15360	84.62	52	8	0	1	156	287	338	3e-19	93.2	GF15360 gene product from transcript GF15360-RA ; K10352 myosin heavy chain
Unigene28259_Ex-zai-2	dpo:Dpse_GA25794	84.62	52	8	0	1	156	288	339	3e-19	93.2	GA25794 gene product from transcript GA25794-RA ; K10352 myosin heavy chain
Unigene28259_Ex-zai-2	dme:Dmel_CG17927	84.62	52	8	0	1	156	239	290	3e-19	93.2	Mhc; Myosin heavy chain (EC:3.6.1.3); K10352 myosin heavy chain
Unigene28259_Ex-zai-2	oaa:100081497	81.13	53	10	0	1	159	239	291	6e-19	92.0	similar to superfast myosin heavy chain; K10352 myosin heavy chain
Unigene28259_Ex-zai-2	tgu:100221026	78.85	52	11	0	1	156	235	286	2e-18	90.5	similar to myosin, heavy polypeptide 7B, cardiac muscle, beta; K10352 myosin heavy chain
Unigene28259_Ex-zai-2	cin:100179484	82.69	52	9	0	1	156	234	285	2e-18	90.1	similar to superfast myosin heavy chain; K10352 myosin heavy chain
Unigene28259_Ex-zai-2	dre:795534	76.92	52	12	0	1	156	237	288	3e-18	89.7	myh7b; myosin, heavy chain 7b; K10352 myosin heavy chain
Unigene28259_Ex-zai-2	gga:395279	76.92	52	12	0	1	156	244	295	4e-18	89.4	MYH7B, SM2, SSMHC; myosin, heavy chain 7B, cardiac muscle, beta; K10352 myosin heavy chain
Unigene28281_Ex-zai-2	hsa:441509	49.02	51	26	0	155	3	149	199	2e-09	60.5	GLRA4; glycine receptor, alpha 4; K05271 glycine receptor alpha-4
Unigene28281_Ex-zai-2	dre:569032	45.83	48	26	0	155	12	155	202	7e-09	58.5	si:dkey-181i3.1; K05191 gamma-aminobutyric acid (GABA) receptor rho-2
Unigene28281_Ex-zai-2	cbr:CBG03919	48.08	52	27	0	158	3	146	197	1e-08	58.2	Cbr-avr-14; C. briggsae CBR-AVR-14 protein; K05273 glutamate receptor, anionic, invertebrate
Unigene28281_Ex-zai-2	cel:B0207.12	48.08	52	27	0	158	3	146	197	1e-08	58.2	avr-14; altered AVeRmectin sensitivity family member (avr-14); K05273 glutamate receptor, anionic, invertebrate
Unigene28281_Ex-zai-2	tgu:100218394	47.06	51	27	0	155	3	149	199	1e-08	57.8	similar to glycine receptor, alpha 2; K05194 glycine receptor alpha-2
Unigene28281_Ex-zai-2	gga:772019	47.06	51	27	0	155	3	149	199	1e-08	57.8	GLRA2; glycine receptor, alpha 2; K05194 glycine receptor alpha-2
Unigene28281_Ex-zai-2	oaa:100085035	47.06	51	27	0	155	3	149	199	1e-08	57.8	similar to inhibitory glycine receptor; K05194 glycine receptor alpha-2
Unigene28281_Ex-zai-2	mdo:100017516	47.06	51	27	0	155	3	149	199	1e-08	57.8	similar to glycine receptor alpha2 subunit B; K05194 glycine receptor alpha-2
Unigene28281_Ex-zai-2	ecb:100050723	47.06	51	27	0	155	3	149	199	1e-08	57.8	GLRA2; glycine receptor, alpha 2; K05194 glycine receptor alpha-2
Unigene28281_Ex-zai-2	bta:537660	47.06	51	27	0	155	3	149	199	1e-08	57.8	GLRA2; glycine receptor, alpha 2; K05194 glycine receptor alpha-2
Unigene28281_Ex-zai-2	cfa:491746	47.06	51	27	0	155	3	149	199	1e-08	57.8	GLRA2; glycine receptor, alpha 2; K05194 glycine receptor alpha-2
Unigene28281_Ex-zai-2	rno:24397	47.06	51	27	0	155	3	149	199	1e-08	57.8	Glra2, RNNEOGLY; glycine receptor, alpha 2; K05194 glycine receptor alpha-2
Unigene28281_Ex-zai-2	mmu:237213	47.06	51	27	0	155	3	149	199	1e-08	57.8	Glra2; glycine receptor, alpha 2 subunit; K05194 glycine receptor alpha-2
Unigene28281_Ex-zai-2	mcc:711926	47.06	51	27	0	155	3	60	110	1e-08	57.8	GLRA2; glycine receptor, alpha 2; K05194 glycine receptor alpha-2
Unigene28281_Ex-zai-2	ptr:465502	47.06	51	27	0	155	3	149	199	1e-08	57.8	GLRA2; glycine receptor, alpha 2; K05194 glycine receptor alpha-2
Unigene28281_Ex-zai-2	hsa:2742	47.06	51	27	0	155	3	149	199	1e-08	57.8	GLRA2, GLR; glycine receptor, alpha 2; K05194 glycine receptor alpha-2
Unigene28281_Ex-zai-2	dvi:Dvir_GJ10981	44.23	52	29	0	158	3	139	190	2e-08	57.4	GJ10981 gene product from transcript GJ10981-RA ; K05273 glutamate receptor, anionic, invertebrate
Unigene28281_Ex-zai-2	dmo:Dmoj_GI22423	44.23	52	29	0	158	3	180	231	2e-08	57.4	GI22423 gene product from transcript GI22423-RA ; K05273 glutamate receptor, anionic, invertebrate
Unigene28281_Ex-zai-2	dgr:Dgri_GH15301	44.23	52	29	0	158	3	139	190	2e-08	57.4	GH15301 gene product from transcript GH15301-RA ; K05273 glutamate receptor, anionic, invertebrate
Unigene28281_Ex-zai-2	dya:Dyak_GE25622	44.23	52	29	0	158	3	139	190	2e-08	57.4	GE25622 gene product from transcript GE25622-RA ; K05273 glutamate receptor, anionic, invertebrate
Unigene28284_Ex-zai-2	cqu:CpipJ_CPIJ013490	51.35	37	18	0	18	128	100	136	6e-08	55.5	transcription enhancer factor; K09448 TEA domain family member 1/3/4
Unigene28284_Ex-zai-2	mmu:239985	43.75	48	27	1	9	152	23	65	2e-07	53.5	Arid1b, 8030481M12, 9330189K18Rik, AI836955, Ardi1b, B230217J03Rik, mKIAA1235; AT rich interactive domain 1B (SWI-like); K11653 AT-rich interactive domain-containing protein 1
Unigene28284_Ex-zai-2	aga:AgaP_AGAP004646	51.22	41	20	1	30	152	130	164	4e-07	52.8	AGAP004646-PA ; K09304 homeobox protein HoxA/B/C/D4
Unigene28284_Ex-zai-2	dwi:Dwil_GK25620	46.67	45	23	2	6	137	443	482	5e-07	52.4	GK25620 gene product from transcript GK25620-RA ; K04700 suppressor of cytokine signaling, invertebrate
Unigene28284_Ex-zai-2	rno:360990	42.22	45	26	1	15	149	826	864	5e-07	52.4	Usp34; similar to ubiquitin specific protease 34; K11853 ubiquitin carboxyl-terminal hydrolase 34 [EC:3.1.2.15]
Unigene28284_Ex-zai-2	mmu:17847	42.22	45	26	1	15	149	748	786	5e-07	52.4	Usp34, A530081C03Rik, Murr2; ubiquitin specific peptidase 34 (EC:3.1.2.15); K11853 ubiquitin carboxyl-terminal hydrolase 34 [EC:3.1.2.15]
Unigene28284_Ex-zai-2	api:100164585	37.50	64	24	2	6	149	274	337	7e-07	52.0	ACYPI005583; similar to Pox meso CG9610-PC; K09382 paired box protein 1/9
Unigene28284_Ex-zai-2	ame:408810	51.61	31	15	1	6	98	1224	1250	7e-07	52.0	GB20093; similar to Gef26 CG9491-PA; K08018 Rap guanine nucleotide exchange factor (GEF) 2
Unigene28284_Ex-zai-2	ame:726200	37.68	69	21	3	6	146	309	377	1e-06	51.2	Pax-1, GB10772; paired box protein Pax-1; K09382 paired box protein 1/9
Unigene28284_Ex-zai-2	dgr:Dgri_GH24784	43.90	41	18	1	6	113	475	515	1e-06	51.2	GH24784 gene product from transcript GH24784-RA ; K04700 suppressor of cytokine signaling, invertebrate
Unigene28284_Ex-zai-2	xla:414522	41.18	51	27	1	6	149	27	77	2e-06	50.8	nlk, MGC81364, Xnlk, nlk2; nemo-like kinase; K04468 nemo like kinase [EC:2.7.11.24]
Unigene28284_Ex-zai-2	dwi:Dwil_GK25352	46.15	39	14	1	9	104	700	738	3e-06	50.1	GK25352 gene product from transcript GK25352-RA ; K09200 transcription factor Sp, invertebrate
Unigene28284_Ex-zai-2	gga:419173	36.00	50	26	1	6	137	130	179	3e-06	50.1	MAFB; v-maf musculoaponeurotic fibrosarcoma oncogene homolog B; K09036 transcription factor MAFB
Unigene28284_Ex-zai-2	dwi:Dwil_GK16179	51.85	27	13	0	18	98	588	614	3e-06	49.7	GK16179 gene product from transcript GK16179-RA ; K11429 histone-lysine N-methyltransferase SUV420H [EC:2.1.1.43]
Unigene28284_Ex-zai-2	dpo:Dpse_GA22127	41.30	46	27	0	15	152	427	472	3e-06	49.7	GA22127 gene product from transcript GA22127-RA ; K10523 speckle-type POZ protein
Unigene28284_Ex-zai-2	ame:551177	50.00	34	17	1	6	107	186	213	4e-06	49.3	GB20141; similar to U1-snRNP binding protein homolog; K13155 U11/U12 small nuclear ribonucleoprotein 35 kDa protein
Unigene28284_Ex-zai-2	rno:25646	53.33	30	14	0	18	107	276	305	4e-06	49.3	Otx1, OTX1X; orthodenticle homeobox 1; K09326 homeobox protein OTX
Unigene28284_Ex-zai-2	mmu:18423	53.33	30	14	0	18	107	276	305	4e-06	49.3	Otx1, A730044F23Rik, jv; orthodenticle homolog 1 (Drosophila); K09326 homeobox protein OTX
Unigene28284_Ex-zai-2	nvi:100116798	44.00	50	27	2	9	155	60	108	6e-06	48.9	NV17974; similar to neuralized; K01931 protein neuralized
Unigene28284_Ex-zai-2	dse:Dsec_GM22478	46.15	52	27	2	6	158	114	164	6e-06	48.9	GM22478 gene product from transcript GM22478-RA ; K09280 runt-related transcription factor, other
Unigene28289_Ex-zai-2	nvi:100118971	66.04	53	16	2	157	5	304	355	3e-12	69.7	NV12162; similar to GA14409-PA; K06820 plexin A
Unigene28289_Ex-zai-2	dse:Dsec_GM23238	54.90	51	22	1	157	8	297	347	7e-10	62.0	GM23238 gene product from transcript GM23238-RA ; K06820 plexin A
Unigene28289_Ex-zai-2	dme:Dmel_CG17245	54.90	51	22	1	157	8	297	347	7e-10	62.0	plexB; plexin B; K06821 plexin B
Unigene28289_Ex-zai-2	cbr:CBG13987	55.10	49	22	1	148	2	265	312	1e-07	54.7	Cbr-plx-1; C. briggsae CBR-PLX-1 protein; K06820 plexin A
Unigene28289_Ex-zai-2	tca:659123	53.85	52	22	1	154	5	252	303	3e-07	53.1	PlexA; plexin A; K06820 plexin A
Unigene28289_Ex-zai-2	dvi:Dvir_GJ20569	50.94	53	24	1	154	2	299	351	1e-06	51.2	GJ20569 gene product from transcript GJ20569-RA ; K06820 plexin A
Unigene28289_Ex-zai-2	dpe:Dper_GL17574	50.94	53	24	1	154	2	254	306	1e-06	51.2	GL17574 gene product from transcript GL17574-RA ; K06820 plexin A
Unigene28289_Ex-zai-2	dpo:Dpse_GA10747	50.94	53	24	1	154	2	291	343	1e-06	51.2	GA10747 gene product from transcript GA10747-RA ; K06820 plexin A
Unigene28289_Ex-zai-2	dgr:Dgri_GH23973	50.94	53	24	1	154	2	257	309	2e-06	50.4	GH23973 gene product from transcript GH23973-RA ; K06820 plexin A
Unigene28289_Ex-zai-2	dse:Dsec_GM13016	50.94	53	24	1	154	2	289	341	2e-06	50.4	GM13016 gene product from transcript GM13016-RA ; K06820 plexin A
Unigene28289_Ex-zai-2	bmy:Bm1_38550	53.85	52	23	2	154	2	248	297	3e-06	50.1	plexin A; K06820 plexin A
Unigene28289_Ex-zai-2	ame:410785	55.10	49	22	1	154	8	276	323	3e-06	50.1	plexA, GB16227; plexin A; K06820 plexin A
Unigene28289_Ex-zai-2	dya:Dyak_GE14494	52.73	55	22	2	154	2	290	342	3e-06	50.1	GE14494 gene product from transcript GE14494-RA ; K06820 plexin A
Unigene28289_Ex-zai-2	der:Dere_GG16425	52.73	55	22	2	154	2	290	342	3e-06	49.7	GG16425 gene product from transcript GG16425-RA ; K06820 plexin A
Unigene28289_Ex-zai-2	spu:589012	52.00	50	23	1	154	8	269	318	4e-06	49.3	similar to met proto-oncogene precursor; K05099 proto-oncogene tyrosine-protein kinase Met [EC:2.7.10.1]
Unigene28291_Ex-zai-2	aga:AgaP_AGAP003589	62.26	53	20	0	1	159	160	212	2e-13	73.9	AGAP003589-PA ; K01881 prolyl-tRNA synthetase [EC:6.1.1.15]
Unigene28291_Ex-zai-2	dwi:Dwil_GK12501	60.38	53	21	0	1	159	156	208	8e-13	71.6	GK12501 gene product from transcript GK12501-RA ; K01881 prolyl-tRNA synthetase [EC:6.1.1.15]
Unigene28291_Ex-zai-2	dpo:Dpse_GA11463	60.38	53	21	0	1	159	156	208	1e-12	71.2	GA11463 gene product from transcript GA11463-RA ; K01881 prolyl-tRNA synthetase [EC:6.1.1.15]
Unigene28291_Ex-zai-2	dvi:Dvir_GJ12980	60.38	53	21	0	1	159	156	208	2e-12	70.5	GJ12980 gene product from transcript GJ12980-RA ; K01881 prolyl-tRNA synthetase [EC:6.1.1.15]
Unigene28291_Ex-zai-2	dsi:Dsim_GD13380	60.38	53	21	0	1	159	156	208	2e-12	70.5	GD13380 gene product from transcript GD13380-RA ; K01881 prolyl-tRNA synthetase [EC:6.1.1.15]
Unigene28291_Ex-zai-2	dan:Dana_GF10245	58.49	53	22	0	1	159	156	208	2e-12	70.1	GF10245 gene product from transcript GF10245-RA ; K01881 prolyl-tRNA synthetase [EC:6.1.1.15]
Unigene28291_Ex-zai-2	dya:Dyak_GE21696	58.49	53	22	0	1	159	156	208	4e-12	69.3	GE21696 gene product from transcript GE21696-RA ; K01881 prolyl-tRNA synthetase [EC:6.1.1.15]
Unigene28291_Ex-zai-2	dme:Dmel_CG12186	58.49	53	22	0	1	159	156	208	4e-12	69.3	Aats-pro; Prolyl-tRNA synthetase (EC:6.1.1.14 6.1.1.15); K01881 prolyl-tRNA synthetase [EC:6.1.1.15]
Unigene28291_Ex-zai-2	api:100166148	54.72	53	24	0	1	159	155	207	5e-12	68.9	ACYPI007047; similar to Prolyl-tRNA synthetase CG12186-PA; K01881 prolyl-tRNA synthetase [EC:6.1.1.15]
Unigene28291_Ex-zai-2	aag:AaeL_AAEL010816	60.38	53	21	0	1	159	157	209	5e-12	68.9	prolyl-tRNA synthetase ; K01881 prolyl-tRNA synthetase [EC:6.1.1.15]
Unigene28291_Ex-zai-2	dmo:Dmoj_GI12837	58.49	53	22	0	1	159	156	208	5e-12	68.9	GI12837 gene product from transcript GI12837-RA ; K01881 prolyl-tRNA synthetase [EC:6.1.1.15]
Unigene28291_Ex-zai-2	dse:Dsec_GM14112	58.49	53	22	0	1	159	156	208	7e-12	68.6	GM14112 gene product from transcript GM14112-RA ; K01881 prolyl-tRNA synthetase [EC:6.1.1.15]
Unigene28291_Ex-zai-2	nvi:100122934	54.72	53	24	0	1	159	158	210	2e-11	67.0	NV14017; similar to ENSANGP00000011343; K01881 prolyl-tRNA synthetase [EC:6.1.1.15]
Unigene28291_Ex-zai-2	der:Dere_GG14505	56.60	53	23	0	1	159	156	208	4e-11	66.2	GG14505 gene product from transcript GG14505-RA ; K01881 prolyl-tRNA synthetase [EC:6.1.1.15]
Unigene28291_Ex-zai-2	cqu:CpipJ_CPIJ013145	56.60	53	23	0	1	159	141	193	5e-11	65.9	prolyl-tRNA synthetase; K01881 prolyl-tRNA synthetase [EC:6.1.1.15]
Unigene28291_Ex-zai-2	cqu:CpipJ_CPIJ019321	56.60	53	23	0	1	159	157	209	5e-11	65.9	prolyl-tRNA synthetase; K02137 F-type H+-transporting ATPase oligomycin sensitivity conferral protein [EC:3.6.3.14]
Unigene28291_Ex-zai-2	dre:325494	49.06	53	27	0	1	159	198	250	1e-10	64.3	pars2, fc83e06, wu:fc83e06, zgc:77163; prolyl-tRNA synthetase (mitochondrial); K01881 prolyl-tRNA synthetase [EC:6.1.1.15]
Unigene28291_Ex-zai-2	dgr:Dgri_GH15069	54.72	53	24	0	1	159	156	208	2e-10	63.9	GH15069 gene product from transcript GH15069-RA ; K01881 prolyl-tRNA synthetase [EC:6.1.1.15]
Unigene28291_Ex-zai-2	ame:726436	50.94	53	26	0	1	159	161	213	2e-10	63.5	GB18460; similar to Prolyl-tRNA synthetase CG12186-PA; K01881 prolyl-tRNA synthetase [EC:6.1.1.15]
Unigene28291_Ex-zai-2	cel:T27F6.5	44.64	56	28	1	1	159	149	204	4e-06	49.3	prs-2; Prolyl tRNA Synthetase family member (prs-2); K01881 prolyl-tRNA synthetase [EC:6.1.1.15]
Unigene28296_Ex-zai-2	dvi:Dvir_GJ20360	68.75	32	10	0	158	63	2059	2090	4e-07	52.8	GJ20360 gene product from transcript GJ20360-RA ; K11322 enhancer of polycomb-like protein
Unigene28296_Ex-zai-2	dvi:Dvir_GJ16769	47.06	51	27	1	158	6	1291	1338	4e-06	49.3	GJ16769 gene product from transcript GJ16769-RA ; K13143 integrator complex subunit 6
Unigene28300_Ex-zai-2	api:100167184	54.72	53	22	1	2	154	187	239	6e-08	55.5	ACYPI007997; similar to ATP-dependent RNA helicase; K12818 ATP-dependent RNA helicase DHX8/PRP22 [EC:3.6.4.13]
Unigene28300_Ex-zai-2	dre:796523	50.00	50	25	0	2	151	109	158	9e-07	51.6	pqbp1l, MGC92646, PQBP1, si:dz150f13.4, zgc:92646; polyglutamine binding protein 1-like; K12865 polyglutamine-binding protein 1
Unigene28300_Ex-zai-2	aga:AgaP_AGAP002246	46.00	50	27	0	2	151	330	379	2e-06	50.4	AGAP002246-PA ; K11422 histone-lysine N-methyltransferase SETD1 [EC:2.1.1.43]
Unigene28300_Ex-zai-2	aga:AgaP_AGAP007825	45.83	48	26	0	8	151	20	67	2e-06	50.4	AGAP007825-PA ; K12858 ATP-dependent RNA helicase DDX23/PRP28 [EC:3.6.4.13]
Unigene28300_Ex-zai-2	ame:725714	41.18	51	30	0	2	154	80	130	3e-06	49.7	similar to RNA binding motif protein 25; K12822 RNA-binding protein 25
Unigene28300_Ex-zai-2	dmo:Dmoj_GI21186	44.68	47	26	0	11	151	158	204	3e-06	49.7	GI21186 gene product from transcript GI21186-RA ; K12818 ATP-dependent RNA helicase DHX8/PRP22 [EC:3.6.4.13]
Unigene28300_Ex-zai-2	dmo:Dmoj_GI17204	42.86	49	28	0	8	154	1203	1251	4e-06	49.3	GI17204 gene product from transcript GI17204-RA ; K13100 pre-mRNA-splicing factor CWC22
Unigene28300_Ex-zai-2	dan:Dana_GF21236	47.92	48	25	0	2	145	12	59	4e-06	49.3	GF21236 gene product from transcript GF21236-RA ; K12811 ATP-dependent RNA helicase DDX46/PRP5 [EC:3.6.4.13]
Unigene28300_Ex-zai-2	oaa:100091292	38.78	49	30	0	8	154	564	612	4e-06	49.3	similar to RBM25 protein; K12822 RNA-binding protein 25
Unigene28300_Ex-zai-2	ecb:100055577	38.78	49	30	0	8	154	390	438	4e-06	49.3	similar to RNA binding motif protein 25; K12822 RNA-binding protein 25
Unigene28300_Ex-zai-2	bta:540258	38.78	49	30	0	8	154	523	571	4e-06	49.3	RBM25; RNA binding motif protein 25; K12822 RNA-binding protein 25
Unigene28300_Ex-zai-2	mcc:695911	38.78	49	30	0	8	154	523	571	4e-06	49.3	RBM25; RNA binding motif protein 25; K12822 RNA-binding protein 25
Unigene28300_Ex-zai-2	ptr:453012	38.78	49	30	0	8	154	390	438	4e-06	49.3	RBM25; RNA binding motif protein 25; K12822 RNA-binding protein 25
Unigene28300_Ex-zai-2	hsa:58517	38.78	49	30	0	8	154	390	438	4e-06	49.3	RBM25, MGC105088, MGC117168, NET52, RED120, RNPC7, S164, Snu71, fSAP94; RNA binding motif protein 25; K12822 RNA-binding protein 25
Unigene28300_Ex-zai-2	dpe:Dper_GL14575	38.78	49	30	0	8	154	108	156	8e-06	48.5	GL14575 gene product from transcript GL14575-RA ; K12811 ATP-dependent RNA helicase DDX46/PRP5 [EC:3.6.4.13]
Unigene28314_Ex-zai-2	dme:Dmel_CG3036	60.00	50	20	0	152	3	228	277	1e-09	61.2	CG3036 gene product from transcript CG3036-RA; K08193 MFS transporter, ACS family, solute carrier family 17 (sodium-dependent inorganic phosphate cotransporter), other
Unigene28314_Ex-zai-2	dpo:Dpse_GA15786	58.00	50	21	0	152	3	229	278	1e-09	60.8	GA15786 gene product from transcript GA15786-RA ; K08193 MFS transporter, ACS family, solute carrier family 17 (sodium-dependent inorganic phosphate cotransporter), other
Unigene28314_Ex-zai-2	cqu:CpipJ_CPIJ002443	51.02	49	24	0	149	3	224	272	6e-08	55.5	sodium-dependent phosphate transporter; K08193 MFS transporter, ACS family, solute carrier family 17 (sodium-dependent inorganic phosphate cotransporter), other
Unigene28314_Ex-zai-2	aag:AaeL_AAEL006514	53.06	49	23	0	149	3	254	302	6e-08	55.5	sodium-dependent phosphate transporter ; K08193 MFS transporter, ACS family, solute carrier family 17 (sodium-dependent inorganic phosphate cotransporter), other
Unigene28314_Ex-zai-2	aga:AgaP_AGAP009498	53.06	49	23	0	149	3	170	218	3e-07	53.1	AGAP009498-PA ; K08193 MFS transporter, ACS family, solute carrier family 17 (sodium-dependent inorganic phosphate cotransporter), other
Unigene28314_Ex-zai-2	spu:581383	50.00	56	24	1	158	3	290	345	3e-06	50.1	similar to vesicular glutamate transporter 3; K12302 MFS transporter, ACS family, solute carrier family 17 (sodium-dependent inorganic phosphate cotransporter), member 6/7/8
Unigene28314_Ex-zai-2	ame:410278	46.94	49	26	1	149	3	250	297	4e-06	49.3	Picot, GB16723; inorganic phosphate cotransporter-like protein; K08193 MFS transporter, ACS family, solute carrier family 17 (sodium-dependent inorganic phosphate cotransporter), other
Unigene28314_Ex-zai-2	tgu:100223041	46.15	52	28	1	158	3	234	283	8e-06	48.5	sialin; K12301 MFS transporter, ACS family, solute carrier family 17 (sodium-dependent inorganic phosphate cotransporter), member 5
Unigene28316_Ex-zai-2	dre:100005081	50.94	53	26	0	1	159	364	416	2e-08	57.0	chemokine receptor 5-like; K04180 C-C chemokine receptor type 5
Unigene28321_Ex-zai-2	cel:F01F1.7	55.56	54	23	1	1	159	89	142	5e-07	52.4	ddx-23; DEAD boX helicase homolog family member (ddx-23); K12858 ATP-dependent RNA helicase DDX23/PRP28 [EC:3.6.4.13]
Unigene28321_Ex-zai-2	dya:Dyak_GE13554	47.17	53	28	0	1	159	196	248	4e-06	49.3	GE13554 gene product from transcript GE13554-RA ; K12818 ATP-dependent RNA helicase DHX8/PRP22 [EC:3.6.4.13]
Unigene28321_Ex-zai-2	dwi:Dwil_GK10966	60.47	43	17	1	1	129	855	896	8e-06	48.5	GK10966 gene product from transcript GK10966-RA ; K13168 splicing factor, arginine/serine-rich 16
Unigene28321_Ex-zai-2	gga:416312	46.15	52	28	0	1	156	39	90	8e-06	48.5	DDX46; DEAD (Asp-Glu-Ala-Asp) box polypeptide 46; K12811 ATP-dependent RNA helicase DDX46/PRP5 [EC:3.6.4.13]
Unigene28321_Ex-zai-2	gga:415838	45.28	53	29	0	1	159	392	444	8e-06	48.5	ZC3H18; zinc finger CCCH-type containing 18; K13092 nuclear protein NHN1
Unigene28329_Ex-zai-2	dwi:Dwil_GK17362	46.94	49	24	1	12	152	831	879	2e-06	50.8	GK17362 gene product from transcript GK17362-RA ; K11841 ubiquitin carboxyl-terminal hydrolase 10 [EC:3.1.2.15]
Unigene28329_Ex-zai-2	dan:Dana_GF24227	42.86	56	26	2	3	152	123	178	3e-06	49.7	GF24227 gene product from transcript GF24227-RA ; K02360 a component of the cytoplasm (encore)
Unigene28329_Ex-zai-2	dan:Dana_GF18013	53.49	43	15	1	9	122	247	289	4e-06	49.3	GF18013 gene product from transcript GF18013-RA ; K02678 c-ets proto-oncogene protein
Unigene28334_Ex-zai-2	bmy:Bm1_11535	71.43	35	10	0	54	158	2	36	1e-07	54.7	ubiquitin-conjugating enzyme E2-17 kDa; K06689 ubiquitin-conjugating enzyme E2 D/E [EC:6.3.2.19]
Unigene28334_Ex-zai-2	bmy:Bm1_39685	71.43	35	10	0	54	158	2	36	1e-07	54.7	ubiquitin-conjugating enzyme ubc-2; K06689 ubiquitin-conjugating enzyme E2 D/E [EC:6.3.2.19]
Unigene28334_Ex-zai-2	cbr:CBG06002	71.43	35	10	0	54	158	2	36	1e-07	54.7	Cbr-let-70; C. briggsae CBR-LET-70 protein; K06689 ubiquitin-conjugating enzyme E2 D/E [EC:6.3.2.19]
Unigene28334_Ex-zai-2	cel:M7.1	71.43	35	10	0	54	158	2	36	1e-07	54.7	let-70; LEThal family member (let-70); K06689 ubiquitin-conjugating enzyme E2 D/E [EC:6.3.2.19]
Unigene28334_Ex-zai-2	tgu:100221279	71.43	35	10	0	54	158	2	36	1e-07	54.7	ubiquitin-conjugating enzyme E2D 1 (UBC4/5 homolog, yeast); K06689 ubiquitin-conjugating enzyme E2 D/E [EC:6.3.2.19]
Unigene28334_Ex-zai-2	gga:423641	71.43	35	10	0	54	158	2	36	1e-07	54.7	UBE2D1; ubiquitin-conjugating enzyme E2D 1 (UBC4/5 homolog, yeast); K06689 ubiquitin-conjugating enzyme E2 D/E [EC:6.3.2.19]
Unigene28334_Ex-zai-2	mdo:100013744	71.43	35	10	0	54	158	2	36	1e-07	54.7	similar to Chain A, Crystal Structure Of Human Ubiquitin-Conjugating Enzyme Ubch5a; K06689 ubiquitin-conjugating enzyme E2 D/E [EC:6.3.2.19]
Unigene28334_Ex-zai-2	ecb:100062598	71.43	35	10	0	54	158	2	36	1e-07	54.7	similar to Chain A, Crystal Structure Of Human Ubiquitin-Conjugating Enzyme Ubch5a; K06689 ubiquitin-conjugating enzyme E2 D/E [EC:6.3.2.19]
Unigene28334_Ex-zai-2	ssc:780419	71.43	35	10	0	54	158	2	36	1e-07	54.7	UB2D1; K06689 ubiquitin-conjugating enzyme E2 D/E [EC:6.3.2.19]
Unigene28334_Ex-zai-2	ssc:100155787	71.43	35	10	0	54	158	2	36	1e-07	54.7	similar to Ubiquitin-conjugating enzyme E2 D1 (Ubiquitin-protein ligase D1) (Ubiquitin carrier protein D1) (UbcH5) (Ubiquitin-conjugating enzyme E2-17 kDa 1) (E2(17)KB 1) (UBC4/5 homolog) (Stimulator of Fe transport) (SFT); K06689 ubiquitin-conjugating enzyme E2 D/E [EC:6.3.2.19]
Unigene28334_Ex-zai-2	bta:535287	71.43	35	10	0	54	158	2	36	1e-07	54.7	UBE2D1, MGC134214; ubiquitin-conjugating enzyme E2D 1 (UBC4/5 homolog, yeast) (EC:6.3.2.19); K06689 ubiquitin-conjugating enzyme E2 D/E [EC:6.3.2.19]
Unigene28334_Ex-zai-2	cfa:608578	71.43	35	10	0	54	158	2	36	1e-07	54.7	UBE2D1; ubiquitin-conjugating enzyme E2D 1 (UBC4/5 homolog, yeast); K06689 ubiquitin-conjugating enzyme E2 D/E [EC:6.3.2.19]
Unigene28334_Ex-zai-2	rno:79435	71.43	35	10	0	54	158	2	36	1e-07	54.7	Ube2d4, RGD69425, Ube2d2, Ube2d2b; ubiquitin-conjugating enzyme E2D 4 (EC:6.3.2.19); K06689 ubiquitin-conjugating enzyme E2 D/E [EC:6.3.2.19]
Unigene28334_Ex-zai-2	rno:361831	71.43	35	10	0	54	158	2	36	1e-07	54.7	Ube2d1; ubiquitin-conjugating enzyme E2D 1, UBC4/5 homolog (yeast) (EC:6.3.2.19); K06689 ubiquitin-conjugating enzyme E2 D/E [EC:6.3.2.19]
Unigene28334_Ex-zai-2	mmu:216080	71.43	35	10	0	54	158	2	36	1e-07	54.7	Ube2d1, MGC28550, UBCH5; ubiquitin-conjugating enzyme E2D 1, UBC4/5 homolog (yeast) (EC:6.3.2.19); K06689 ubiquitin-conjugating enzyme E2 D/E [EC:6.3.2.19]
Unigene28334_Ex-zai-2	mcc:701491	71.43	35	10	0	54	158	2	36	1e-07	54.7	UBE2D1; ubiquitin-conjugating enzyme E2D 1 (UBC4/5 homolog, yeast); K06689 ubiquitin-conjugating enzyme E2 D/E [EC:6.3.2.19]
Unigene28334_Ex-zai-2	ptr:745141	71.43	35	10	0	54	158	2	36	1e-07	54.7	UBE2D1; ubiquitin-conjugating enzyme E2D 1 (UBC4/5 homolog, yeast); K06689 ubiquitin-conjugating enzyme E2 D/E [EC:6.3.2.19]
Unigene28334_Ex-zai-2	hsa:7321	71.43	35	10	0	54	158	2	36	1e-07	54.7	UBE2D1, E2(17)KB1, SFT, UBC4/5, UBCH5, UBCH5A; ubiquitin-conjugating enzyme E2D 1 (UBC4/5 homolog, yeast) (EC:6.3.2.19); K06689 ubiquitin-conjugating enzyme E2 D/E [EC:6.3.2.19]
Unigene28334_Ex-zai-2	api:100145836	71.43	35	10	0	54	158	2	36	1e-07	54.3	Eff, ACYPI000078; effete; K06689 ubiquitin-conjugating enzyme E2 D/E [EC:6.3.2.19]
Unigene28334_Ex-zai-2	tca:658996	71.43	35	10	0	54	158	2	36	1e-07	54.3	eff, Ubc-D1, mei-W68, mei68; effete; K06689 ubiquitin-conjugating enzyme E2 D/E [EC:6.3.2.19]
Unigene28360_Ex-zai-2	api:100163917	69.81	53	16	0	1	159	51	103	1e-17	87.4	Acypi004968; similar to TAF9 RNA polymerase II, TATA box binding protein (TBP)-associated factor; K03133 transcription initiation factor TFIID subunit D7
Unigene28360_Ex-zai-2	mdo:100015977	69.81	53	16	0	1	159	49	101	4e-16	82.8	similar to TAF9 RNA polymerase II, TATA box binding protein (TBP)-associated factor; K03133 transcription initiation factor TFIID subunit D7
Unigene28360_Ex-zai-2	cfa:478087	67.92	53	17	0	1	159	167	219	6e-16	82.0	similar to TAF9 RNA polymerase II, TATA box binding protein (TBP)-associated factor isoform 2; K03133 transcription initiation factor TFIID subunit D7
Unigene28360_Ex-zai-2	cin:100177393	62.26	53	20	0	1	159	50	102	3e-15	79.7	similar to TAF9 RNA polymerase II; K03133 transcription initiation factor TFIID subunit D7
Unigene28360_Ex-zai-2	dre:415208	67.31	52	17	0	1	156	49	100	5e-15	79.0	zgc:86811; K03133 transcription initiation factor TFIID subunit D7
Unigene28360_Ex-zai-2	xtr:549921	64.15	53	19	0	1	159	49	101	7e-15	78.6	taf9, ad-004, ak6, cgi-137, cinap, cip, taf2g, tafii31, tafii32, tafiid32; TAF9 RNA polymerase II, TATA box binding protein (TBP)-associated factor, 32kDa (EC:2.7.4.3); K03133 transcription initiation factor TFIID subunit D7
Unigene28360_Ex-zai-2	mdo:100011524	67.92	53	17	0	1	159	49	101	7e-15	78.6	similar to TAF9 RNA polymerase II, TATA box binding protein (TBP)-associated factor; K03133 transcription initiation factor TFIID subunit D7
Unigene28360_Ex-zai-2	ame:410676	62.26	53	20	0	1	159	54	106	1e-14	77.8	Ak6, GB16979; adenylate kinase 6; K03133 transcription initiation factor TFIID subunit D7
Unigene28360_Ex-zai-2	xla:446875	62.26	53	20	0	1	159	49	101	1e-14	77.8	MGC80885 protein; K03133 transcription initiation factor TFIID subunit D7
Unigene28360_Ex-zai-2	gga:425215	65.38	52	18	0	1	156	49	100	2e-14	77.4	similar to UPF0101 protein CGI-137 (Protein AD-004); K03133 transcription initiation factor TFIID subunit D7
Unigene28360_Ex-zai-2	rno:373541	66.04	53	18	0	1	159	49	101	2e-14	77.0	Taf9, Ak6, MGC108535, TAFII31; TAF9 RNA polymerase II, TATA box binding protein (TBP)-associated factor (EC:2.7.4.3); K03133 transcription initiation factor TFIID subunit D7
Unigene28360_Ex-zai-2	ptr:461833	62.26	53	20	0	1	159	49	101	2e-14	77.0	TAF9; TAF9 RNA polymerase II; K03133 transcription initiation factor TFIID subunit D7
Unigene28360_Ex-zai-2	hsa:6880	62.26	53	20	0	1	159	46	98	2e-14	77.0	TAF9, AD-004, AK6, CGI-137, CINAP, CIP, MGC1603, MGC3647, MGC5067, MGC:1603, MGC:3647, MGC:5067, TAF2G, TAFII31, TAFII32, TAFIID32; TAF9 RNA polymerase II, TATA box binding protein (TBP)-associated factor, 32kDa (EC:2.7.4.3); K03133 transcription initiation factor TFIID subunit D7
Unigene28360_Ex-zai-2	mdo:100011389	64.15	53	19	0	1	159	49	101	4e-14	75.9	similar to TAF9 RNA polymerase II, TATA box binding protein (TBP)-associated factor; K03133 transcription initiation factor TFIID subunit D7
Unigene28360_Ex-zai-2	isc:IscW_ISCW024694	52.73	55	24	1	1	159	52	106	4e-13	72.8	TATA box binding protein (TBP)-associated factor; K03133 transcription initiation factor TFIID subunit D7
Unigene28360_Ex-zai-2	hmg:100209074	63.27	49	18	0	13	159	57	105	1e-12	70.9	similar to Adenylate kinase isoenzyme 6; K03133 transcription initiation factor TFIID subunit D7
Unigene28360_Ex-zai-2	dan:Dana_GF11470	53.85	52	24	0	1	156	55	106	4e-12	69.3	GF11470 gene product from transcript GF11470-RA ; K03133 transcription initiation factor TFIID subunit D7
Unigene28360_Ex-zai-2	cqu:CpipJ_CPIJ009933	52.83	53	25	0	1	159	49	101	7e-12	68.6	adenylate kinase isoenzyme 6; K03133 transcription initiation factor TFIID subunit D7
Unigene28360_Ex-zai-2	dmo:Dmoj_GI20430	54.90	51	23	0	1	153	52	102	7e-12	68.6	GI20430 gene product from transcript GI20430-RA ; K03133 transcription initiation factor TFIID subunit D7
Unigene28360_Ex-zai-2	dwi:Dwil_GK23083	53.85	52	24	0	4	159	50	101	7e-12	68.6	GK23083 gene product from transcript GK23083-RA ; K03133 transcription initiation factor TFIID subunit D7
Unigene28370_Ex-zai-2	ame:552639	72.22	36	10	0	1	108	16	51	2e-10	63.5	GB19157; similar to Acylphosphatase, organ-common type isozyme (Acylphosphate phosphohydrolase) (Acylphosphatase, erythrocyte isozyme); K01512 acylphosphatase [EC:3.6.1.7]
Unigene28370_Ex-zai-2	dvi:Dvir_GJ23483	71.79	39	11	0	1	117	16	54	2e-10	63.5	GJ23483 gene product from transcript GJ23483-RA ; K01512 acylphosphatase [EC:3.6.1.7]
Unigene28370_Ex-zai-2	der:Dere_GG10375	69.05	42	13	0	1	126	44	85	2e-10	63.5	GG10375 gene product from transcript GG10375-RA ; K01512 acylphosphatase [EC:3.6.1.7]
Unigene28370_Ex-zai-2	dya:Dyak_GE13517	72.97	37	10	0	1	111	44	80	4e-10	62.8	GE13517 gene product from transcript GE13517-RA ; K01512 acylphosphatase [EC:3.6.1.7]
Unigene28370_Ex-zai-2	dsi:Dsim_GD22242	70.27	37	11	0	1	111	44	80	1e-09	61.2	GD22242 gene product from transcript GD22242-RA ; K01512 acylphosphatase [EC:3.6.1.7]
Unigene28370_Ex-zai-2	dan:Dana_GF18541	69.44	36	11	0	1	108	22	57	1e-09	61.2	GF18541 gene product from transcript GF18541-RA ; K01512 acylphosphatase [EC:3.6.1.7]
Unigene28370_Ex-zai-2	dmo:Dmoj_GI10195	74.29	35	9	0	1	105	16	50	1e-09	60.8	GI10195 gene product from transcript GI10195-RA ; K01512 acylphosphatase [EC:3.6.1.7]
Unigene28370_Ex-zai-2	dwi:Dwil_GK12388	65.79	38	13	0	1	114	19	56	2e-09	60.5	GK12388 gene product from transcript GK12388-RA ; K01512 acylphosphatase [EC:3.6.1.7]
Unigene28370_Ex-zai-2	dwi:Dwil_GK15522	69.44	36	11	0	1	108	46	81	2e-09	60.5	GK15522 gene product from transcript GK15522-RA ; K01512 acylphosphatase [EC:3.6.1.7]
Unigene28370_Ex-zai-2	dpe:Dper_GL22235	74.29	35	9	0	1	105	22	56	2e-09	60.5	GL22235 gene product from transcript GL22235-RA ; K01512 acylphosphatase [EC:3.6.1.7]
Unigene28370_Ex-zai-2	dpo:Dpse_GA27428	74.29	35	9	0	1	105	22	56	2e-09	60.5	GA27428 gene product from transcript GA27428-RA ; K01512 acylphosphatase [EC:3.6.1.7]
Unigene28370_Ex-zai-2	api:100160410	52.00	50	24	0	1	150	17	66	3e-09	60.1	Acypi001708; similar to Acylphosphatase-1 (Acylphosphate phosphohydrolase 1) (Acylphosphatase, organ-common type isozyme); K01512 acylphosphatase [EC:3.6.1.7]
Unigene28370_Ex-zai-2	dya:Dyak_GE24338	74.29	35	9	0	1	105	22	56	6e-09	58.9	GE24338 gene product from transcript GE24338-RA ; K01512 acylphosphatase [EC:3.6.1.7]
Unigene28370_Ex-zai-2	der:Dere_GG16952	74.29	35	9	0	1	105	22	56	6e-09	58.9	GG16952 gene product from transcript GG16952-RA ; K01512 acylphosphatase [EC:3.6.1.7]
Unigene28370_Ex-zai-2	dme:Dmel_CG18505	74.29	35	9	0	1	105	22	56	6e-09	58.9	Acyp2; Acylphosphatase 2 (EC:3.6.1.7); K01512 acylphosphatase [EC:3.6.1.7]
Unigene28370_Ex-zai-2	bta:507844	63.41	41	15	0	1	123	21	61	7e-09	58.5	ACYP1, MGC140614; acylphosphatase 1, erythrocyte (common) type (EC:3.6.1.7); K01512 acylphosphatase [EC:3.6.1.7]
Unigene28370_Ex-zai-2	dan:Dana_GF19668	66.67	36	12	0	1	108	18	53	1e-08	58.2	GF19668 gene product from transcript GF19668-RA ; K01512 acylphosphatase [EC:3.6.1.7]
Unigene28370_Ex-zai-2	dmo:Dmoj_GI17837	66.67	36	12	0	1	108	19	54	1e-08	57.8	GI17837 gene product from transcript GI17837-RA ; K01512 acylphosphatase [EC:3.6.1.7]
Unigene28370_Ex-zai-2	ssc:100155997	69.44	36	11	0	1	108	64	99	1e-08	57.8	ACYP1, ACYPE; acylphosphatase 1, erythrocyte (common) type (EC:3.6.1.7); K01512 acylphosphatase [EC:3.6.1.7]
Unigene28370_Ex-zai-2	cfa:480390	69.44	36	11	0	1	108	95	130	1e-08	57.8	similar to acylphosphatase 1, erythrocyte (common) type; K01512 acylphosphatase [EC:3.6.1.7]
Unigene28388_Ex-zai-2	tca:655564	75.00	52	13	0	4	159	11	62	1e-17	87.4	DLC-B; dynein light chain B; K10412 dynein light chain 4, axonemal
Unigene28388_Ex-zai-2	tgu:100190499	72.92	48	13	0	16	159	15	62	9e-15	78.2	dynein axonemal light chain 4-like; K10412 dynein light chain 4, axonemal
Unigene28388_Ex-zai-2	dwi:Dwil_GK23006	65.31	49	17	0	13	159	13	61	8e-14	75.1	GK23006 gene product from transcript GK23006-RA ; K10412 dynein light chain 4, axonemal
Unigene28388_Ex-zai-2	xtr:448476	70.83	48	14	0	16	159	15	62	8e-14	75.1	dnal4, MGC89593, pig27; dynein, axonemal, light chain 4; K10412 dynein light chain 4, axonemal
Unigene28388_Ex-zai-2	xla:447288	70.83	48	14	0	16	159	15	62	8e-14	75.1	dnal4, MGC78850; dynein, axonemal, light chain 4; K10412 dynein light chain 4, axonemal
Unigene28388_Ex-zai-2	dre:100005529	70.83	48	14	0	16	159	15	62	1e-13	74.7	MGC109994, MGC173644, dnal4, zgc:109994; si:dkey-4c23.7; K10412 dynein light chain 4, axonemal
Unigene28388_Ex-zai-2	smm:Smp_030910	71.74	46	13	0	22	159	15	60	2e-13	73.9	axonemal dynein light chain ; K10412 dynein light chain 4, axonemal
Unigene28388_Ex-zai-2	dpe:Dper_GL11080	63.27	49	18	0	13	159	13	61	2e-13	73.9	GL11080 gene product from transcript GL11080-RA ; K10412 dynein light chain 4, axonemal
Unigene28388_Ex-zai-2	dpo:Dpse_GA21054	63.27	49	18	0	13	159	13	61	2e-13	73.9	GA21054 gene product from transcript GA21054-RA ; K10412 dynein light chain 4, axonemal
Unigene28388_Ex-zai-2	gga:418019	68.75	48	15	0	16	159	15	62	2e-13	73.6	DNAL4; dynein, axonemal, light chain 4; K10412 dynein light chain 4, axonemal
Unigene28388_Ex-zai-2	dsi:Dsim_GD15397	65.31	49	17	0	13	159	12	60	3e-13	73.2	GD15397 gene product from transcript GD15397-RA ; K10412 dynein light chain 4, axonemal
Unigene28388_Ex-zai-2	dse:Dsec_GM21336	65.31	49	17	0	13	159	12	60	3e-13	73.2	GM21336 gene product from transcript GM21336-RA ; K10412 dynein light chain 4, axonemal
Unigene28388_Ex-zai-2	dan:Dana_GF12295	65.31	49	17	0	13	159	13	61	3e-13	73.2	GF12295 gene product from transcript GF12295-RA ; K10412 dynein light chain 4, axonemal
Unigene28388_Ex-zai-2	mdo:100013204	68.75	48	15	0	16	159	13	60	3e-13	73.2	similar to dynein, axonemal, light chain 4; K10412 dynein light chain 4, axonemal
Unigene28388_Ex-zai-2	cin:100186003	69.57	46	14	0	22	159	16	61	4e-13	72.8	similar to dynein light chain 4, axonemal; K10412 dynein light chain 4, axonemal
Unigene28388_Ex-zai-2	rno:300078	68.75	48	15	0	16	159	14	61	4e-13	72.8	Dnal4, Dnalc4, MGC105573; dynein, axonemal, light chain 4; K10412 dynein light chain 4, axonemal
Unigene28388_Ex-zai-2	dya:Dyak_GE12408	63.27	49	18	0	13	159	12	60	6e-13	72.0	GE12408 gene product from transcript GE12408-RA ; K10412 dynein light chain 4, axonemal
Unigene28388_Ex-zai-2	der:Dere_GG20249	63.27	49	18	0	13	159	12	60	6e-13	72.0	GG20249 gene product from transcript GG20249-RA ; K10412 dynein light chain 4, axonemal
Unigene28388_Ex-zai-2	dme:Dmel_CG8407	63.27	49	18	0	13	159	12	60	6e-13	72.0	CG8407 gene product from transcript CG8407-RB (EC:3.6.1.3); K10412 dynein light chain 4, axonemal
Unigene28388_Ex-zai-2	ecb:100070185	68.75	48	15	0	16	159	14	61	8e-13	71.6	similar to dynein, axonemal, light chain 4; K10412 dynein light chain 4, axonemal
Unigene28392_Ex-zai-2	tca:663871	48.21	56	24	2	160	8	232	287	2e-06	50.8	similar to CG16901-PC, isoform C; K03102 squid
Unigene28392_Ex-zai-2	dya:Dyak_GE13380	56.60	53	23	4	160	2	76	123	2e-06	50.8	GE13380 gene product from transcript GE13380-RA ; K13344 peroxin-13
Unigene28392_Ex-zai-2	dsi:Dsim_GD25777	53.57	56	23	4	160	2	76	127	2e-06	50.4	GD25777 gene product from transcript GD25777-RA ; K13344 peroxin-13
Unigene28392_Ex-zai-2	dse:Dsec_GM20296	53.57	56	23	4	160	2	76	127	3e-06	50.1	GM20296 gene product from transcript GM20296-RA ; K13344 peroxin-13
Unigene28392_Ex-zai-2	dme:Dmel_CG4663	53.57	56	23	4	160	2	76	127	3e-06	50.1	CG4663 gene product from transcript CG4663-RA; K13344 peroxin-13
Unigene28392_Ex-zai-2	der:Dere_GG22510	53.57	56	23	4	160	2	76	127	8e-06	48.5	GG22510 gene product from transcript GG22510-RA ; K13344 peroxin-13
Unigene28392_Ex-zai-2	gga:408039	51.92	52	23	3	160	11	57	103	8e-06	48.5	KRT14; keratin 14; K07604 type I keratin, acidic
Unigene28399_Ex-zai-2	dme:Dmel_CG18140	55.56	45	20	0	136	2	538	582	1e-06	51.2	Cht3; Chitinase 3 (EC:3.2.1.14); K01183 chitinase [EC:3.2.1.14]
Unigene28399_Ex-zai-2	ame:409759	47.73	44	23	0	136	5	355	398	4e-06	49.3	GB15345; similar to CG2989-PA; K01183 chitinase [EC:3.2.1.14]
Unigene28399_Ex-zai-2	cqu:CpipJ_CPIJ000009	45.28	53	29	1	160	2	358	409	8e-06	48.5	chitinase A1; K01183 chitinase [EC:3.2.1.14]
Unigene28408_Ex-zai-2	dre:550495	54.00	50	23	0	151	2	36	85	2e-09	60.5	wu:fb12a12, wu:fb16h02, wu:fb55a06, wu:fc67h01, wu:fj10g10, zgc:109887; zgc:112425; K13195 cold-inducible RNA-binding protein
Unigene28408_Ex-zai-2	ecb:100051736	54.35	46	21	0	151	14	37	82	1e-08	57.8	similar to RNA binding motif protein 3; K13186 RNA-binding protein 3
Unigene28408_Ex-zai-2	rno:114488	54.35	46	21	0	151	14	37	82	1e-08	57.8	Rbm3, MGC105811; RNA binding motif (RNP1, RRM) protein 3; K13186 RNA-binding protein 3
Unigene28408_Ex-zai-2	mmu:19652	54.35	46	21	0	151	14	37	82	1e-08	57.8	Rbm3, 2600016C11Rik, MGC118410; RNA binding motif protein 3; K13186 RNA-binding protein 3
Unigene28408_Ex-zai-2	xla:379484	54.35	46	21	0	151	14	36	81	2e-08	57.4	cirbp, MGC64461, Xcirp, cirbp-B, cirp, cirp2, xcirp2; cold inducible RNA binding protein; K13195 cold-inducible RNA-binding protein
Unigene28408_Ex-zai-2	xtr:549982	52.17	46	22	0	151	14	37	82	2e-08	57.0	cirbp, MGC52663, Xcirp, cirp; cold inducible RNA binding protein; K13195 cold-inducible RNA-binding protein
Unigene28408_Ex-zai-2	tgu:100190390	54.35	46	21	0	151	14	37	82	2e-08	57.0	cold inducible RNA binding protein-like; K13195 cold-inducible RNA-binding protein
Unigene28408_Ex-zai-2	gga:425789	54.35	46	21	0	151	14	37	82	2e-08	57.0	CIRBP, APBP-1; cold inducible RNA binding protein; K13195 cold-inducible RNA-binding protein
Unigene28408_Ex-zai-2	bta:507120	54.35	46	21	0	151	14	37	82	2e-08	57.0	CIRBP, MGC127049; cold inducible RNA binding protein; K13195 cold-inducible RNA-binding protein
Unigene28408_Ex-zai-2	cfa:476755	54.35	46	21	0	151	14	37	82	2e-08	57.0	CIRBP; cold inducible RNA binding protein; K13195 cold-inducible RNA-binding protein
Unigene28408_Ex-zai-2	rno:81825	54.35	46	21	0	151	14	37	82	2e-08	57.0	Cirbp; cold inducible RNA binding protein; K13195 cold-inducible RNA-binding protein
Unigene28408_Ex-zai-2	mmu:12696	54.35	46	21	0	151	14	37	82	2e-08	57.0	Cirbp, Cirp, R74941; cold inducible RNA binding protein; K13195 cold-inducible RNA-binding protein
Unigene28408_Ex-zai-2	mcc:706175	54.35	46	21	0	151	14	37	82	2e-08	57.0	similar to cold inducible RNA binding protein; K13195 cold-inducible RNA-binding protein
Unigene28408_Ex-zai-2	hsa:1153	54.35	46	21	0	151	14	37	82	2e-08	57.0	CIRBP, CIRP; cold inducible RNA binding protein; K13195 cold-inducible RNA-binding protein
Unigene28408_Ex-zai-2	ecb:100034004	44.23	52	29	0	157	2	593	644	8e-08	55.1	NCL; nucleolin; K11294 nucleolin
Unigene28408_Ex-zai-2	bta:497013	44.23	52	29	0	157	2	608	659	8e-08	55.1	NCL; nucleolin; K11294 nucleolin
Unigene28408_Ex-zai-2	cfa:608445	44.23	52	29	0	157	2	587	638	8e-08	55.1	NCL; nucleolin; K11294 nucleolin
Unigene28408_Ex-zai-2	rno:25135	44.23	52	29	0	157	2	602	653	8e-08	55.1	Ncl, MGC93572; nucleolin; K11294 nucleolin
Unigene28408_Ex-zai-2	mmu:17975	44.23	52	29	0	157	2	595	646	8e-08	55.1	Ncl, B530004O11Rik, C23, D0Nds28, D1Nds28, Nucl; nucleolin; K11294 nucleolin
Unigene28408_Ex-zai-2	mcc:720965	44.23	52	29	0	157	2	599	650	8e-08	55.1	similar to nucleolin; K11294 nucleolin
Unigene28410_Ex-zai-2	cfa:608385	51.52	33	16	0	128	30	146	178	3e-06	49.7	FOXB2; forkhead box B2; K09395 forkhead box protein B
Unigene28463_Ex-zai-2	xtr:619590	64.44	45	16	0	22	156	265	309	9e-10	61.6	tbx20, XTBX20; T-box 20; K10185 T-box protein 20
Unigene28463_Ex-zai-2	xla:378656	64.44	45	16	0	22	156	265	309	9e-10	61.6	tbx20, XTBX20, tbx20-A; T-box 20; K10185 T-box protein 20
Unigene28463_Ex-zai-2	tgu:100225521	64.44	45	16	0	22	156	286	330	9e-10	61.6	T-box 20; K10185 T-box protein 20
Unigene28463_Ex-zai-2	gga:373943	64.44	45	16	0	22	156	265	309	9e-10	61.6	TBX20; T-box 20; K10185 T-box protein 20
Unigene28463_Ex-zai-2	mdo:100009922	64.44	45	16	0	22	156	280	324	9e-10	61.6	similar to T-box transcription factor TBX20; K10185 T-box protein 20
Unigene28463_Ex-zai-2	ecb:100070390	64.44	45	16	0	22	156	273	317	9e-10	61.6	TBX20; T-box 20; K10185 T-box protein 20
Unigene28463_Ex-zai-2	bta:539419	64.44	45	16	0	22	156	273	317	9e-10	61.6	TBX20; T-box 20; K10185 T-box protein 20
Unigene28463_Ex-zai-2	cfa:482396	64.44	45	16	0	22	156	272	316	9e-10	61.6	TBX20; T-box 20; K10185 T-box protein 20
Unigene28463_Ex-zai-2	mcc:707576	64.44	45	16	0	22	156	271	315	9e-10	61.6	t-box transcription factor TBX20-like; K10185 T-box protein 20
Unigene28463_Ex-zai-2	ptr:467053	64.44	45	16	0	22	156	417	461	9e-10	61.6	TBX20; T-box 20; K10185 T-box protein 20
Unigene28463_Ex-zai-2	hsa:57057	64.44	45	16	0	22	156	271	315	9e-10	61.6	TBX20, ASD4; T-box 20; K10185 T-box protein 20
Unigene28463_Ex-zai-2	dre:57936	62.22	45	17	0	22	156	270	314	3e-09	60.1	tbx20, ZF-TBX20, cb826, hrt; T-box 20; K10185 T-box protein 20
Unigene28463_Ex-zai-2	cin:445588	71.05	38	11	0	22	135	279	316	7e-09	58.5	tbx20, Ci-Tbx20; T-box transcription factor Ci-Tbx20; K10185 T-box protein 20
Unigene28463_Ex-zai-2	ptr:743902	60.00	45	18	0	22	156	55	99	5e-08	55.8	similar to transcription factor Tbx20; K10185 T-box protein 20
Unigene28463_Ex-zai-2	rno:315497	85.71	28	4	0	22	105	271	298	2e-06	50.8	Tbx20; T-box 20; K10185 T-box protein 20
Unigene28463_Ex-zai-2	mmu:57246	85.71	28	4	0	22	105	270	297	2e-06	50.8	Tbx20, 9430010M06Rik, AL022859, Tbx12; T-box 20; K10185 T-box protein 20
Unigene28477_Ex-zai-2	dre:567501	55.38	65	17	2	1	159	917	981	1e-08	57.8	fa96d07, wu:fa96d07; si:dkey-50p8.3; K13167 splicing factor, arginine/serine-rich 15
Unigene28479_Ex-zai-2	aag:AaeL_AAEL005733	66.04	53	18	0	160	2	1777	1829	2e-14	77.4	myosin heavy chain, nonmuscle or smooth muscle ; K10352 myosin heavy chain
Unigene28479_Ex-zai-2	api:100167379	66.04	53	18	0	160	2	1781	1833	2e-14	77.0	Mhc1, ACYPI008178; myosin heavy chain 1; K10352 myosin heavy chain
Unigene28479_Ex-zai-2	nvi:100123633	66.04	53	18	0	160	2	1776	1828	2e-14	77.0	Mhc1, NV11782; myosin heavy chain 1; K10352 myosin heavy chain
Unigene28479_Ex-zai-2	ame:409843	66.04	53	18	0	160	2	1779	1831	2e-14	77.0	Mhc1, GB11965; myosin heavy chain 1; K10352 myosin heavy chain
Unigene28479_Ex-zai-2	aga:AgaP_AGAP010147	66.04	53	18	0	160	2	1773	1825	2e-14	77.0	AGAP010147-PA ; K10352 myosin heavy chain
Unigene28479_Ex-zai-2	tca:659358	66.04	53	18	0	160	2	1775	1827	3e-14	76.6	Mhc1; myosin heavy chain 1; K10352 myosin heavy chain
Unigene28479_Ex-zai-2	cqu:CpipJ_CPIJ000849	64.15	53	19	0	160	2	1741	1793	3e-14	76.6	myosin heavy chain; K10352 myosin heavy chain
Unigene28479_Ex-zai-2	dvi:Dvir_GJ17305	66.04	53	18	0	160	2	1965	2017	3e-14	76.3	Dvir_Mhc; Myosin heavy chain ; K10352 myosin heavy chain
Unigene28479_Ex-zai-2	dmo:Dmoj_GI17055	66.04	53	18	0	160	2	1965	2017	3e-14	76.3	GI17055 gene product from transcript GI17055-RA ; K10352 myosin heavy chain
Unigene28479_Ex-zai-2	dgr:Dgri_GH11564	66.04	53	18	0	160	2	1965	2017	3e-14	76.3	GH11564 gene product from transcript GH11564-RA ; K10352 myosin heavy chain
Unigene28479_Ex-zai-2	dya:Dyak_GE12765	66.04	53	18	0	160	2	1965	2017	3e-14	76.3	Dyak_Mhc; GE12765 gene product from transcript GE12765-RA ; K10352 myosin heavy chain
Unigene28479_Ex-zai-2	dwi:Dwil_GK18232	66.04	53	18	0	160	2	1959	2011	3e-14	76.3	GK18232 gene product from transcript GK18232-RA ; K10352 myosin heavy chain
Unigene28479_Ex-zai-2	dsi:Dsim_GD24081	66.04	53	18	0	160	2	561	613	3e-14	76.3	GD24081 gene product from transcript GD24081-RA ; K10352 myosin heavy chain
Unigene28479_Ex-zai-2	dse:Dsec_GM17204	66.04	53	18	0	160	2	1965	2017	3e-14	76.3	GM17204 gene product from transcript GM17204-RA ; K10352 myosin heavy chain
Unigene28479_Ex-zai-2	der:Dere_GG22771	66.04	53	18	0	160	2	1968	2020	3e-14	76.3	GG22771 gene product from transcript GG22771-RA ; K10352 myosin heavy chain
Unigene28479_Ex-zai-2	dan:Dana_GF15360	66.04	53	18	0	160	2	1977	2029	3e-14	76.3	GF15360 gene product from transcript GF15360-RA ; K10352 myosin heavy chain
Unigene28479_Ex-zai-2	dpo:Dpse_GA25794	66.04	53	18	0	160	2	1978	2030	3e-14	76.3	GA25794 gene product from transcript GA25794-RA ; K10352 myosin heavy chain
Unigene28479_Ex-zai-2	dme:Dmel_CG17927	66.04	53	18	0	160	2	1774	1826	3e-14	76.3	Mhc; Myosin heavy chain (EC:3.6.1.3); K10352 myosin heavy chain
Unigene28479_Ex-zai-2	smm:Smp_085540.6	58.49	53	22	0	160	2	1752	1804	6e-11	65.5	myosin heavy chain ; K10352 myosin heavy chain
Unigene28479_Ex-zai-2	cbr:CBG19730	52.83	53	25	0	160	2	1784	1836	8e-11	65.1	Cbr-unc-54; C. briggsae CBR-UNC-54 protein; K10352 myosin heavy chain
Unigene28481_Ex-zai-2	cqu:CpipJ_CPIJ000948	77.36	53	8	1	12	158	380	432	2e-15	80.5	enolase; K01689 enolase [EC:4.2.1.11]
Unigene28481_Ex-zai-2	aag:AaeL_AAEL001668	75.47	53	9	1	12	158	380	432	5e-15	79.0	enolase ; K01689 enolase [EC:4.2.1.11]
Unigene28481_Ex-zai-2	aga:AgaP_AGAP007827	73.58	53	10	1	12	158	380	432	2e-14	77.4	AGAP007827-PA ; K01689 enolase [EC:4.2.1.11]
Unigene28481_Ex-zai-2	hmg:100215404	71.70	53	11	1	12	158	381	433	6e-14	75.5	similar to enolase 3, (beta, muscle); K01689 enolase [EC:4.2.1.11]
Unigene28481_Ex-zai-2	tca:663391	71.70	53	11	1	12	158	380	432	1e-13	74.7	similar to T21B10.2b; K01689 enolase [EC:4.2.1.11]
Unigene28481_Ex-zai-2	dre:378963	69.81	53	12	1	12	158	379	431	1e-13	74.3	eno3, cb883; enolase 3, (beta, muscle) (EC:4.2.1.11); K01689 enolase [EC:4.2.1.11]
Unigene28481_Ex-zai-2	ecb:100051879	71.70	53	11	1	12	158	379	431	2e-13	73.9	similar to Alpha-enolase (2-phospho-D-glycerate hydro-lyase) (Non-neural enolase) (NNE) (Enolase 1) (Phosphopyruvate hydratase) (C-myc promoter-binding protein) (MBP-1) (MPB-1) (Plasminogen-binding protein); K01689 enolase [EC:4.2.1.11]
Unigene28481_Ex-zai-2	cfa:476315	71.70	53	11	1	12	158	263	315	2e-13	73.9	similar to Alpha enolase (2-phospho-D-glycerate hydro-lyase) (Non-neural enolase) (NNE) (Enolase 1) (Phosphopyruvate hydratase) (C-myc promoter-binding protein) (MBP-1) (MPB-1) (Plasminogen-binding protein); K01689 enolase [EC:4.2.1.11]
Unigene28481_Ex-zai-2	rno:24333	71.70	53	11	1	12	158	379	431	2e-13	73.9	Eno1; enolase 1, (alpha) (EC:4.2.1.11); K01689 enolase [EC:4.2.1.11]
Unigene28481_Ex-zai-2	mmu:13806	71.70	53	11	1	12	158	379	431	2e-13	73.9	Eno1, 0610008I15, AL022784, Eno-1, MBP-1, MGC103111, MGC107267; enolase 1, alpha non-neuron (EC:4.2.1.11); K01689 enolase [EC:4.2.1.11]
Unigene28481_Ex-zai-2	api:100164819	71.70	53	11	1	12	158	383	435	2e-13	73.6	ACYPI005806; similar to enolase; K01689 enolase [EC:4.2.1.11]
Unigene28481_Ex-zai-2	mcc:709378	69.81	53	12	1	12	158	385	437	3e-13	73.2	ENO1; enolase 1, (alpha); K01689 enolase [EC:4.2.1.11]
Unigene28481_Ex-zai-2	ptr:457913	69.81	53	12	1	12	158	379	431	3e-13	73.2	ENO1; enolase 1, (alpha); K01689 enolase [EC:4.2.1.11]
Unigene28481_Ex-zai-2	hsa:2023	69.81	53	12	1	12	158	379	431	3e-13	73.2	ENO1, ENO1L1, MPB1, NNE, PPH; enolase 1, (alpha) (EC:4.2.1.11); K01689 enolase [EC:4.2.1.11]
Unigene28481_Ex-zai-2	smm:Smp_024110	67.92	53	13	1	12	158	380	432	4e-13	72.8	phosphopyruvate hydratase (EC:4.2.1.11); K01689 enolase [EC:4.2.1.11]
Unigene28481_Ex-zai-2	dre:393668	69.81	53	12	1	12	158	379	431	5e-13	72.4	MGC73056; zgc:73056 (EC:4.2.1.11); K01689 enolase [EC:4.2.1.11]
Unigene28481_Ex-zai-2	xtr:394749	67.92	53	13	1	12	158	379	431	5e-13	72.4	eno1, MGC64288, MGC75746, eno1l1, mbp-1, mpb1, nne, pph; enolase 1, (alpha) (EC:4.2.1.11); K01689 enolase [EC:4.2.1.11]
Unigene28481_Ex-zai-2	xla:380298	69.81	53	12	1	12	158	379	431	5e-13	72.4	eno1b, MGC64288, eno1; enolase 1 b (alpha) (EC:4.2.1.11); K01689 enolase [EC:4.2.1.11]
Unigene28481_Ex-zai-2	xla:379079	69.81	53	12	1	12	158	379	431	5e-13	72.4	eno1, MGC53543, eno1a, eno1l1, mbp-1, mpb1, nne, pph; enolase 1, (alpha); K01689 enolase [EC:4.2.1.11]
Unigene28481_Ex-zai-2	mdo:100010100	69.81	53	12	1	12	158	379	431	5e-13	72.4	similar to Alpha-enolase (2-phospho-D-glycerate hydro-lyase) (Non-neural enolase) (NNE) (Enolase 1) (Phosphopyruvate hydratase) (C-myc promoter-binding protein) (MBP-1) (MPB-1) (Plasminogen-binding protein); K01689 enolase [EC:4.2.1.11]
Unigene28488_Ex-zai-2	mmu:12616	53.06	49	23	0	154	8	410	458	1e-07	54.7	Cenpb; centromere protein B; K11496 centromere protein B
Unigene28488_Ex-zai-2	rno:83686	46.00	50	27	0	154	5	371	420	2e-06	50.4	Cngb1, Gm1959; cyclic nucleotide gated channel beta 1; K04952 cyclic nucleotide gated channel beta 1
Unigene28488_Ex-zai-2	xla:397994	44.68	47	26	0	151	11	685	731	4e-06	49.3	nefm, nef-m, nef3; neurofilament, medium polypeptide; K04573 neurofilament medium polypeptide (neurofilament 3)
Unigene28488_Ex-zai-2	bta:281702	50.98	51	25	2	157	5	374	419	4e-06	49.3	CNGB1, GARP; cyclic nucleotide gated channel beta 1; K04952 cyclic nucleotide gated channel beta 1
Unigene28488_Ex-zai-2	hsa:1059	54.17	48	22	1	154	11	407	451	8e-06	48.5	CENPB; centromere protein B, 80kDa; K11496 centromere protein B
Unigene28493_Ex-zai-2	nvi:100123413	70.59	51	15	0	153	1	526	576	6e-16	82.0	nAChRa2, NV10245; nicotinic acetylcholine receptor alpha 2 subunit; K05312 nicotinic acetylcholine receptor, invertebrate
Unigene28493_Ex-zai-2	ame:406153	64.71	51	18	0	153	1	467	517	1e-14	77.8	nAChRa2, Apisa2, GB18518; nicotinic acetylcholine receptor alpha2 subunit; K05312 nicotinic acetylcholine receptor, invertebrate
Unigene28493_Ex-zai-2	tca:660797	64.71	51	18	0	153	1	472	522	2e-14	77.4	nAChRa2, acA2, asA2; nicotinic acetylcholine receptor alpha 2 subunit; K05312 nicotinic acetylcholine receptor, invertebrate
Unigene28493_Ex-zai-2	aag:AaeL_AAEL004032	64.15	53	19	0	159	1	504	556	2e-14	77.4	acetylcholine receptor protein alpha 1, 2, 3, 4 invertebrate ; K05312 nicotinic acetylcholine receptor, invertebrate
Unigene28493_Ex-zai-2	aga:AgaP_AGAP002972	64.15	53	19	0	159	1	495	547	2e-14	77.4	AGAP002972-PA ; K05312 nicotinic acetylcholine receptor, invertebrate
Unigene28493_Ex-zai-2	dvi:Dvir_GJ23817	64.71	51	18	0	159	7	501	551	4e-13	72.8	GJ23817 gene product from transcript GJ23817-RA ; K05312 nicotinic acetylcholine receptor, invertebrate
Unigene28493_Ex-zai-2	dmo:Dmoj_GI10081	64.71	51	18	0	159	7	501	551	4e-13	72.8	GI10081 gene product from transcript GI10081-RA ; K05312 nicotinic acetylcholine receptor, invertebrate
Unigene28493_Ex-zai-2	dgr:Dgri_GH18824	64.71	51	18	0	159	7	500	550	4e-13	72.8	GH18824 gene product from transcript GH18824-RA ; K05312 nicotinic acetylcholine receptor, invertebrate
Unigene28493_Ex-zai-2	dya:Dyak_GE23490	64.71	51	18	0	159	7	498	548	4e-13	72.8	GE23490 gene product from transcript GE23490-RA ; K05312 nicotinic acetylcholine receptor, invertebrate
Unigene28493_Ex-zai-2	dwi:Dwil_GK22341	64.71	51	18	0	159	7	500	550	4e-13	72.8	GK22341 gene product from transcript GK22341-RA ; K05312 nicotinic acetylcholine receptor, invertebrate
Unigene28493_Ex-zai-2	dsi:Dsim_GD21103	64.71	51	18	0	159	7	504	554	4e-13	72.8	GD21103 gene product from transcript GD21103-RA ; K05312 nicotinic acetylcholine receptor, invertebrate
Unigene28493_Ex-zai-2	dse:Dsec_GM26601	64.71	51	18	0	159	7	504	554	4e-13	72.8	GM26601 gene product from transcript GM26601-RA ; K05312 nicotinic acetylcholine receptor, invertebrate
Unigene28493_Ex-zai-2	der:Dere_GG11295	64.71	51	18	0	159	7	501	551	4e-13	72.8	GG11295 gene product from transcript GG11295-RA ; K05312 nicotinic acetylcholine receptor, invertebrate
Unigene28493_Ex-zai-2	dan:Dana_GF20752	64.71	51	18	0	159	7	495	545	4e-13	72.8	GF20752 gene product from transcript GF20752-RA ; K05312 nicotinic acetylcholine receptor, invertebrate
Unigene28493_Ex-zai-2	dpo:Dpse_GA19901	64.71	51	18	0	159	7	502	552	4e-13	72.8	GA19901 gene product from transcript GA19901-RA ; K05312 nicotinic acetylcholine receptor, invertebrate
Unigene28493_Ex-zai-2	dme:Dmel_CG6844	64.71	51	18	0	159	7	504	554	4e-13	72.8	nAcRalpha-96Ab; nicotinic Acetylcholine Receptor alpha 96Ab; K05312 nicotinic acetylcholine receptor, invertebrate
Unigene28493_Ex-zai-2	ame:726214	52.00	50	24	0	150	1	529	578	6e-11	65.5	nAChRa1, GB17133; nicotinic acetylcholine receptor alpha1 subunit; K05312 nicotinic acetylcholine receptor, invertebrate
Unigene28493_Ex-zai-2	dgr:Dgri_GH18787	52.00	50	24	0	150	1	498	547	6e-11	65.5	GH18787 gene product from transcript GH18787-RA ; K05312 nicotinic acetylcholine receptor, invertebrate
Unigene28493_Ex-zai-2	cqu:CpipJ_CPIJ007643	52.00	50	24	0	150	1	486	535	1e-10	64.7	acetylcholine receptor protein alpha 1, 2, 3, 4 invertebrate; K05312 nicotinic acetylcholine receptor, invertebrate
Unigene28493_Ex-zai-2	dvi:Dvir_GJ23404	50.00	50	25	0	150	1	660	709	1e-10	64.7	GJ23404 gene product from transcript GJ23404-RA ; K05312 nicotinic acetylcholine receptor, invertebrate
Unigene28503_Ex-zai-2	aag:AaeL_AAEL000931	45.28	53	29	1	159	1	271	321	3e-06	50.1	alkaline phosphatase ; K01077 alkaline phosphatase [EC:3.1.3.1]
Unigene28503_Ex-zai-2	dme:Dmel_CG1809	46.94	49	26	0	159	13	271	319	4e-06	49.3	CG1809 gene product from transcript CG1809-RA (EC:3.1.3.1); K01077 alkaline phosphatase [EC:3.1.3.1]
Unigene28505_Ex-zai-2	nvi:100116927	77.36	53	12	0	159	1	81	133	4e-20	95.9	NV17302; similar to sphingolipid delta 4 desaturase/c-4 hydroxylase protein des2; K04712 sphingolipid delta-4 desaturase [EC:1.14.-.-]
Unigene28505_Ex-zai-2	dmo:Dmoj_GI17538	81.13	53	10	0	159	1	81	133	4e-20	95.9	GI17538 gene product from transcript GI17538-RA ; K04712 sphingolipid delta-4 desaturase [EC:1.14.-.-]
Unigene28505_Ex-zai-2	dvi:Dvir_GJ15437	81.13	53	10	0	159	1	81	133	7e-20	95.1	GJ15437 gene product from transcript GJ15437-RA ; K04712 sphingolipid delta-4 desaturase [EC:1.14.-.-]
Unigene28505_Ex-zai-2	dgr:Dgri_GH11019	81.13	53	10	0	159	1	81	133	7e-20	95.1	GH11019 gene product from transcript GH11019-RA ; K04712 sphingolipid delta-4 desaturase [EC:1.14.-.-]
Unigene28505_Ex-zai-2	dya:Dyak_GE25800	81.13	53	10	0	159	1	81	133	7e-20	95.1	Dyak_ifc; GE25800 gene product from transcript GE25800-RA ; K04712 sphingolipid delta-4 desaturase [EC:1.14.-.-]
Unigene28505_Ex-zai-2	dwi:Dwil_GK14712	81.13	53	10	0	159	1	81	133	7e-20	95.1	GK14712 gene product from transcript GK14712-RA ; K04712 sphingolipid delta-4 desaturase [EC:1.14.-.-]
Unigene28505_Ex-zai-2	dsi:Dsim_GD23376	81.13	53	10	0	159	1	81	133	7e-20	95.1	GD23376 gene product from transcript GD23376-RA ; K04712 sphingolipid delta-4 desaturase [EC:1.14.-.-]
Unigene28505_Ex-zai-2	dse:Dsec_GM18588	81.13	53	10	0	159	1	81	133	7e-20	95.1	GM18588 gene product from transcript GM18588-RA ; K04712 sphingolipid delta-4 desaturase [EC:1.14.-.-]
Unigene28505_Ex-zai-2	der:Dere_GG25111	81.13	53	10	0	159	1	81	133	7e-20	95.1	GG25111 gene product from transcript GG25111-RA ; K04712 sphingolipid delta-4 desaturase [EC:1.14.-.-]
Unigene28505_Ex-zai-2	dan:Dana_GF15596	81.13	53	10	0	159	1	81	133	7e-20	95.1	GF15596 gene product from transcript GF15596-RA ; K04712 sphingolipid delta-4 desaturase [EC:1.14.-.-]
Unigene28505_Ex-zai-2	dpo:Dpse_GA21524	81.13	53	10	0	159	1	81	133	7e-20	95.1	GA21524 gene product from transcript GA21524-RA ; K04712 sphingolipid delta-4 desaturase [EC:1.14.-.-]
Unigene28505_Ex-zai-2	dme:Dmel_CG9078	81.13	53	10	0	159	1	81	133	7e-20	95.1	ifc; infertile crescent (EC:1.14.19.1); K04712 sphingolipid delta-4 desaturase [EC:1.14.-.-]
Unigene28505_Ex-zai-2	cqu:CpipJ_CPIJ019193	79.25	53	11	0	159	1	82	134	2e-19	94.0	dihydroceramide delta(4)-desaturase; K04712 sphingolipid delta-4 desaturase [EC:1.14.-.-]
Unigene28505_Ex-zai-2	tca:660778	75.47	53	13	0	159	1	81	133	3e-19	93.2	similar to CG9078-PA; K04712 sphingolipid delta-4 desaturase [EC:1.14.-.-]
Unigene28505_Ex-zai-2	aag:AaeL_AAEL012801	77.36	53	12	0	159	1	81	133	1e-18	91.3	sphingolipid delta 4 desaturase/c-4 hydroxylase protein des2 ; K04712 sphingolipid delta-4 desaturase [EC:1.14.-.-]
Unigene28505_Ex-zai-2	aag:AaeL_AAEL013047	77.36	53	12	0	159	1	81	133	1e-18	91.3	sphingolipid delta 4 desaturase/c-4 hydroxylase protein des2 ; K04712 sphingolipid delta-4 desaturase [EC:1.14.-.-]
Unigene28505_Ex-zai-2	api:100162405	73.58	53	14	0	159	1	81	133	1e-17	87.8	Acypi003557; similar to infertile crescent CG9078-PA; K04712 sphingolipid delta-4 desaturase [EC:1.14.-.-]
Unigene28505_Ex-zai-2	bmy:Bm1_54630	67.31	52	17	0	156	1	81	132	4e-16	82.8	Fatty acid desaturase family protein; K04712 sphingolipid delta-4 desaturase [EC:1.14.-.-]
Unigene28505_Ex-zai-2	bta:507290	67.92	53	17	0	159	1	81	133	5e-16	82.4	DEGS1, DES1, MGC128422; degenerative spermatocyte homolog 1, lipid desaturase (Drosophila) (EC:1.14.-.-); K04712 sphingolipid delta-4 desaturase [EC:1.14.-.-]
Unigene28505_Ex-zai-2	aag:AaeL_AAEL002992	67.92	53	17	0	159	1	81	133	6e-16	82.0	sphingolipid delta 4 desaturase/c-4 hydroxylase protein des2 ; K04712 sphingolipid delta-4 desaturase [EC:1.14.-.-]
Unigene28517_Ex-zai-2	tca:656501	53.49	43	17	2	8	127	247	288	4e-07	52.8	similar to spliceosome associated protein; K12831 splicing factor 3B subunit 4
Unigene28517_Ex-zai-2	rno:361543	56.76	37	16	0	17	127	409	445	4e-07	52.8	Mll4, RGD1308331, Wbp7; myeloid/lymphoid or mixed-lineage leukemia 4; K09186 myeloid/lymphoid or mixed-lineage leukemia protein 1/4
Unigene28517_Ex-zai-2	hsa:7536	47.62	42	22	0	2	127	64	105	4e-07	52.8	SF1, BBP, D11S636, MBBP, ZFM1, ZNF162; splicing factor 1; K13095 splicing factor 1
Unigene28517_Ex-zai-2	dre:100009637	57.50	40	13	1	20	127	339	378	1e-06	51.2	wasla, zgc:158395; Wiskott-Aldrich syndrome-like a; K05747 Wiskott-Aldrich syndrome protein
Unigene28517_Ex-zai-2	dre:556029	51.16	43	20	1	2	127	539	581	1e-06	51.2	diaph2, dia2, sb:eu1025; diaphanous homolog 2 (Drosophila); K05741 diaphanous 2
Unigene28517_Ex-zai-2	dre:555805	53.85	39	18	0	8	124	164	202	1e-06	51.2	vasp; zgc:162320; K06274 vasodilator-stimulated phosphoprotein
Unigene28517_Ex-zai-2	dvi:Dvir_GJ24177	48.78	41	21	0	2	124	381	421	2e-06	50.4	GJ24177 gene product from transcript GJ24177-RA ; K05747 Wiskott-Aldrich syndrome protein
Unigene28517_Ex-zai-2	cfa:485116	51.22	41	20	1	5	127	597	634	2e-06	50.4	MAML2; mastermind-like 2 (Drosophila); K06061 mastermind
Unigene28517_Ex-zai-2	mcc:703717	51.35	37	18	0	20	130	1003	1039	2e-06	50.4	histone-lysine N-methyltransferase SETD1B-like; K11422 histone-lysine N-methyltransferase SETD1 [EC:2.1.1.43]
Unigene28517_Ex-zai-2	hsa:23067	51.35	37	18	0	20	130	712	748	2e-06	50.4	SETD1B, FLJ20803, KIAA1076, KMT2G, Set1B; SET domain containing 1B (EC:2.1.1.43); K11422 histone-lysine N-methyltransferase SETD1 [EC:2.1.1.43]
Unigene28517_Ex-zai-2	rno:83686	54.17	48	21	1	155	15	418	465	2e-06	48.9	Cngb1, Gm1959; cyclic nucleotide gated channel beta 1; K04952 cyclic nucleotide gated channel beta 1
Unigene28517_Ex-zai-2	ptr:455959	55.00	40	18	1	8	127	550	585	3e-06	50.1	myeloid/lymphoid or mixed-lineage leukemia 4; K09186 myeloid/lymphoid or mixed-lineage leukemia protein 1/4
Unigene28517_Ex-zai-2	ptr:466656	51.11	45	20	2	2	130	66	110	3e-06	50.1	SF1; splicing factor 1; K13095 splicing factor 1
Unigene28517_Ex-zai-2	hsa:9757	55.00	40	18	1	8	127	399	434	3e-06	50.1	MLL4, HRX2, KIAA0304, MLL2, TRX2, WBP7; myeloid/lymphoid or mixed-lineage leukemia 4 (EC:2.1.1.43); K09186 myeloid/lymphoid or mixed-lineage leukemia protein 1/4
Unigene28517_Ex-zai-2	mmu:333329	51.06	47	23	0	155	15	393	439	3e-06	50.1	Cngb1, Cngb1b, Gm1959; cyclic nucleotide gated channel beta 1; K04952 cyclic nucleotide gated channel beta 1
Unigene28517_Ex-zai-2	xtr:677730	47.62	42	22	0	2	127	850	891	3e-06	49.7	adam19, fksg34, maddam, mltnb; ADAM metallopeptidase domain 19 (meltrin beta); K08608 disintegrin and metalloproteinase domain-containing protein 19 [EC:3.4.24.-]
Unigene28517_Ex-zai-2	cin:100182441	54.05	37	14	1	26	127	398	434	4e-06	49.3	similar to dishevelled-associated activator of morphogenesis 1; K04512 dishevelled associated activator of morphogenesis
Unigene28517_Ex-zai-2	bta:514102	50.00	40	16	1	20	127	650	689	6e-06	48.9	SETD1B; SET domain containing 1B; K11422 histone-lysine N-methyltransferase SETD1 [EC:2.1.1.43]
Unigene28517_Ex-zai-2	cfa:486257	50.00	40	16	1	20	127	714	753	6e-06	48.9	SETD1B; SET domain containing 1B; K11422 histone-lysine N-methyltransferase SETD1 [EC:2.1.1.43]
Unigene28517_Ex-zai-2	mcc:694477	50.00	42	21	0	2	127	891	932	6e-06	48.9	FMN1; formin 1; K10367 formin 1
Unigene28523_Ex-zai-2	cin:100180835	94.34	53	3	0	1	159	168	220	2e-21	100	similar to actin; K05692 actin beta/gamma 1
Unigene28523_Ex-zai-2	smm:Smp_161920	92.45	53	4	0	1	159	169	221	6e-21	98.6	actin ; K05692 actin beta/gamma 1
Unigene28523_Ex-zai-2	bmy:Bm1_16810	92.45	53	4	0	1	159	169	221	6e-21	98.6	actin; K05692 actin beta/gamma 1
Unigene28523_Ex-zai-2	bmy:Bm1_21705	92.45	53	4	0	1	159	169	221	6e-21	98.6	actin 1; K05692 actin beta/gamma 1
Unigene28523_Ex-zai-2	bmy:Bm1_34930	92.45	53	4	0	1	159	169	221	6e-21	98.6	actin 2; K05692 actin beta/gamma 1
Unigene28523_Ex-zai-2	cel:M03F4.2	92.45	53	4	0	1	159	169	221	6e-21	98.6	act-4; ACTin family member (act-4); K05692 actin beta/gamma 1
Unigene28523_Ex-zai-2	cel:T04C12.6	92.45	53	4	0	1	159	169	221	6e-21	98.6	act-1; ACTin family member (act-1); K05692 actin beta/gamma 1
Unigene28523_Ex-zai-2	cel:T04C12.5	92.45	53	4	0	1	159	169	221	6e-21	98.6	act-2; ACTin family member (act-2); K05692 actin beta/gamma 1
Unigene28523_Ex-zai-2	cel:T04C12.4	92.45	53	4	0	1	159	169	221	6e-21	98.6	act-3; ACTin family member (act-3); K05692 actin beta/gamma 1
Unigene28523_Ex-zai-2	phu:Phum_PHUM268330	92.45	53	4	0	1	159	169	221	6e-21	98.6	Actin, muscle; K05692 actin beta/gamma 1
Unigene28523_Ex-zai-2	api:100145822	92.45	53	4	0	1	159	169	221	6e-21	98.6	ACYPI000064; actin; K05692 actin beta/gamma 1
Unigene28523_Ex-zai-2	api:100169280	92.45	53	4	0	1	159	169	221	6e-21	98.6	ACYPI009912; actin; K05692 actin beta/gamma 1
Unigene28523_Ex-zai-2	tca:659219	92.45	53	4	0	1	159	169	221	6e-21	98.6	Arp1, ACTB; actin related protein 1; K05692 actin beta/gamma 1
Unigene28523_Ex-zai-2	tca:656991	92.45	53	4	0	1	159	169	221	6e-21	98.6	similar to Actin-87E; K05692 actin beta/gamma 1
Unigene28523_Ex-zai-2	nvi:100116604	92.45	53	4	0	1	159	169	221	6e-21	98.6	Arp1, NV16613; actin related protein 1; K05692 actin beta/gamma 1
Unigene28523_Ex-zai-2	nvi:100117792	92.45	53	4	0	1	159	169	221	6e-21	98.6	NV18317; similar to RE12057p; K05692 actin beta/gamma 1
Unigene28523_Ex-zai-2	nvi:100116889	92.45	53	4	0	1	159	169	221	6e-21	98.6	NV17514; similar to RE12057p; K05692 actin beta/gamma 1
Unigene28523_Ex-zai-2	nvi:100117379	92.45	53	4	0	1	159	169	221	6e-21	98.6	NV17149; similar to RE12057p; K05692 actin beta/gamma 1
Unigene28523_Ex-zai-2	ame:406122	92.45	53	4	0	1	159	169	221	6e-21	98.6	Arp1, GB17681; actin related protein 1; K05692 actin beta/gamma 1
Unigene28523_Ex-zai-2	ame:725851	92.45	53	4	0	1	159	125	177	6e-21	98.6	similar to Actin 88F CG5178-PA; K05692 actin beta/gamma 1
Unigene28524_Ex-zai-2	aga:AgaP_AGAP006782	80.49	41	8	0	2	124	260	300	5e-13	72.4	AGAP006782-PA ; K05863 solute carrier family 25 (mitochondrial carrier; adenine nucleotide translocator)
Unigene28524_Ex-zai-2	cin:100177254	75.00	44	11	0	2	133	257	300	5e-13	72.4	similar to ADT/ATP translocase; K05863 solute carrier family 25 (mitochondrial carrier; adenine nucleotide translocator)
Unigene28524_Ex-zai-2	api:100161691	82.93	41	7	0	2	124	270	310	6e-13	72.0	Acypi002892; similar to adenine nucleotide translocator; K05863 solute carrier family 25 (mitochondrial carrier; adenine nucleotide translocator)
Unigene28524_Ex-zai-2	nvi:100117058	82.93	41	7	0	2	124	260	300	8e-13	71.6	NV13348; similar to ADP/ATP translocase; K05863 solute carrier family 25 (mitochondrial carrier; adenine nucleotide translocator)
Unigene28524_Ex-zai-2	aag:AaeL_AAEL010884	80.49	41	8	0	2	124	217	257	1e-12	70.9	adp,atp carrier protein ; K05863 solute carrier family 25 (mitochondrial carrier; adenine nucleotide translocator)
Unigene28524_Ex-zai-2	aga:AgaP_AGAP002358	80.49	41	8	0	2	124	260	300	1e-12	70.9	AGAP002358-PA ; K05863 solute carrier family 25 (mitochondrial carrier; adenine nucleotide translocator)
Unigene28524_Ex-zai-2	cin:100178471	74.42	43	11	0	2	130	257	299	1e-12	70.9	similar to ADT/ATP translocase; K05863 solute carrier family 25 (mitochondrial carrier; adenine nucleotide translocator)
Unigene28524_Ex-zai-2	cqu:CpipJ_CPIJ005941	80.49	41	8	0	2	124	259	299	2e-12	70.5	ADP,ATP carrier protein 2; K05863 solute carrier family 25 (mitochondrial carrier; adenine nucleotide translocator)
Unigene28524_Ex-zai-2	dsi:Dsim_GD16013	78.05	41	9	0	2	124	259	299	2e-12	70.5	GD16013 gene product from transcript GD16013-RA ; K05863 solute carrier family 25 (mitochondrial carrier; adenine nucleotide translocator)
Unigene28524_Ex-zai-2	dse:Dsec_GM11286	78.05	41	9	0	2	124	259	299	2e-12	70.5	GM11286 gene product from transcript GM11286-RA ; K05863 solute carrier family 25 (mitochondrial carrier; adenine nucleotide translocator)
Unigene28524_Ex-zai-2	dan:Dana_GF20265	80.49	41	8	0	2	124	259	299	2e-12	70.5	GF20265 gene product from transcript GF20265-RA ; K05863 solute carrier family 25 (mitochondrial carrier; adenine nucleotide translocator)
Unigene28524_Ex-zai-2	dme:Dmel_CG16944	78.05	41	9	0	2	124	259	299	2e-12	70.5	sesB; stress-sensitive B; K05863 solute carrier family 25 (mitochondrial carrier; adenine nucleotide translocator)
Unigene28524_Ex-zai-2	dgr:Dgri_GH12090	78.05	41	9	0	2	124	259	299	2e-12	70.1	GH12090 gene product from transcript GH12090-RA ; K05863 solute carrier family 25 (mitochondrial carrier; adenine nucleotide translocator)
Unigene28524_Ex-zai-2	dya:Dyak_GE15371	78.05	41	9	0	2	124	259	299	2e-12	70.1	Dyak_sesB; GE15371 gene product from transcript GE15371-RA ; K05863 solute carrier family 25 (mitochondrial carrier; adenine nucleotide translocator)
Unigene28524_Ex-zai-2	dwi:Dwil_GK16281	80.49	41	8	0	2	124	259	299	2e-12	70.1	GK16281 gene product from transcript GK16281-RA ; K05863 solute carrier family 25 (mitochondrial carrier; adenine nucleotide translocator)
Unigene28524_Ex-zai-2	der:Dere_GG18900	78.05	41	9	0	2	124	259	299	2e-12	70.1	GG18900 gene product from transcript GG18900-RA ; K05863 solute carrier family 25 (mitochondrial carrier; adenine nucleotide translocator)
Unigene28524_Ex-zai-2	dpe:Dper_GL14863	78.05	41	9	0	2	124	259	299	4e-12	69.3	GL14863 gene product from transcript GL14863-RA ; K05863 solute carrier family 25 (mitochondrial carrier; adenine nucleotide translocator)
Unigene28524_Ex-zai-2	dpo:Dpse_GA14229	78.05	41	9	0	2	124	259	299	4e-12	69.3	Dpse_sesB; GA14229 gene product from transcript GA14229-RA ; K05863 solute carrier family 25 (mitochondrial carrier; adenine nucleotide translocator)
Unigene28524_Ex-zai-2	tca:656975	75.61	41	10	0	2	124	259	299	5e-12	68.9	similar to adenine nucleotide translocase; K05863 solute carrier family 25 (mitochondrial carrier; adenine nucleotide translocator)
Unigene28524_Ex-zai-2	dmo:Dmoj_GI11098	78.05	41	9	0	2	124	259	299	5e-12	68.9	GI11098 gene product from transcript GI11098-RA ; K05863 solute carrier family 25 (mitochondrial carrier; adenine nucleotide translocator)
Unigene28536_Ex-zai-2	aga:AgaP_AGAP011395	60.38	53	21	0	1	159	1160	1212	9e-10	61.6	AGAP011395-PA ; K06225 patched 1
Unigene28536_Ex-zai-2	aag:AaeL_AAEL004886	52.83	53	25	0	1	159	519	571	8e-08	55.1	rbm25 protein ; K12822 RNA-binding protein 25
Unigene28536_Ex-zai-2	dya:Dyak_GE16414	56.36	55	22	1	1	159	395	449	1e-07	54.7	GE16414 gene product from transcript GE16414-RA ; K12822 RNA-binding protein 25
Unigene28536_Ex-zai-2	der:Dere_GG18771	56.36	55	22	1	1	159	383	437	1e-07	54.7	GG18771 gene product from transcript GG18771-RA ; K12822 RNA-binding protein 25
Unigene28536_Ex-zai-2	dpe:Dper_GL18235	58.49	53	22	1	1	159	360	411	2e-07	53.9	GL18235 gene product from transcript GL18235-RA ; K12822 RNA-binding protein 25
Unigene28536_Ex-zai-2	dpo:Dpse_GA27913	58.49	53	22	1	1	159	376	427	2e-07	53.9	GA27913 gene product from transcript GA27913-RA ; K12822 RNA-binding protein 25
Unigene28536_Ex-zai-2	dmo:Dmoj_GI15175	49.06	53	27	0	1	159	105	157	2e-07	53.5	GI15175 gene product from transcript GI15175-RA ; K12811 ATP-dependent RNA helicase DDX46/PRP5 [EC:3.6.4.13]
Unigene28536_Ex-zai-2	dvi:Dvir_GJ17053	47.17	53	28	0	1	159	102	154	4e-07	52.8	GJ17053 gene product from transcript GJ17053-RA ; K12811 ATP-dependent RNA helicase DDX46/PRP5 [EC:3.6.4.13]
Unigene28536_Ex-zai-2	oaa:100091292	51.85	54	25	1	1	159	484	537	4e-07	52.8	similar to RBM25 protein; K12822 RNA-binding protein 25
Unigene28536_Ex-zai-2	aga:AgaP_AGAP004546	53.85	52	23	1	1	153	274	325	5e-07	52.4	AGAP004546-PA ; K12822 RNA-binding protein 25
Unigene28536_Ex-zai-2	ecb:100055577	49.06	53	27	0	1	159	373	425	5e-07	52.4	similar to RNA binding motif protein 25; K12822 RNA-binding protein 25
Unigene28536_Ex-zai-2	bta:540258	49.06	53	27	0	1	159	506	558	5e-07	52.4	RBM25; RNA binding motif protein 25; K12822 RNA-binding protein 25
Unigene28536_Ex-zai-2	mcc:695911	49.06	53	27	0	1	159	506	558	5e-07	52.4	RBM25; RNA binding motif protein 25; K12822 RNA-binding protein 25
Unigene28536_Ex-zai-2	ptr:453012	49.06	53	27	0	1	159	373	425	5e-07	52.4	RBM25; RNA binding motif protein 25; K12822 RNA-binding protein 25
Unigene28536_Ex-zai-2	hsa:58517	49.06	53	27	0	1	159	373	425	5e-07	52.4	RBM25, MGC105088, MGC117168, NET52, RED120, RNPC7, S164, Snu71, fSAP94; RNA binding motif protein 25; K12822 RNA-binding protein 25
Unigene28536_Ex-zai-2	dwi:Dwil_GK23341	52.83	53	25	0	1	159	281	333	7e-07	52.0	GK23341 gene product from transcript GK23341-RA ; K12849 pre-mRNA-splicing factor 38A
Unigene28536_Ex-zai-2	mdo:100019699	51.85	54	25	1	1	159	309	362	7e-07	52.0	similar to obscurin-MLCK; K12822 RNA-binding protein 25
Unigene28536_Ex-zai-2	rno:497865	52.94	51	24	0	2	154	323	373	7e-07	52.0	RGD1565486; similar to RNA binding motif protein 25; K12822 RNA-binding protein 25
Unigene28536_Ex-zai-2	rno:366693	52.94	51	24	0	2	154	323	373	7e-07	52.0	Rbm25; RNA binding motif protein 25; K12822 RNA-binding protein 25
Unigene28536_Ex-zai-2	mmu:67039	52.94	51	24	0	2	154	323	373	7e-07	52.0	Rbm25, 2600011C06Rik, 2610015J01Rik, A130095G20Rik, AI159652, AL023075, AU043498, RNPC7; RNA binding motif protein 25; K12822 RNA-binding protein 25
Unigene28539_Ex-zai-2	aga:AgaP_AGAP000575	68.29	41	13	1	157	35	1128	1165	3e-08	56.6	AGAP000575-PA ; K10395 kinesin family member 4/7/21/27
Unigene28539_Ex-zai-2	rno:83686	48.00	50	26	0	157	8	388	437	8e-08	55.1	Cngb1, Gm1959; cyclic nucleotide gated channel beta 1; K04952 cyclic nucleotide gated channel beta 1
Unigene28539_Ex-zai-2	mmu:333329	66.67	39	13	0	157	41	405	443	8e-08	55.1	Cngb1, Cngb1b, Gm1959; cyclic nucleotide gated channel beta 1; K04952 cyclic nucleotide gated channel beta 1
Unigene28539_Ex-zai-2	cfa:485084	58.54	41	17	0	159	37	422	462	1e-07	54.7	APC2; adenomatosis polyposis coli 2; K02085 adenomatosis polyposis coli protein
Unigene28539_Ex-zai-2	cfa:479254	50.98	51	25	0	160	8	1069	1119	1e-07	54.7	similar to MYST histone acetyltransferase monocytic leukemia 4; K11306 histone acetyltransferase MYST4 [EC:2.3.1.48]
Unigene28539_Ex-zai-2	mcc:699913	56.25	48	21	0	157	14	684	731	1e-07	54.7	TTBK1; tau tubulin kinase 1; K08815 tau tubulin kinase [EC:2.7.11.26]
Unigene28539_Ex-zai-2	ssc:100155509	62.50	40	15	0	157	38	766	805	1e-07	54.3	similar to tau tubulin kinase 1; K08815 tau tubulin kinase [EC:2.7.11.26]
Unigene28539_Ex-zai-2	bta:281702	49.06	53	24	1	157	8	355	407	3e-07	53.1	CNGB1, GARP; cyclic nucleotide gated channel beta 1; K04952 cyclic nucleotide gated channel beta 1
Unigene28539_Ex-zai-2	hsa:84630	58.14	43	18	0	157	29	733	775	4e-07	52.8	TTBK1, BDTK, KIAA1855, RP3-330M21.4; tau tubulin kinase 1 (EC:2.7.11.1); K08815 tau tubulin kinase [EC:2.7.11.26]
Unigene28539_Ex-zai-2	ssc:396718	61.90	42	14	1	157	38	1880	1921	7e-07	52.0	RYR1, CRC; ryanodine receptor 1 (skeletal); K04961 ryanodine receptor 1
Unigene28539_Ex-zai-2	dsi:Dsim_GD15881	61.54	39	15	0	157	41	350	388	9e-07	51.6	Dsim_up; wings up ; K12046 troponin T, fast skeletal muscle
Unigene28539_Ex-zai-2	dre:793912	60.00	40	16	0	157	38	465	504	9e-07	51.6	neurofilament light polypeptide-like; K04572 neurofilament light polypeptide
Unigene28539_Ex-zai-2	ecb:100059118	52.08	48	23	1	160	17	287	328	9e-07	51.6	similar to euchromatic histone-lysine N-methyltransferase 2; K11420 euchromatic histone-lysine N-methyltransferase [EC:2.1.1.43]
Unigene28539_Ex-zai-2	ssc:100124382	52.08	48	23	1	160	17	300	341	9e-07	51.6	EHMT2, BAT8; euchromatic histone-lysine N-methyltransferase 2 (EC:2.1.1.43); K11420 euchromatic histone-lysine N-methyltransferase [EC:2.1.1.43]
Unigene28539_Ex-zai-2	ssc:100157536	60.00	40	16	0	157	38	735	774	9e-07	51.6	similar to tau tubulin kinase 1; K08815 tau tubulin kinase [EC:2.7.11.26]
Unigene28539_Ex-zai-2	bta:514062	52.08	48	23	1	160	17	774	815	9e-07	51.6	EHMT2, BAT8; euchromatic histone-lysine N-methyltransferase 2; K11420 euchromatic histone-lysine N-methyltransferase [EC:2.1.1.43]
Unigene28539_Ex-zai-2	cfa:474851	52.08	48	23	1	160	17	226	267	9e-07	51.6	EHMT2; euchromatic histone-lysine N-methyltransferase 2; K11420 euchromatic histone-lysine N-methyltransferase [EC:2.1.1.43]
Unigene28539_Ex-zai-2	rno:361798	52.08	48	23	1	160	17	351	392	9e-07	51.6	Ehmt2, Bat8, G9a, Ng36; euchromatic histone lysine N-methyltransferase 2 (EC:2.1.1.43); K11420 euchromatic histone-lysine N-methyltransferase [EC:2.1.1.43]
Unigene28539_Ex-zai-2	mmu:110147	52.08	48	23	1	160	17	351	392	9e-07	51.6	Ehmt2, Bat8, D17Ertd710e, G9a, KMT1C, NG36; euchromatic histone lysine N-methyltransferase 2 (EC:2.1.1.43); K11420 euchromatic histone-lysine N-methyltransferase [EC:2.1.1.43]
Unigene28539_Ex-zai-2	cfa:609597	48.00	50	26	0	157	8	1609	1658	1e-06	51.2	NKTR; natural killer-tumor recognition sequence; K12740 NK-tumor recognition protein
Unigene28540_Ex-zai-2	ame:410604	94.34	53	3	0	1	159	3	55	2e-24	110	tws, GB18138, twins; protein phosphatase PP2A 55 kDa regulatory subunit; K04354 protein phosphatase 2 (formerly 2A), regulatory subunit B
Unigene28540_Ex-zai-2	api:100169090	92.45	53	4	0	1	159	8	60	4e-24	109	ACYPI009741; similar to phosphatase pp2a regulatory subunit b; K04354 protein phosphatase 2 (formerly 2A), regulatory subunit B
Unigene28540_Ex-zai-2	tca:659477	90.57	53	5	0	1	159	35	87	5e-24	108	similar to protein phosphatase pp2a regulatory subunit b; K04354 protein phosphatase 2 (formerly 2A), regulatory subunit B
Unigene28540_Ex-zai-2	aga:AgaP_AGAP004502	88.68	53	6	0	1	159	3	55	5e-23	105	AGAP004502-PA ; K04354 protein phosphatase 2 (formerly 2A), regulatory subunit B
Unigene28540_Ex-zai-2	nvi:100124058	92.31	52	4	0	4	159	62	113	1e-22	104	NV10946; similar to protein phosphatase pp2a regulatory subunit b; K04354 protein phosphatase 2 (formerly 2A), regulatory subunit B
Unigene28540_Ex-zai-2	cqu:CpipJ_CPIJ012989	84.91	53	8	0	1	159	28	80	3e-22	103	phosphatase pp2a regulatory subunit b; K04354 protein phosphatase 2 (formerly 2A), regulatory subunit B
Unigene28540_Ex-zai-2	aag:AaeL_AAEL014042	84.91	53	8	0	1	159	3	55	3e-22	103	protein phosphatase pp2a regulatory subunit b ; K04354 protein phosphatase 2 (formerly 2A), regulatory subunit B
Unigene28540_Ex-zai-2	dvi:Dvir_GJ24420	86.54	52	7	0	4	159	54	105	6e-22	102	GJ24420 gene product from transcript GJ24420-RA ; K04354 protein phosphatase 2 (formerly 2A), regulatory subunit B
Unigene28540_Ex-zai-2	dmo:Dmoj_GI22387	86.54	52	7	0	4	159	54	105	6e-22	102	GI22387 gene product from transcript GI22387-RA ; K04354 protein phosphatase 2 (formerly 2A), regulatory subunit B
Unigene28540_Ex-zai-2	dgr:Dgri_GH13410	86.54	52	7	0	4	159	54	105	6e-22	102	GH13410 gene product from transcript GH13410-RA ; K04354 protein phosphatase 2 (formerly 2A), regulatory subunit B
Unigene28540_Ex-zai-2	dya:Dyak_GE24702	86.54	52	7	0	4	159	60	111	6e-22	102	GE24702 gene product from transcript GE24702-RA ; K04354 protein phosphatase 2 (formerly 2A), regulatory subunit B
Unigene28540_Ex-zai-2	dwi:Dwil_GK11431	86.54	52	7	0	4	159	55	106	6e-22	102	GK11431 gene product from transcript GK11431-RA ; K04354 protein phosphatase 2 (formerly 2A), regulatory subunit B
Unigene28540_Ex-zai-2	dsi:Dsim_GD20732	86.54	52	7	0	4	159	60	111	6e-22	102	GD20732 gene product from transcript GD20732-RA ; K04354 protein phosphatase 2 (formerly 2A), regulatory subunit B
Unigene28540_Ex-zai-2	dse:Dsec_GM26183	86.54	52	7	0	4	159	60	111	6e-22	102	GM26183 gene product from transcript GM26183-RA ; K04354 protein phosphatase 2 (formerly 2A), regulatory subunit B
Unigene28540_Ex-zai-2	dpe:Dper_GL23674	86.54	52	7	0	4	159	59	110	6e-22	102	GL23674 gene product from transcript GL23674-RA ; K04354 protein phosphatase 2 (formerly 2A), regulatory subunit B
Unigene28540_Ex-zai-2	der:Dere_GG17299	86.54	52	7	0	4	159	60	111	6e-22	102	GG17299 gene product from transcript GG17299-RA ; K04354 protein phosphatase 2 (formerly 2A), regulatory subunit B
Unigene28540_Ex-zai-2	dan:Dana_GF18135	86.54	52	7	0	4	159	58	109	6e-22	102	GF18135 gene product from transcript GF18135-RA ; K04354 protein phosphatase 2 (formerly 2A), regulatory subunit B
Unigene28540_Ex-zai-2	dpo:Dpse_GA19463	86.54	52	7	0	4	159	59	110	6e-22	102	GA19463 gene product from transcript GA19463-RA ; K04354 protein phosphatase 2 (formerly 2A), regulatory subunit B
Unigene28540_Ex-zai-2	dme:Dmel_CG6235	86.54	52	7	0	4	159	60	111	6e-22	102	tws; twins; K04354 protein phosphatase 2 (formerly 2A), regulatory subunit B
Unigene28540_Ex-zai-2	dre:327263	77.36	53	12	0	1	159	7	59	2e-19	93.6	ppp2r2d, wu:fd19g04, zgc:63780; protein phosphatase 2, regulatory subunit B, delta isoform (EC:3.1.3.16); K04354 protein phosphatase 2 (formerly 2A), regulatory subunit B
Unigene28542_Ex-zai-2	tca:661626	78.26	46	10	0	159	22	270	315	1e-16	84.7	similar to CG17033-PA; K11981 E3 ubiquitin-protein ligase NRDP1 [EC:6.3.2.19]
Unigene28542_Ex-zai-2	dre:406837	76.09	46	11	0	159	22	270	315	2e-16	84.0	rnf41, wu:fi13f07, wu:fi25b06, zgc:55389; ring finger protein 41 (EC:6.3.2.-); K11981 E3 ubiquitin-protein ligase NRDP1 [EC:6.3.2.19]
Unigene28542_Ex-zai-2	xla:734308	76.09	46	11	0	159	22	270	315	2e-16	83.6	rnf41, MGC85030, flrf; ring finger protein 41; K11981 E3 ubiquitin-protein ligase NRDP1 [EC:6.3.2.19]
Unigene28542_Ex-zai-2	ecb:100052095	76.09	46	11	0	159	22	270	315	4e-16	82.8	RNF41; ring finger protein 41; K11981 E3 ubiquitin-protein ligase NRDP1 [EC:6.3.2.19]
Unigene28542_Ex-zai-2	ssc:100157936	76.09	46	11	0	159	22	246	291	4e-16	82.8	similar to ring finger protein 41; K11981 E3 ubiquitin-protein ligase NRDP1 [EC:6.3.2.19]
Unigene28542_Ex-zai-2	bta:614134	76.09	46	11	0	159	22	270	315	4e-16	82.8	RNF41, MGC137581; ring finger protein 41 (EC:6.3.2.-); K11981 E3 ubiquitin-protein ligase NRDP1 [EC:6.3.2.19]
Unigene28542_Ex-zai-2	cfa:607044	76.09	46	11	0	159	22	270	315	4e-16	82.8	RNF41; ring finger protein 41; K11981 E3 ubiquitin-protein ligase NRDP1 [EC:6.3.2.19]
Unigene28542_Ex-zai-2	rno:362814	76.09	46	11	0	159	22	250	295	4e-16	82.8	Rnf41; ring finger protein 41 (EC:6.3.2.-); K11981 E3 ubiquitin-protein ligase NRDP1 [EC:6.3.2.19]
Unigene28542_Ex-zai-2	mmu:67588	76.09	46	11	0	159	22	270	315	4e-16	82.8	Rnf41, 2210404G21Rik, 4930511A05Rik, 4933415P08Rik, D10Ertd722e, FLRF, Nrdp1; ring finger protein 41 (EC:6.3.2.-); K11981 E3 ubiquitin-protein ligase NRDP1 [EC:6.3.2.19]
Unigene28542_Ex-zai-2	mcc:711969	76.09	46	11	0	159	22	199	244	4e-16	82.8	e3 ubiquitin-protein ligase NRDP1-like; K11981 E3 ubiquitin-protein ligase NRDP1 [EC:6.3.2.19]
Unigene28542_Ex-zai-2	ptr:451989	76.09	46	11	0	159	22	199	244	4e-16	82.8	RNF41; ring finger protein 41; K11981 E3 ubiquitin-protein ligase NRDP1 [EC:6.3.2.19]
Unigene28542_Ex-zai-2	hsa:10193	76.09	46	11	0	159	22	270	315	4e-16	82.8	RNF41, MGC45228, NRDP1; ring finger protein 41 (EC:6.3.2.-); K11981 E3 ubiquitin-protein ligase NRDP1 [EC:6.3.2.19]
Unigene28542_Ex-zai-2	ame:411585	73.91	46	12	0	159	22	270	315	2e-15	80.5	elgi, GB12252; early girl; K11981 E3 ubiquitin-protein ligase NRDP1 [EC:6.3.2.19]
Unigene28542_Ex-zai-2	dya:Dyak_GE22867	69.57	46	14	0	159	22	270	315	3e-15	79.7	GE22867 gene product from transcript GE22867-RA ; K11981 E3 ubiquitin-protein ligase NRDP1 [EC:6.3.2.19]
Unigene28542_Ex-zai-2	dwi:Dwil_GK24430	69.57	46	14	0	159	22	270	315	3e-15	79.7	GK24430 gene product from transcript GK24430-RA ; K11981 E3 ubiquitin-protein ligase NRDP1 [EC:6.3.2.19]
Unigene28542_Ex-zai-2	dsi:Dsim_GD14579	69.57	46	14	0	159	22	269	314	3e-15	79.7	GD14579 gene product from transcript GD14579-RA ; K11981 E3 ubiquitin-protein ligase NRDP1 [EC:6.3.2.19]
Unigene28542_Ex-zai-2	dse:Dsec_GM25563	69.57	46	14	0	159	22	270	315	3e-15	79.7	GM25563 gene product from transcript GM25563-RA ; K11981 E3 ubiquitin-protein ligase NRDP1 [EC:6.3.2.19]
Unigene28542_Ex-zai-2	der:Dere_GG15934	69.57	46	14	0	159	22	270	315	3e-15	79.7	GG15934 gene product from transcript GG15934-RA ; K11981 E3 ubiquitin-protein ligase NRDP1 [EC:6.3.2.19]
Unigene28542_Ex-zai-2	dan:Dana_GF24099	69.57	46	14	0	159	22	270	315	3e-15	79.7	GF24099 gene product from transcript GF24099-RA ; K11981 E3 ubiquitin-protein ligase NRDP1 [EC:6.3.2.19]
Unigene28542_Ex-zai-2	dme:Dmel_CG17033	69.57	46	14	0	159	22	270	315	3e-15	79.7	elgi; early girl (EC:6.3.2.-); K11981 E3 ubiquitin-protein ligase NRDP1 [EC:6.3.2.19]
Unigene28549_Ex-zai-2	dme:Dmel_CG18140	46.94	49	26	0	4	150	1510	1558	1e-09	61.2	Cht3; Chitinase 3 (EC:3.2.1.14); K01183 chitinase [EC:3.2.1.14]
Unigene28614_Ex-zai-2	api:100165015	52.83	53	25	0	160	2	464	516	2e-11	67.4	ACYPI005989; similar to AGAP011940-PA; K12350 sphingomyelin phosphodiesterase [EC:3.1.4.12]
Unigene28614_Ex-zai-2	cel:ZK455.4	53.70	54	24	1	160	2	447	500	4e-11	66.2	asm-2; Acid SphingoMyelinase family member (asm-2); K12350 sphingomyelin phosphodiesterase [EC:3.1.4.12]
Unigene28614_Ex-zai-2	ecb:100069949	54.72	53	24	0	160	2	439	491	5e-11	65.9	similar to truncated sphingomyelin phosphodiesterase 1 acid lysosomal; K12350 sphingomyelin phosphodiesterase [EC:3.1.4.12]
Unigene28614_Ex-zai-2	cfa:485334	54.72	53	24	0	160	2	437	489	5e-11	65.9	SMPD1; sphingomyelin phosphodiesterase 1, acid lysosomal; K12350 sphingomyelin phosphodiesterase [EC:3.1.4.12]
Unigene28614_Ex-zai-2	mdo:100030863	54.72	53	24	0	160	2	439	491	8e-11	65.1	similar to acid sphingomyelinase; K12350 sphingomyelin phosphodiesterase [EC:3.1.4.12]
Unigene28614_Ex-zai-2	bta:505097	54.72	53	24	0	160	2	439	491	8e-11	65.1	SMPD1, MGC139589; sphingomyelin phosphodiesterase 1, acid lysosomal (EC:3.1.4.12); K12350 sphingomyelin phosphodiesterase [EC:3.1.4.12]
Unigene28614_Ex-zai-2	tca:659870	52.83	53	25	0	160	2	451	503	1e-10	64.7	similar to sphingomyelin phosphodiesterase; K12350 sphingomyelin phosphodiesterase [EC:3.1.4.12]
Unigene28614_Ex-zai-2	dan:Dana_GF11387	47.17	53	28	0	160	2	507	559	1e-10	64.3	GF11387 gene product from transcript GF11387-RA ; K12350 sphingomyelin phosphodiesterase [EC:3.1.4.12]
Unigene28614_Ex-zai-2	ame:409437	52.94	51	24	0	154	2	310	360	2e-10	63.9	GB17174; similar to CG3376-PA, isoform A; K12350 sphingomyelin phosphodiesterase [EC:3.1.4.12]
Unigene28614_Ex-zai-2	dwi:Dwil_GK22200	49.06	53	27	0	160	2	511	563	2e-10	63.9	GK22200 gene product from transcript GK22200-RA ; K12350 sphingomyelin phosphodiesterase [EC:3.1.4.12]
Unigene28614_Ex-zai-2	dpo:Dpse_GA17413	49.06	53	27	0	160	2	514	566	2e-10	63.9	GA17413 gene product from transcript GA17413-RA ; K12350 sphingomyelin phosphodiesterase [EC:3.1.4.12]
Unigene28614_Ex-zai-2	dre:556700	52.83	53	25	0	160	2	411	463	2e-10	63.9	similar to sphingomyelin phosphodiesterase 1, acid lysosomal; K12350 sphingomyelin phosphodiesterase [EC:3.1.4.12]
Unigene28614_Ex-zai-2	mmu:20597	49.06	53	27	0	160	2	441	493	2e-10	63.9	Smpd1, A-SMase, ASM, Zn-SMase, aSMase; sphingomyelin phosphodiesterase 1, acid lysosomal (EC:3.1.4.12); K12350 sphingomyelin phosphodiesterase [EC:3.1.4.12]
Unigene28614_Ex-zai-2	dya:Dyak_GE14393	47.17	53	28	0	160	2	517	569	3e-10	63.2	GE14393 gene product from transcript GE14393-RA ; K12350 sphingomyelin phosphodiesterase [EC:3.1.4.12]
Unigene28614_Ex-zai-2	dsi:Dsim_GD11848	47.17	53	28	0	160	2	518	570	3e-10	63.2	GD11848 gene product from transcript GD11848-RA ; K12350 sphingomyelin phosphodiesterase [EC:3.1.4.12]
Unigene28614_Ex-zai-2	dse:Dsec_GM11849	47.17	53	28	0	160	2	415	467	3e-10	63.2	GM11849 gene product from transcript GM11849-RA ; K12350 sphingomyelin phosphodiesterase [EC:3.1.4.12]
Unigene28614_Ex-zai-2	der:Dere_GG22956	47.17	53	28	0	160	2	511	563	3e-10	63.2	GG22956 gene product from transcript GG22956-RA ; K12350 sphingomyelin phosphodiesterase [EC:3.1.4.12]
Unigene28614_Ex-zai-2	dme:Dmel_CG3376	47.17	53	28	0	160	2	518	570	3e-10	63.2	CG3376 gene product from transcript CG3376-RA (EC:3.1.4.12); K12350 sphingomyelin phosphodiesterase [EC:3.1.4.12]
Unigene28614_Ex-zai-2	mcc:711248	52.83	53	25	0	160	2	399	451	3e-10	63.2	SMPD1; sphingomyelin phosphodiesterase 1, acid lysosomal; K12350 sphingomyelin phosphodiesterase [EC:3.1.4.12]
Unigene28614_Ex-zai-2	hsa:6609	52.83	53	25	0	160	2	445	497	3e-10	63.2	SMPD1, ASM, ASMASE, NPD; sphingomyelin phosphodiesterase 1, acid lysosomal (EC:3.1.4.12); K12350 sphingomyelin phosphodiesterase [EC:3.1.4.12]
Unigene28617_Ex-zai-2	api:100169457	94.34	53	3	0	1	159	90	142	1e-23	107	ACYPI010073; similar to tubulin alpha chain; K07374 tubulin alpha
Unigene28617_Ex-zai-2	cqu:CpipJ_CPIJ006724	94.34	53	3	0	1	159	90	142	1e-23	107	tubulin alpha-1 chain; K07374 tubulin alpha
Unigene28617_Ex-zai-2	aag:AaeL_AAEL006642	94.34	53	3	0	1	159	90	142	1e-23	107	tubulin alpha chain ; K07374 tubulin alpha
Unigene28617_Ex-zai-2	tca:655491	92.45	53	4	0	1	159	90	142	1e-23	107	tubulin alpha 1-like protein; K07374 tubulin alpha
Unigene28617_Ex-zai-2	cqu:CpipJ_CPIJ011550	92.45	53	4	0	1	159	90	142	1e-23	107	tubulin alpha-2 chain; K07374 tubulin alpha
Unigene28617_Ex-zai-2	dya:Dyak_GE24741	92.45	53	4	0	1	159	90	142	1e-23	107	GE24741 gene product from transcript GE24741-RA ; K07374 tubulin alpha
Unigene28617_Ex-zai-2	dsi:Dsim_GD20767	92.45	53	4	0	1	159	90	142	1e-23	107	GD20767 gene product from transcript GD20767-RA ; K07374 tubulin alpha
Unigene28617_Ex-zai-2	dse:Dsec_GM26223	92.45	53	4	0	1	159	90	142	1e-23	107	GM26223 gene product from transcript GM26223-RA ; K07374 tubulin alpha
Unigene28617_Ex-zai-2	der:Dere_GG17337	92.45	53	4	0	1	159	90	142	1e-23	107	GG17337 gene product from transcript GG17337-RA ; K07374 tubulin alpha
Unigene28617_Ex-zai-2	dme:Dmel_CG9476	92.45	53	4	0	1	159	90	142	1e-23	107	alphaTub85E; alpha-Tubulin at 85E; K07374 tubulin alpha
Unigene28617_Ex-zai-2	xtr:548688	92.45	53	4	0	1	159	90	142	1e-23	107	tuba3c; tubulin, alpha 3c; K07374 tubulin alpha
Unigene28617_Ex-zai-2	xla:379210	92.45	53	4	0	1	159	90	142	1e-23	107	tuba3c, MGC53359; tubulin, alpha 3c; K07374 tubulin alpha
Unigene28617_Ex-zai-2	dgr:Dgri_GH22334	90.57	53	5	0	1	159	96	148	2e-23	107	GH22334 gene product from transcript GH22334-RA ; K07374 tubulin alpha
Unigene28617_Ex-zai-2	smm:Smp_090120.1	92.45	53	4	0	1	159	90	142	2e-23	106	alpha tubulin ; K07374 tubulin alpha
Unigene28617_Ex-zai-2	isc:IscW_ISCW015260	92.45	53	4	0	1	159	90	142	2e-23	106	alpha tubulin; K07374 tubulin alpha
Unigene28617_Ex-zai-2	isc:IscW_ISCW003527	92.45	53	4	0	1	159	90	142	2e-23	106	alpha tubulin; K07374 tubulin alpha
Unigene28617_Ex-zai-2	phu:Phum_PHUM420710	92.45	53	4	0	1	159	90	142	2e-23	106	tubulin alpha-1 chain; K07374 tubulin alpha
Unigene28617_Ex-zai-2	tca:656649	92.45	53	4	0	1	159	90	142	2e-23	106	Tub84B; tubulin alpha 1-like protein; K07374 tubulin alpha
Unigene28617_Ex-zai-2	nvi:100123147	92.45	53	4	0	1	159	90	142	2e-23	106	NV13665; similar to alpha tubulin; K07374 tubulin alpha
Unigene28617_Ex-zai-2	ame:550827	92.45	53	4	0	1	159	90	142	2e-23	106	GB19857; similar to Tubulin alpha-1 chain; K07374 tubulin alpha
Unigene28663_Ex-zai-2	tca:663934	86.54	52	7	0	160	5	887	938	1e-22	104	similar to CG14616-PD, isoform D; K13024 inositol hexakisphosphate/diphosphoinositol-pentakisphosphate kinase [EC:2.7.4.21 2.7.4.24]
Unigene28663_Ex-zai-2	aga:AgaP_AGAP000926	86.54	52	7	0	160	5	882	933	4e-22	102	AGAP000926-PA ; K13024 inositol hexakisphosphate/diphosphoinositol-pentakisphosphate kinase [EC:2.7.4.21 2.7.4.24]
Unigene28663_Ex-zai-2	dvi:Dvir_GJ18811	86.54	52	7	0	160	5	767	818	6e-22	102	GJ18811 gene product from transcript GJ18811-RA ; K13024 inositol hexakisphosphate/diphosphoinositol-pentakisphosphate kinase [EC:2.7.4.21 2.7.4.24]
Unigene28663_Ex-zai-2	dmo:Dmoj_GI14473	86.54	52	7	0	160	5	762	813	6e-22	102	GI14473 gene product from transcript GI14473-RA ; K13024 inositol hexakisphosphate/diphosphoinositol-pentakisphosphate kinase [EC:2.7.4.21 2.7.4.24]
Unigene28663_Ex-zai-2	dgr:Dgri_GH24076	86.54	52	7	0	160	5	748	799	6e-22	102	GH24076 gene product from transcript GH24076-RA ; K13024 inositol hexakisphosphate/diphosphoinositol-pentakisphosphate kinase [EC:2.7.4.21 2.7.4.24]
Unigene28663_Ex-zai-2	dya:Dyak_GE17941	86.54	52	7	0	160	5	917	968	6e-22	102	GE17941 gene product from transcript GE17941-RA ; K13024 inositol hexakisphosphate/diphosphoinositol-pentakisphosphate kinase [EC:2.7.4.21 2.7.4.24]
Unigene28663_Ex-zai-2	dwi:Dwil_GK25772	86.54	52	7	0	160	5	924	975	6e-22	102	GK25772 gene product from transcript GK25772-RA ; K13024 inositol hexakisphosphate/diphosphoinositol-pentakisphosphate kinase [EC:2.7.4.21 2.7.4.24]
Unigene28663_Ex-zai-2	dse:Dsec_GM11733	86.54	52	7	0	160	5	738	789	6e-22	102	GM11733 gene product from transcript GM11733-RA ; K13024 inositol hexakisphosphate/diphosphoinositol-pentakisphosphate kinase [EC:2.7.4.21 2.7.4.24]
Unigene28663_Ex-zai-2	dpe:Dper_GL13299	86.54	52	7	0	160	5	721	772	6e-22	102	GL13299 gene product from transcript GL13299-RA ; K13024 inositol hexakisphosphate/diphosphoinositol-pentakisphosphate kinase [EC:2.7.4.21 2.7.4.24]
Unigene28663_Ex-zai-2	der:Dere_GG19746	86.54	52	7	0	160	5	917	968	6e-22	102	GG19746 gene product from transcript GG19746-RA ; K13024 inositol hexakisphosphate/diphosphoinositol-pentakisphosphate kinase [EC:2.7.4.21 2.7.4.24]
Unigene28663_Ex-zai-2	dpo:Dpse_GA13115	86.54	52	7	0	160	5	1230	1281	6e-22	102	GA13115 gene product from transcript GA13115-RA ; K13024 inositol hexakisphosphate/diphosphoinositol-pentakisphosphate kinase [EC:2.7.4.21 2.7.4.24]
Unigene28663_Ex-zai-2	dme:Dmel_CG14616	86.54	52	7	0	160	5	899	950	6e-22	102	l(1)G0196; lethal (1) G0196 (EC:3.1.3.2); K13024 inositol hexakisphosphate/diphosphoinositol-pentakisphosphate kinase [EC:2.7.4.21 2.7.4.24]
Unigene28663_Ex-zai-2	mdo:100030703	68.63	51	15	1	160	11	878	928	8e-13	71.6	similar to Histidine acid phosphatase domain containing 1; K13024 inositol hexakisphosphate/diphosphoinositol-pentakisphosphate kinase [EC:2.7.4.21 2.7.4.24]
Unigene28663_Ex-zai-2	oaa:100074142	68.63	51	15	1	160	11	930	980	1e-12	71.2	similar to Histidine acid phosphatase domain containing 1; K13024 inositol hexakisphosphate/diphosphoinositol-pentakisphosphate kinase [EC:2.7.4.21 2.7.4.24]
Unigene28663_Ex-zai-2	ecb:100064726	68.63	51	15	1	160	11	867	917	1e-12	71.2	PPIP5K2, HISPPD1; diphosphoinositol pentakisphosphate kinase 2; K13024 inositol hexakisphosphate/diphosphoinositol-pentakisphosphate kinase [EC:2.7.4.21 2.7.4.24]
Unigene28663_Ex-zai-2	bta:780855	68.63	51	15	1	160	11	873	923	1e-12	71.2	PPIP5K2, HISPPD1, MGC143083; diphosphoinositol pentakisphosphate kinase 2; K13024 inositol hexakisphosphate/diphosphoinositol-pentakisphosphate kinase [EC:2.7.4.21 2.7.4.24]
Unigene28663_Ex-zai-2	cfa:488883	68.63	51	15	1	160	11	954	1004	1e-12	71.2	PPIP5K2, HISPPD1; diphosphoinositol pentakisphosphate kinase 2; K13024 inositol hexakisphosphate/diphosphoinositol-pentakisphosphate kinase [EC:2.7.4.21 2.7.4.24]
Unigene28663_Ex-zai-2	mmu:227399	68.63	51	15	1	160	11	867	917	1e-12	71.2	Ppip5k2, AW555814, D330021B20, Hisppd1, Vip2, mKIAA0433; diphosphoinositol pentakisphosphate kinase 2 (EC:2.7.4.21 2.7.4.24); K13024 inositol hexakisphosphate/diphosphoinositol-pentakisphosphate kinase [EC:2.7.4.21 2.7.4.24]
Unigene28663_Ex-zai-2	mcc:703458	68.63	51	15	1	160	11	867	917	1e-12	71.2	PPIP5K2; diphosphoinositol pentakisphosphate kinase 2; K13024 inositol hexakisphosphate/diphosphoinositol-pentakisphosphate kinase [EC:2.7.4.21 2.7.4.24]
Unigene28663_Ex-zai-2	ptr:461976	68.63	51	15	1	160	11	867	917	1e-12	71.2	PPIP5K2, HISPPD1; diphosphoinositol pentakisphosphate kinase 2; K13024 inositol hexakisphosphate/diphosphoinositol-pentakisphosphate kinase [EC:2.7.4.21 2.7.4.24]
Unigene28693_Ex-zai-2	dme:Dmel_CG1650	69.81	53	16	1	160	2	348	399	1e-12	71.2	unpg; unplugged; K09321 homeobox protein GBX
Unigene28693_Ex-zai-2	dpo:Dpse_GA14073	69.81	53	16	1	160	2	352	403	2e-12	70.5	GA14073 gene product from transcript GA14073-RA ; K09321 homeobox protein GBX
Unigene28693_Ex-zai-2	gga:395950	79.49	39	8	0	160	44	268	306	2e-10	63.5	GBX2; gastrulation brain homeobox 2; K09321 homeobox protein GBX
Unigene28693_Ex-zai-2	mdo:100015412	83.33	36	6	0	160	53	351	386	3e-10	63.2	similar to gastrulation brain homeobox 1; K09321 homeobox protein GBX
Unigene28693_Ex-zai-2	ecb:100064181	83.33	36	6	0	160	53	230	265	3e-10	63.2	similar to Homeobox protein GBX-1 (Gastrulation and brain-specific homeobox protein 1); K09321 homeobox protein GBX
Unigene28693_Ex-zai-2	bta:518355	83.33	36	6	0	160	53	408	443	3e-10	63.2	GBX1; gastrulation brain homeobox 1; K09321 homeobox protein GBX
Unigene28693_Ex-zai-2	cfa:610971	83.33	36	6	0	160	53	125	160	3e-10	63.2	GBX1; gastrulation brain homeobox 1; K09321 homeobox protein GBX
Unigene28693_Ex-zai-2	rno:246149	83.33	36	6	0	160	53	353	388	3e-10	63.2	Gbx1; gastrulation brain homeobox 1; K09321 homeobox protein GBX
Unigene28693_Ex-zai-2	mmu:231044	83.33	36	6	0	160	53	345	380	3e-10	63.2	Gbx1, Gbx-1; gastrulation brain homeobox 1; K09321 homeobox protein GBX
Unigene28693_Ex-zai-2	mcc:714193	83.33	36	6	0	160	53	256	291	3e-10	63.2	homeobox protein GBX-1-like; K09321 homeobox protein GBX
Unigene28693_Ex-zai-2	hsa:2636	83.33	36	6	0	160	53	290	325	3e-10	63.2	GBX1; gastrulation brain homeobox 1; K09321 homeobox protein GBX
Unigene28693_Ex-zai-2	dre:245948	83.33	36	6	0	160	53	270	305	5e-10	62.4	gbx2, fd07f12, gbx-2, wu:fd07f12; gastrulation brain homeo box 2; K09321 homeobox protein GBX
Unigene28693_Ex-zai-2	xtr:496963	83.33	36	6	0	160	53	268	303	5e-10	62.4	gbx2.2, XGBX-2; gastrulation brain homeobox 2, gene 2; K09321 homeobox protein GBX
Unigene28693_Ex-zai-2	dre:142985	80.56	36	7	0	160	53	243	278	7e-10	62.0	gbx1, cb619, fj77a06, wu:fj77a06; gastrulation brain homeobox 1; K09321 homeobox protein GBX
Unigene28693_Ex-zai-2	bfo:BRAFLDRAFT_119790	87.88	33	4	0	160	62	180	212	9e-10	61.6	gastrulation brain homeobox; K09321 homeobox protein GBX
Unigene28693_Ex-zai-2	xla:399181	87.88	33	4	0	160	62	264	296	9e-10	61.6	gbx2.1, Gbx2, MGC114973, XGBX-2, gbx2b; gastrulation brain homeobox 2, gene 1; K09321 homeobox protein GBX
Unigene28693_Ex-zai-2	bta:507344	87.88	33	4	0	160	62	277	309	9e-10	61.6	GBX2; gastrulation brain homeobox 2; K09321 homeobox protein GBX
Unigene28693_Ex-zai-2	cfa:486174	87.88	33	4	0	160	62	276	308	9e-10	61.6	GBX2; gastrulation brain homeobox 2; K09321 homeobox protein GBX
Unigene28693_Ex-zai-2	rno:114500	87.88	33	4	0	160	62	276	308	9e-10	61.6	Gbx2; gastrulation brain homeobox 2; K09321 homeobox protein GBX
Unigene28693_Ex-zai-2	mmu:14472	87.88	33	4	0	160	62	276	308	9e-10	61.6	Gbx2, D130058E05Rik, Gbx-2, MMoxA, Stra7; gastrulation brain homeobox 2; K09321 homeobox protein GBX
Unigene28714_Ex-zai-2	tca:659358	80.77	52	10	0	158	3	528	579	2e-18	90.5	Mhc1; myosin heavy chain 1; K10352 myosin heavy chain
Unigene28714_Ex-zai-2	nvi:100123633	80.77	52	10	0	158	3	529	580	5e-18	89.0	Mhc1, NV11782; myosin heavy chain 1; K10352 myosin heavy chain
Unigene28714_Ex-zai-2	ame:409843	78.85	52	11	0	158	3	530	581	7e-18	88.6	Mhc1, GB11965; myosin heavy chain 1; K10352 myosin heavy chain
Unigene28714_Ex-zai-2	api:100167379	75.00	52	13	0	158	3	533	584	2e-16	83.6	Mhc1, ACYPI008178; myosin heavy chain 1; K10352 myosin heavy chain
Unigene28714_Ex-zai-2	aga:AgaP_AGAP010147	73.08	52	14	0	158	3	527	578	1e-15	80.9	AGAP010147-PA ; K10352 myosin heavy chain
Unigene28714_Ex-zai-2	cqu:CpipJ_CPIJ000849	73.08	52	14	0	158	3	529	580	4e-15	79.3	myosin heavy chain; K10352 myosin heavy chain
Unigene28714_Ex-zai-2	dvi:Dvir_GJ17305	73.08	52	14	0	158	3	690	741	5e-15	79.0	Dvir_Mhc; Myosin heavy chain ; K10352 myosin heavy chain
Unigene28714_Ex-zai-2	dmo:Dmoj_GI17055	73.08	52	14	0	158	3	690	741	5e-15	79.0	GI17055 gene product from transcript GI17055-RA ; K10352 myosin heavy chain
Unigene28714_Ex-zai-2	dgr:Dgri_GH11564	73.08	52	14	0	158	3	690	741	5e-15	79.0	GH11564 gene product from transcript GH11564-RA ; K10352 myosin heavy chain
Unigene28714_Ex-zai-2	dya:Dyak_GE12765	73.08	52	14	0	158	3	690	741	5e-15	79.0	Dyak_Mhc; GE12765 gene product from transcript GE12765-RA ; K10352 myosin heavy chain
Unigene28714_Ex-zai-2	dwi:Dwil_GK18232	73.08	52	14	0	158	3	690	741	5e-15	79.0	GK18232 gene product from transcript GK18232-RA ; K10352 myosin heavy chain
Unigene28714_Ex-zai-2	dse:Dsec_GM17204	73.08	52	14	0	158	3	690	741	5e-15	79.0	GM17204 gene product from transcript GM17204-RA ; K10352 myosin heavy chain
Unigene28714_Ex-zai-2	der:Dere_GG22771	73.08	52	14	0	158	3	690	741	5e-15	79.0	GG22771 gene product from transcript GG22771-RA ; K10352 myosin heavy chain
Unigene28714_Ex-zai-2	dan:Dana_GF15360	73.08	52	14	0	158	3	690	741	5e-15	79.0	GF15360 gene product from transcript GF15360-RA ; K10352 myosin heavy chain
Unigene28714_Ex-zai-2	dpo:Dpse_GA25794	73.08	52	14	0	158	3	691	742	5e-15	79.0	GA25794 gene product from transcript GA25794-RA ; K10352 myosin heavy chain
Unigene28714_Ex-zai-2	dme:Dmel_CG17927	73.08	52	14	0	158	3	528	579	5e-15	79.0	Mhc; Myosin heavy chain (EC:3.6.1.3); K10352 myosin heavy chain
Unigene28714_Ex-zai-2	aag:AaeL_AAEL005733	73.08	52	14	0	158	3	529	580	1e-14	77.8	myosin heavy chain, nonmuscle or smooth muscle ; K10352 myosin heavy chain
Unigene28714_Ex-zai-2	smm:Smp_085540.6	63.46	52	19	0	158	3	523	574	2e-12	70.5	myosin heavy chain ; K10352 myosin heavy chain
Unigene28714_Ex-zai-2	gga:395279	63.46	52	19	0	158	3	533	584	7e-12	68.6	MYH7B, SM2, SSMHC; myosin, heavy chain 7B, cardiac muscle, beta; K10352 myosin heavy chain
Unigene28714_Ex-zai-2	tgu:100221026	59.62	52	21	0	158	3	524	575	2e-11	67.4	similar to myosin, heavy polypeptide 7B, cardiac muscle, beta; K10352 myosin heavy chain
Unigene28718_Ex-zai-2	tad:TRIADDRAFT_63686	98.08	52	1	0	3	158	147	198	5e-23	105	beta-tubulin ; K07375 tubulin beta
Unigene28718_Ex-zai-2	hmg:100199191	98.08	52	1	0	3	158	147	198	5e-23	105	similar to beta-tubulin; K07375 tubulin beta
Unigene28718_Ex-zai-2	smm:Smp_078040	98.08	52	1	0	3	158	147	198	5e-23	105	tubulin subunit beta ; K07375 tubulin beta
Unigene28718_Ex-zai-2	smm:Smp_035760	98.08	52	1	0	3	158	147	198	5e-23	105	tubulin subunit beta ; K07375 tubulin beta
Unigene28718_Ex-zai-2	cbr:CBG16786	98.08	52	1	0	3	158	147	198	5e-23	105	Cbr-mec-7; C. briggsae CBR-MEC-7 protein; K07375 tubulin beta
Unigene28718_Ex-zai-2	isc:IscW_ISCW017133	98.08	52	1	0	3	158	147	198	5e-23	105	beta tubulin; K07375 tubulin beta
Unigene28718_Ex-zai-2	cqu:CpipJ_CPIJ000407	98.08	52	1	0	3	158	147	198	5e-23	105	tubulin beta-4 chain; K07375 tubulin beta
Unigene28718_Ex-zai-2	dvi:Dvir_GJ23573	98.08	52	1	0	3	158	147	198	5e-23	105	GJ23573 gene product from transcript GJ23573-RA ; K07375 tubulin beta
Unigene28718_Ex-zai-2	dmo:Dmoj_GI23599	98.08	52	1	0	3	158	147	198	5e-23	105	GI23599 gene product from transcript GI23599-RA ; K07375 tubulin beta
Unigene28718_Ex-zai-2	dgr:Dgri_GH19142	98.08	52	1	0	3	158	147	198	5e-23	105	GH19142 gene product from transcript GH19142-RA ; K07375 tubulin beta
Unigene28718_Ex-zai-2	dya:Dyak_GE24779	98.08	52	1	0	3	158	147	198	5e-23	105	GE24779 gene product from transcript GE24779-RA ; K07375 tubulin beta
Unigene28718_Ex-zai-2	dwi:Dwil_GK12133	98.08	52	1	0	3	158	147	198	5e-23	105	GK12133 gene product from transcript GK12133-RA ; K07375 tubulin beta
Unigene28718_Ex-zai-2	dsi:Dsim_GD20798	98.08	52	1	0	3	158	147	198	5e-23	105	GD20798 gene product from transcript GD20798-RA ; K07375 tubulin beta
Unigene28718_Ex-zai-2	dse:Dsec_GM26260	98.08	52	1	0	3	158	147	198	5e-23	105	GM26260 gene product from transcript GM26260-RA ; K07375 tubulin beta
Unigene28718_Ex-zai-2	dpe:Dper_GL13671	98.08	52	1	0	3	158	147	198	5e-23	105	GL13671 gene product from transcript GL13671-RA ; K07375 tubulin beta
Unigene28718_Ex-zai-2	der:Dere_GG17374	98.08	52	1	0	3	158	147	198	5e-23	105	Dere_betaTub85D; GG17374 gene product from transcript GG17374-RA ; K07375 tubulin beta
Unigene28718_Ex-zai-2	dan:Dana_GF17765	98.08	52	1	0	3	158	147	198	5e-23	105	GF17765 gene product from transcript GF17765-RA ; K07375 tubulin beta
Unigene28718_Ex-zai-2	dpo:Dpse_GA21728	98.08	52	1	0	3	158	147	198	5e-23	105	GA21728 gene product from transcript GA21728-RA ; K07375 tubulin beta
Unigene28718_Ex-zai-2	dme:Dmel_CG9359	98.08	52	1	0	3	158	147	198	5e-23	105	betaTub85D; beta-Tubulin at 85D; K07375 tubulin beta
Unigene28718_Ex-zai-2	spu:591977	98.08	52	1	0	3	158	16	67	5e-23	105	similar to tubulin, beta, 2; K07375 tubulin beta
Unigene28739_Ex-zai-2	ssc:100155509	62.50	48	18	1	146	3	760	800	1e-08	58.2	similar to tau tubulin kinase 1; K08815 tau tubulin kinase [EC:2.7.11.26]
Unigene28739_Ex-zai-2	mcc:699913	59.62	52	21	1	158	3	679	723	1e-08	58.2	TTBK1; tau tubulin kinase 1; K08815 tau tubulin kinase [EC:2.7.11.26]
Unigene28739_Ex-zai-2	hsa:84630	60.42	48	19	1	146	3	728	768	3e-08	56.6	TTBK1, BDTK, KIAA1855, RP3-330M21.4; tau tubulin kinase 1 (EC:2.7.11.1); K08815 tau tubulin kinase [EC:2.7.11.26]
Unigene28739_Ex-zai-2	ssc:100157536	59.62	52	21	1	158	3	731	775	5e-08	55.8	similar to tau tubulin kinase 1; K08815 tau tubulin kinase [EC:2.7.11.26]
Unigene28739_Ex-zai-2	cfa:479254	62.50	48	18	1	146	3	1067	1107	5e-08	55.8	similar to MYST histone acetyltransferase monocytic leukemia 4; K11306 histone acetyltransferase MYST4 [EC:2.3.1.48]
Unigene28739_Ex-zai-2	mmu:106763	60.42	48	19	1	146	3	729	768	1e-07	54.3	Ttbk1, AU017937, AW048023, C330008L01Rik; tau tubulin kinase 1 (EC:2.7.11.1); K08815 tau tubulin kinase [EC:2.7.11.26]
Unigene28739_Ex-zai-2	cqu:CpipJ_CPIJ009743	60.42	48	19	1	146	3	324	361	7e-07	52.0	troponin t, invertebrate; K12046 troponin T, fast skeletal muscle
Unigene28739_Ex-zai-2	mmu:75956	71.15	52	15	1	1	156	2465	2509	9e-07	51.6	Srrm2, 5033413A03Rik, AA410130, SRm300, mKIAA0324; serine/arginine repetitive matrix 2; K13172 serine/arginine repetitive matrix protein 2
Unigene28739_Ex-zai-2	mmu:100046744	71.15	52	15	1	1	156	464	508	9e-07	51.6	similar to Serine/arginine repetitive matrix protein 2; K13172 serine/arginine repetitive matrix protein 2
Unigene28739_Ex-zai-2	hsa:23524	71.15	52	15	1	1	156	2607	2651	9e-07	51.6	SRRM2, 300-KD, CWF21, Cwc21, DKFZp667L0421, DKFZp686O15166, FLJ21926, FLJ22250, KIAA0324, MGC40295, SRL300, SRm300; serine/arginine repetitive matrix 2; K13172 serine/arginine repetitive matrix protein 2
Unigene28739_Ex-zai-2	oaa:100075123	71.15	52	15	1	1	156	2533	2578	1e-06	51.2	similar to splicing coactivator subunit SRm300; K13172 serine/arginine repetitive matrix protein 2
Unigene28739_Ex-zai-2	mdo:100018249	71.15	52	15	1	1	156	2639	2684	1e-06	51.2	similar to splicing coactivator subunit SRm300; K13172 serine/arginine repetitive matrix protein 2
Unigene28739_Ex-zai-2	mdo:100013387	72.00	50	14	1	1	150	328	370	1e-06	51.2	similar to SET domain containing 1A; K11422 histone-lysine N-methyltransferase SETD1 [EC:2.1.1.43]
Unigene28739_Ex-zai-2	dya:Dyak_GE16153	56.00	50	22	1	152	3	352	394	1e-06	51.2	GE16153 gene product from transcript GE16153-RA ; K12046 troponin T, fast skeletal muscle
Unigene28739_Ex-zai-2	dwi:Dwil_GK16525	56.00	50	22	1	152	3	352	394	1e-06	51.2	GK16525 gene product from transcript GK16525-RA ; K12046 troponin T, fast skeletal muscle
Unigene28739_Ex-zai-2	dse:Dsec_GM17606	56.00	50	22	1	152	3	293	335	1e-06	51.2	GM17606 gene product from transcript GM17606-RA ; K12046 troponin T, fast skeletal muscle
Unigene28739_Ex-zai-2	dpe:Dper_GL20322	56.00	50	22	1	152	3	229	271	1e-06	51.2	GL20322 gene product from transcript GL20322-RA ; K12046 troponin T, fast skeletal muscle
Unigene28739_Ex-zai-2	dan:Dana_GF22375	56.00	50	22	1	152	3	352	394	1e-06	51.2	GF22375 gene product from transcript GF22375-RA ; K12046 troponin T, fast skeletal muscle
Unigene28739_Ex-zai-2	dpo:Dpse_GA28846	56.00	50	22	1	152	3	352	394	1e-06	51.2	GA28846 gene product from transcript GA28846-RA ; K12046 troponin T, fast skeletal muscle
Unigene28739_Ex-zai-2	dme:Dmel_CG7107	56.00	50	22	1	152	3	352	394	1e-06	51.2	up; upheld; K12046 troponin T, fast skeletal muscle
Unigene28752_Ex-zai-2	mmu:333329	58.00	50	21	1	152	3	375	423	1e-10	64.3	Cngb1, Cngb1b, Gm1959; cyclic nucleotide gated channel beta 1; K04952 cyclic nucleotide gated channel beta 1
Unigene28752_Ex-zai-2	rno:83686	54.00	50	23	0	152	3	418	467	4e-10	62.8	Cngb1, Gm1959; cyclic nucleotide gated channel beta 1; K04952 cyclic nucleotide gated channel beta 1
Unigene28752_Ex-zai-2	dre:572249	55.77	52	21	1	152	3	48	99	3e-09	60.1	cyclic nucleotide gated channel-like; K04948 cyclic nucleotide gated channel alpha 1
Unigene28752_Ex-zai-2	cfa:485084	58.70	46	19	1	157	20	420	464	3e-09	59.7	APC2; adenomatosis polyposis coli 2; K02085 adenomatosis polyposis coli protein
Unigene28752_Ex-zai-2	dse:Dsec_GM13395	50.98	51	25	0	155	3	545	595	7e-09	58.5	GM13395 gene product from transcript GM13395-RA ; K08054 calnexin
Unigene28752_Ex-zai-2	tgu:100227641	50.00	50	25	0	152	3	646	695	1e-08	58.2	ring finger protein 20; K10696 E3 ubiquitin-protein ligase BRE1 [EC:6.3.2.19]
Unigene28752_Ex-zai-2	rno:56763	56.00	50	22	1	152	3	279	327	1e-08	58.2	Sfrs12, Srrp86; splicing factor, arginine/serine-rich 12; K13165 splicing factor, arginine/serine-rich 12
Unigene28752_Ex-zai-2	aga:AgaP_AGAP000575	54.90	51	23	1	155	3	1125	1172	1e-08	57.8	AGAP000575-PA ; K10395 kinesin family member 4/7/21/27
Unigene28752_Ex-zai-2	gga:427310	48.00	50	26	0	152	3	566	615	2e-08	57.4	RNF20; ring finger protein 20; K10696 E3 ubiquitin-protein ligase BRE1 [EC:6.3.2.19]
Unigene28752_Ex-zai-2	ame:411184	50.00	50	25	0	152	3	358	407	2e-08	57.0	TpnT, GB16881; troponin T, skeletal muscle; K12046 troponin T, fast skeletal muscle
Unigene28752_Ex-zai-2	mmu:218543	52.94	51	23	1	152	3	277	327	4e-08	56.2	Srsf12, 8430401B01, AI450757, AI462342, SRrp508, SRrp86, Sfrs12; serine/arginine-rich splicing factor 12; K13165 splicing factor, arginine/serine-rich 12
Unigene28752_Ex-zai-2	ecb:100058411	56.60	53	20	2	152	3	10	62	6e-08	55.5	similar to ADP-ribosylation factor-like 9; K07957 ADP-ribosylation factor-like 9
Unigene28752_Ex-zai-2	dre:449864	43.40	53	30	1	160	2	1354	1405	8e-08	55.1	im:7137805; si:dkey-154b17.1; K05212 glutamate receptor, ionotropic, N-methyl-D-aspartate 2D
Unigene28752_Ex-zai-2	dre:100149482	43.40	53	30	0	160	2	1330	1382	8e-08	55.1	glutamate-like; K05212 glutamate receptor, ionotropic, N-methyl-D-aspartate 2D
Unigene28752_Ex-zai-2	nvi:100113526	48.00	50	26	1	152	3	195	243	8e-08	55.1	E(z), NV18919; histone-lysine N-methyltransferase E(z); K11430 enhancer of zeste [EC:2.1.1.43]
Unigene28752_Ex-zai-2	hsa:140890	44.07	59	24	1	152	3	400	458	8e-08	55.1	SFRS12, DKFZp564B176, MGC133045, SRrp508, SRrp86; splicing factor, arginine/serine-rich 12; K13165 splicing factor, arginine/serine-rich 12
Unigene28752_Ex-zai-2	cfa:479254	46.00	50	27	0	152	3	1070	1119	1e-07	54.7	similar to MYST histone acetyltransferase monocytic leukemia 4; K11306 histone acetyltransferase MYST4 [EC:2.3.1.48]
Unigene28752_Ex-zai-2	dre:793912	51.92	52	23	1	152	3	465	516	1e-07	54.3	neurofilament light polypeptide-like; K04572 neurofilament light polypeptide
Unigene28752_Ex-zai-2	mcc:697731	43.64	55	26	1	152	3	400	454	1e-07	54.3	SFRS12; splicing factor, arginine/serine-rich 12; K13165 splicing factor, arginine/serine-rich 12
Unigene28752_Ex-zai-2	ptr:461839	43.64	55	26	1	152	3	284	338	1e-07	54.3	SFRS12; splicing factor, arginine/serine-rich 12; K13165 splicing factor, arginine/serine-rich 12
Unigene28773_Ex-zai-2	nvi:100120294	79.07	43	9	0	131	3	319	361	2e-16	83.6	NV16665; similar to retinoblastoma binding protein 2; K11446 histone demethylase JARID1 [EC:1.14.11.-]
Unigene28773_Ex-zai-2	aga:AgaP_AGAP004854	65.45	55	16	1	158	3	340	394	3e-15	79.7	AGAP004854-PA ; K11446 histone demethylase JARID1 [EC:1.14.11.-]
Unigene28773_Ex-zai-2	dmo:Dmoj_GI11300	73.33	45	12	0	137	3	469	513	4e-15	79.3	GI11300 gene product from transcript GI11300-RA ; K11446 histone demethylase JARID1 [EC:1.14.11.-]
Unigene28773_Ex-zai-2	dgr:Dgri_GH10714	73.33	45	12	0	137	3	478	522	4e-15	79.3	GH10714 gene product from transcript GH10714-RA ; K11446 histone demethylase JARID1 [EC:1.14.11.-]
Unigene28773_Ex-zai-2	dya:Dyak_GE18962	73.33	45	12	0	137	3	446	490	5e-15	79.0	GE18962 gene product from transcript GE18962-RA ; K11446 histone demethylase JARID1 [EC:1.14.11.-]
Unigene28773_Ex-zai-2	dsi:Dsim_GD22615	73.33	45	12	0	137	3	444	488	5e-15	79.0	GD22615 gene product from transcript GD22615-RA ; K11446 histone demethylase JARID1 [EC:1.14.11.-]
Unigene28773_Ex-zai-2	dse:Dsec_GM17977	73.33	45	12	0	137	3	444	488	5e-15	79.0	GM17977 gene product from transcript GM17977-RA ; K11446 histone demethylase JARID1 [EC:1.14.11.-]
Unigene28773_Ex-zai-2	dpe:Dper_GL19092	73.33	45	12	0	137	3	440	484	5e-15	79.0	GL19092 gene product from transcript GL19092-RA ; K11446 histone demethylase JARID1 [EC:1.14.11.-]
Unigene28773_Ex-zai-2	der:Dere_GG24264	73.33	45	12	0	137	3	446	490	5e-15	79.0	GG24264 gene product from transcript GG24264-RA ; K11446 histone demethylase JARID1 [EC:1.14.11.-]
Unigene28773_Ex-zai-2	dan:Dana_GF14289	73.33	45	12	0	137	3	451	495	5e-15	79.0	GF14289 gene product from transcript GF14289-RA ; K11446 histone demethylase JARID1 [EC:1.14.11.-]
Unigene28773_Ex-zai-2	dpo:Dpse_GA25342	73.33	45	12	0	137	3	449	493	5e-15	79.0	GA25342 gene product from transcript GA25342-RA ; K11446 histone demethylase JARID1 [EC:1.14.11.-]
Unigene28773_Ex-zai-2	dme:Dmel_CG9088	73.33	45	12	0	137	3	444	488	5e-15	79.0	lid; little imaginal discs; K11446 histone demethylase JARID1 [EC:1.14.11.-]
Unigene28773_Ex-zai-2	tgu:100226987	75.00	40	10	0	122	3	293	332	5e-15	79.0	jumonji, AT rich interactive domain 1A; K11446 histone demethylase JARID1 [EC:1.14.11.-]
Unigene28773_Ex-zai-2	gga:418148	75.00	40	10	0	122	3	293	332	5e-15	79.0	JARID1A, SMCY; jumonji, AT rich interactive domain 1A; K11446 histone demethylase JARID1 [EC:1.14.11.-]
Unigene28773_Ex-zai-2	dwi:Dwil_GK15405	73.33	45	12	0	137	3	492	536	7e-15	78.6	GK15405 gene product from transcript GK15405-RA ; K11446 histone demethylase JARID1 [EC:1.14.11.-]
Unigene28773_Ex-zai-2	dvi:Dvir_GJ12537	73.33	45	12	0	137	3	67	111	9e-15	78.2	GJ12537 gene product from transcript GJ12537-RA ; K11446 histone demethylase JARID1 [EC:1.14.11.-]
Unigene28773_Ex-zai-2	dre:415256	72.50	40	11	0	122	3	296	335	9e-15	78.2	kdm5bb, cb264, plu1, zgc:85741; lysine (K)-specific demethylase 5Bb (EC:1.14.11.-); K11446 histone demethylase JARID1 [EC:1.14.11.-]
Unigene28773_Ex-zai-2	dre:327168	64.58	48	17	0	146	3	270	317	9e-15	78.2	kdm5ba, id:ibd5050, jarid1b, jarid1ba, wu:fd15c05; lysine (K)-specific demethylase 5Ba; K11446 histone demethylase JARID1 [EC:1.14.11.-]
Unigene28773_Ex-zai-2	mdo:100020718	72.50	40	11	0	122	3	293	332	9e-15	78.2	similar to retinoblastoma binding protein 2; K11446 histone demethylase JARID1 [EC:1.14.11.-]
Unigene28773_Ex-zai-2	ecb:100056935	72.50	40	11	0	122	3	296	335	9e-15	78.2	KDM5A, JARID1A; lysine (K)-specific demethylase 5A; K11446 histone demethylase JARID1 [EC:1.14.11.-]
Unigene28784_Ex-zai-2	nvi:100117617	85.11	47	7	0	3	143	78	124	5e-18	89.0	NV17128; similar to crocodile; K09396 forkhead box protein C
Unigene28784_Ex-zai-2	dre:100148408	82.98	47	8	0	3	143	81	127	1e-17	87.8	foxc1a, MGC63879, foxc1.1; forkhead box C1a; K09396 forkhead box protein C
Unigene28784_Ex-zai-2	tca:100142409	82.98	47	8	0	3	143	68	114	2e-17	87.0	similar to forkhead protein/ forkhead protein domain; K09396 forkhead box protein C
Unigene28784_Ex-zai-2	ame:725966	82.98	47	8	0	3	143	77	123	2e-17	87.0	croc, GB10529; crocodile; K09396 forkhead box protein C
Unigene28784_Ex-zai-2	xtr:407875	80.85	47	9	0	3	143	78	124	3e-17	86.3	foxc2, MGC69302, XFD-4, fd-4, fkhl14, mfh-1, mfh1; forkhead box C2 (MFH-1, mesenchyme forkhead 1); K09396 forkhead box protein C
Unigene28784_Ex-zai-2	xla:735030	80.85	47	9	0	3	143	79	125	3e-17	86.3	foxc2, MFH-1, MGC130970, Mfh1, fkh7, foxc2-a; forkhead box C2 (MFH-1, mesenchyme forkhead 1); K09396 forkhead box protein C
Unigene28784_Ex-zai-2	xla:734912	80.85	47	9	0	3	143	86	132	3e-17	86.3	foxc1, MGC130988, foxc1-b; forkhead box C1; K09396 forkhead box protein C
Unigene28784_Ex-zai-2	tgu:100229823	80.85	47	9	0	3	143	79	125	3e-17	86.3	similar to forkhead box C2; K09396 forkhead box protein C
Unigene28784_Ex-zai-2	tgu:100230552	80.85	47	9	0	3	143	84	130	3e-17	86.3	similar to forkhead box C1; K09396 forkhead box protein C
Unigene28784_Ex-zai-2	gga:396039	80.85	47	9	0	3	143	79	125	3e-17	86.3	FOXC2; forkhead box C2 (MFH-1, mesenchyme forkhead 1); K09396 forkhead box protein C
Unigene28784_Ex-zai-2	gga:395856	80.85	47	9	0	3	143	46	92	3e-17	86.3	CFKH-1; winged-helix transcription factor; K09396 forkhead box protein C
Unigene28784_Ex-zai-2	mdo:100028901	78.72	47	10	0	3	143	288	334	7e-17	85.1	similar to transcription factor forkhead-like 7; K09396 forkhead box protein C
Unigene28784_Ex-zai-2	mmu:17300	78.72	47	10	0	3	143	85	131	7e-17	85.1	Foxc1, FREAC3, Fkh1, Mf1, Mf4, ch, fkh-1, frkhda; forkhead box C1; K09396 forkhead box protein C
Unigene28784_Ex-zai-2	mcc:722918	78.72	47	10	0	3	143	85	131	7e-17	85.1	FOXC1; forkhead box C1; K09396 forkhead box protein C
Unigene28784_Ex-zai-2	hsa:2296	78.72	47	10	0	3	143	85	131	7e-17	85.1	FOXC1, ARA, FKHL7, FREAC-3, FREAC3, IGDA, IHG1, IRID1, RIEG3; forkhead box C1; K09396 forkhead box protein C
Unigene28784_Ex-zai-2	xtr:493250	78.72	47	10	0	3	143	86	132	1e-16	84.7	foxc1, MGC79826, ara, fkhl7, freac3, igda, ihg1, irid1; forkhead box C1; K09396 forkhead box protein C
Unigene28784_Ex-zai-2	mdo:100018218	78.72	47	10	0	3	143	80	126	1e-16	84.7	similar to forkhead box protein C2; K09396 forkhead box protein C
Unigene28784_Ex-zai-2	ecb:100036555	78.72	47	10	0	3	143	79	125	1e-16	84.7	FOXC2; forkhead box C2 (MFH-1, mesenchyme forkhead 1); K09396 forkhead box protein C
Unigene28784_Ex-zai-2	bta:507300	78.72	47	10	0	3	143	79	125	1e-16	84.7	FOXC2; forkhead box C2 (MFH-1, mesenchyme forkhead 1); K09396 forkhead box protein C
Unigene28784_Ex-zai-2	cfa:489671	78.72	47	10	0	3	143	79	125	1e-16	84.7	FOXC2; forkhead box C2 (MFH-1, mesenchyme forkhead 1); K09396 forkhead box protein C
Unigene28801_Ex-zai-2	rno:360891	59.57	47	17	2	136	2	287	329	6e-08	55.5	Enah; enabled homolog (Drosophila); K05746 enabled
Unigene28801_Ex-zai-2	mmu:13800	59.57	47	17	2	136	2	546	588	6e-08	55.5	Enah, AI464316, AW045240, Mena, Ndpp1, WBP8; enabled homolog (Drosophila); K05746 enabled
Unigene28801_Ex-zai-2	cfa:444857	60.00	45	18	1	3	137	97	138	6e-08	55.5	KRT1, KER1; keratin 1; K07605 type II keratin, basic
Unigene28801_Ex-zai-2	nvi:100115334	59.09	44	18	0	3	134	164	207	8e-08	55.1	NV15791; similar to CG4038-PA; K11128 H/ACA ribonucleoprotein complex subunit 1
Unigene28801_Ex-zai-2	mmu:13211	52.94	51	18	1	3	137	1180	1230	1e-07	54.7	Dhx9, AI326842, Ddx9, MGC90954, NDHII, RHA; DEAH (Asp-Glu-Ala-His) box polypeptide 9 (EC:3.6.1.-); K13184 ATP-dependent RNA helicase A [EC:3.6.4.13]
Unigene28801_Ex-zai-2	xtr:100170173	54.55	44	16	1	121	2	864	907	1e-07	54.3	fmn1, fmn; formin 1; K10367 formin 1
Unigene28801_Ex-zai-2	mmu:14260	51.11	45	22	0	136	2	881	925	2e-07	53.9	Fmn1, BB164513, Fmn, formin-1, ld; formin 1; K10367 formin 1
Unigene28801_Ex-zai-2	oaa:100092878	60.00	45	18	2	3	137	84	122	2e-07	53.9	similar to epidermal cytokeratin 2; K07605 type II keratin, basic
Unigene28801_Ex-zai-2	ptr:738375	64.29	42	15	1	12	137	89	126	2e-07	53.5	KRT1, CK-1, K1, Keratin-1; keratin 1; K07605 type II keratin, basic
Unigene28801_Ex-zai-2	ecb:100071546	48.21	56	20	2	142	2	349	404	3e-07	53.1	similar to WASL protein; K05747 Wiskott-Aldrich syndrome protein
Unigene28801_Ex-zai-2	cfa:475213	48.21	56	20	2	142	2	333	388	3e-07	53.1	WASL; Wiskott-Aldrich syndrome-like; K05747 Wiskott-Aldrich syndrome protein
Unigene28801_Ex-zai-2	mcc:694477	58.33	48	17	3	136	2	870	916	3e-07	53.1	FMN1; formin 1; K10367 formin 1
Unigene28801_Ex-zai-2	cfa:609440	59.57	47	19	1	6	146	108	151	3e-07	53.1	LOR; loricrin; K10385 loricrin
Unigene28801_Ex-zai-2	tgu:100231590	58.70	46	18	2	136	2	570	612	4e-07	52.8	enabled homolog; K05746 enabled
Unigene28801_Ex-zai-2	hsa:55740	55.56	45	20	1	136	2	332	373	4e-07	52.8	ENAH, ENA, MENA, NDPP1; enabled homolog (Drosophila); K05746 enabled
Unigene28801_Ex-zai-2	mmu:16678	63.83	47	15	3	3	137	98	141	4e-07	52.8	Krt1, Krt-2.1, Krt2-1, Krt86; keratin 1; K07605 type II keratin, basic
Unigene28801_Ex-zai-2	mcc:702153	53.33	45	21	0	3	137	498	542	4e-07	52.8	keratin, type I cytoskeletal 10-like; K07604 type I keratin, acidic
Unigene28801_Ex-zai-2	mcc:699567	52.83	53	21	1	3	149	547	599	4e-07	52.8	similar to keratin 2a; K07605 type II keratin, basic
Unigene28801_Ex-zai-2	hsa:3848	64.29	42	15	1	12	137	89	126	4e-07	52.8	KRT1, CK1, EHK, EHK1, EPPK, K1, KRT1A, NEPPK; keratin 1; K07605 type II keratin, basic
Unigene28801_Ex-zai-2	gga:775973	53.70	54	18	3	142	2	1222	1275	5e-07	52.4	FMN2; formin 2; K02184 formin 2
Unigene28809_Ex-zai-2	dre:335798	100.00	52	0	0	158	3	147	198	5e-23	105	fj33a08, wu:fj33a08; zgc:65894; K07375 tubulin beta
Unigene28809_Ex-zai-2	bta:540236	100.00	52	0	0	158	3	147	198	5e-23	105	TUBB4, MGC128386; tubulin, beta 4; K07375 tubulin beta
Unigene28809_Ex-zai-2	cfa:476730	100.00	52	0	0	158	3	279	330	5e-23	105	TUBB4; tubulin, beta 4; K07375 tubulin beta
Unigene28809_Ex-zai-2	rno:29213	100.00	52	0	0	158	3	147	198	5e-23	105	Tubb4; tubulin, beta 4; K07375 tubulin beta
Unigene28809_Ex-zai-2	mmu:22153	100.00	52	0	0	158	3	147	198	5e-23	105	Tubb4, AI325297, M(beta)4, Tubb; tubulin, beta 4; K07375 tubulin beta
Unigene28809_Ex-zai-2	ptr:468685	100.00	52	0	0	158	3	147	198	5e-23	105	TUBB4; tubulin, beta 4; K07375 tubulin beta
Unigene28809_Ex-zai-2	hsa:10382	100.00	52	0	0	158	3	147	198	5e-23	105	TUBB4, TUBB5, beta-5; tubulin, beta 4; K07375 tubulin beta
Unigene28809_Ex-zai-2	tad:TRIADDRAFT_63686	98.08	52	1	0	158	3	147	198	1e-22	104	beta-tubulin ; K07375 tubulin beta
Unigene28809_Ex-zai-2	hmg:100199191	98.08	52	1	0	158	3	147	198	1e-22	104	similar to beta-tubulin; K07375 tubulin beta
Unigene28809_Ex-zai-2	smm:Smp_078040	98.08	52	1	0	158	3	147	198	1e-22	104	tubulin subunit beta ; K07375 tubulin beta
Unigene28809_Ex-zai-2	smm:Smp_035760	98.08	52	1	0	158	3	147	198	1e-22	104	tubulin subunit beta ; K07375 tubulin beta
Unigene28809_Ex-zai-2	cbr:CBG16786	98.08	52	1	0	158	3	147	198	1e-22	104	Cbr-mec-7; C. briggsae CBR-MEC-7 protein; K07375 tubulin beta
Unigene28809_Ex-zai-2	isc:IscW_ISCW017133	98.08	52	1	0	158	3	147	198	1e-22	104	beta tubulin; K07375 tubulin beta
Unigene28809_Ex-zai-2	cqu:CpipJ_CPIJ000407	98.08	52	1	0	158	3	147	198	1e-22	104	tubulin beta-4 chain; K07375 tubulin beta
Unigene28809_Ex-zai-2	dvi:Dvir_GJ23573	98.08	52	1	0	158	3	147	198	1e-22	104	GJ23573 gene product from transcript GJ23573-RA ; K07375 tubulin beta
Unigene28809_Ex-zai-2	dmo:Dmoj_GI23599	98.08	52	1	0	158	3	147	198	1e-22	104	GI23599 gene product from transcript GI23599-RA ; K07375 tubulin beta
Unigene28809_Ex-zai-2	dgr:Dgri_GH19142	98.08	52	1	0	158	3	147	198	1e-22	104	GH19142 gene product from transcript GH19142-RA ; K07375 tubulin beta
Unigene28809_Ex-zai-2	dya:Dyak_GE24779	98.08	52	1	0	158	3	147	198	1e-22	104	GE24779 gene product from transcript GE24779-RA ; K07375 tubulin beta
Unigene28809_Ex-zai-2	dwi:Dwil_GK12133	98.08	52	1	0	158	3	147	198	1e-22	104	GK12133 gene product from transcript GK12133-RA ; K07375 tubulin beta
Unigene28809_Ex-zai-2	dsi:Dsim_GD20798	98.08	52	1	0	158	3	147	198	1e-22	104	GD20798 gene product from transcript GD20798-RA ; K07375 tubulin beta
Unigene28841_Ex-zai-2	mdo:100028419	39.62	53	32	0	3	161	2470	2522	2e-06	50.8	similar to mDomino; K11320 E1A-binding protein p400 [EC:3.6.1.-]
Unigene28841_Ex-zai-2	cqu:CpipJ_CPIJ000891	44.68	47	26	0	3	143	381	427	3e-06	49.7	cell division protein kinase 8; K02208 cyclin-dependent kinase 8/11 [EC:2.7.11.22]
Unigene28841_Ex-zai-2	dgr:Dgri_GH19178	46.81	47	25	0	3	143	1278	1324	8e-06	48.5	GH19178 gene product from transcript GH19178-RA ; K08268 hypoxia-inducible factor 1 alpha
Unigene28844_Ex-zai-2	aga:AgaP_AGAP005162	58.82	51	20	1	11	160	536	586	3e-07	53.1	AGAP005162-PB ; K06265 dystroglycan 1
Unigene28844_Ex-zai-2	dmo:Dmoj_GI12584	50.94	53	26	0	2	160	453	505	1e-06	51.2	GI12584 gene product from transcript GI12584-RA ; K08252 receptor protein-tyrosine kinase [EC:2.7.10.1]
Unigene28844_Ex-zai-2	nvi:100116437	52.83	53	25	1	2	160	375	426	3e-06	50.1	NV11301; similar to ENSANGP00000015605; K06265 dystroglycan 1
Unigene28844_Ex-zai-2	dan:Dana_GF24670	54.90	51	23	1	8	160	66	114	3e-06	50.1	GF24670 gene product from transcript GF24670-RA ; K06546 CD164 antigen
Unigene28844_Ex-zai-2	dme:Dmel_CG3373	52.83	53	25	1	2	160	450	501	4e-06	49.3	Hmu; Hemomucin (EC:3.4.21.- 4.3.3.2); K01774 [EC:4.-.-.-]
Unigene28844_Ex-zai-2	dan:Dana_GF15483	51.02	49	24	0	14	160	38	86	8e-06	48.5	GF15483 gene product from transcript GF15483-RA ; K06528 lysosomal-associated membrane protein 1/2
Unigene28844_Ex-zai-2	bta:789571	52.63	57	23	2	2	160	758	814	8e-06	48.5	MUC2; mucin 2; K10955 intestinal mucin-2
Unigene28851_Ex-zai-2	dmo:Dmoj_GI16753	53.85	52	24	1	160	5	232	279	2e-07	53.5	GI16753 gene product from transcript GI16753-RA ; K06276 3-phosphoinositide dependent protein kinase-1 [EC:2.7.11.1]
Unigene28851_Ex-zai-2	dvi:Dvir_GJ15030	55.81	43	19	0	151	23	1072	1114	3e-07	53.1	GJ15030 gene product from transcript GJ15030-RA ; K12604 CCR4-NOT transcription complex subunit 1
Unigene28851_Ex-zai-2	dgr:Dgri_GH12488	54.35	46	21	0	160	23	2582	2627	5e-07	52.4	GH12488 gene product from transcript GH12488-RA ; K02599 Notch
Unigene28851_Ex-zai-2	der:Dere_GG14938	52.17	46	22	0	160	23	801	846	5e-07	52.4	GG14938 gene product from transcript GG14938-RA ; K02223 circadian locomoter output cycles kaput protein [EC:2.3.1.48]
Unigene28851_Ex-zai-2	dgr:Dgri_GH12924	53.19	47	22	0	160	20	558	604	7e-07	52.0	GH12924 gene product from transcript GH12924-RA ; K04498 E1A/CREB-binding protein [EC:2.3.1.48]
Unigene28851_Ex-zai-2	spu:580929	49.06	53	27	0	160	2	2594	2646	7e-07	52.0	similar to MYST histone acetyltransferase monocytic leukemia 4; K11306 histone acetyltransferase MYST4 [EC:2.3.1.48]
Unigene28851_Ex-zai-2	dgr:Dgri_GH12110	53.33	45	21	0	160	26	801	845	9e-07	51.6	GH12110 gene product from transcript GH12110-RA ; K09185 nuclear receptor subfamily 6 group A
Unigene28851_Ex-zai-2	dwi:Dwil_GK10694	53.06	49	23	0	160	14	999	1047	9e-07	51.6	GK10694 gene product from transcript GK10694-RA ; K02223 circadian locomoter output cycles kaput protein [EC:2.3.1.48]
Unigene28851_Ex-zai-2	dmo:Dmoj_GI15166	54.35	46	21	0	160	23	765	810	1e-06	51.2	GI15166 gene product from transcript GI15166-RA ; K09185 nuclear receptor subfamily 6 group A
Unigene28851_Ex-zai-2	dmo:Dmoj_GI13420	54.35	46	21	0	160	23	331	376	1e-06	51.2	GI13420 gene product from transcript GI13420-RA ; K11647 SWI/SNF-related matrix-associated actin-dependent regulator of chromatin subfamily A member 2/4 [EC:3.6.1.-]
Unigene28851_Ex-zai-2	dgr:Dgri_GH24543	49.02	51	26	0	160	8	4694	4744	1e-06	51.2	GH24543 gene product from transcript GH24543-RA ; K10592 E3 ubiquitin-protein ligase HUWE1 [EC:6.3.2.19]
Unigene28851_Ex-zai-2	dpe:Dper_GL10594	53.19	47	22	0	160	20	86	132	1e-06	51.2	GL10594 gene product from transcript GL10594-RA ; K11459 polycomb group RING finger protein 4
Unigene28851_Ex-zai-2	mmu:270118	50.00	56	25	1	160	2	591	646	2e-06	50.8	Maml2, 5930431H10, BC032967, MGC60867; mastermind like 2 (Drosophila); K06061 mastermind
Unigene28851_Ex-zai-2	api:100168871	52.08	48	20	1	160	26	426	473	2e-06	50.4	ACYPI009537; similar to AGAP009936-PA; K02208 cyclin-dependent kinase 8/11 [EC:2.7.11.22]
Unigene28851_Ex-zai-2	dvi:Dvir_GJ14872	56.52	46	19	1	160	26	739	784	2e-06	50.4	GJ14872 gene product from transcript GJ14872-RA ; K09185 nuclear receptor subfamily 6 group A
Unigene28851_Ex-zai-2	dmo:Dmoj_GI11173	49.02	51	26	0	160	8	2637	2687	2e-06	50.4	GI11173 gene product from transcript GI11173-RA ; K02599 Notch
Unigene28851_Ex-zai-2	dan:Dana_GF22191	52.94	51	17	1	154	23	567	617	2e-06	50.4	GF22191 gene product from transcript GF22191-RA ; K09185 nuclear receptor subfamily 6 group A
Unigene28851_Ex-zai-2	dgr:Dgri_GH23039	55.32	47	21	1	160	20	35	79	3e-06	50.1	GH23039 gene product from transcript GH23039-RA ; K09227 zinc finger protein ZIC, invertebrate
Unigene28851_Ex-zai-2	dgr:Dgri_GH16868	54.35	46	21	0	157	20	594	639	3e-06	50.1	GH16868 gene product from transcript GH16868-RA ; K11841 ubiquitin carboxyl-terminal hydrolase 10 [EC:3.1.2.15]
Unigene28851_Ex-zai-2	dwi:Dwil_GK25575	57.78	45	19	1	139	5	1342	1382	3e-06	50.1	GK25575 gene product from transcript GK25575-RA ; K04498 E1A/CREB-binding protein [EC:2.3.1.48]
Unigene28868_Ex-zai-2	cfa:482492	46.51	43	23	0	24	152	133	175	9e-07	51.6	ORC6L; origin recognition complex, subunit 6 like (yeast); K02608 origin recognition complex subunit 6
Unigene28868_Ex-zai-2	rno:291927	41.30	46	27	0	15	152	130	175	1e-06	51.2	Orc6l, MGC124771; origin recognition complex, subunit 6 like (yeast); K02608 origin recognition complex subunit 6
Unigene28868_Ex-zai-2	ecb:100049841	44.19	43	24	0	24	152	133	175	2e-06	50.4	similar to Origin recognition complex, subunit 6 like (yeast); K02608 origin recognition complex subunit 6
Unigene28868_Ex-zai-2	bta:515476	41.86	43	25	0	24	152	133	175	3e-06	49.7	ORC6L, MGC128736; origin recognition complex, subunit 6 like (yeast); K02608 origin recognition complex subunit 6
Unigene28868_Ex-zai-2	mcc:716175	41.86	43	25	0	24	152	133	175	3e-06	49.7	origin recognition complex subunit 6-like; K02608 origin recognition complex subunit 6
Unigene28868_Ex-zai-2	hsa:23594	41.86	43	25	0	24	152	133	175	3e-06	49.7	ORC6L, ORC6; origin recognition complex, subunit 6 like (yeast); K02608 origin recognition complex subunit 6
Unigene28868_Ex-zai-2	mmu:56452	41.30	46	27	0	15	152	54	99	4e-06	49.3	Orc6l, 6720420I10Rik, MGC91038, Orc6; origin recognition complex, subunit 6-like (S. cerevisiae); K02608 origin recognition complex subunit 6
Unigene28883_Ex-zai-2	nvi:100123494	59.26	54	21	2	3	161	143	195	2e-08	57.4	Ogdh, NV12821, Nc73EF; oxoglutarate (alpha-ketoglutarate) dehydrogenase (lipoamide) (EC:1.2.4.2); K00164 2-oxoglutarate dehydrogenase E1 component [EC:1.2.4.2]
Unigene28883_Ex-zai-2	aga:AgaP_AGAP006366	56.36	55	22	2	3	161	137	189	2e-08	57.4	AGAP006366-PE ; K00164 2-oxoglutarate dehydrogenase E1 component [EC:1.2.4.2]
Unigene28883_Ex-zai-2	aag:AaeL_AAEL006721	54.55	55	23	2	3	161	138	190	1e-07	54.3	2-oxoglutarate dehydrogenase ; K00164 2-oxoglutarate dehydrogenase E1 component [EC:1.2.4.2]
Unigene28883_Ex-zai-2	dme:Dmel_CG11661	55.56	54	23	2	3	161	130	182	3e-07	53.1	Nc73EF; Neural conserved at 73EF (EC:1.2.4.2); K00164 2-oxoglutarate dehydrogenase E1 component [EC:1.2.4.2]
Unigene28883_Ex-zai-2	spu:584775	50.00	54	25	2	3	158	208	259	2e-06	50.8	similar to MGC137985 protein; K00164 2-oxoglutarate dehydrogenase E1 component [EC:1.2.4.2]
Unigene28915_Ex-zai-2	dpo:Dpse_GA25955	46.15	52	28	1	5	160	1015	1065	2e-06	50.8	GA25955 gene product from transcript GA25955-RA ; K13100 pre-mRNA-splicing factor CWC22
Unigene28915_Ex-zai-2	dre:572249	38.00	50	31	0	11	160	51	100	2e-06	50.8	cyclic nucleotide gated channel-like; K04948 cyclic nucleotide gated channel alpha 1
Unigene28915_Ex-zai-2	dan:Dana_GF16657	40.82	49	29	0	5	151	51	99	2e-06	50.4	GF16657 gene product from transcript GF16657-RA ; K12824 transcription elongation regulator 1
Unigene28915_Ex-zai-2	dpe:Dper_GL19425	46.15	52	28	1	5	160	1017	1067	3e-06	49.7	GL19425 gene product from transcript GL19425-RA ; K13100 pre-mRNA-splicing factor CWC22
Unigene28915_Ex-zai-2	mmu:333329	36.73	49	31	0	11	157	376	424	3e-06	49.7	Cngb1, Cngb1b, Gm1959; cyclic nucleotide gated channel beta 1; K04952 cyclic nucleotide gated channel beta 1
Unigene28915_Ex-zai-2	dgr:Dgri_GH17577	44.83	58	24	2	11	160	109	166	4e-06	49.3	GH17577 gene product from transcript GH17577-RA ; K12811 ATP-dependent RNA helicase DDX46/PRP5 [EC:3.6.4.13]
Unigene28915_Ex-zai-2	bmy:Bm1_46460	41.67	48	28	1	14	157	162	208	6e-06	48.9	26S proteasome regulatory chain 4; K03062 26S proteasome regulatory subunit T2
Unigene28915_Ex-zai-2	dre:327336	43.64	55	29	2	2	160	275	329	6e-06	48.9	rbm25, fi03e10, si:ch211-105d18.5, wu:fi03e10, zgc:56208; RNA binding motif protein 25; K12822 RNA-binding protein 25
Unigene28915_Ex-zai-2	tgu:100227641	42.86	49	28	1	11	157	650	697	6e-06	48.9	ring finger protein 20; K10696 E3 ubiquitin-protein ligase BRE1 [EC:6.3.2.19]
Unigene28915_Ex-zai-2	tgu:100221046	39.62	53	31	1	5	160	298	350	6e-06	48.9	similar to RNA binding motif protein 25; K12822 RNA-binding protein 25
Unigene28915_Ex-zai-2	aga:AgaP_AGAP011395	40.00	50	30	0	11	160	1171	1220	8e-06	48.5	AGAP011395-PA ; K06225 patched 1
Unigene28919_Ex-zai-2	aga:AgaP_AGAP011395	46.94	49	26	0	14	160	1153	1201	2e-06	50.8	AGAP011395-PA ; K06225 patched 1
Unigene28919_Ex-zai-2	aga:AgaP_AGAP004546	46.94	49	26	0	14	160	278	326	3e-06	50.1	AGAP004546-PA ; K12822 RNA-binding protein 25
Unigene28919_Ex-zai-2	dan:Dana_GF21364	48.98	49	25	0	14	160	384	432	3e-06	49.7	GF21364 gene product from transcript GF21364-RA ; K12822 RNA-binding protein 25
Unigene28919_Ex-zai-2	tgu:100221046	44.90	49	27	0	14	160	370	418	4e-06	49.3	similar to RNA binding motif protein 25; K12822 RNA-binding protein 25
Unigene28919_Ex-zai-2	oaa:100091292	46.94	49	26	0	14	160	490	538	4e-06	49.3	similar to RBM25 protein; K12822 RNA-binding protein 25
Unigene28919_Ex-zai-2	mdo:100019699	46.94	49	26	0	14	160	315	363	4e-06	49.3	similar to obscurin-MLCK; K12822 RNA-binding protein 25
Unigene28919_Ex-zai-2	ecb:100055577	46.94	49	26	0	14	160	316	364	4e-06	49.3	similar to RNA binding motif protein 25; K12822 RNA-binding protein 25
Unigene28919_Ex-zai-2	bta:540258	46.94	49	26	0	14	160	449	497	4e-06	49.3	RBM25; RNA binding motif protein 25; K12822 RNA-binding protein 25
Unigene28919_Ex-zai-2	rno:497865	46.94	49	26	0	14	160	315	363	4e-06	49.3	RGD1565486; similar to RNA binding motif protein 25; K12822 RNA-binding protein 25
Unigene28919_Ex-zai-2	rno:366693	46.94	49	26	0	14	160	315	363	4e-06	49.3	Rbm25; RNA binding motif protein 25; K12822 RNA-binding protein 25
Unigene28919_Ex-zai-2	mmu:67039	46.94	49	26	0	14	160	315	363	4e-06	49.3	Rbm25, 2600011C06Rik, 2610015J01Rik, A130095G20Rik, AI159652, AL023075, AU043498, RNPC7; RNA binding motif protein 25; K12822 RNA-binding protein 25
Unigene28919_Ex-zai-2	mcc:695911	46.94	49	26	0	14	160	449	497	4e-06	49.3	RBM25; RNA binding motif protein 25; K12822 RNA-binding protein 25
Unigene28919_Ex-zai-2	ptr:453012	46.94	49	26	0	14	160	316	364	4e-06	49.3	RBM25; RNA binding motif protein 25; K12822 RNA-binding protein 25
Unigene28919_Ex-zai-2	hsa:58517	46.94	49	26	0	14	160	316	364	4e-06	49.3	RBM25, MGC105088, MGC117168, NET52, RED120, RNPC7, S164, Snu71, fSAP94; RNA binding motif protein 25; K12822 RNA-binding protein 25
Unigene28919_Ex-zai-2	dgr:Dgri_GH17577	44.90	49	27	0	14	160	137	185	8e-06	48.5	GH17577 gene product from transcript GH17577-RA ; K12811 ATP-dependent RNA helicase DDX46/PRP5 [EC:3.6.4.13]
Unigene28930_Ex-zai-2	ptr:464552	45.10	51	28	0	2	154	30	80	2e-07	53.5	KIF27; kinesin family member 27; K10395 kinesin family member 4/7/21/27
Unigene28930_Ex-zai-2	hsa:55582	45.10	51	28	0	2	154	30	80	2e-07	53.5	KIF27, DKFZp434D0917, RP11-575L7.3; kinesin family member 27; K10395 kinesin family member 4/7/21/27
Unigene28930_Ex-zai-2	bta:536335	43.14	51	29	0	2	154	30	80	3e-07	53.1	KIF27; kinesin family member 27; K10395 kinesin family member 4/7/21/27
Unigene28930_Ex-zai-2	ecb:100052685	43.14	51	29	0	2	154	30	80	4e-07	52.8	KIF27; kinesin family member 27; K10395 kinesin family member 4/7/21/27
Unigene28930_Ex-zai-2	cfa:484148	41.18	51	30	0	2	154	30	80	9e-07	51.6	KIF27; kinesin family member 27; K10395 kinesin family member 4/7/21/27
Unigene28930_Ex-zai-2	rno:246209	42.86	49	28	0	8	154	32	80	9e-07	51.6	Kif27, Krp5; kinesin family member 27; K10395 kinesin family member 4/7/21/27
Unigene28930_Ex-zai-2	mmu:75050	42.86	49	28	0	8	154	32	80	9e-07	51.6	Kif27, 4930517I18Rik; kinesin family member 27; K10395 kinesin family member 4/7/21/27
Unigene28930_Ex-zai-2	mdo:100029495	41.18	51	30	0	2	154	30	80	2e-06	50.4	similar to KIF27A; K10395 kinesin family member 4/7/21/27
Unigene28951_Ex-zai-2	aag:AaeL_AAEL006401	98.11	53	1	0	160	2	43	95	2e-24	110	mitosis protein dim1 ; K12859 U5 snRNP protein, DIM1 family
Unigene28951_Ex-zai-2	dre:449780	98.11	53	1	0	160	2	43	95	2e-24	110	txnl4a, zgc:103632; thioredoxin-like 4A; K12859 U5 snRNP protein, DIM1 family
Unigene28951_Ex-zai-2	xtr:549400	98.11	53	1	0	160	2	43	95	2e-24	110	txnl4a; thioredoxin-like 4A; K12859 U5 snRNP protein, DIM1 family
Unigene28951_Ex-zai-2	xla:734255	98.11	53	1	0	160	2	43	95	2e-24	110	txnl4a, MGC85128; thioredoxin-like 4A; K12859 U5 snRNP protein, DIM1 family
Unigene28951_Ex-zai-2	gga:420811	98.11	53	1	0	160	2	43	95	2e-24	110	TXNL4A; thioredoxin-like 4A; K12859 U5 snRNP protein, DIM1 family
Unigene28951_Ex-zai-2	oaa:100086483	98.11	53	1	0	160	2	43	95	2e-24	110	similar to Dim1p homolog; K12859 U5 snRNP protein, DIM1 family
Unigene28951_Ex-zai-2	mdo:100016922	98.11	53	1	0	160	2	43	95	2e-24	110	similar to Dim1p homolog; K12859 U5 snRNP protein, DIM1 family
Unigene28951_Ex-zai-2	ecb:100052390	98.11	53	1	0	160	2	43	95	2e-24	110	similar to Thioredoxin-like protein 4A (Thioredoxin-like U5 snRNP protein U5-15kD) (Spliceosomal U5 snRNP-specific 15 kDa protein) (DIM1 protein homolog); K12859 U5 snRNP protein, DIM1 family
Unigene28951_Ex-zai-2	ssc:100155820	98.11	53	1	0	160	2	43	95	2e-24	110	TXNL4A; thioredoxin-like 4A; K12859 U5 snRNP protein, DIM1 family
Unigene28951_Ex-zai-2	cfa:476156	98.11	53	1	0	160	2	43	95	2e-24	110	TXNL4A; thioredoxin-like 4A; K12859 U5 snRNP protein, DIM1 family
Unigene28951_Ex-zai-2	mcc:698969	98.11	53	1	0	160	2	43	95	2e-24	110	TXNL4A; thioredoxin-like 4A; K12859 U5 snRNP protein, DIM1 family
Unigene28951_Ex-zai-2	hsa:10907	98.11	53	1	0	160	2	43	95	2e-24	110	TXNL4A, DIB1, DIM1, HsT161, TXNL4, U5-15kD; thioredoxin-like 4A; K12859 U5 snRNP protein, DIM1 family
Unigene28951_Ex-zai-2	tca:664328	96.23	53	2	0	160	2	43	95	4e-24	109	Txnl4a, dim1; thioredoxin-like 4A; K12859 U5 snRNP protein, DIM1 family
Unigene28951_Ex-zai-2	dvi:Dvir_GJ19964	96.23	53	2	0	160	2	43	95	4e-24	109	GJ19964 gene product from transcript GJ19964-RA ; K12859 U5 snRNP protein, DIM1 family
Unigene28951_Ex-zai-2	dmo:Dmoj_GI22095	96.23	53	2	0	160	2	43	95	4e-24	109	GI22095 gene product from transcript GI22095-RA ; K12859 U5 snRNP protein, DIM1 family
Unigene28951_Ex-zai-2	dgr:Dgri_GH10125	96.23	53	2	0	160	2	43	95	4e-24	109	GH10125 gene product from transcript GH10125-RA ; K12859 U5 snRNP protein, DIM1 family
Unigene28951_Ex-zai-2	dya:Dyak_GE18287	96.23	53	2	0	160	2	43	95	4e-24	109	GE18287 gene product from transcript GE18287-RA ; K12859 U5 snRNP protein, DIM1 family
Unigene28951_Ex-zai-2	dwi:Dwil_GK24348	96.23	53	2	0	160	2	43	95	4e-24	109	GK24348 gene product from transcript GK24348-RA ; K12859 U5 snRNP protein, DIM1 family
Unigene28951_Ex-zai-2	dsi:Dsim_GD23285	96.23	53	2	0	160	2	43	95	4e-24	109	GD23285 gene product from transcript GD23285-RA ; K12859 U5 snRNP protein, DIM1 family
Unigene28951_Ex-zai-2	dse:Dsec_GM18471	96.23	53	2	0	160	2	43	95	4e-24	109	GM18471 gene product from transcript GM18471-RA ; K12859 U5 snRNP protein, DIM1 family
Unigene28957_Ex-zai-2	api:100160368	80.00	50	10	0	160	11	1314	1363	4e-17	85.9	ACYPI001668; similar to beta chain spectrin; K06115 spectrin beta
Unigene28957_Ex-zai-2	ame:411744	70.00	50	15	0	160	11	1307	1356	3e-15	79.7	beta-Spec, GB11407; beta spectrin; K06115 spectrin beta
Unigene28957_Ex-zai-2	nvi:100114310	70.00	50	15	0	160	11	1307	1356	1e-14	77.8	NV10758; similar to beta chain spectrin; K06115 spectrin beta
Unigene28957_Ex-zai-2	tca:661354	72.00	50	14	0	160	11	1308	1357	4e-14	75.9	similar to Spectrin beta chain; K06115 spectrin beta
Unigene28957_Ex-zai-2	cqu:CpipJ_CPIJ005422	64.00	50	18	0	160	11	1309	1358	2e-12	70.5	spectrin beta chain; K06115 spectrin beta
Unigene28957_Ex-zai-2	aag:AaeL_AAEL005845	64.00	50	18	0	160	11	1309	1358	2e-12	70.1	beta chain spectrin ; K06115 spectrin beta
Unigene28957_Ex-zai-2	aga:AgaP_AGAP010895	58.49	53	22	0	160	2	1309	1361	2e-12	70.1	AGAP010895-PA ; K06115 spectrin beta
Unigene28957_Ex-zai-2	dvi:Dvir_GJ15641	60.00	50	20	0	160	11	1309	1358	4e-12	69.3	GJ15641 gene product from transcript GJ15641-RA ; K06115 spectrin beta
Unigene28957_Ex-zai-2	dmo:Dmoj_GI16305	60.00	50	20	0	160	11	1309	1358	4e-12	69.3	GI16305 gene product from transcript GI16305-RA ; K06115 spectrin beta
Unigene28957_Ex-zai-2	dgr:Dgri_GH17926	60.00	50	20	0	160	11	1309	1358	4e-12	69.3	GH17926 gene product from transcript GH17926-RA ; K06115 spectrin beta
Unigene28957_Ex-zai-2	dya:Dyak_GE17676	60.00	50	20	0	160	11	1309	1358	4e-12	69.3	GE17676 gene product from transcript GE17676-RA ; K06115 spectrin beta
Unigene28957_Ex-zai-2	dwi:Dwil_GK16406	60.00	50	20	0	160	11	1309	1358	4e-12	69.3	GK16406 gene product from transcript GK16406-RA ; K06115 spectrin beta
Unigene28957_Ex-zai-2	der:Dere_GG19125	60.00	50	20	0	160	11	1309	1358	4e-12	69.3	GG19125 gene product from transcript GG19125-RA ; K06115 spectrin beta
Unigene28957_Ex-zai-2	dan:Dana_GF21115	60.00	50	20	0	160	11	1309	1358	4e-12	69.3	GF21115 gene product from transcript GF21115-RA ; K06115 spectrin beta
Unigene28957_Ex-zai-2	dme:Dmel_CG5870	60.00	50	20	0	160	11	1309	1358	4e-12	69.3	beta-Spec; beta Spectrin; K06115 spectrin beta
Unigene28957_Ex-zai-2	dpe:Dper_GL15987	58.00	50	21	0	160	11	1288	1337	2e-11	67.4	GL15987 gene product from transcript GL15987-RA ; K06115 spectrin beta
Unigene28957_Ex-zai-2	dpo:Dpse_GA19192	58.00	50	21	0	160	11	1309	1358	2e-11	67.4	GA19192 gene product from transcript GA19192-RA ; K06115 spectrin beta
Unigene28957_Ex-zai-2	spu:584503	53.85	52	24	0	160	5	1300	1351	8e-11	65.1	similar to spectrin beta 2; K06115 spectrin beta
Unigene28957_Ex-zai-2	dre:558044	51.92	52	25	0	160	5	1348	1399	7e-10	62.0	spectrin, beta, non-erythrocytic 1; K06115 spectrin beta
Unigene28957_Ex-zai-2	bta:537578	44.23	52	29	0	160	5	1337	1388	2e-08	57.0	SPTBN4; spectrin, beta, non-erythrocytic 4; K06115 spectrin beta
Unigene28972_Ex-zai-2	cfa:487233	50.94	53	26	0	161	3	278	330	1e-10	64.7	SFRS12; splicing factor, arginine/serine-rich 12; K13165 splicing factor, arginine/serine-rich 12
Unigene28972_Ex-zai-2	ecb:100050297	58.18	55	21	2	161	3	394	448	1e-10	64.3	SFRS12; splicing factor, arginine/serine-rich 12; K13165 splicing factor, arginine/serine-rich 12
Unigene28972_Ex-zai-2	gga:427168	50.00	52	26	0	158	3	333	384	2e-10	63.9	SFRS12; splicing factor, arginine/serine-rich 12; K13165 splicing factor, arginine/serine-rich 12
Unigene28972_Ex-zai-2	hsa:140890	43.40	53	30	0	161	3	408	460	5e-10	62.4	SFRS12, DKFZp564B176, MGC133045, SRrp508, SRrp86; splicing factor, arginine/serine-rich 12; K13165 splicing factor, arginine/serine-rich 12
Unigene28972_Ex-zai-2	hmg:100200130	50.00	52	26	0	161	6	210	261	7e-10	62.0	similar to RNA binding motif protein 25; K12822 RNA-binding protein 25
Unigene28972_Ex-zai-2	dre:572249	41.51	53	31	0	161	3	53	105	9e-10	61.6	cyclic nucleotide gated channel-like; K04948 cyclic nucleotide gated channel alpha 1
Unigene28972_Ex-zai-2	oaa:100091292	41.51	53	31	0	161	3	544	596	9e-10	61.6	similar to RBM25 protein; K12822 RNA-binding protein 25
Unigene28972_Ex-zai-2	mdo:100019699	41.51	53	31	0	161	3	369	421	9e-10	61.6	similar to obscurin-MLCK; K12822 RNA-binding protein 25
Unigene28972_Ex-zai-2	ecb:100055577	41.51	53	31	0	161	3	370	422	9e-10	61.6	similar to RNA binding motif protein 25; K12822 RNA-binding protein 25
Unigene28972_Ex-zai-2	bta:540258	41.51	53	31	0	161	3	503	555	9e-10	61.6	RBM25; RNA binding motif protein 25; K12822 RNA-binding protein 25
Unigene28972_Ex-zai-2	rno:366693	41.51	53	31	0	161	3	367	419	9e-10	61.6	Rbm25; RNA binding motif protein 25; K12822 RNA-binding protein 25
Unigene28972_Ex-zai-2	mmu:67039	41.51	53	31	0	161	3	367	419	9e-10	61.6	Rbm25, 2600011C06Rik, 2610015J01Rik, A130095G20Rik, AI159652, AL023075, AU043498, RNPC7; RNA binding motif protein 25; K12822 RNA-binding protein 25
Unigene28972_Ex-zai-2	mcc:695911	41.51	53	31	0	161	3	503	555	9e-10	61.6	RBM25; RNA binding motif protein 25; K12822 RNA-binding protein 25
Unigene28972_Ex-zai-2	mcc:697731	45.28	53	29	0	161	3	396	448	9e-10	61.6	SFRS12; splicing factor, arginine/serine-rich 12; K13165 splicing factor, arginine/serine-rich 12
Unigene28972_Ex-zai-2	ptr:453012	41.51	53	31	0	161	3	370	422	9e-10	61.6	RBM25; RNA binding motif protein 25; K12822 RNA-binding protein 25
Unigene28972_Ex-zai-2	ptr:461839	45.28	53	29	0	161	3	280	332	9e-10	61.6	SFRS12; splicing factor, arginine/serine-rich 12; K13165 splicing factor, arginine/serine-rich 12
Unigene28972_Ex-zai-2	hsa:58517	41.51	53	31	0	161	3	370	422	9e-10	61.6	RBM25, MGC105088, MGC117168, NET52, RED120, RNPC7, S164, Snu71, fSAP94; RNA binding motif protein 25; K12822 RNA-binding protein 25
Unigene28972_Ex-zai-2	aga:AgaP_AGAP011395	45.28	53	29	1	161	3	1156	1207	1e-09	61.2	AGAP011395-PA ; K06225 patched 1
Unigene28972_Ex-zai-2	gga:423250	41.51	53	31	0	161	3	370	422	1e-09	61.2	RBM25; RNA binding motif protein 25; K12822 RNA-binding protein 25
Unigene28972_Ex-zai-2	mdo:100032449	43.40	53	30	0	161	3	388	440	1e-09	61.2	similar to splicing factor, arginine/serine-rich 12; K13165 splicing factor, arginine/serine-rich 12
Unigene28983_Ex-zai-2	dre:445487	67.31	52	17	0	1	156	41	92	9e-18	88.2	fuca2, wu:fc20c06, zgc:92013; fucosidase, alpha-L- 2, plasma (EC:3.2.1.51); K01206 alpha-L-fucosidase [EC:3.2.1.51]
Unigene28983_Ex-zai-2	dre:335494	69.23	52	16	0	1	156	45	96	2e-17	87.0	fuca1, wu:fj17c05; fucosidase, alpha-L- 1, tissue (EC:3.2.1.51); K01206 alpha-L-fucosidase [EC:3.2.1.51]
Unigene28983_Ex-zai-2	cin:100180536	70.59	51	15	0	1	153	72	122	3e-17	86.7	similar to fucosidase, alpha-L- 2, plasma; K01206 alpha-L-fucosidase [EC:3.2.1.51]
Unigene28983_Ex-zai-2	cin:100184076	67.31	52	17	0	1	156	50	101	7e-17	85.1	similar to Fucosidase, alpha-L- 2, plasma; K01206 alpha-L-fucosidase [EC:3.2.1.51]
Unigene28983_Ex-zai-2	ssc:100154940	63.46	52	19	0	1	156	49	100	2e-16	84.0	FUCA2; fucosidase, alpha-L- 2, plasma; K01206 alpha-L-fucosidase [EC:3.2.1.51]
Unigene28983_Ex-zai-2	xla:432087	68.63	51	16	0	1	153	54	104	5e-16	82.4	fuca1; fucosidase, alpha-L- 1, tissue (EC:3.2.1.51); K01206 alpha-L-fucosidase [EC:3.2.1.51]
Unigene28983_Ex-zai-2	cqu:CpipJ_CPIJ002104	62.75	51	19	0	1	153	55	105	8e-16	81.6	plasma alpha-L-fucosidase; K01206 alpha-L-fucosidase [EC:3.2.1.51]
Unigene28983_Ex-zai-2	bta:515729	61.54	52	20	0	1	156	52	103	8e-16	81.6	FUCA2; fucosidase, alpha-L- 2, plasma; K01206 alpha-L-fucosidase [EC:3.2.1.51]
Unigene28983_Ex-zai-2	xtr:548577	71.15	52	15	1	1	156	51	101	1e-15	81.3	fuca1, MGC108090; fucosidase, alpha-L- 1, tissue (EC:3.2.1.51); K01206 alpha-L-fucosidase [EC:3.2.1.51]
Unigene28983_Ex-zai-2	tca:660225	66.67	51	17	1	1	153	41	90	2e-15	80.5	similar to fucosidase, alpha-L- 2, plasma; K01206 alpha-L-fucosidase [EC:3.2.1.51]
Unigene28983_Ex-zai-2	aag:AaeL_AAEL010653	62.75	51	19	0	1	153	50	100	3e-15	79.7	alpha-l-fucosidase ; K01206 alpha-L-fucosidase [EC:3.2.1.51]
Unigene28983_Ex-zai-2	ecb:100067102	59.62	52	21	0	1	156	48	99	3e-15	79.7	FUCA2; fucosidase, alpha-L- 2, plasma; K01206 alpha-L-fucosidase [EC:3.2.1.51]
Unigene28983_Ex-zai-2	dya:Dyak_GE20211	62.75	51	19	0	1	153	54	104	4e-15	79.3	GE20211 gene product from transcript GE20211-RA ; K01206 alpha-L-fucosidase [EC:3.2.1.51]
Unigene28983_Ex-zai-2	dsi:Dsim_GD17581	62.75	51	19	0	1	153	54	104	4e-15	79.3	GD17581 gene product from transcript GD17581-RA ; K01206 alpha-L-fucosidase [EC:3.2.1.51]
Unigene28983_Ex-zai-2	der:Dere_GG13916	62.75	51	19	0	1	153	53	103	4e-15	79.3	GG13916 gene product from transcript GG13916-RA ; K01206 alpha-L-fucosidase [EC:3.2.1.51]
Unigene28983_Ex-zai-2	dme:Dmel_CG6128	62.75	51	19	0	1	153	54	104	4e-15	79.3	Fuca; alpha-L-fucosidase (EC:3.2.1.51); K01206 alpha-L-fucosidase [EC:3.2.1.51]
Unigene28983_Ex-zai-2	mcc:700611	59.62	52	21	0	1	156	52	103	4e-15	79.3	FUCA2; fucosidase, alpha-L- 2, plasma; K01206 alpha-L-fucosidase [EC:3.2.1.51]
Unigene28983_Ex-zai-2	ptr:463039	59.62	52	21	0	1	156	52	103	4e-15	79.3	FUCA2; fucosidase, alpha-L- 2, plasma; K01206 alpha-L-fucosidase [EC:3.2.1.51]
Unigene28983_Ex-zai-2	hsa:2519	59.62	52	21	0	1	156	54	105	4e-15	79.3	FUCA2, MGC1314, dJ20N2.5; fucosidase, alpha-L- 2, plasma (EC:3.2.1.51); K01206 alpha-L-fucosidase [EC:3.2.1.51]
Unigene28983_Ex-zai-2	dse:Dsec_GM24746	60.78	51	20	0	1	153	54	104	5e-15	79.0	GM24746 gene product from transcript GM24746-RA ; K01206 alpha-L-fucosidase [EC:3.2.1.51]
Unigene29012_Ex-zai-2	oaa:100075884	48.08	52	27	0	157	2	28	79	1e-08	57.8	similar to AKR1B1; K00011 aldehyde reductase [EC:1.1.1.21]
Unigene29012_Ex-zai-2	gga:418170	48.08	52	27	0	157	2	28	79	2e-08	57.0	similar to aldose reductase; K00011 aldehyde reductase [EC:1.1.1.21]
Unigene29012_Ex-zai-2	hmg:100204444	49.06	53	27	0	160	2	32	84	5e-08	55.8	similar to Alcohol dehydrogenase [NADP+]; K00002 alcohol dehydrogenase (NADP+) [EC:1.1.1.2]
Unigene29012_Ex-zai-2	smm:Smp_053220.1	54.17	48	22	0	145	2	31	78	6e-08	55.5	aldo-keto reductase ; K00011 aldehyde reductase [EC:1.1.1.21]
Unigene29012_Ex-zai-2	dre:553452	44.23	52	29	0	157	2	28	79	6e-08	55.5	zgc:153855; si:dkey-180p18.9; K00011 aldehyde reductase [EC:1.1.1.21]
Unigene29012_Ex-zai-2	tgu:100231722	44.23	52	29	0	157	2	28	79	1e-07	54.7	similar to AKR1B1; K00011 aldehyde reductase [EC:1.1.1.21]
Unigene29012_Ex-zai-2	mmu:11997	44.23	52	29	0	157	2	28	79	1e-07	54.7	Akr1b7, AR, Avdp, MGC107658, MVDP; aldo-keto reductase family 1, member B7 (EC:1.1.1.21); K00011 aldehyde reductase [EC:1.1.1.21]
Unigene29012_Ex-zai-2	xla:444488	47.17	53	27	1	157	2	31	83	1e-07	54.3	akr1a1, MGC81878; aldo-keto reductase family 1, member A1 (aldehyde reductase) (EC:1.1.1.2); K00002 alcohol dehydrogenase (NADP+) [EC:1.1.1.2]
Unigene29012_Ex-zai-2	gga:418171	44.23	52	29	0	157	2	28	79	1e-07	54.3	AKR1B1; aldo-keto reductase family 1, member B1 (aldose reductase); K00011 aldehyde reductase [EC:1.1.1.21]
Unigene29012_Ex-zai-2	gga:425137	46.15	52	28	0	157	2	28	79	1e-07	54.3	similar to aldose reductase; K00011 aldehyde reductase [EC:1.1.1.21]
Unigene29012_Ex-zai-2	api:100164695	48.08	52	27	0	157	2	31	82	2e-07	53.9	Acypi005685; similar to aldo-keto reductase; K00011 aldehyde reductase [EC:1.1.1.21]
Unigene29012_Ex-zai-2	dwi:Dwil_GK14636	46.15	52	28	0	157	2	31	82	2e-07	53.9	GK14636 gene product from transcript GK14636-RA ; K00011 aldehyde reductase [EC:1.1.1.21]
Unigene29012_Ex-zai-2	dse:Dsec_GM24729	46.15	52	28	0	157	2	86	137	2e-07	53.9	GM24729 gene product from transcript GM24729-RA ; K00011 aldehyde reductase [EC:1.1.1.21]
Unigene29012_Ex-zai-2	dsi:Dsim_GD12789	46.15	52	28	0	157	2	63	114	2e-07	53.5	GD12789 gene product from transcript GD12789-RA ; K00011 aldehyde reductase [EC:1.1.1.21]
Unigene29012_Ex-zai-2	dme:Dmel_CG6084	46.15	52	28	0	157	2	29	80	2e-07	53.5	CG6084 gene product from transcript CG6084-RB (EC:1.1.1.21); K00011 aldehyde reductase [EC:1.1.1.21]
Unigene29012_Ex-zai-2	xla:398904	42.31	52	30	0	157	2	30	81	3e-07	53.1	akr1b1, MGC68609, akr1b7; aldo-keto reductase family 1, member B1 (aldose reductase) (EC:1.1.1.21); K00011 aldehyde reductase [EC:1.1.1.21]
Unigene29012_Ex-zai-2	gga:418169	42.31	52	30	0	157	2	28	79	3e-07	53.1	AKR1B10; aldo-keto reductase family 1, member B10 (aldose reductase); K00011 aldehyde reductase [EC:1.1.1.21]
Unigene29012_Ex-zai-2	ecb:100052360	50.94	53	25	1	157	2	28	80	3e-07	53.1	similar to Alcohol dehydrogenase [NADP+] (Aldehyde reductase) (Aldo-keto reductase family 1 member A1); K00002 alcohol dehydrogenase (NADP+) [EC:1.1.1.2]
Unigene29012_Ex-zai-2	dgr:Dgri_GH16631	44.23	52	29	0	157	2	31	82	4e-07	52.8	GH16631 gene product from transcript GH16631-RA ; K00011 aldehyde reductase [EC:1.1.1.21]
Unigene29012_Ex-zai-2	dya:Dyak_GE20195	46.15	52	28	0	157	2	63	114	4e-07	52.8	GE20195 gene product from transcript GE20195-RA ; K00011 aldehyde reductase [EC:1.1.1.21]
Unigene29013_Ex-zai-2	mmu:14919	70.00	40	12	0	1	120	904	943	7e-10	62.0	Gucy2e, GC-E, GC1, ROS-GC1; guanylate cyclase 2e (EC:4.6.1.2); K12321 guanylate cyclase 2D/E/F [EC:4.6.1.2]
Unigene29013_Ex-zai-2	ecb:100073037	70.00	40	12	0	1	120	658	697	9e-10	61.6	similar to guanylate cyclase E; K12321 guanylate cyclase 2D/E/F [EC:4.6.1.2]
Unigene29013_Ex-zai-2	bta:282245	70.00	40	12	0	1	120	906	945	9e-10	61.6	GUCY2D; guanylate cyclase 2D, membrane (retina-specific) (EC:4.6.1.2); K12321 guanylate cyclase 2D/E/F [EC:4.6.1.2]
Unigene29013_Ex-zai-2	cfa:403863	70.00	40	12	0	1	120	905	944	9e-10	61.6	GUCY2D; guanylate cyclase 2D, membrane (retina-specific) (EC:4.6.1.2); K12321 guanylate cyclase 2D/E/F [EC:4.6.1.2]
Unigene29013_Ex-zai-2	rno:113911	67.50	40	13	0	1	120	914	953	9e-10	61.6	Gucy2d; guanylate cyclase 2d (EC:4.6.1.2); K12321 guanylate cyclase 2D/E/F [EC:4.6.1.2]
Unigene29013_Ex-zai-2	rno:79222	70.00	40	12	0	1	120	904	943	9e-10	61.6	Gucy2e; guanylate cyclase 2E (EC:4.6.1.2); K12321 guanylate cyclase 2D/E/F [EC:4.6.1.2]
Unigene29013_Ex-zai-2	mcc:716734	70.00	40	12	0	1	120	901	940	9e-10	61.6	GUCY2D; guanylate cyclase 2D, membrane (retina-specific); K12321 guanylate cyclase 2D/E/F [EC:4.6.1.2]
Unigene29013_Ex-zai-2	hsa:3000	70.00	40	12	0	1	120	901	940	9e-10	61.6	GUCY2D, CORD5, CORD6, CYGD, GUC1A4, GUC2D, LCA, LCA1, RCD2, RETGC-1, ROS-GC1, ROSGC, retGC; guanylate cyclase 2D, membrane (retina-specific) (EC:4.6.1.2); K12321 guanylate cyclase 2D/E/F [EC:4.6.1.2]
Unigene29013_Ex-zai-2	oaa:100074490	67.50	40	13	0	1	120	926	965	1e-09	61.2	similar to guanylyl cyclase; K12321 guanylate cyclase 2D/E/F [EC:4.6.1.2]
Unigene29013_Ex-zai-2	smm:Smp_142620	67.50	40	13	0	1	120	956	995	2e-09	60.5	protein kinase ; K12323 atrial natriuretic peptide receptor A [EC:4.6.1.2]
Unigene29013_Ex-zai-2	tca:657050	69.77	43	13	0	1	129	1907	1949	2e-09	60.5	similar to CG33114-PA; K01769 guanylate cyclase, other [EC:4.6.1.2]
Unigene29013_Ex-zai-2	mdo:100016988	65.00	40	14	0	1	120	831	870	2e-09	60.5	similar to heat-stable enterotoxin receptor; K12320 heat-stable enterotoxin receptor [EC:4.6.1.2]
Unigene29013_Ex-zai-2	mmu:14918	65.00	40	14	0	1	120	908	947	2e-09	60.5	Gucy2d; guanylate cyclase 2d (EC:4.6.1.2); K12321 guanylate cyclase 2D/E/F [EC:4.6.1.2]
Unigene29013_Ex-zai-2	mcc:699191	65.00	40	14	0	1	120	845	884	2e-09	60.5	GUCY2C; guanylate cyclase 2C (heat stable enterotoxin receptor); K12320 heat-stable enterotoxin receptor [EC:4.6.1.2]
Unigene29013_Ex-zai-2	ptr:473375	65.00	40	14	0	1	120	845	884	2e-09	60.5	GUCY2C; guanylate cyclase 2C (heat stable enterotoxin receptor); K12320 heat-stable enterotoxin receptor [EC:4.6.1.2]
Unigene29013_Ex-zai-2	hsa:2984	65.00	40	14	0	1	120	845	884	2e-09	60.5	GUCY2C, GUC2C, STAR; guanylate cyclase 2C (heat stable enterotoxin receptor) (EC:4.6.1.2); K12320 heat-stable enterotoxin receptor [EC:4.6.1.2]
Unigene29013_Ex-zai-2	dre:568219	65.00	40	14	0	1	120	835	874	3e-09	60.1	membrane guanylyl cyclase-like; K12320 heat-stable enterotoxin receptor [EC:4.6.1.2]
Unigene29013_Ex-zai-2	mdo:100014788	67.50	40	13	0	1	120	889	928	3e-09	60.1	similar to membrane guanylate cyclase; K12321 guanylate cyclase 2D/E/F [EC:4.6.1.2]
Unigene29013_Ex-zai-2	ecb:100054502	67.50	40	13	0	1	120	905	944	3e-09	60.1	similar to guanylyl cyclase; K12321 guanylate cyclase 2D/E/F [EC:4.6.1.2]
Unigene29013_Ex-zai-2	ecb:100063810	65.00	40	14	0	1	120	842	881	3e-09	60.1	similar to heat-stable enterotoxin receptor; K12320 heat-stable enterotoxin receptor [EC:4.6.1.2]
Unigene29014_Ex-zai-2	hsa:4036	45.61	57	26	1	161	6	1031	1087	5e-11	65.9	LRP2, DBS, GP330; low density lipoprotein receptor-related protein 2; K06233 low density lipoprotein-related protein 2
Unigene29014_Ex-zai-2	cfa:612371	49.09	55	24	1	155	3	418	472	1e-10	64.7	HSPG2; heparan sulfate proteoglycan 2; K06255 heparan sulfate proteoglycan 2 (perlecan)
Unigene29014_Ex-zai-2	mcc:705786	45.61	57	26	1	161	6	1031	1087	1e-10	64.7	LRP2; low density lipoprotein receptor-related protein 2; K06233 low density lipoprotein-related protein 2
Unigene29014_Ex-zai-2	ptr:459713	43.86	57	27	1	161	6	410	466	2e-10	63.5	LRP2; low density lipoprotein receptor-related protein 2; K06233 low density lipoprotein-related protein 2
Unigene29014_Ex-zai-2	hsa:3339	49.09	55	24	1	155	3	292	346	2e-10	63.5	HSPG2, PLC, PRCAN, SJA, SJS, SJS1; heparan sulfate proteoglycan 2; K06255 heparan sulfate proteoglycan 2 (perlecan)
Unigene29014_Ex-zai-2	mcc:707213	49.09	55	24	1	155	3	469	523	4e-10	62.8	HSPG2; heparan sulfate proteoglycan 2; K06255 heparan sulfate proteoglycan 2 (perlecan)
Unigene29014_Ex-zai-2	ecb:100062836	46.43	56	27	1	161	3	234	289	9e-10	61.6	similar to low density lipoprotein-related protein 2; K06233 low density lipoprotein-related protein 2
Unigene29014_Ex-zai-2	dre:568184	41.38	58	29	1	161	3	1046	1103	1e-09	61.2	lrp2, im:680590; low density lipoprotein-related protein 2; K06233 low density lipoprotein-related protein 2
Unigene29014_Ex-zai-2	ecb:100071701	47.27	55	25	1	155	3	477	531	1e-09	61.2	HSPG2; heparan sulfate proteoglycan 2; K06255 heparan sulfate proteoglycan 2 (perlecan)
Unigene29014_Ex-zai-2	gga:424168	42.11	57	28	1	161	6	1013	1069	3e-09	60.1	LRP2; low density lipoprotein-related protein 2; K06233 low density lipoprotein-related protein 2
Unigene29014_Ex-zai-2	mmu:15530	47.27	55	25	1	155	3	292	346	3e-09	60.1	Hspg2, AI852380, Pcn, Plc, per; perlecan (heparan sulfate proteoglycan 2); K06255 heparan sulfate proteoglycan 2 (perlecan)
Unigene29014_Ex-zai-2	bta:444872	47.27	55	25	1	155	3	282	336	3e-09	59.7	HSPG2; heparan sulfate proteoglycan 2; K06255 heparan sulfate proteoglycan 2 (perlecan)
Unigene29014_Ex-zai-2	cfa:478781	41.07	56	30	1	161	3	188	243	3e-09	59.7	LRP2; low density lipoprotein receptor-related protein 2; K06233 low density lipoprotein-related protein 2
Unigene29014_Ex-zai-2	aga:AgaP_AGAP012372	42.37	59	27	1	161	6	3538	3596	7e-09	58.5	AGAP012372-PA ; K04550 low density lipoprotein-related protein 1 (alpha-2-macroglobulin receptor)
Unigene29014_Ex-zai-2	der:Dere_GG23343	50.00	46	23	0	140	3	3648	3693	7e-09	58.5	GG23343 gene product from transcript GG23343-RA ; K04550 low density lipoprotein-related protein 1 (alpha-2-macroglobulin receptor)
Unigene29014_Ex-zai-2	ecb:100052936	45.45	55	28	1	161	3	2701	2755	7e-09	58.5	similar to Prolow-density lipoprotein receptor-related protein 1 precursor (LRP) (Alpha-2-macroglobulin receptor) (A2MR) (Apolipoprotein E receptor) (APOER) (CD91 antigen); K04550 low density lipoprotein-related protein 1 (alpha-2-macroglobulin receptor)
Unigene29014_Ex-zai-2	bta:767617	42.31	52	30	0	161	6	494	545	7e-09	58.5	ST14; suppression of tumorigenicity 14 (colon carcinoma) (EC:3.4.21.109); K08670 suppressor of tumorigenicity protein 14 [EC:3.4.21.109]
Unigene29014_Ex-zai-2	cfa:481124	45.45	55	28	1	161	3	2683	2737	7e-09	58.5	LRP1; low density lipoprotein receptor-related protein 1; K04550 low density lipoprotein-related protein 1 (alpha-2-macroglobulin receptor)
Unigene29014_Ex-zai-2	rno:299858	45.45	55	28	1	161	3	2702	2756	7e-09	58.5	Lrp1; low density lipoprotein-related protein 1 (alpha-2-macroglobulin receptor); K04550 low density lipoprotein-related protein 1 (alpha-2-macroglobulin receptor)
Unigene29014_Ex-zai-2	mmu:16971	45.45	55	28	1	161	3	2702	2756	7e-09	58.5	Lrp1, A2mr, AI316852, CD91, Lrp; low density lipoprotein receptor-related protein 1; K04550 low density lipoprotein-related protein 1 (alpha-2-macroglobulin receptor)
Unigene29042_Ex-zai-2	ame:409448	62.75	51	19	0	3	155	28	78	1e-12	70.9	GB11375; similar to Collagen alpha-1(IX) chain precursor; K08131 collagen, type IX, alpha
Unigene29042_Ex-zai-2	tca:100141619	56.00	50	22	0	3	152	20	69	4e-12	69.3	similar to Collagen alpha-1(IX) chain; K08131 collagen, type IX, alpha
Unigene29048_Ex-zai-2	nvi:100122475	88.68	53	6	0	3	161	520	572	5e-19	92.4	NV14672; similar to ENSANGP00000006233; K10380 ankyrin
Unigene29048_Ex-zai-2	ame:409051	88.68	53	6	0	3	161	560	612	5e-19	92.4	Ank, GB10337; ankyrin; K10380 ankyrin
Unigene29048_Ex-zai-2	tca:100142605	79.25	53	11	0	3	161	492	544	1e-17	87.8	similar to ankyrin 2,3/unc44; K10380 ankyrin
Unigene29048_Ex-zai-2	dpo:Dpse_GA23604	79.25	53	11	0	3	161	493	545	1e-17	87.4	GA23604 gene product from transcript GA23604-RA ; K10380 ankyrin
Unigene29048_Ex-zai-2	dvi:Dvir_GJ13827	77.36	53	12	0	3	161	499	551	7e-17	85.1	GJ13827 gene product from transcript GJ13827-RA ; K10380 ankyrin
Unigene29048_Ex-zai-2	dmo:Dmoj_GI13078	77.36	53	12	0	3	161	493	545	7e-17	85.1	GI13078 gene product from transcript GI13078-RA ; K10380 ankyrin
Unigene29048_Ex-zai-2	dgr:Dgri_GH16856	77.36	53	12	0	3	161	493	545	7e-17	85.1	GH16856 gene product from transcript GH16856-RA ; K10380 ankyrin
Unigene29048_Ex-zai-2	dya:Dyak_GE20395	77.36	53	12	0	3	161	493	545	7e-17	85.1	GE20395 gene product from transcript GE20395-RA ; K10380 ankyrin
Unigene29048_Ex-zai-2	dwi:Dwil_GK24225	77.36	53	12	0	3	161	493	545	7e-17	85.1	GK24225 gene product from transcript GK24225-RA ; K10380 ankyrin
Unigene29048_Ex-zai-2	der:Dere_GG14943	77.36	53	12	0	3	161	493	545	7e-17	85.1	GG14943 gene product from transcript GG14943-RA ; K10380 ankyrin
Unigene29048_Ex-zai-2	dan:Dana_GF23770	77.36	53	12	0	3	161	493	545	7e-17	85.1	GF23770 gene product from transcript GF23770-RA ; K10380 ankyrin
Unigene29048_Ex-zai-2	dsi:Dsim_GD13038	75.47	53	13	0	3	161	633	685	2e-16	84.0	GD13038 gene product from transcript GD13038-RA ; K10380 ankyrin
Unigene29048_Ex-zai-2	aga:AgaP_AGAP002272	75.47	53	13	0	3	161	493	545	4e-16	82.8	AGAP002272-PA ; K10380 ankyrin
Unigene29048_Ex-zai-2	dwi:Dwil_GK13612	75.47	53	13	0	3	161	542	594	4e-16	82.8	GK13612 gene product from transcript GK13612-RA ; K10380 ankyrin
Unigene29048_Ex-zai-2	api:100158972	73.58	53	14	0	3	161	518	570	2e-15	80.1	ACYPI000387; similar to ankyrin 2,3/unc44; K10380 ankyrin
Unigene29048_Ex-zai-2	aag:AaeL_AAEL011565	73.58	53	14	0	3	161	493	545	2e-15	80.1	ankyrin 2,3/unc44 ; K10380 ankyrin
Unigene29048_Ex-zai-2	aag:AaeL_AAEL013466	69.81	53	16	0	3	161	489	541	2e-15	80.1	ankyrin 2,3/unc44 ; K10380 ankyrin
Unigene29048_Ex-zai-2	dvi:Dvir_GJ19213	71.70	53	15	0	3	161	778	830	3e-15	79.7	GJ19213 gene product from transcript GJ19213-RA ; K10380 ankyrin
Unigene29048_Ex-zai-2	bmy:Bm1_37330	67.92	53	17	0	3	161	535	587	2e-14	77.0	Uncoordinated protein 44, isoform e; K10380 ankyrin
Unigene29048_Ex-zai-2	aga:AgaP_AGAP009937	67.92	53	17	0	3	161	487	539	2e-14	77.0	AGAP009937-PA ; K10380 ankyrin
Unigene29079_Ex-zai-2	dpo:Dpse_GA17551	67.65	34	11	0	52	153	2	35	1e-06	51.2	GA17551 gene product from transcript GA17551-RA ; K00044 estradiol 17beta-dehydrogenase [EC:1.1.1.62]
Unigene29100_Ex-zai-2	gga:395904	52.46	61	16	2	12	155	1947	2005	4e-11	66.2	ZFHX4, ZAX, ZFH-4; zinc finger homeodomain 4; K09380 zinc finger homeobox protein 4
Unigene29100_Ex-zai-2	mmu:14447	56.25	48	21	0	15	158	52	99	6e-11	65.5	Gapdhs, Gapd-s, Gapds; glyceraldehyde-3-phosphate dehydrogenase, spermatogenic (EC:1.2.1.12); K10705 glyceraldehyde-3-phosphate dehydrogenase, spermatogenic [EC:1.2.1.12]
Unigene29100_Ex-zai-2	hsa:79776	51.72	58	18	1	12	155	2005	2062	8e-11	65.1	ZFHX4, FLJ16514, FLJ20980, ZFH4, ZHF4; zinc finger homeobox 4; K09380 zinc finger homeobox protein 4
Unigene29100_Ex-zai-2	bta:539762	47.69	65	19	1	6	155	1966	2030	1e-10	64.3	ZFHX4; zinc finger homeobox 4; K09380 zinc finger homeobox protein 4
Unigene29100_Ex-zai-2	rno:66020	54.90	51	19	1	12	152	41	91	2e-10	63.9	Gapdhs, Gapds, gapdh-2; glyceraldehyde-3-phosphate dehydrogenase, spermatogenic (EC:1.2.1.12); K10705 glyceraldehyde-3-phosphate dehydrogenase, spermatogenic [EC:1.2.1.12]
Unigene29100_Ex-zai-2	mmu:80892	50.88	57	18	1	12	152	1975	2031	2e-10	63.5	Zfhx4, A930021B15, C130041O22Rik, Zfh-4, Zfh4; zinc finger homeodomain 4; K09380 zinc finger homeobox protein 4
Unigene29100_Ex-zai-2	cfa:486257	56.14	57	17	3	12	158	690	745	4e-10	62.8	SETD1B; SET domain containing 1B; K11422 histone-lysine N-methyltransferase SETD1 [EC:2.1.1.43]
Unigene29100_Ex-zai-2	mdo:100027567	52.46	61	18	2	6	155	1965	2023	5e-10	62.4	similar to zinc finger homeodomain 4; K09380 zinc finger homeobox protein 4
Unigene29100_Ex-zai-2	dre:556453	52.63	57	20	2	6	155	1103	1159	7e-10	62.0	zinc-finger homeodomain protein 4-like; K09380 zinc finger homeobox protein 4
Unigene29100_Ex-zai-2	ecb:100050705	52.83	53	19	1	12	152	1964	2016	7e-10	62.0	ZFHX4; zinc finger homeobox 4; K09380 zinc finger homeobox protein 4
Unigene29100_Ex-zai-2	rno:310250	51.72	58	18	2	12	155	1985	2041	7e-10	62.0	Zfhx4, RGD1563022; zinc finger homeobox 4; K09380 zinc finger homeobox protein 4
Unigene29100_Ex-zai-2	hsa:23067	53.57	56	19	2	12	158	688	742	7e-10	62.0	SETD1B, FLJ20803, KIAA1076, KMT2G, Set1B; SET domain containing 1B (EC:2.1.1.43); K11422 histone-lysine N-methyltransferase SETD1 [EC:2.1.1.43]
Unigene29100_Ex-zai-2	dre:100009637	52.83	53	21	1	9	155	335	387	9e-10	61.6	wasla, zgc:158395; Wiskott-Aldrich syndrome-like a; K05747 Wiskott-Aldrich syndrome protein
Unigene29100_Ex-zai-2	ptr:455959	60.87	46	13	2	12	134	553	598	9e-10	61.6	myeloid/lymphoid or mixed-lineage leukemia 4; K09186 myeloid/lymphoid or mixed-lineage leukemia protein 1/4
Unigene29100_Ex-zai-2	hsa:9757	60.87	46	13	2	12	134	402	447	9e-10	61.6	MLL4, HRX2, KIAA0304, MLL2, TRX2, WBP7; myeloid/lymphoid or mixed-lineage leukemia 4 (EC:2.1.1.43); K09186 myeloid/lymphoid or mixed-lineage leukemia protein 1/4
Unigene29100_Ex-zai-2	gga:416851	56.00	50	18	2	12	149	686	733	1e-09	61.2	SETD1B; SET domain containing 1B (EC:2.1.1.43); K11422 histone-lysine N-methyltransferase SETD1 [EC:2.1.1.43]
Unigene29100_Ex-zai-2	mcc:718835	60.87	46	13	2	12	134	524	569	1e-09	61.2	MLL4; histone-lysine N-methyltransferase MLL4-like; K09186 myeloid/lymphoid or mixed-lineage leukemia protein 1/4
Unigene29100_Ex-zai-2	mmu:14260	50.88	57	17	2	18	155	870	926	1e-09	60.8	Fmn1, BB164513, Fmn, formin-1, ld; formin 1; K10367 formin 1
Unigene29100_Ex-zai-2	dse:Dsec_GM13418	60.78	51	20	0	157	5	225	275	2e-09	60.5	GM13418 gene product from transcript GM13418-RA ; K13098 RNA-binding protein FUS
Unigene29100_Ex-zai-2	der:Dere_GG17948	63.46	52	16	2	151	5	227	277	2e-09	60.5	GG17948 gene product from transcript GG17948-RA ; K13098 RNA-binding protein FUS
Unigene29104_Ex-zai-2	xtr:100036697	44.44	45	22	1	1	126	280	324	4e-06	49.3	mrc2, cd280, clec13e, endo180, uparap; mannose receptor, C type 2; K06560 mannose receptor, C type
Unigene29104_Ex-zai-2	tgu:100231534	51.52	33	16	0	19	117	849	881	8e-06	48.5	similar to hCG1784522; K06560 mannose receptor, C type
Unigene29114_Ex-zai-2	tca:660193	83.02	53	9	0	1	159	629	681	2e-19	93.6	similar to Glycoprotein 93 CG5520-PA; K09487 heat shock protein 90kDa beta
Unigene29114_Ex-zai-2	nvi:100114164	81.13	53	10	0	1	159	632	684	6e-19	92.0	NV16579; similar to CG5520-PA; K09487 heat shock protein 90kDa beta
Unigene29114_Ex-zai-2	ame:412150	79.25	53	11	0	1	159	635	687	8e-19	91.7	GB12703; similar to Glycoprotein 93 CG5520-PA; K09487 heat shock protein 90kDa beta
Unigene29114_Ex-zai-2	aag:AaeL_AAEL012827	73.58	53	14	0	1	159	638	690	1e-17	87.4	endoplasmin ; K09487 heat shock protein 90kDa beta
Unigene29114_Ex-zai-2	dpe:Dper_GL23644	77.36	53	12	0	1	159	632	684	2e-17	87.0	GL23644 gene product from transcript GL23644-RA ; K09487 heat shock protein 90kDa beta
Unigene29114_Ex-zai-2	dpo:Dpse_GA18946	77.36	53	12	0	1	159	632	684	2e-17	87.0	GA18946 gene product from transcript GA18946-RA ; K09487 heat shock protein 90kDa beta
Unigene29114_Ex-zai-2	dvi:Dvir_GJ10398	75.47	53	13	0	1	159	631	683	3e-17	86.7	GJ10398 gene product from transcript GJ10398-RA ; K09487 heat shock protein 90kDa beta
Unigene29114_Ex-zai-2	dmo:Dmoj_GI24315	75.47	53	13	0	1	159	631	683	3e-17	86.7	GI24315 gene product from transcript GI24315-RA ; K09487 heat shock protein 90kDa beta
Unigene29114_Ex-zai-2	dan:Dana_GF18871	75.47	53	13	0	1	159	629	681	3e-17	86.7	GF18871 gene product from transcript GF18871-RA ; K09487 heat shock protein 90kDa beta
Unigene29114_Ex-zai-2	cqu:CpipJ_CPIJ002384	73.58	53	14	0	1	159	638	690	3e-17	86.3	endoplasmin; K09487 heat shock protein 90kDa beta
Unigene29114_Ex-zai-2	dya:Dyak_GE23773	75.47	53	13	0	1	159	628	680	4e-17	85.9	GE23773 gene product from transcript GE23773-RA ; K09487 heat shock protein 90kDa beta
Unigene29114_Ex-zai-2	dsi:Dsim_GD21359	75.47	53	13	0	1	159	628	680	4e-17	85.9	GD21359 gene product from transcript GD21359-RA ; K09487 heat shock protein 90kDa beta
Unigene29114_Ex-zai-2	dse:Dsec_GM16365	75.47	53	13	0	1	159	628	680	4e-17	85.9	GM16365 gene product from transcript GM16365-RA ; K09487 heat shock protein 90kDa beta
Unigene29114_Ex-zai-2	der:Dere_GG11583	75.47	53	13	0	1	159	628	680	4e-17	85.9	GG11583 gene product from transcript GG11583-RA ; K09487 heat shock protein 90kDa beta
Unigene29114_Ex-zai-2	dme:Dmel_CG5520	75.47	53	13	0	1	159	628	680	4e-17	85.9	Gp93; Glycoprotein 93; K09487 heat shock protein 90kDa beta
Unigene29114_Ex-zai-2	api:100169283	71.70	53	15	0	1	159	634	686	6e-17	85.5	ACYPI009915; similar to endoplasmin; K09487 heat shock protein 90kDa beta
Unigene29114_Ex-zai-2	dgr:Dgri_GH18412	73.58	53	14	0	1	159	635	687	7e-17	85.1	GH18412 gene product from transcript GH18412-RA ; K09487 heat shock protein 90kDa beta
Unigene29114_Ex-zai-2	dwi:Dwil_GK22636	73.58	53	14	0	1	159	632	684	7e-17	85.1	GK22636 gene product from transcript GK22636-RA ; K09487 heat shock protein 90kDa beta
Unigene29114_Ex-zai-2	bmy:Bm1_39715	60.78	51	20	0	7	159	636	686	6e-13	72.0	Endoplasmin precursor; K09487 heat shock protein 90kDa beta
Unigene29114_Ex-zai-2	cin:100187454	60.78	51	20	0	7	159	547	597	1e-12	71.2	similar to heat shock protein 90kDa beta; K09487 heat shock protein 90kDa beta
Unigene29124_Ex-zai-2	tgu:100228975	55.26	38	17	0	161	48	394	431	3e-06	49.7	plasminogen activator, urokinase; K01348 urokinase plasminogen activator [EC:3.4.21.73]
Unigene29124_Ex-zai-2	rno:314636	47.17	53	28	1	161	3	413	461	6e-06	48.9	Tmprss9; transmembrane protease, serine 9; K09640 transmembrane protease, serine 9 [EC:3.4.21.-]
Unigene29124_Ex-zai-2	mmu:432478	47.17	53	28	1	161	3	447	495	6e-06	48.9	Tmprss9, Serase-1B; transmembrane protease, serine 9; K09640 transmembrane protease, serine 9 [EC:3.4.21.-]
Unigene29124_Ex-zai-2	hsa:360200	48.15	54	24	1	161	12	411	464	6e-06	48.9	TMPRSS9, FLJ16193; transmembrane protease, serine 9; K09640 transmembrane protease, serine 9 [EC:3.4.21.-]
Unigene29128_Ex-zai-2	aga:AgaP_AGAP011395	50.94	53	26	0	1	159	1161	1213	1e-09	60.8	AGAP011395-PA ; K06225 patched 1
Unigene29128_Ex-zai-2	dvi:Dvir_GJ17053	47.17	53	28	0	1	159	107	159	1e-08	57.8	GJ17053 gene product from transcript GJ17053-RA ; K12811 ATP-dependent RNA helicase DDX46/PRP5 [EC:3.6.4.13]
Unigene29128_Ex-zai-2	dya:Dyak_GE16414	50.94	53	26	0	1	159	396	448	2e-08	57.0	GE16414 gene product from transcript GE16414-RA ; K12822 RNA-binding protein 25
Unigene29128_Ex-zai-2	der:Dere_GG18771	50.94	53	26	0	1	159	384	436	2e-08	57.0	GG18771 gene product from transcript GG18771-RA ; K12822 RNA-binding protein 25
Unigene29128_Ex-zai-2	hsa:140890	48.08	52	27	0	4	159	391	442	2e-08	57.0	SFRS12, DKFZp564B176, MGC133045, SRrp508, SRrp86; splicing factor, arginine/serine-rich 12; K13165 splicing factor, arginine/serine-rich 12
Unigene29128_Ex-zai-2	hmg:100200130	55.77	52	23	1	4	159	223	273	3e-08	56.6	similar to RNA binding motif protein 25; K12822 RNA-binding protein 25
Unigene29128_Ex-zai-2	rno:56763	47.17	53	28	0	1	159	269	321	4e-08	56.2	Sfrs12, Srrp86; splicing factor, arginine/serine-rich 12; K13165 splicing factor, arginine/serine-rich 12
Unigene29128_Ex-zai-2	mcc:697731	46.15	52	28	0	4	159	385	436	5e-08	55.8	SFRS12; splicing factor, arginine/serine-rich 12; K13165 splicing factor, arginine/serine-rich 12
Unigene29128_Ex-zai-2	ptr:461839	46.15	52	28	0	4	159	269	320	5e-08	55.8	SFRS12; splicing factor, arginine/serine-rich 12; K13165 splicing factor, arginine/serine-rich 12
Unigene29128_Ex-zai-2	oaa:100091292	45.28	53	29	0	1	159	560	612	6e-08	55.5	similar to RBM25 protein; K12822 RNA-binding protein 25
Unigene29128_Ex-zai-2	ecb:100055577	45.28	53	29	0	1	159	386	438	6e-08	55.5	similar to RNA binding motif protein 25; K12822 RNA-binding protein 25
Unigene29128_Ex-zai-2	ecb:100050297	47.17	53	28	0	1	159	394	446	6e-08	55.5	SFRS12; splicing factor, arginine/serine-rich 12; K13165 splicing factor, arginine/serine-rich 12
Unigene29128_Ex-zai-2	bta:540258	45.28	53	29	0	1	159	519	571	6e-08	55.5	RBM25; RNA binding motif protein 25; K12822 RNA-binding protein 25
Unigene29128_Ex-zai-2	cfa:487233	47.17	53	28	0	1	159	272	324	6e-08	55.5	SFRS12; splicing factor, arginine/serine-rich 12; K13165 splicing factor, arginine/serine-rich 12
Unigene29128_Ex-zai-2	mcc:695911	45.28	53	29	0	1	159	519	571	6e-08	55.5	RBM25; RNA binding motif protein 25; K12822 RNA-binding protein 25
Unigene29128_Ex-zai-2	ptr:453012	45.28	53	29	0	1	159	386	438	6e-08	55.5	RBM25; RNA binding motif protein 25; K12822 RNA-binding protein 25
Unigene29128_Ex-zai-2	hsa:58517	45.28	53	29	0	1	159	386	438	6e-08	55.5	RBM25, MGC105088, MGC117168, NET52, RED120, RNPC7, S164, Snu71, fSAP94; RNA binding motif protein 25; K12822 RNA-binding protein 25
Unigene29128_Ex-zai-2	mmu:218543	45.28	53	29	0	1	159	269	321	8e-08	55.1	Srsf12, 8430401B01, AI450757, AI462342, SRrp508, SRrp86, Sfrs12; serine/arginine-rich splicing factor 12; K13165 splicing factor, arginine/serine-rich 12
Unigene29128_Ex-zai-2	dmo:Dmoj_GI15175	41.51	53	31	0	1	159	106	158	1e-07	54.7	GI15175 gene product from transcript GI15175-RA ; K12811 ATP-dependent RNA helicase DDX46/PRP5 [EC:3.6.4.13]
Unigene29128_Ex-zai-2	rno:366693	48.08	52	27	0	4	159	354	405	1e-07	54.7	Rbm25; RNA binding motif protein 25; K12822 RNA-binding protein 25
Unigene29145_Ex-zai-2	dre:100329271	84.62	13	2	0	28	66	584	596	3e-07	37.0	calcium channel beta subunit 2.1_tv5-like; K04863 voltage-dependent calcium channel beta-2
Unigene29145_Ex-zai-2	dan:Dana_GF21991	63.64	22	8	0	1	66	569	590	3e-07	46.2	GF21991 gene product from transcript GF21991-RA ; K11429 histone-lysine N-methyltransferase SUV420H [EC:2.1.1.43]
Unigene29145_Ex-zai-2	rno:58853	85.71	14	2	0	25	66	98	111	5e-07	40.8	Nr4a3, NOR-2; nuclear receptor subfamily 4, group A, member 3; K08559 nuclear receptor subfamily 4 group A member 3
Unigene29145_Ex-zai-2	dre:562779	72.22	18	5	0	13	66	800	817	6e-07	43.1	usp34; ubiquitin specific peptidase 34; K11853 ubiquitin carboxyl-terminal hydrolase 34 [EC:3.1.2.15]
Unigene29145_Ex-zai-2	mdo:100018209	53.12	32	5	1	1	66	258	289	9e-07	45.8	similar to zinc finger of the cerebellum 4; K09225 zinc finger protein ZIC 4
Unigene29145_Ex-zai-2	dse:Dsec_GM19029	71.43	21	6	1	4	66	537	553	1e-06	44.3	GM19029 gene product from transcript GM19029-RA ; K11429 histone-lysine N-methyltransferase SUV420H [EC:2.1.1.43]
Unigene29145_Ex-zai-2	dsi:Dsim_GD16466	71.43	21	6	1	4	66	259	275	1e-06	44.3	GD16466 gene product from transcript GD16466-RA ; K11429 histone-lysine N-methyltransferase SUV420H [EC:2.1.1.43]
Unigene29145_Ex-zai-2	dre:321248	68.18	22	7	0	1	66	480	501	1e-06	48.1	jhdm1da, DrKDM7a, MGC123306, cb414, sb:cb414, si:dkey-105o6.2, zgc:123306; jumonji C domain containing histone demethylase 1 homolog Da (S. cerevisiae); K11445 JmjC domain-containing histone demethylation protein 1D/E/F
Unigene29145_Ex-zai-2	dre:795492	84.62	13	2	0	28	66	547	559	1e-06	37.0	cacnb2a, CACNB2.1, cacnb2b; calcium channel, voltage-dependent, beta 2a; K04863 voltage-dependent calcium channel beta-2
Unigene29145_Ex-zai-2	aag:AaeL_AAEL011013	45.00	40	22	1	1	120	158	185	2e-06	50.8	single-minded ; K09100 single-minded
Unigene29145_Ex-zai-2	dya:Dyak_GE16574	66.67	21	7	1	4	66	539	555	2e-06	41.6	GE16574 gene product from transcript GE16574-RA ; K11429 histone-lysine N-methyltransferase SUV420H [EC:2.1.1.43]
Unigene29145_Ex-zai-2	der:Dere_GG12748	66.67	21	7	1	4	66	537	553	2e-06	41.6	GG12748 gene product from transcript GG12748-RA ; K11429 histone-lysine N-methyltransferase SUV420H [EC:2.1.1.43]
Unigene29145_Ex-zai-2	dme:Dmel_CG13363	66.67	21	7	1	4	66	537	553	2e-06	41.6	Suv4-20; CG13363 gene product from transcript CG13363-RA; K11429 histone-lysine N-methyltransferase SUV420H [EC:2.1.1.43]
Unigene29145_Ex-zai-2	rno:360990	68.18	22	7	0	1	66	827	848	3e-06	47.8	Usp34; similar to ubiquitin specific protease 34; K11853 ubiquitin carboxyl-terminal hydrolase 34 [EC:3.1.2.15]
Unigene29145_Ex-zai-2	mmu:17847	68.18	22	7	0	1	66	749	770	3e-06	47.8	Usp34, A530081C03Rik, Murr2; ubiquitin specific peptidase 34 (EC:3.1.2.15); K11853 ubiquitin carboxyl-terminal hydrolase 34 [EC:3.1.2.15]
Unigene29145_Ex-zai-2	mdo:100023377	76.47	17	4	0	16	66	2492	2508	3e-06	41.6	Chd8; chromodomain helicase DNA binding protein 8; K04494 chromodomain helicase DNA binding protein 8
Unigene29145_Ex-zai-2	dgr:Dgri_GH17927	52.38	21	10	0	4	66	1139	1159	4e-06	35.8	GH17927 gene product from transcript GH17927-RA ; K10595 E3 ubiquitin-protein ligase HERC2 [EC:6.3.2.19]
Unigene29145_Ex-zai-2	mmu:18124	73.33	15	4	0	22	66	96	110	4e-06	37.7	Nr4a3, AI573420, CHN, CSMF, MINOR, NOR-1, Nor1, TEC; nuclear receptor subfamily 4, group A, member 3; K08559 nuclear receptor subfamily 4 group A member 3
Unigene29145_Ex-zai-2	dre:30210	56.00	25	5	1	4	60	172	196	4e-06	35.0	mafba, kr, kreisler, krml, mafb, val, wu:fc22d11, wu:fj82a09; v-maf musculoaponeurotic fibrosarcoma oncogene family, protein B (avian); K09036 transcription factor MAFB
Unigene29145_Ex-zai-2	hsa:4223	84.62	13	2	0	28	66	68	80	4e-06	38.1	MEOX2, GAX, MOX2; mesenchyme homeobox 2; K09322 homeobox protein MOX
Unigene29170_Ex-zai-2	dvi:Dvir_GJ17053	47.17	53	28	0	2	160	107	159	1e-09	61.2	GJ17053 gene product from transcript GJ17053-RA ; K12811 ATP-dependent RNA helicase DDX46/PRP5 [EC:3.6.4.13]
Unigene29170_Ex-zai-2	aga:AgaP_AGAP011395	47.17	53	28	0	2	160	1169	1221	1e-09	60.8	AGAP011395-PA ; K06225 patched 1
Unigene29170_Ex-zai-2	mdo:100019699	49.06	53	27	0	2	160	357	409	7e-09	58.5	similar to obscurin-MLCK; K12822 RNA-binding protein 25
Unigene29170_Ex-zai-2	ecb:100055577	49.06	53	27	0	2	160	358	410	7e-09	58.5	similar to RNA binding motif protein 25; K12822 RNA-binding protein 25
Unigene29170_Ex-zai-2	bta:540258	49.06	53	27	0	2	160	491	543	7e-09	58.5	RBM25; RNA binding motif protein 25; K12822 RNA-binding protein 25
Unigene29170_Ex-zai-2	mcc:695911	49.06	53	27	0	2	160	491	543	7e-09	58.5	RBM25; RNA binding motif protein 25; K12822 RNA-binding protein 25
Unigene29170_Ex-zai-2	ptr:453012	49.06	53	27	0	2	160	358	410	7e-09	58.5	RBM25; RNA binding motif protein 25; K12822 RNA-binding protein 25
Unigene29170_Ex-zai-2	hsa:58517	49.06	53	27	0	2	160	358	410	7e-09	58.5	RBM25, MGC105088, MGC117168, NET52, RED120, RNPC7, S164, Snu71, fSAP94; RNA binding motif protein 25; K12822 RNA-binding protein 25
Unigene29170_Ex-zai-2	aga:AgaP_AGAP007825	47.17	53	28	0	2	160	18	70	1e-08	58.2	AGAP007825-PA ; K12858 ATP-dependent RNA helicase DDX23/PRP28 [EC:3.6.4.13]
Unigene29170_Ex-zai-2	dya:Dyak_GE16414	45.28	53	29	0	2	160	398	450	1e-08	58.2	GE16414 gene product from transcript GE16414-RA ; K12822 RNA-binding protein 25
Unigene29170_Ex-zai-2	der:Dere_GG18771	45.28	53	29	0	2	160	386	438	1e-08	58.2	GG18771 gene product from transcript GG18771-RA ; K12822 RNA-binding protein 25
Unigene29170_Ex-zai-2	gga:423250	47.17	53	28	0	2	160	358	410	1e-08	58.2	RBM25; RNA binding motif protein 25; K12822 RNA-binding protein 25
Unigene29170_Ex-zai-2	oaa:100091292	47.17	53	28	0	2	160	532	584	1e-08	58.2	similar to RBM25 protein; K12822 RNA-binding protein 25
Unigene29170_Ex-zai-2	ame:725714	48.21	56	26	1	2	160	75	130	1e-08	57.8	similar to RNA binding motif protein 25; K12822 RNA-binding protein 25
Unigene29170_Ex-zai-2	dan:Dana_GF23360	47.17	53	28	0	2	160	155	207	1e-08	57.8	GF23360 gene product from transcript GF23360-RA ; K11984 U4/U6.U5 tri-snRNP-associated protein 1
Unigene29170_Ex-zai-2	dmo:Dmoj_GI15175	41.51	53	31	0	2	160	104	156	2e-08	57.4	GI15175 gene product from transcript GI15175-RA ; K12811 ATP-dependent RNA helicase DDX46/PRP5 [EC:3.6.4.13]
Unigene29170_Ex-zai-2	dvi:Dvir_GJ16712	47.27	55	27	1	2	160	364	418	2e-08	57.0	GJ16712 gene product from transcript GJ16712-RA ; K12822 RNA-binding protein 25
Unigene29170_Ex-zai-2	rno:366693	47.17	53	28	0	2	160	355	407	2e-08	57.0	Rbm25; RNA binding motif protein 25; K12822 RNA-binding protein 25
Unigene29170_Ex-zai-2	mmu:67039	47.17	53	28	0	2	160	355	407	2e-08	57.0	Rbm25, 2600011C06Rik, 2610015J01Rik, A130095G20Rik, AI159652, AL023075, AU043498, RNPC7; RNA binding motif protein 25; K12822 RNA-binding protein 25
Unigene29170_Ex-zai-2	mdo:100032449	39.62	53	32	0	2	160	398	450	3e-08	56.6	similar to splicing factor, arginine/serine-rich 12; K13165 splicing factor, arginine/serine-rich 12
Unigene29176_Ex-zai-2	mmu:74610	67.92	53	17	0	1	159	482	534	3e-16	83.2	Abcb8, 4833412N02Rik, AA409895; ATP-binding cassette, sub-family B (MDR/TAP), member 8; K05655 ATP-binding cassette, subfamily B (MDR/TAP), member 8
Unigene29176_Ex-zai-2	rno:362302	66.04	53	18	0	1	159	482	534	5e-16	82.4	Abcb8, MGC93731; ATP-binding cassette, sub-family B (MDR/TAP), member 8; K05655 ATP-binding cassette, subfamily B (MDR/TAP), member 8
Unigene29176_Ex-zai-2	cfa:482800	66.04	53	18	0	1	159	483	535	8e-16	81.6	ABCB8; ATP-binding cassette, sub-family B (MDR/TAP), member 8; K05655 ATP-binding cassette, subfamily B (MDR/TAP), member 8
Unigene29176_Ex-zai-2	bta:511548	64.15	53	19	0	1	159	483	535	1e-15	80.9	ABCB8; ATP-binding cassette, sub-family B (MDR/TAP), member 8; K05655 ATP-binding cassette, subfamily B (MDR/TAP), member 8
Unigene29176_Ex-zai-2	mcc:714341	62.26	53	20	0	1	159	466	518	3e-15	79.7	ABCB8; ATP-binding cassette, sub-family B (MDR/TAP), member 8; K05655 ATP-binding cassette, subfamily B (MDR/TAP), member 8
Unigene29176_Ex-zai-2	ptr:463892	62.26	53	20	0	1	159	500	552	3e-15	79.7	ABCB8; ATP-binding cassette, sub-family B (MDR/TAP), member 8; K05655 ATP-binding cassette, subfamily B (MDR/TAP), member 8
Unigene29176_Ex-zai-2	hsa:11194	62.26	53	20	0	1	159	483	535	3e-15	79.7	ABCB8, EST328128, M-ABC1, MABC1; ATP-binding cassette, sub-family B (MDR/TAP), member 8; K05655 ATP-binding cassette, subfamily B (MDR/TAP), member 8
Unigene29176_Ex-zai-2	xtr:100158634	69.81	53	16	0	1	159	470	522	4e-15	79.3	abcb8; ATP-binding cassette, sub-family B (MDR/TAP), member 8; K05655 ATP-binding cassette, subfamily B (MDR/TAP), member 8
Unigene29176_Ex-zai-2	dre:548340	65.38	52	18	0	4	159	499	550	3e-14	76.6	abcb8, zgc:113037; ATP-binding cassette, sub-family B (MDR/TAP), member 8; K05655 ATP-binding cassette, subfamily B (MDR/TAP), member 8
Unigene29176_Ex-zai-2	bta:531150	62.75	51	19	0	1	153	448	498	1e-12	71.2	ABCB11; ATP-binding cassette, sub-family B (MDR/TAP), member 11; K05664 ATP-binding cassette, subfamily B (MDR/TAP), member 11
Unigene29176_Ex-zai-2	dre:571189	62.75	51	19	0	1	153	408	458	2e-12	70.1	abcb11b; ATP-binding cassette, sub-family B (MDR/TAP), member 11b; K05664 ATP-binding cassette, subfamily B (MDR/TAP), member 11
Unigene29176_Ex-zai-2	spu:591668	66.67	51	17	0	1	153	463	513	4e-12	69.3	ABCB1, ABCB, p-gp; egg permeability glycoprotein; K05658 ATP-binding cassette, subfamily B (MDR/TAP), member 1
Unigene29176_Ex-zai-2	cfa:488390	60.78	51	20	0	1	153	448	498	4e-12	69.3	ABCB11; ATP-binding cassette, sub-family B (MDR/TAP), member 11; K05664 ATP-binding cassette, subfamily B (MDR/TAP), member 11
Unigene29176_Ex-zai-2	rno:83569	62.75	51	19	0	1	153	448	498	4e-12	69.3	Abcb11, Bsep, Spgp; ATP-binding cassette, sub-family B (MDR/TAP), member 11; K05664 ATP-binding cassette, subfamily B (MDR/TAP), member 11
Unigene29176_Ex-zai-2	xla:397812	64.15	53	19	1	1	159	430	481	5e-12	68.9	abcb1, xemdr; ATP-binding cassette, sub-family B (MDR/TAP), member 1; K05658 ATP-binding cassette, subfamily B (MDR/TAP), member 1
Unigene29176_Ex-zai-2	mdo:100024107	60.78	51	20	0	1	153	432	482	7e-12	68.6	ABCB11; ATP-binding cassette, sub-family B (MDR/TAP), member 11; K05664 ATP-binding cassette, subfamily B (MDR/TAP), member 11
Unigene29176_Ex-zai-2	ecb:100052359	58.82	51	21	0	1	153	448	498	7e-12	68.6	ABCB11; ATP-binding cassette, sub-family B (MDR/TAP), member 11; K05664 ATP-binding cassette, subfamily B (MDR/TAP), member 11
Unigene29176_Ex-zai-2	ptr:470717	60.78	51	20	0	1	153	448	498	9e-12	68.2	ABCB11; ATP-binding cassette, sub-family B (MDR/TAP), member 11; K05664 ATP-binding cassette, subfamily B (MDR/TAP), member 11
Unigene29176_Ex-zai-2	hsa:8647	60.78	51	20	0	1	153	448	498	9e-12	68.2	ABCB11, ABC16, BRIC2, BSEP, PFIC-2, PFIC2, PGY4, SPGP; ATP-binding cassette, sub-family B (MDR/TAP), member 11; K05664 ATP-binding cassette, subfamily B (MDR/TAP), member 11
Unigene29176_Ex-zai-2	oaa:100083318	58.82	51	21	0	1	153	448	498	1e-11	67.8	similar to ATP-binding cassette, sub-family B (MDR/TAP), member 11; K05664 ATP-binding cassette, subfamily B (MDR/TAP), member 11
Unigene29184_Ex-zai-2	cqu:CpipJ_CPIJ009956	56.25	48	21	0	144	1	28	75	1e-11	67.8	d-amino acid oxidase; K00272 D-aspartate oxidase [EC:1.4.3.1]
Unigene29184_Ex-zai-2	aag:AaeL_AAEL008512	56.25	48	21	0	144	1	28	75	3e-11	66.6	d-amino acid oxidase ; K00272 D-aspartate oxidase [EC:1.4.3.1]
Unigene29184_Ex-zai-2	aga:AgaP_AGAP005323	52.08	48	23	0	144	1	28	75	1e-10	64.3	AGAP005323-PA ; K00272 D-aspartate oxidase [EC:1.4.3.1]
Unigene29184_Ex-zai-2	api:100168186	51.92	52	25	0	156	1	30	81	1e-09	61.2	ACYPI008912; similar to d-amino acid oxidase; K00272 D-aspartate oxidase [EC:1.4.3.1]
Unigene29184_Ex-zai-2	dmo:Dmoj_GI20172	46.15	52	28	0	156	1	24	75	1e-09	61.2	GI20172 gene product from transcript GI20172-RA ; K00272 D-aspartate oxidase [EC:1.4.3.1]
Unigene29184_Ex-zai-2	dgr:Dgri_GH24186	44.23	52	29	0	156	1	24	75	1e-09	60.8	GH24186 gene product from transcript GH24186-RA ; K00272 D-aspartate oxidase [EC:1.4.3.1]
Unigene29184_Ex-zai-2	dpe:Dper_GL17186	44.23	52	29	0	156	1	24	75	3e-09	60.1	GL17186 gene product from transcript GL17186-RA ; K00272 D-aspartate oxidase [EC:1.4.3.1]
Unigene29184_Ex-zai-2	dan:Dana_GF11092	46.15	52	28	0	156	1	24	75	3e-09	60.1	GF11092 gene product from transcript GF11092-RA ; K00272 D-aspartate oxidase [EC:1.4.3.1]
Unigene29184_Ex-zai-2	dpo:Dpse_GA11563	44.23	52	29	0	156	1	24	75	3e-09	60.1	GA11563 gene product from transcript GA11563-RA ; K00272 D-aspartate oxidase [EC:1.4.3.1]
Unigene29184_Ex-zai-2	dya:Dyak_GE13080	44.23	52	29	0	156	1	24	75	7e-09	58.5	GE13080 gene product from transcript GE13080-RA ; K00272 D-aspartate oxidase [EC:1.4.3.1]
Unigene29184_Ex-zai-2	dsi:Dsim_GD25962	44.23	52	29	0	156	1	24	75	7e-09	58.5	GD25962 gene product from transcript GD25962-RA ; K00272 D-aspartate oxidase [EC:1.4.3.1]
Unigene29184_Ex-zai-2	dse:Dsec_GM20499	44.23	52	29	0	156	1	24	75	7e-09	58.5	GM20499 gene product from transcript GM20499-RA ; K00272 D-aspartate oxidase [EC:1.4.3.1]
Unigene29184_Ex-zai-2	der:Dere_GG22723	45.83	48	26	0	144	1	28	75	2e-08	57.4	GG22723 gene product from transcript GG22723-RA ; K00272 D-aspartate oxidase [EC:1.4.3.1]
Unigene29184_Ex-zai-2	dme:Dmel_CG12338	42.31	52	30	0	156	1	24	75	2e-08	57.0	CG12338 gene product from transcript CG12338-RA (EC:1.4.3.1 1.4.3.3); K00272 D-aspartate oxidase [EC:1.4.3.1]
Unigene29184_Ex-zai-2	tca:657558	45.65	46	25	0	144	7	31	76	3e-07	53.1	similar to d-amino acid oxidase; K00272 D-aspartate oxidase [EC:1.4.3.1]
Unigene29187_Ex-zai-2	xtr:594947	39.58	48	29	0	1	144	89	136	2e-06	50.4	naalad2, MGC69500; N-acetylated alpha-linked acidic dipeptidase 2 (EC:3.4.17.21); K01301 glutamate carboxypeptidase II [EC:3.4.17.21]
Unigene29187_Ex-zai-2	dre:393247	42.00	50	29	0	1	150	88	137	6e-06	48.9	MGC56429; zgc:56429; K01301 glutamate carboxypeptidase II [EC:3.4.17.21]
Unigene29209_Ex-zai-2	aag:AaeL_AAEL005806	49.02	51	26	0	155	3	624	674	5e-10	62.4	protease m1 zinc metalloprotease ; K11140 aminopeptidase N [EC:3.4.11.2]
Unigene29209_Ex-zai-2	dwi:Dwil_GK11892	50.00	52	26	0	158	3	635	686	3e-09	60.1	GK11892 gene product from transcript GK11892-RA ; K11140 aminopeptidase N [EC:3.4.11.2]
Unigene29209_Ex-zai-2	dya:Dyak_GE23837	50.00	52	26	0	158	3	620	671	1e-08	57.8	GE23837 gene product from transcript GE23837-RA ; K11140 aminopeptidase N [EC:3.4.11.2]
Unigene29209_Ex-zai-2	dan:Dana_GF23291	48.08	52	27	0	158	3	612	663	1e-08	57.8	GF23291 gene product from transcript GF23291-RA ; K11140 aminopeptidase N [EC:3.4.11.2]
Unigene29209_Ex-zai-2	tca:657312	39.22	51	31	0	155	3	718	768	2e-08	57.0	similar to CG11956-PA, isoform A; K11140 aminopeptidase N [EC:3.4.11.2]
Unigene29209_Ex-zai-2	dvi:Dvir_GJ22781	49.02	51	26	0	155	3	623	673	2e-08	57.0	GJ22781 gene product from transcript GJ22781-RA ; K11140 aminopeptidase N [EC:3.4.11.2]
Unigene29209_Ex-zai-2	dpe:Dper_GL23913	48.08	52	27	0	158	3	612	663	2e-08	57.0	GL23913 gene product from transcript GL23913-RA ; K11140 aminopeptidase N [EC:3.4.11.2]
Unigene29209_Ex-zai-2	dpo:Dpse_GA27104	48.08	52	27	0	158	3	612	663	2e-08	57.0	GA27104 gene product from transcript GA27104-RA ; K11140 aminopeptidase N [EC:3.4.11.2]
Unigene29209_Ex-zai-2	ame:412808	43.40	53	30	0	161	3	602	654	3e-08	56.6	GB14689; similar to CG14516-PA, isoform A; K11140 aminopeptidase N [EC:3.4.11.2]
Unigene29209_Ex-zai-2	dgr:Dgri_GH17454	46.15	52	28	0	158	3	621	672	3e-08	56.6	GH17454 gene product from transcript GH17454-RA ; K11140 aminopeptidase N [EC:3.4.11.2]
Unigene29209_Ex-zai-2	der:Dere_GG11647	50.00	52	26	0	158	3	620	671	3e-08	56.6	GG11647 gene product from transcript GG11647-RA ; K11140 aminopeptidase N [EC:3.4.11.2]
Unigene29209_Ex-zai-2	aga:AgaP_AGAP004809	45.28	53	29	1	161	3	567	617	5e-08	55.8	AGAP004809-PA ; K11140 aminopeptidase N [EC:3.4.11.2]
Unigene29209_Ex-zai-2	dpe:Dper_GL13602	45.61	57	27	2	161	3	541	597	6e-08	55.5	GL13602 gene product from transcript GL13602-RA ; K11140 aminopeptidase N [EC:3.4.11.2]
Unigene29209_Ex-zai-2	dpo:Dpse_GA26842	45.61	57	27	2	161	3	541	597	6e-08	55.5	GA26842 gene product from transcript GA26842-RA ; K11140 aminopeptidase N [EC:3.4.11.2]
Unigene29209_Ex-zai-2	dme:Dmel_CG14516	48.08	52	27	0	158	3	620	671	1e-07	54.3	CG14516 gene product from transcript CG14516-RB (EC:3.4.11.-); K11140 aminopeptidase N [EC:3.4.11.2]
Unigene29209_Ex-zai-2	dmo:Dmoj_GI22778	45.10	51	28	0	155	3	623	673	2e-07	53.9	GI22778 gene product from transcript GI22778-RA ; K11140 aminopeptidase N [EC:3.4.11.2]
Unigene29209_Ex-zai-2	dmo:Dmoj_GI22347	42.11	57	29	1	161	3	539	595	2e-07	53.5	GI22347 gene product from transcript GI22347-RA ; K11140 aminopeptidase N [EC:3.4.11.2]
Unigene29209_Ex-zai-2	dsi:Dsim_GD21419	46.15	52	28	0	158	3	620	671	3e-07	53.1	GD21419 gene product from transcript GD21419-RA ; K11140 aminopeptidase N [EC:3.4.11.2]
Unigene29209_Ex-zai-2	dse:Dsec_GM12769	46.15	52	28	0	158	3	620	671	3e-07	53.1	GM12769 gene product from transcript GM12769-RA ; K11140 aminopeptidase N [EC:3.4.11.2]
Unigene29209_Ex-zai-2	nvi:100124286	38.78	49	30	0	149	3	613	661	9e-07	51.6	NV10584; similar to protease m1 zinc metalloprotease; K11140 aminopeptidase N [EC:3.4.11.2]
Unigene29223_Ex-zai-2	mmu:14240	70.00	20	6	0	75	16	150	169	1e-06	43.9	Foxb2, Fkh4; forkhead box B2; K09395 forkhead box protein B
Unigene29223_Ex-zai-2	rno:691398	70.00	20	6	0	75	16	150	169	1e-06	43.9	Foxb2; forkhead box B2; K09395 forkhead box protein B
Unigene29223_Ex-zai-2	ptr:472960	70.00	20	6	0	75	16	149	168	2e-06	44.7	FOXB2; forkhead box B2; K09395 forkhead box protein B
Unigene29223_Ex-zai-2	hsa:442425	70.00	20	6	0	75	16	149	168	2e-06	44.7	FOXB2, bA159H20.4; forkhead box B2; K09395 forkhead box protein B
Unigene29223_Ex-zai-2	mcc:704969	70.00	20	6	0	75	16	149	168	2e-06	44.7	FOXB2; forkhead box B2; K09395 forkhead box protein B
Unigene29223_Ex-zai-2	cfa:608385	56.00	25	11	0	75	1	154	178	7e-06	41.2	FOXB2; forkhead box B2; K09395 forkhead box protein B
Unigene29224_Ex-zai-2	bta:516947	48.00	50	23	1	20	160	36	85	1e-08	57.8	FOXG1; forkhead box G1; K09385 forkhead box protein G
Unigene29224_Ex-zai-2	mcc:716287	48.00	50	23	1	20	160	36	85	1e-08	57.8	forkhead box protein G1-like; K09385 forkhead box protein G
Unigene29224_Ex-zai-2	hsa:2290	48.00	50	23	1	20	160	36	85	1e-08	57.8	FOXG1, BF1, BF2, FHKL3, FKH2, FKHL1, FKHL2, FKHL3, FKHL4, FOXG1A, FOXG1B, FOXG1C, HBF-1, HBF-2, HBF-3, HBF-G2, HBF2, HFK1, HFK2, HFK3, KHL2, QIN; forkhead box G1; K09385 forkhead box protein G
Unigene29224_Ex-zai-2	mdo:100014221	47.92	48	25	1	17	160	163	201	6e-08	55.5	engrailed homolog 1; K09319 homeobox protein engrailed
Unigene29224_Ex-zai-2	rno:24627	53.06	49	20	3	23	160	35	81	8e-08	55.1	Pde4d; phosphodiesterase 4D, cAMP-specific (phosphodiesterase E3 dunce homolog, Drosophila) (EC:3.1.4.17); K01120 3',5'-cyclic-nucleotide phosphodiesterase [EC:3.1.4.17]
Unigene29224_Ex-zai-2	ptr:472960	43.40	53	23	1	23	160	139	191	2e-07	53.9	FOXB2; forkhead box B2; K09395 forkhead box protein B
Unigene29224_Ex-zai-2	hsa:442425	43.40	53	23	1	23	160	139	191	2e-07	53.9	FOXB2, bA159H20.4; forkhead box B2; K09395 forkhead box protein B
Unigene29224_Ex-zai-2	dre:560461	52.17	46	22	1	17	154	495	538	2e-07	53.5	cytohesin 2-like; K12495 IQ motif and SEC7 domain-containing protein
Unigene29224_Ex-zai-2	mcc:704969	45.76	59	19	3	23	160	139	197	4e-07	52.8	FOXB2; forkhead box B2; K09395 forkhead box protein B
Unigene29224_Ex-zai-2	hsa:5144	49.06	53	20	3	23	160	35	85	4e-07	52.8	PDE4D, DKFZp686M11213, DPDE3, FLJ97311, HSPDE4D, PDE4DN2, STRK1; phosphodiesterase 4D, cAMP-specific (EC:3.1.4.17); K01120 3',5'-cyclic-nucleotide phosphodiesterase [EC:3.1.4.17]
Unigene29224_Ex-zai-2	dvi:Dvir_GJ16498	46.81	47	24	1	23	160	170	216	5e-07	52.4	GJ16498 gene product from transcript GJ16498-RA ; K09336 visual system homeobox protein 2
Unigene29224_Ex-zai-2	mdo:100019233	38.57	70	19	3	23	160	71	140	5e-07	52.4	similar to HOXD8; K09308 homeobox protein HoxB/C/D8
Unigene29224_Ex-zai-2	rno:24370	47.92	48	24	2	20	160	36	82	5e-07	52.4	Foxg1, BF1A, Fkhl1, RATBF1A; forkhead box G1; K09385 forkhead box protein G
Unigene29224_Ex-zai-2	rno:691398	47.92	48	23	2	23	160	158	205	5e-07	52.4	Foxb2; forkhead box B2; K09395 forkhead box protein B
Unigene29224_Ex-zai-2	mmu:15228	44.23	52	24	2	20	160	36	83	7e-07	52.0	Foxg1, 2900064B05Rik, BF-1, Bf1, Hfh9, Hfhbf1; forkhead box G1; K09385 forkhead box protein G
Unigene29224_Ex-zai-2	xtr:779569	56.76	37	15	2	23	130	214	245	9e-07	51.6	sox1, XSox1; SRY (sex determining region Y)-box 1; K09267 transcription factor SOX1/2/3/14/21 (SOX group B)
Unigene29224_Ex-zai-2	ssc:100156565	45.65	46	20	1	38	160	75	120	9e-07	51.6	similar to forkhead box B2; K09395 forkhead box protein B
Unigene29224_Ex-zai-2	bta:539556	50.00	50	21	3	23	160	35	82	9e-07	51.6	PDE4D; phosphodiesterase 4D, cAMP-specific; K01120 3',5'-cyclic-nucleotide phosphodiesterase [EC:3.1.4.17]
Unigene29224_Ex-zai-2	dpo:Dpse_GA19667	38.98	59	21	1	23	154	216	274	2e-06	50.8	GA19667 gene product from transcript GA19667-RA ; K09309 homeobox protein Nkx-1
Unigene29224_Ex-zai-2	bta:532376	40.68	59	21	3	23	157	134	192	2e-06	47.0	MAFB; v-maf musculoaponeurotic fibrosarcoma oncogene homolog B (avian); K09036 transcription factor MAFB
Unigene29258_Ex-zai-2	mdo:100012603	45.61	57	27	2	2	160	596	652	7e-07	52.0	similar to ATPase, Class VI, type 11C; K01530 phospholipid-translocating ATPase [EC:3.6.3.1]
Unigene29258_Ex-zai-2	spu:580898	70.97	31	9	0	68	160	266	296	9e-07	51.6	similar to Probable phospholipid-transporting ATPase IF (ATPase class I type 11B) (ATPase IR); K01530 phospholipid-translocating ATPase [EC:3.6.3.1]
Unigene29258_Ex-zai-2	aag:AaeL_AAEL012549	63.16	38	14	0	47	160	321	358	1e-06	51.2	atpase, class vi, type 11c ; K01530 phospholipid-translocating ATPase [EC:3.6.3.1]
Unigene29258_Ex-zai-2	smm:Smp_163820	52.17	46	22	2	23	160	329	371	2e-06	50.8	phospholipid-transporting atpase ; K01530 phospholipid-translocating ATPase [EC:3.6.3.1]
Unigene29258_Ex-zai-2	nvi:100115599	53.85	39	18	1	44	160	322	359	3e-06	49.7	NV17459; similar to mKIAA0956 protein; K01530 phospholipid-translocating ATPase [EC:3.6.3.1]
Unigene29258_Ex-zai-2	hmg:100210424	56.52	46	20	1	23	160	348	388	4e-06	49.3	similar to ATPase, class VI, type 11B; K01530 phospholipid-translocating ATPase [EC:3.6.3.1]
Unigene29258_Ex-zai-2	cqu:CpipJ_CPIJ010865	75.86	29	7	0	74	160	363	391	4e-06	49.3	phospholipid-transporting ATPase 1; K01530 phospholipid-translocating ATPase [EC:3.6.3.1]
Unigene29258_Ex-zai-2	aga:AgaP_AGAP000390	75.86	29	7	0	74	160	328	356	4e-06	49.3	AGAP000390-PA ; K01530 phospholipid-translocating ATPase [EC:3.6.3.1]
Unigene29258_Ex-zai-2	oaa:100078594	58.06	31	13	0	68	160	168	198	6e-06	48.9	similar to ATPase, Class VI, type 11C; K01530 phospholipid-translocating ATPase [EC:3.6.3.1]
Unigene29258_Ex-zai-2	ssc:100153455	43.14	51	27	1	14	160	895	945	8e-06	48.5	similar to ATPase, class VI, type 11C; K01530 phospholipid-translocating ATPase [EC:3.6.3.1]
Unigene29258_Ex-zai-2	cfa:481066	43.14	51	27	1	14	160	333	383	8e-06	48.5	ATP11C; ATPase, class VI, type 11C; K01530 phospholipid-translocating ATPase [EC:3.6.3.1]
Unigene29258_Ex-zai-2	mcc:695802	43.14	51	27	1	14	160	323	373	8e-06	48.5	ATP11C; ATPase, class VI, type 11C; K01530 phospholipid-translocating ATPase [EC:3.6.3.1]
Unigene29258_Ex-zai-2	hsa:286410	43.14	51	27	1	14	160	323	373	8e-06	48.5	ATP11C, ATPIG, ATPIQ; ATPase, class VI, type 11C (EC:3.6.3.1); K01530 phospholipid-translocating ATPase [EC:3.6.3.1]
Unigene29262_Ex-zai-2	cbr:CBG03850	44.90	49	27	0	154	8	329	377	1e-06	51.2	Cbr-oct-1; C. briggsae CBR-OCT-1 protein; K08202 MFS transporter, OCT family, solute carrier family 22 (organic cation transporter), member 5
Unigene29262_Ex-zai-2	cel:F52F12.1	42.86	49	28	0	154	8	346	394	2e-06	50.8	oct-1; Organic Cation Transporter family member (oct-1); K08202 MFS transporter, OCT family, solute carrier family 22 (organic cation transporter), member 5
Unigene29319_Ex-zai-2	cin:100185468	59.62	52	21	0	4	159	278	329	5e-11	65.9	similar to ATP-binding cassette, sub-family C, member 1; K05665 ATP-binding cassette, subfamily C (CFTR/MRP), member 1
Unigene29319_Ex-zai-2	dre:100002010	59.62	52	21	0	4	159	377	428	4e-10	62.8	abcc1; ATP-binding cassette, sub-family C, member 1; K05665 ATP-binding cassette, subfamily C (CFTR/MRP), member 1
Unigene29319_Ex-zai-2	cfa:491084	51.92	52	25	0	4	159	359	410	9e-10	61.6	ABCC3; ATP-binding cassette, sub-family C (CFTR/MRP), member 3; K05667 ATP-binding cassette, subfamily C (CFTR/MRP), member 3
Unigene29319_Ex-zai-2	bta:281588	51.92	52	25	0	4	159	378	429	2e-09	60.5	ABCC1; ATP-binding cassette, sub-family C (CFTR/MRP), member 1; K05665 ATP-binding cassette, subfamily C (CFTR/MRP), member 1
Unigene29319_Ex-zai-2	ecb:791240	51.92	52	25	0	4	159	378	429	3e-09	59.7	ABCC1; ATP-binding cassette, sub-family C (CFTR/MRP), member 1; K05665 ATP-binding cassette, subfamily C (CFTR/MRP), member 1
Unigene29319_Ex-zai-2	cfa:403453	50.00	52	26	0	4	159	378	429	4e-09	59.3	ABCC1, MRP1; ATP-binding cassette, sub-family C (CFTR/MRP), member 1; K05665 ATP-binding cassette, subfamily C (CFTR/MRP), member 1
Unigene29319_Ex-zai-2	mmu:76408	48.08	52	27	0	4	159	363	414	4e-09	59.3	Abcc3, 1700019L09Rik, ABC31, MLP2, MOAT-D, MRP3; ATP-binding cassette, sub-family C (CFTR/MRP), member 3; K05667 ATP-binding cassette, subfamily C (CFTR/MRP), member 3
Unigene29319_Ex-zai-2	ptr:453952	50.00	52	26	0	4	159	85	136	4e-09	59.3	ABCC1; ATP-binding cassette, sub-family C (CFTR/MRP), member 1; K05665 ATP-binding cassette, subfamily C (CFTR/MRP), member 1
Unigene29319_Ex-zai-2	hsa:4363	50.00	52	26	0	4	159	378	429	4e-09	59.3	ABCC1, ABC29, ABCC, DKFZp686N04233, DKFZp781G125, GS-X, MRP, MRP1; ATP-binding cassette, sub-family C (CFTR/MRP), member 1; K05665 ATP-binding cassette, subfamily C (CFTR/MRP), member 1
Unigene29319_Ex-zai-2	oaa:100087202	48.08	52	27	0	4	159	390	441	6e-09	58.9	similar to multidrug resistance protein 1; K05665 ATP-binding cassette, subfamily C (CFTR/MRP), member 1
Unigene29319_Ex-zai-2	ecb:100070025	48.08	52	27	0	4	159	346	397	6e-09	58.9	similar to multidrug resistance-associated protein 3; K05667 ATP-binding cassette, subfamily C (CFTR/MRP), member 3
Unigene29319_Ex-zai-2	bta:533151	50.00	52	26	0	4	159	364	415	6e-09	58.9	ABCC3; ATP-binding cassette, sub-family C (CFTR/MRP), member 3; K05667 ATP-binding cassette, subfamily C (CFTR/MRP), member 3
Unigene29319_Ex-zai-2	mmu:17250	51.92	52	25	0	4	159	379	430	6e-09	58.9	Abcc1, Abcc1a, Abcc1b, MRP, Mdrap, Mrp1; ATP-binding cassette, sub-family C (CFTR/MRP), member 1; K05665 ATP-binding cassette, subfamily C (CFTR/MRP), member 1
Unigene29319_Ex-zai-2	rno:24565	50.00	52	26	0	4	159	379	430	1e-08	57.8	Abcc1, Abcc1a, Avcc1a, Mrp, Mrp1; ATP-binding cassette, sub-family C (CFTR/MRP), member 1; K05665 ATP-binding cassette, subfamily C (CFTR/MRP), member 1
Unigene29319_Ex-zai-2	dre:393561	50.98	51	25	0	4	156	394	444	2e-08	57.4	abcc2, MGC66072, zgc:66072; ATP-binding cassette, sub-family C (CFTR/MRP), member 2; K05666 ATP-binding cassette, subfamily C (CFTR/MRP), member 2
Unigene29319_Ex-zai-2	tgu:100227445	50.00	52	26	0	4	159	365	416	2e-08	57.0	similar to ATP-binding cassette, sub-family C (CFTR/MRP), member 1; K05665 ATP-binding cassette, subfamily C (CFTR/MRP), member 1
Unigene29319_Ex-zai-2	gga:395416	50.00	52	26	0	4	159	377	428	2e-08	57.0	ABCC1; ATP-binding cassette, sub-family C (CFTR/MRP), member 1; K05665 ATP-binding cassette, subfamily C (CFTR/MRP), member 1
Unigene29319_Ex-zai-2	rno:140668	44.23	52	29	0	4	159	363	414	2e-08	57.0	Abcc3, Mlp2, Mrp3; ATP-binding cassette, sub-family C (CFTR/MRP), member 3; K05667 ATP-binding cassette, subfamily C (CFTR/MRP), member 3
Unigene29319_Ex-zai-2	mcc:574169	58.70	46	19	0	22	159	381	426	4e-08	56.2	ABCC2, mrp2; ATP-binding cassette, sub-family C (CFTR/MRP), member 2; K05666 ATP-binding cassette, subfamily C (CFTR/MRP), member 2
Unigene29319_Ex-zai-2	ptr:450670	58.70	46	19	0	22	159	381	426	4e-08	56.2	ABCC2; ATP-binding cassette, sub-family C (CFTR/MRP), member 2; K05666 ATP-binding cassette, subfamily C (CFTR/MRP), member 2
Unigene29332_Ex-zai-2	cfa:479254	52.83	53	25	0	161	3	1070	1122	1e-09	61.2	similar to MYST histone acetyltransferase monocytic leukemia 4; K11306 histone acetyltransferase MYST4 [EC:2.3.1.48]
Unigene29332_Ex-zai-2	dre:793912	50.98	51	25	0	155	3	475	525	2e-08	57.0	neurofilament light polypeptide-like; K04572 neurofilament light polypeptide
Unigene29332_Ex-zai-2	mmu:333329	48.00	50	26	0	161	12	394	443	3e-08	56.6	Cngb1, Cngb1b, Gm1959; cyclic nucleotide gated channel beta 1; K04952 cyclic nucleotide gated channel beta 1
Unigene29332_Ex-zai-2	rno:83686	49.12	57	23	1	161	9	373	429	4e-08	56.2	Cngb1, Gm1959; cyclic nucleotide gated channel beta 1; K04952 cyclic nucleotide gated channel beta 1
Unigene29332_Ex-zai-2	spu:592339	44.23	52	29	0	161	6	304	355	1e-07	54.3	similar to oxygen regulated protein (150kD); K09486 hypoxia up-regulated 1
Unigene29332_Ex-zai-2	tgu:100227641	49.02	51	26	0	161	9	652	702	2e-07	53.9	ring finger protein 20; K10696 E3 ubiquitin-protein ligase BRE1 [EC:6.3.2.19]
Unigene29332_Ex-zai-2	gga:427310	50.98	51	25	0	161	9	570	620	2e-07	53.9	RNF20; ring finger protein 20; K10696 E3 ubiquitin-protein ligase BRE1 [EC:6.3.2.19]
Unigene29332_Ex-zai-2	xtr:548525	50.85	59	23	2	161	3	995	1053	2e-07	53.5	zeb1, MGC97552, areb6, bzp, nil-2-a, nil-2a, nil2a, tcf8, zeb, zfhep, zfhx1, zfhx1a; zinc finger E-box binding homeobox 1; K09299 zinc finger homeobox protein 1
Unigene29332_Ex-zai-2	aga:AgaP_AGAP000575	55.10	49	22	1	155	9	1127	1171	3e-07	53.1	AGAP000575-PA ; K10395 kinesin family member 4/7/21/27
Unigene29332_Ex-zai-2	oaa:100075046	57.14	42	18	0	155	30	1062	1103	3e-07	53.1	similar to MYST histone acetyltransferase (monocytic leukemia) 4; K11306 histone acetyltransferase MYST4 [EC:2.3.1.48]
Unigene29332_Ex-zai-2	ssc:396718	56.25	48	20	1	155	15	1874	1921	3e-07	53.1	RYR1, CRC; ryanodine receptor 1 (skeletal); K04961 ryanodine receptor 1
Unigene29332_Ex-zai-2	mcc:699913	55.81	43	19	0	137	9	681	723	4e-07	52.8	TTBK1; tau tubulin kinase 1; K08815 tau tubulin kinase [EC:2.7.11.26]
Unigene29332_Ex-zai-2	ssc:100155509	55.81	43	19	0	143	15	764	806	5e-07	52.4	similar to tau tubulin kinase 1; K08815 tau tubulin kinase [EC:2.7.11.26]
Unigene29332_Ex-zai-2	dre:664698	49.02	51	26	0	161	9	457	507	9e-07	51.6	nefl, MGC136626, zgc:136626; neurofilament, light polypeptide; K04572 neurofilament light polypeptide
Unigene29332_Ex-zai-2	ecb:100062264	43.33	60	27	1	161	3	1189	1248	9e-07	51.6	similar to transcription factor AREB6; K09299 zinc finger homeobox protein 1
Unigene29332_Ex-zai-2	xla:379788	42.86	49	28	0	161	15	363	411	2e-06	50.8	calr, MGC52637, crc, crt; calreticulin; K08057 calreticulin
Unigene29332_Ex-zai-2	ecb:100146901	45.10	51	28	0	161	9	379	429	2e-06	50.8	similar to death-associated protein 6; K02308 death-associated protein 6
Unigene29332_Ex-zai-2	cbr:CBG23734	43.14	51	29	0	161	9	627	677	2e-06	50.4	Cbr-apb-3; C. briggsae CBR-APB-3 protein; K12397 AP-3 complex subunit beta
Unigene29332_Ex-zai-2	ame:411184	51.92	52	22	1	155	9	347	398	2e-06	50.4	TpnT, GB16881; troponin T, skeletal muscle; K12046 troponin T, fast skeletal muscle
Unigene29332_Ex-zai-2	dya:Dyak_GE16153	48.98	49	25	0	155	9	346	394	2e-06	50.4	GE16153 gene product from transcript GE16153-RA ; K12046 troponin T, fast skeletal muscle
Unigene29349_Ex-zai-2	mmu:12842	50.00	54	27	1	162	1	960	1011	7e-09	58.5	Col1a1, Col1a-1, Cola-1, Cola1, Mov-13, Mov13; collagen, type I, alpha 1; K06236 collagen, type I/II/III/V/XI, alpha
Unigene29349_Ex-zai-2	cfa:403651	50.00	54	27	1	162	1	967	1018	1e-08	58.2	COL1A1; collagen, type I, alpha 1; K06236 collagen, type I/II/III/V/XI, alpha
Unigene29349_Ex-zai-2	dre:567771	40.58	69	25	1	159	1	511	579	1e-08	57.8	col6a2; collagen, type VI, alpha 2; K06238 collagen, type VI, alpha
Unigene29349_Ex-zai-2	mmu:12825	48.15	54	28	1	162	1	422	473	1e-08	57.8	Col3a1, AW550625, Col3a-1, KIAA4231, MMS10-W, Ms10w, mKIAA4231; collagen, type III, alpha 1; K06236 collagen, type I/II/III/V/XI, alpha
Unigene29349_Ex-zai-2	dya:Dyak_GE11300	43.64	55	30	1	162	1	103	157	2e-08	57.4	GE11300 gene product from transcript GE11300-RA ; K06237 collagen, type IV, alpha
Unigene29349_Ex-zai-2	der:Dere_GG25042	43.64	55	30	1	162	1	102	156	2e-08	57.4	GG25042 gene product from transcript GG25042-RA ; K06237 collagen, type IV, alpha
Unigene29349_Ex-zai-2	rno:29393	50.00	54	27	1	162	1	960	1011	2e-08	57.4	Col1a1, COLIA1; collagen, type I, alpha 1; K06236 collagen, type I/II/III/V/XI, alpha
Unigene29349_Ex-zai-2	dse:Dsec_GM18517	43.64	55	30	1	162	1	103	157	2e-08	57.0	GM18517 gene product from transcript GM18517-RA ; K06237 collagen, type IV, alpha
Unigene29349_Ex-zai-2	dme:Dmel_CG4145	43.64	55	30	1	162	1	107	161	2e-08	57.0	Cg25C; Collagen type IV; K06237 collagen, type IV, alpha
Unigene29349_Ex-zai-2	bta:510833	50.00	54	27	1	162	1	423	474	2e-08	57.0	COL3A1, MGC139882; collagen, type III, alpha 1; K06236 collagen, type I/II/III/V/XI, alpha
Unigene29349_Ex-zai-2	rno:84032	48.15	54	28	1	162	1	422	473	2e-08	57.0	Col3a1, MGC93704; collagen, type III, alpha 1; K06236 collagen, type I/II/III/V/XI, alpha
Unigene29349_Ex-zai-2	mdo:100019354	50.00	54	27	1	162	1	963	1014	3e-08	56.6	similar to alpha 1 type I collagen preproprotein; K06236 collagen, type I/II/III/V/XI, alpha
Unigene29349_Ex-zai-2	bta:282187	50.00	54	27	1	162	1	970	1021	3e-08	56.6	COL1A1, MGC128258; collagen, type I, alpha 1; K06236 collagen, type I/II/III/V/XI, alpha
Unigene29349_Ex-zai-2	ptr:455117	50.00	54	27	1	162	1	971	1022	3e-08	56.6	COL1A1; collagen, type I, alpha 1; K06236 collagen, type I/II/III/V/XI, alpha
Unigene29349_Ex-zai-2	hsa:1277	50.00	54	27	1	162	1	971	1022	3e-08	56.6	COL1A1, OI4; collagen, type I, alpha 1; K06236 collagen, type I/II/III/V/XI, alpha
Unigene29349_Ex-zai-2	dre:569755	46.30	54	29	1	162	1	398	449	8e-08	55.1	col6a1; collagen, type VI, alpha 1; K06238 collagen, type VI, alpha
Unigene29349_Ex-zai-2	tgu:100224679	48.15	54	28	0	162	1	775	828	8e-08	55.1	collagen, type IV, alpha 1; K06237 collagen, type IV, alpha
Unigene29349_Ex-zai-2	ecb:100034123	48.15	54	28	1	162	1	423	474	8e-08	55.1	COL3A1; collagen, type III, alpha 1; K06236 collagen, type I/II/III/V/XI, alpha
Unigene29349_Ex-zai-2	tca:100141619	47.27	55	28	1	162	1	591	645	1e-07	54.7	similar to Collagen alpha-1(IX) chain; K08131 collagen, type IX, alpha
Unigene29349_Ex-zai-2	dre:337158	50.00	54	27	1	162	1	955	1006	1e-07	54.7	col1a1a, alpha1(I), cb21, col1a1, sb:cb21, sb:cb384, wu:fa99c12, wu:fb02c06; collagen, type I, alpha 1a; K06236 collagen, type I/II/III/V/XI, alpha
Unigene29359_Ex-zai-2	bta:525379	77.78	54	12	1	1	162	26	78	1e-16	84.3	STX10; syntaxin 10; K08498 syntaxin 6
Unigene29359_Ex-zai-2	hsa:8677	75.93	54	13	1	1	162	26	78	4e-16	82.8	STX10, SYN10, hsyn10; syntaxin 10; K08498 syntaxin 6
Unigene29359_Ex-zai-2	cfa:476691	75.93	54	13	1	1	162	26	78	5e-16	82.4	STX10; syntaxin 10; K08498 syntaxin 6
Unigene29359_Ex-zai-2	tca:655837	69.81	53	16	1	4	162	27	78	8e-16	81.6	Syn6; syntaxin 6; K08498 syntaxin 6
Unigene29359_Ex-zai-2	xla:444563	74.07	54	14	1	1	162	26	78	2e-15	80.5	stx10, MGC83976; syntaxin 10; K08498 syntaxin 6
Unigene29359_Ex-zai-2	mcc:717208	75.47	53	13	1	1	159	26	77	2e-15	80.5	STX10; syntaxin 10; K08498 syntaxin 6
Unigene29359_Ex-zai-2	xtr:100145797	74.07	54	14	1	1	162	26	78	3e-15	79.7	stx10; syntaxin 10; K08498 syntaxin 6
Unigene29359_Ex-zai-2	tgu:100226643	68.52	54	17	1	1	162	25	77	4e-15	79.3	syntaxin 6; K08498 syntaxin 6
Unigene29359_Ex-zai-2	gga:424413	68.52	54	17	1	1	162	26	78	4e-15	79.3	STX6; syntaxin 6; K08498 syntaxin 6
Unigene29359_Ex-zai-2	ptr:455760	72.22	54	15	1	1	162	26	78	4e-15	79.3	STX10; syntaxin 10; K08498 syntaxin 6
Unigene29359_Ex-zai-2	xtr:734102	68.52	54	17	1	1	162	26	78	7e-15	78.6	stx6; syntaxin 6; K08498 syntaxin 6
Unigene29359_Ex-zai-2	xla:432227	68.52	54	17	1	1	162	26	78	7e-15	78.6	stx6, MGC132090, MGC78971; syntaxin 6; K08498 syntaxin 6
Unigene29359_Ex-zai-2	mdo:100023105	68.52	54	17	1	1	162	83	135	7e-15	78.6	similar to syntaxin 6; K08498 syntaxin 6
Unigene29359_Ex-zai-2	ecb:100054016	68.52	54	17	1	1	162	26	78	9e-15	78.2	similar to syntaxin 6; K08498 syntaxin 6
Unigene29359_Ex-zai-2	bta:510909	68.52	54	17	1	1	162	26	78	9e-15	78.2	STX6, MGC151807; syntaxin 6; K08498 syntaxin 6
Unigene29359_Ex-zai-2	cfa:490303	68.52	54	17	1	1	162	26	78	9e-15	78.2	STX6; syntaxin 6; K08498 syntaxin 6
Unigene29359_Ex-zai-2	mcc:716157	68.52	54	17	1	1	162	26	78	9e-15	78.2	syntaxin-6-like; K08498 syntaxin 6
Unigene29359_Ex-zai-2	hsa:10228	68.52	54	17	1	1	162	26	78	9e-15	78.2	STX6; syntaxin 6; K08498 syntaxin 6
Unigene29359_Ex-zai-2	dre:550577	70.37	54	16	1	1	162	26	78	2e-14	77.4	stx6, fb51b08, si:dkey-121a11.2, wu:fb51b08, zgc:110658; syntaxin 6; K08498 syntaxin 6
Unigene29359_Ex-zai-2	rno:60562	68.52	54	17	1	1	162	26	78	2e-14	77.4	Stx6, MGC93348; syntaxin 6; K08498 syntaxin 6
Unigene29365_Ex-zai-2	isc:IscW_ISCW007478	67.65	34	11	0	161	60	161	194	8e-06	48.5	ribosomal protein L4, putative; K02930 large subunit ribosomal protein L4e
Unigene29371_Ex-zai-2	bfo:BRAFLDRAFT_216227	48.15	54	24	1	152	3	570	623	3e-06	49.7	hypothetical protein; K00106 xanthine dehydrogenase/oxidase [EC:1.17.1.4 1.17.3.2]
Unigene29375_Ex-zai-2	spu:580766	50.94	53	26	0	160	2	306	358	2e-08	57.0	similar to glycinamide ribonucleotide synthetase-aminoimidazole ribonucleotide synthetase-glycinamide ribonucleotide transformylase; K11787 phosphoribosylamine--glycine ligase / phosphoribosylglycinamide formyltransferase / phosphoribosylformylglycinamidine cyclo-ligase [EC:6.3.4.13 2.1.2.2 6.3.3.1]
Unigene29375_Ex-zai-2	aag:AaeL_AAEL010640	47.17	53	28	0	160	2	308	360	9e-07	51.6	phosphoribosylamine-glycine ligase ; K11787 phosphoribosylamine--glycine ligase / phosphoribosylglycinamide formyltransferase / phosphoribosylformylglycinamidine cyclo-ligase [EC:6.3.4.13 2.1.2.2 6.3.3.1]
Unigene29375_Ex-zai-2	xtr:496927	45.28	53	29	0	160	2	304	356	9e-07	51.6	gart; phosphoribosylglycinamide formyltransferase, phosphoribosylglycinamide synthetase, phosphoribosylaminoimidazole synthetase; K11787 phosphoribosylamine--glycine ligase / phosphoribosylglycinamide formyltransferase / phosphoribosylformylglycinamidine cyclo-ligase [EC:6.3.4.13 2.1.2.2 6.3.3.1]
Unigene29375_Ex-zai-2	tgu:100217856	45.28	53	29	0	160	2	304	356	1e-06	51.2	phosphoribosylglycinamide formyltransferase, phosphoribosylglycinamide synthetase, phosphoribosylaminoimidazole synthetase; K11787 phosphoribosylamine--glycine ligase / phosphoribosylglycinamide formyltransferase / phosphoribosylformylglycinamidine cyclo-ligase [EC:6.3.4.13 2.1.2.2 6.3.3.1]
Unigene29375_Ex-zai-2	dgr:Dgri_GH13636	43.40	53	30	0	160	2	308	360	3e-06	50.1	GH13636 gene product from transcript GH13636-RA ; K11787 phosphoribosylamine--glycine ligase / phosphoribosylglycinamide formyltransferase / phosphoribosylformylglycinamidine cyclo-ligase [EC:6.3.4.13 2.1.2.2 6.3.3.1]
Unigene29375_Ex-zai-2	rno:288259	47.17	53	28	0	160	2	304	356	3e-06	50.1	Gart; phosphoribosylglycinamide formyltransferase; K11787 phosphoribosylamine--glycine ligase / phosphoribosylglycinamide formyltransferase / phosphoribosylformylglycinamidine cyclo-ligase [EC:6.3.4.13 2.1.2.2 6.3.3.1]
Unigene29375_Ex-zai-2	aga:AgaP_AGAP009786	47.17	53	28	0	160	2	311	363	4e-06	49.3	AGAP009786-PA ; K11787 phosphoribosylamine--glycine ligase / phosphoribosylglycinamide formyltransferase / phosphoribosylformylglycinamidine cyclo-ligase [EC:6.3.4.13 2.1.2.2 6.3.3.1]
Unigene29375_Ex-zai-2	dmo:Dmoj_GI11847	43.40	53	30	0	160	2	308	360	4e-06	49.3	GI11847 gene product from transcript GI11847-RA ; K11787 phosphoribosylamine--glycine ligase / phosphoribosylglycinamide formyltransferase / phosphoribosylformylglycinamidine cyclo-ligase [EC:6.3.4.13 2.1.2.2 6.3.3.1]
Unigene29375_Ex-zai-2	oaa:100083317	43.40	53	30	0	160	2	304	356	8e-06	48.5	similar to glycinamide ribonucleotide formyltransferase; K11787 phosphoribosylamine--glycine ligase / phosphoribosylglycinamide formyltransferase / phosphoribosylformylglycinamidine cyclo-ligase [EC:6.3.4.13 2.1.2.2 6.3.3.1]
Unigene29378_Ex-zai-2	dre:558152	65.85	41	14	0	1	123	777	817	2e-07	53.9	sh2b1, zgc:158474; SH2B adaptor protein 1; K12459 SH2B adaptor protein 1/3
Unigene29378_Ex-zai-2	ecb:100064371	52.83	53	20	1	1	144	589	641	3e-07	53.1	SH2B1; SH2B adaptor protein 1; K12459 SH2B adaptor protein 1/3
Unigene29378_Ex-zai-2	bta:506066	60.00	40	16	0	1	120	588	627	4e-07	52.8	SH2B1; SH2B adaptor protein 1; K12459 SH2B adaptor protein 1/3
Unigene29378_Ex-zai-2	cfa:612792	60.00	40	16	0	1	120	589	628	4e-07	52.8	SH2B1; SH2B adaptor protein 1; K12459 SH2B adaptor protein 1/3
Unigene29378_Ex-zai-2	tgu:100231967	58.97	39	16	0	1	117	770	808	5e-07	52.4	cut-like homeobox 1; K07193 SH2B adapter protein 2
Unigene29378_Ex-zai-2	rno:89817	54.17	48	22	0	1	144	589	636	7e-07	52.0	Sh2bpsm1, Sh2-b, Sh2b, Sh2b1; SH2-B PH domain containing signaling mediator 1; K12459 SH2B adaptor protein 1/3
Unigene29378_Ex-zai-2	mmu:20399	54.17	48	22	0	1	144	589	636	7e-07	52.0	Sh2b1, AI425885, C530001K22Rik, Irip, SH2-B, SH2-Bb, Sh2bpsm1, mKIAA1299; SH2B adaptor protein 1; K12459 SH2B adaptor protein 1/3
Unigene29378_Ex-zai-2	gga:771172	56.41	39	17	0	1	117	495	533	2e-06	50.8	SH2B2; SH2B adaptor protein 2; K07193 SH2B adapter protein 2
Unigene29378_Ex-zai-2	mcc:708160	64.86	37	13	0	1	111	580	616	2e-06	50.8	SH2B1, SH2B3; SH2B adaptor protein 1; K12459 SH2B adaptor protein 1/3
Unigene29378_Ex-zai-2	hsa:25970	64.86	37	13	0	1	111	589	625	2e-06	50.8	SH2B1, DKFZp547G1110, FLJ30542, KIAA1299, PSM, SH2B; SH2B adaptor protein 1; K12459 SH2B adaptor protein 1/3
Unigene29378_Ex-zai-2	rno:114203	53.85	39	18	0	1	117	471	509	8e-06	48.5	Sh2b2, Aps; SH2B adaptor protein 2; K07193 SH2B adapter protein 2
Unigene29378_Ex-zai-2	mmu:23921	53.85	39	18	0	1	117	471	509	8e-06	48.5	Sh2b2, Aps; SH2B adaptor protein 2; K07193 SH2B adapter protein 2
Unigene29378_Ex-zai-2	hsa:10603	51.22	41	20	0	1	123	522	562	1e-05	48.1	SH2B2, APS; SH2B adaptor protein 2; K07193 SH2B adapter protein 2
Unigene29380_Ex-zai-2	tca:660269	92.16	51	4	0	3	155	398	448	2e-22	103	similar to zinc finger RNA binding protein; K13203 zinc finger RNA-binding protein
Unigene29380_Ex-zai-2	ame:552046	83.02	53	9	0	3	161	437	489	6e-21	98.6	Zn72D, GB14154; Zn72D protein; K13203 zinc finger RNA-binding protein
Unigene29380_Ex-zai-2	nvi:100115702	81.13	53	10	0	3	161	384	436	2e-20	97.1	NV18413; similar to double-stranded RNA-binding protein zn72d; K13203 zinc finger RNA-binding protein
Unigene29380_Ex-zai-2	dre:321659	82.69	52	9	0	3	158	560	611	2e-20	97.1	zfr, hnrpa1, wu:fb25b08, zgc:66235, zgc:66403; zinc finger RNA binding protein; K13203 zinc finger RNA-binding protein
Unigene29380_Ex-zai-2	xtr:496597	82.69	52	9	0	3	158	579	630	2e-20	97.1	zfr, zfr1; zinc finger RNA binding protein; K13203 zinc finger RNA-binding protein
Unigene29380_Ex-zai-2	xla:399224	82.69	52	9	0	3	158	568	619	2e-20	97.1	zfr; zinc finger RNA binding protein; K13203 zinc finger RNA-binding protein
Unigene29380_Ex-zai-2	tgu:100221361	82.69	52	9	0	3	158	582	633	2e-20	97.1	zinc finger RNA binding protein; K13203 zinc finger RNA-binding protein
Unigene29380_Ex-zai-2	gga:427424	82.69	52	9	0	3	158	559	610	2e-20	97.1	ZFR; zinc finger RNA binding protein; K13203 zinc finger RNA-binding protein
Unigene29380_Ex-zai-2	oaa:100077137	82.69	52	9	0	3	158	616	667	2e-20	97.1	similar to zinc finger RNA binding protein; K13203 zinc finger RNA-binding protein
Unigene29380_Ex-zai-2	mdo:100015708	82.69	52	9	0	3	158	584	635	2e-20	97.1	similar to zinc finger RNA binding protein; K13203 zinc finger RNA-binding protein
Unigene29380_Ex-zai-2	bta:538494	82.69	52	9	0	3	158	685	736	2e-20	97.1	ZFR; zinc finger RNA binding protein; K13203 zinc finger RNA-binding protein
Unigene29380_Ex-zai-2	cfa:489239	82.69	52	9	0	3	158	587	638	2e-20	97.1	ZFR; zinc finger RNA binding protein; K13203 zinc finger RNA-binding protein
Unigene29380_Ex-zai-2	rno:365703	82.69	52	9	0	3	158	566	617	2e-20	97.1	Zfr; zinc finger RNA binding protein; K13203 zinc finger RNA-binding protein
Unigene29380_Ex-zai-2	mmu:22763	82.69	52	9	0	3	158	588	639	2e-20	97.1	Zfr, C920030H05Rik, MGC176100; zinc finger RNA binding protein; K13203 zinc finger RNA-binding protein
Unigene29380_Ex-zai-2	mcc:696882	82.69	52	9	0	3	158	583	634	2e-20	97.1	zinc finger RNA-binding protein-like; K13203 zinc finger RNA-binding protein
Unigene29380_Ex-zai-2	ptr:461948	82.69	52	9	0	3	158	544	595	2e-20	97.1	ZFR; zinc finger RNA binding protein; K13203 zinc finger RNA-binding protein
Unigene29380_Ex-zai-2	hsa:51663	82.69	52	9	0	3	158	588	639	2e-20	97.1	ZFR, FLJ41312, ZFR1; zinc finger RNA binding protein; K13203 zinc finger RNA-binding protein
Unigene29380_Ex-zai-2	spu:576487	82.69	52	9	0	3	158	430	481	9e-20	94.7	similar to interleukin enhancer binding factor 3; K13203 zinc finger RNA-binding protein
Unigene29380_Ex-zai-2	aga:AgaP_AGAP001905	71.15	52	15	0	3	158	231	282	7e-18	88.6	AGAP001905-PA ; K13203 zinc finger RNA-binding protein
Unigene29380_Ex-zai-2	aag:AaeL_AAEL008171	71.15	52	15	0	3	158	396	447	1e-17	87.8	double-stranded RNA-binding protein zn72d ; K13203 zinc finger RNA-binding protein
Unigene29398_Ex-zai-2	dre:140620	54.17	48	22	0	1	144	12	59	1e-08	57.8	prps1a, MGC111881, cb96, prps1, wu:fb33h12, zgc:55299, zgc:76932; phosphoribosyl pyrophosphate synthetase 1A (EC:2.7.6.1); K00948 ribose-phosphate pyrophosphokinase [EC:2.7.6.1]
Unigene29398_Ex-zai-2	tca:658841	53.06	49	23	0	1	147	39	87	5e-08	55.8	similar to CG6767-PA, isoform A; K00948 ribose-phosphate pyrophosphokinase [EC:2.7.6.1]
Unigene29398_Ex-zai-2	dvi:Dvir_GJ13347	53.06	49	23	0	1	147	49	97	5e-08	55.8	GJ13347 gene product from transcript GJ13347-RA ; K00948 ribose-phosphate pyrophosphokinase [EC:2.7.6.1]
Unigene29398_Ex-zai-2	dmo:Dmoj_GI12077	53.06	49	23	0	1	147	59	107	5e-08	55.8	GI12077 gene product from transcript GI12077-RA ; K00948 ribose-phosphate pyrophosphokinase [EC:2.7.6.1]
Unigene29398_Ex-zai-2	dgr:Dgri_GH15140	53.06	49	23	0	1	147	59	107	5e-08	55.8	GH15140 gene product from transcript GH15140-RA ; K00948 ribose-phosphate pyrophosphokinase [EC:2.7.6.1]
Unigene29398_Ex-zai-2	dya:Dyak_GE21218	53.06	49	23	0	1	147	59	107	5e-08	55.8	GE21218 gene product from transcript GE21218-RA ; K00948 ribose-phosphate pyrophosphokinase [EC:2.7.6.1]
Unigene29398_Ex-zai-2	dwi:Dwil_GK17570	53.06	49	23	0	1	147	59	107	5e-08	55.8	GK17570 gene product from transcript GK17570-RA ; K00948 ribose-phosphate pyrophosphokinase [EC:2.7.6.1]
Unigene29398_Ex-zai-2	dsi:Dsim_GD12902	53.06	49	23	0	1	147	59	107	5e-08	55.8	GD12902 gene product from transcript GD12902-RA ; K00948 ribose-phosphate pyrophosphokinase [EC:2.7.6.1]
Unigene29398_Ex-zai-2	dse:Dsec_GM24850	53.06	49	23	0	1	147	59	107	5e-08	55.8	GM24850 gene product from transcript GM24850-RA ; K00948 ribose-phosphate pyrophosphokinase [EC:2.7.6.1]
Unigene29398_Ex-zai-2	dpe:Dper_GL12852	53.06	49	23	0	1	147	59	107	5e-08	55.8	GL12852 gene product from transcript GL12852-RA ; K00948 ribose-phosphate pyrophosphokinase [EC:2.7.6.1]
Unigene29398_Ex-zai-2	der:Dere_GG14016	53.06	49	23	0	1	147	59	107	5e-08	55.8	GG14016 gene product from transcript GG14016-RA ; K00948 ribose-phosphate pyrophosphokinase [EC:2.7.6.1]
Unigene29398_Ex-zai-2	dan:Dana_GF24649	53.06	49	23	0	1	147	59	107	5e-08	55.8	GF24649 gene product from transcript GF24649-RA ; K00948 ribose-phosphate pyrophosphokinase [EC:2.7.6.1]
Unigene29398_Ex-zai-2	dpo:Dpse_GA19849	53.06	49	23	0	1	147	59	107	5e-08	55.8	GA19849 gene product from transcript GA19849-RA ; K00948 ribose-phosphate pyrophosphokinase [EC:2.7.6.1]
Unigene29398_Ex-zai-2	dme:Dmel_CG6767	53.06	49	23	0	1	147	44	92	5e-08	55.8	CG6767 gene product from transcript CG6767-RA (EC:2.7.6.1); K00948 ribose-phosphate pyrophosphokinase [EC:2.7.6.1]
Unigene29398_Ex-zai-2	ame:551448	53.06	49	23	0	1	147	40	88	6e-08	55.5	GB16896; ribose-phosphate diphosphokinase; K00948 ribose-phosphate pyrophosphokinase [EC:2.7.6.1]
Unigene29398_Ex-zai-2	tad:TRIADDRAFT_25357	52.08	48	23	0	1	144	12	59	8e-08	55.1	Prps1a protein ; K00948 ribose-phosphate pyrophosphokinase [EC:2.7.6.1]
Unigene29398_Ex-zai-2	cin:100176771	54.17	48	22	0	1	144	32	79	1e-07	54.7	similar to Ribose-phosphate pyrophosphokinase I -like; K00948 ribose-phosphate pyrophosphokinase [EC:2.7.6.1]
Unigene29398_Ex-zai-2	dre:560827	52.08	48	23	0	1	144	12	59	1e-07	54.7	prps1b, MGC153331, fc64g03, im:6909503, wu:fc64g03, zgc:153331; phosphoribosyl pyrophosphate synthetase 1B (EC:2.7.6.1); K00948 ribose-phosphate pyrophosphokinase [EC:2.7.6.1]
Unigene29398_Ex-zai-2	xtr:496485	50.00	48	24	0	1	144	12	59	1e-07	54.7	prps2, prsii; phosphoribosyl pyrophosphate synthetase 2 (EC:2.7.6.1); K00948 ribose-phosphate pyrophosphokinase [EC:2.7.6.1]
Unigene29398_Ex-zai-2	xtr:394745	52.08	48	23	0	1	144	12	59	1e-07	54.7	prps1, arts, cmtx5, ppribp, prsi; phosphoribosyl pyrophosphate synthetase 1 (EC:2.7.6.1); K00948 ribose-phosphate pyrophosphokinase [EC:2.7.6.1]
Unigene29404_Ex-zai-2	tgu:100218201	51.92	52	25	1	156	1	513	563	6e-08	55.5	solute carrier family 6 (neurotransmitter transporter, taurine), member 6; K05039 solute carrier family 6 (neurotransmitter transporter, taurine) member 6
Unigene29404_Ex-zai-2	gga:416041	50.00	52	26	1	156	1	513	563	2e-07	53.9	SLC6A6; solute carrier family 6 (neurotransmitter transporter, taurine), member 6; K05039 solute carrier family 6 (neurotransmitter transporter, taurine) member 6
Unigene29404_Ex-zai-2	mmu:21366	48.08	52	27	1	156	1	513	563	9e-07	51.6	Slc6a6, AA589629, C80501, Taut; solute carrier family 6 (neurotransmitter transporter, taurine), member 6; K05039 solute carrier family 6 (neurotransmitter transporter, taurine) member 6
Unigene29404_Ex-zai-2	ptr:460196	50.00	52	26	1	156	1	513	563	1e-06	51.2	SLC6A6; solute carrier family 6 (neurotransmitter transporter, taurine), member 6; K05039 solute carrier family 6 (neurotransmitter transporter, taurine) member 6
Unigene29404_Ex-zai-2	hsa:6533	50.00	52	26	1	156	1	513	563	1e-06	51.2	SLC6A6, MGC10619, MGC131729, TAUT; solute carrier family 6 (neurotransmitter transporter, taurine), member 6; K05039 solute carrier family 6 (neurotransmitter transporter, taurine) member 6
Unigene29404_Ex-zai-2	rno:29464	48.08	52	27	1	156	1	513	563	2e-06	50.8	Slc6a6; solute carrier family 6 (neurotransmitter transporter, taurine), member 6; K05039 solute carrier family 6 (neurotransmitter transporter, taurine) member 6
Unigene29404_Ex-zai-2	mcc:701172	48.08	52	27	1	156	1	513	563	2e-06	50.8	SLC6A6; solute carrier family 6 (neurotransmitter transporter, taurine), member 6; K05039 solute carrier family 6 (neurotransmitter transporter, taurine) member 6
Unigene29404_Ex-zai-2	oaa:100092352	46.15	52	28	1	156	1	458	507	2e-06	50.4	similar to amino acid transporter B0+; K05047 solute carrier family 6 (neurotransmitter transporter) member 14
Unigene29404_Ex-zai-2	hsa:11254	38.46	52	32	1	156	1	534	583	2e-06	50.4	SLC6A14, BMIQ11; solute carrier family 6 (amino acid transporter), member 14; K05047 solute carrier family 6 (neurotransmitter transporter) member 14
Unigene29404_Ex-zai-2	dre:569098	46.15	52	28	1	156	1	513	563	3e-06	50.1	slc6a6, tau, taut, wu:fc26e12; solute carrier family 6 (neurotransmitter transporter, taurine), member 6; K05039 solute carrier family 6 (neurotransmitter transporter, taurine) member 6
Unigene29404_Ex-zai-2	tgu:100222688	40.38	52	31	1	156	1	602	651	3e-06	50.1	similar to solute carrier family 6 (amino acid transporter), member 14; K05047 solute carrier family 6 (neurotransmitter transporter) member 14
Unigene29404_Ex-zai-2	mcc:709598	38.46	52	32	1	156	1	534	583	3e-06	49.7	SLC6A14; solute carrier family 6 (amino acid transporter), member 14; K05047 solute carrier family 6 (neurotransmitter transporter) member 14
Unigene29404_Ex-zai-2	ecb:100055795	48.08	52	27	1	156	1	576	626	4e-06	49.3	similar to Na/Cl-dependent taurine transporter; K05039 solute carrier family 6 (neurotransmitter transporter, taurine) member 6
Unigene29404_Ex-zai-2	cfa:404000	48.08	52	27	1	156	1	513	563	4e-06	49.3	SLC6A6; solute carrier family 6 (neurotransmitter transporter, taurine), member 6; K05039 solute carrier family 6 (neurotransmitter transporter, taurine) member 6
Unigene29404_Ex-zai-2	ecb:100053824	40.38	52	31	1	156	1	531	580	6e-06	48.9	similar to amino acid transporter B0+; K05047 solute carrier family 6 (neurotransmitter transporter) member 14
Unigene29404_Ex-zai-2	ssc:431671	38.46	52	32	1	156	1	531	580	6e-06	48.9	SLC6A14; solute carrier family 6 (amino acid transporter), member 14; K05047 solute carrier family 6 (neurotransmitter transporter) member 14
Unigene29404_Ex-zai-2	bta:282366	46.15	52	28	1	156	1	513	563	1e-05	48.1	SLC6A6; solute carrier family 6 (neurotransmitter transporter, taurine), member 6; K05039 solute carrier family 6 (neurotransmitter transporter, taurine) member 6
Unigene29412_Ex-zai-2	tgu:100221847	53.66	41	19	0	162	40	394	434	3e-07	53.1	similar to CDC14 homolog B; K06639 cell division cycle 14 [EC:3.1.3.48]
Unigene29412_Ex-zai-2	cfa:476294	56.10	41	18	0	162	40	494	534	3e-07	53.1	CDC14B; CDC14 cell division cycle 14 homolog B (S. cerevisiae); K06639 cell division cycle 14 [EC:3.1.3.48]
Unigene29412_Ex-zai-2	hmg:100201174	56.10	41	18	0	162	40	275	315	4e-07	52.8	similar to CDC14 homolog A; K06639 cell division cycle 14 [EC:3.1.3.48]
Unigene29412_Ex-zai-2	ecb:100062379	44.64	56	27	1	162	7	283	338	4e-07	52.8	CDC14B; CDC14 cell division cycle 14 homolog B (S. cerevisiae); K06639 cell division cycle 14 [EC:3.1.3.48]
Unigene29412_Ex-zai-2	mcc:710300	44.64	56	27	1	162	7	275	330	4e-07	52.8	CDC14B; CDC14 cell division cycle 14 homolog B (S. cerevisiae); K06639 cell division cycle 14 [EC:3.1.3.48]
Unigene29412_Ex-zai-2	ptr:465251	44.64	56	27	1	162	7	312	367	4e-07	52.8	CDC14B; CDC14 cell division cycle 14 homolog B (S. cerevisiae); K06639 cell division cycle 14 [EC:3.1.3.48]
Unigene29412_Ex-zai-2	hsa:8555	44.64	56	27	1	162	7	275	330	4e-07	52.8	CDC14B, CDC14B3, Cdc14B1, Cdc14B2, hCDC14B; CDC14 cell division cycle 14 homolog B (S. cerevisiae) (EC:3.1.3.16 3.1.3.48); K06639 cell division cycle 14 [EC:3.1.3.48]
Unigene29412_Ex-zai-2	tgu:100222560	56.10	41	18	0	162	40	294	334	5e-07	52.4	similar to CDC14A; K06639 cell division cycle 14 [EC:3.1.3.48]
Unigene29412_Ex-zai-2	dre:565969	56.10	41	18	0	162	40	292	332	7e-07	52.0	cdc14ab, si:dkey-168j9.1; CDC14 cell division cycle 14 homolog A (S. cerevisiae), b; K06639 cell division cycle 14 [EC:3.1.3.48]
Unigene29412_Ex-zai-2	gga:427473	51.22	41	20	0	162	40	313	353	9e-07	51.6	CDC14B; CDC14 cell division cycle 14 homolog B (S. cerevisiae); K06639 cell division cycle 14 [EC:3.1.3.48]
Unigene29412_Ex-zai-2	cin:100179013	53.66	41	19	0	162	40	341	381	1e-06	51.2	similar to cell division cycle 14 alpha protein; K06639 cell division cycle 14 [EC:3.1.3.48]
Unigene29412_Ex-zai-2	dre:393148	53.66	41	19	0	162	40	217	257	1e-06	51.2	cdc14b, MGC55844, cdc14a, zgc:55844; CDC14 cell division cycle 14 homolog B (S. cerevisiae); K06639 cell division cycle 14 [EC:3.1.3.48]
Unigene29412_Ex-zai-2	tca:656645	53.66	41	19	0	162	40	277	317	2e-06	50.8	similar to Dual specificity protein phosphatase CDC14A (CDC14 cell division cycle 14 homolog A); K06639 cell division cycle 14 [EC:3.1.3.48]
Unigene29412_Ex-zai-2	bta:520428	51.22	41	20	0	162	40	315	355	2e-06	50.8	CDC14B; CDC14 cell division cycle 14 homolog B (S. cerevisiae); K06639 cell division cycle 14 [EC:3.1.3.48]
Unigene29412_Ex-zai-2	rno:361195	51.22	41	20	0	162	40	312	352	2e-06	50.8	Cdc14b; CDC14 cell division cycle 14 homolog B (S. cerevisiae); K06639 cell division cycle 14 [EC:3.1.3.48]
Unigene29412_Ex-zai-2	mmu:218294	51.22	41	20	0	162	40	275	315	2e-06	50.8	Cdc14b, 2810432N10Rik, A530086E13Rik, AA472821, CDC14B3, Cdc14B1; CDC14 cell division cycle 14 homolog B (S. cerevisiae) (EC:3.1.3.16 3.1.3.48); K06639 cell division cycle 14 [EC:3.1.3.48]
Unigene29412_Ex-zai-2	nvi:100122437	51.22	41	20	0	162	40	322	362	2e-06	50.4	NV13611; similar to CDC14A; K06639 cell division cycle 14 [EC:3.1.3.48]
Unigene29412_Ex-zai-2	xla:407839	48.78	41	21	0	162	40	275	315	2e-06	50.4	cdc14b, MGC81657, cdc14beta, xcdc14b; CDC14 cell division cycle 14 homolog B; K06639 cell division cycle 14 [EC:3.1.3.48]
Unigene29412_Ex-zai-2	xla:403393	51.22	41	20	0	162	40	274	314	2e-06	50.4	cdc14a, xcdc14a; CDC14 cell division cycle 14 homolog A; K06639 cell division cycle 14 [EC:3.1.3.48]
Unigene29412_Ex-zai-2	mdo:100011309	48.78	41	21	0	162	40	312	352	2e-06	50.4	similar to hCG32512; K06639 cell division cycle 14 [EC:3.1.3.48]
Unigene29420_Ex-zai-2	tca:659725	53.85	52	24	0	3	158	151	202	2e-11	67.4	similar to CG11851 CG11851-PA; K03846 alpha-1,2-mannosyltransferase [EC:2.4.1.-]
Unigene29420_Ex-zai-2	dre:393598	52.00	50	24	0	3	152	40	89	3e-10	63.2	alg9, MGC63820, zgc:63820; asparagine-linked glycosylation 9 homolog (S. cerevisiae, alpha- 1,2-mannosyltransferase); K03846 alpha-1,2-mannosyltransferase [EC:2.4.1.-]
Unigene29420_Ex-zai-2	dvi:Dvir_GJ24015	51.92	52	25	0	3	158	175	226	7e-10	62.0	GJ24015 gene product from transcript GJ24015-RA ; K03846 alpha-1,2-mannosyltransferase [EC:2.4.1.-]
Unigene29420_Ex-zai-2	dmo:Dmoj_GI23923	51.92	52	25	0	3	158	173	224	7e-10	62.0	GI23923 gene product from transcript GI23923-RA ; K03846 alpha-1,2-mannosyltransferase [EC:2.4.1.-]
Unigene29420_Ex-zai-2	dgr:Dgri_GH17379	51.92	52	25	0	3	158	176	227	7e-10	62.0	GH17379 gene product from transcript GH17379-RA ; K03846 alpha-1,2-mannosyltransferase [EC:2.4.1.-]
Unigene29420_Ex-zai-2	dya:Dyak_GE23573	49.06	53	27	0	3	161	174	226	7e-10	62.0	GE23573 gene product from transcript GE23573-RA ; K03846 alpha-1,2-mannosyltransferase [EC:2.4.1.-]
Unigene29420_Ex-zai-2	dsi:Dsim_GD21188	49.06	53	27	0	3	161	174	226	7e-10	62.0	GD21188 gene product from transcript GD21188-RA ; K03846 alpha-1,2-mannosyltransferase [EC:2.4.1.-]
Unigene29420_Ex-zai-2	dse:Dsec_GM17819	49.06	53	27	0	3	161	174	226	7e-10	62.0	GM17819 gene product from transcript GM17819-RA ; K03846 alpha-1,2-mannosyltransferase [EC:2.4.1.-]
Unigene29420_Ex-zai-2	der:Dere_GG11376	49.06	53	27	0	3	161	174	226	7e-10	62.0	GG11376 gene product from transcript GG11376-RA ; K03846 alpha-1,2-mannosyltransferase [EC:2.4.1.-]
Unigene29420_Ex-zai-2	dme:Dmel_CG11851	49.06	53	27	0	3	161	174	226	7e-10	62.0	CG11851 gene product from transcript CG11851-RA (EC:2.4.1.-); K03846 alpha-1,2-mannosyltransferase [EC:2.4.1.-]
Unigene29420_Ex-zai-2	gga:428255	52.00	50	24	0	3	152	162	211	7e-10	62.0	ALG9; asparagine-linked glycosylation 9 homolog (S. cerevisiae, alpha- 1,2-mannosyltransferase); K03846 alpha-1,2-mannosyltransferase [EC:2.4.1.-]
Unigene29420_Ex-zai-2	cfa:609002	50.00	50	25	0	3	152	159	208	7e-10	62.0	ALG9; asparagine-linked glycosylation 9, alpha-1,2-mannosyltransferase homolog (S. cerevisiae); K03846 alpha-1,2-mannosyltransferase [EC:2.4.1.-]
Unigene29420_Ex-zai-2	rno:367083	50.00	50	25	0	3	152	167	216	7e-10	62.0	Alg9, Dibd1; asparagine-linked glycosylation 9, alpha-1,2-mannosyltransferase homolog (S. cerevisiae); K03846 alpha-1,2-mannosyltransferase [EC:2.4.1.-]
Unigene29420_Ex-zai-2	mmu:102580	50.00	50	25	0	3	152	159	208	7e-10	62.0	Alg9, 8230402H15Rik, AI747665, B430313H07Rik, Dibd1; asparagine-linked glycosylation 9 homolog (yeast, alpha 1,2 mannosyltransferase); K03846 alpha-1,2-mannosyltransferase [EC:2.4.1.-]
Unigene29420_Ex-zai-2	mcc:710567	50.00	50	25	0	3	152	392	441	7e-10	62.0	ALG9; asparagine-linked glycosylation 9, alpha-1,2-mannosyltransferase homolog (S. cerevisiae); K03846 alpha-1,2-mannosyltransferase [EC:2.4.1.-]
Unigene29420_Ex-zai-2	hsa:79796	50.00	50	25	0	3	152	159	208	7e-10	62.0	ALG9, CDG1L, DIBD1, DKFZp586M2420, FLJ21845, LOH11CR1J; asparagine-linked glycosylation 9, alpha-1,2-mannosyltransferase homolog (S. cerevisiae); K03846 alpha-1,2-mannosyltransferase [EC:2.4.1.-]
Unigene29420_Ex-zai-2	nvi:100113941	48.00	50	26	0	3	152	124	173	9e-10	61.6	NV18464; similar to CG11851-PA; K03846 alpha-1,2-mannosyltransferase [EC:2.4.1.-]
Unigene29420_Ex-zai-2	dwi:Dwil_GK13449	50.00	52	26	0	3	158	171	222	9e-10	61.6	GK13449 gene product from transcript GK13449-RA ; K03846 alpha-1,2-mannosyltransferase [EC:2.4.1.-]
Unigene29420_Ex-zai-2	dpe:Dper_GL11986	50.00	52	26	0	3	158	174	225	9e-10	61.6	GL11986 gene product from transcript GL11986-RA ; K03846 alpha-1,2-mannosyltransferase [EC:2.4.1.-]
Unigene29420_Ex-zai-2	dpo:Dpse_GA11235	50.00	52	26	0	3	158	174	225	9e-10	61.6	GA11235 gene product from transcript GA11235-RA ; K03846 alpha-1,2-mannosyltransferase [EC:2.4.1.-]
Unigene29436_Ex-zai-2	nvi:100117836	66.67	51	17	0	3	155	1129	1179	6e-13	72.0	NV15245; similar to RE71183p; K13171 serine/arginine repetitive matrix protein 1
Unigene29436_Ex-zai-2	api:100160294	65.31	49	17	0	15	161	642	690	2e-12	70.1	Srrm1, ACYPI001601; serine/arginine repetitive matrix 1; K13171 serine/arginine repetitive matrix protein 1
Unigene29436_Ex-zai-2	dgr:Dgri_GH17142	54.90	51	22	1	12	161	976	1026	4e-09	59.3	GH17142 gene product from transcript GH17142-RA ; K13171 serine/arginine repetitive matrix protein 1
Unigene29436_Ex-zai-2	dmo:Dmoj_GI11751	56.86	51	21	2	12	161	940	989	3e-08	56.6	GI11751 gene product from transcript GI11751-RA ; K13171 serine/arginine repetitive matrix protein 1
Unigene29436_Ex-zai-2	dvi:Dvir_GJ13461	55.77	52	22	2	9	161	955	1004	4e-08	56.2	GJ13461 gene product from transcript GJ13461-RA ; K13171 serine/arginine repetitive matrix protein 1
Unigene29436_Ex-zai-2	cin:100180164	48.15	54	26	1	6	161	181	234	2e-07	53.9	similar to Ppig protein; K09566 peptidyl-prolyl isomerase G (cyclophilin G) [EC:5.2.1.8]
Unigene29436_Ex-zai-2	ssc:397366	48.98	49	25	0	3	149	100	148	2e-07	53.5	CNG-1, CNGA1; cGMP-gated cation channel; K04948 cyclic nucleotide gated channel alpha 1
Unigene29436_Ex-zai-2	ptr:739850	48.98	49	25	0	3	149	104	152	3e-07	53.1	CNGA1; cyclic nucleotide gated channel alpha 1; K04948 cyclic nucleotide gated channel alpha 1
Unigene29436_Ex-zai-2	hsa:1259	48.98	49	25	0	3	149	104	152	3e-07	53.1	CNGA1, CNCG, CNCG1, CNG1, RCNC1, RCNCa, RCNCalpha, RP49; cyclic nucleotide gated channel alpha 1; K04948 cyclic nucleotide gated channel alpha 1
Unigene29436_Ex-zai-2	cbr:CBG07956	47.73	44	23	0	24	155	516	559	4e-07	52.8	Cbr-rsr-1; C. briggsae CBR-RSR-1 protein; K13171 serine/arginine repetitive matrix protein 1
Unigene29436_Ex-zai-2	dre:406773	48.15	54	23	1	9	155	180	233	4e-07	52.8	ppig, wu:fb33a06, wu:fi37a09, zgc:55535; peptidyl-prolyl isomerase G (cyclophilin G) (EC:5.2.1.8); K09566 peptidyl-prolyl isomerase G (cyclophilin G) [EC:5.2.1.8]
Unigene29436_Ex-zai-2	mmu:12788	48.98	49	25	0	3	149	96	144	4e-07	52.8	Cnga1, Cncg; cyclic nucleotide gated channel alpha 1; K04948 cyclic nucleotide gated channel alpha 1
Unigene29436_Ex-zai-2	dwi:Dwil_GK17424	50.00	48	23	1	21	161	1010	1057	5e-07	52.4	GK17424 gene product from transcript GK17424-RA ; K13171 serine/arginine repetitive matrix protein 1
Unigene29436_Ex-zai-2	dre:406751	53.19	47	22	0	21	161	821	867	5e-07	52.4	srrm1, fc64f01, wu:fb34f04, wu:fb38b06, wu:fc64f01, zgc:63802; serine/arginine repetitive matrix 1; K13171 serine/arginine repetitive matrix protein 1
Unigene29436_Ex-zai-2	dre:572249	44.23	52	29	0	6	161	52	103	5e-07	52.4	cyclic nucleotide gated channel-like; K04948 cyclic nucleotide gated channel alpha 1
Unigene29436_Ex-zai-2	gga:424162	43.08	65	21	1	3	149	182	246	5e-07	52.4	PPIG; peptidylprolyl isomerase G (cyclophilin G); K09566 peptidyl-prolyl isomerase G (cyclophilin G) [EC:5.2.1.8]
Unigene29436_Ex-zai-2	aga:AgaP_AGAP005366	46.94	49	26	0	3	149	1250	1298	7e-07	52.0	AGAP005366-PA ; K13171 serine/arginine repetitive matrix protein 1
Unigene29436_Ex-zai-2	cfa:403891	48.98	49	25	0	3	149	103	151	7e-07	52.0	CNGA1, CNGC1; cyclic nucleotide gated channel alpha 1; K04948 cyclic nucleotide gated channel alpha 1
Unigene29436_Ex-zai-2	cel:F28D9.1	52.00	50	22	1	12	155	540	589	9e-07	51.6	rsr-1; SR protein related family member (rsr-1); K13171 serine/arginine repetitive matrix protein 1
Unigene29436_Ex-zai-2	tgu:100228101	47.06	51	27	0	3	155	840	890	9e-07	51.6	similar to Adapter-related protein complex 3 delta 1 subunit; K12396 AP-3 complex subunit delta-1
Unigene29464_Ex-zai-2	tca:655906	46.15	52	28	0	1	156	391	442	3e-08	56.6	similar to CG9802-PA, isoform A; K06669 structural maintenance of chromosome 3 (chondroitin sulfate proteoglycan 6)
Unigene29464_Ex-zai-2	spu:594026	44.23	52	29	0	1	156	364	415	5e-08	55.8	similar to Structural maintenance of chromosomes 3; K06669 structural maintenance of chromosome 3 (chondroitin sulfate proteoglycan 6)
Unigene29464_Ex-zai-2	ame:410217	38.46	52	32	0	1	156	391	442	1e-07	54.7	Cap, GB17317; chromosome-associated protein; K06669 structural maintenance of chromosome 3 (chondroitin sulfate proteoglycan 6)
Unigene29464_Ex-zai-2	api:100161857	44.23	52	29	0	1	156	391	442	1e-07	54.3	ACYPI003049; similar to structural maintenance of chromosomes smc3; K06669 structural maintenance of chromosome 3 (chondroitin sulfate proteoglycan 6)
Unigene29464_Ex-zai-2	nvi:100117835	38.46	52	32	0	1	156	391	442	4e-07	52.8	Smc3, Cap, NV15123; structural maintenance of chromosomes 3; K06669 structural maintenance of chromosome 3 (chondroitin sulfate proteoglycan 6)
Unigene29464_Ex-zai-2	smm:Smp_134850	46.67	45	24	0	1	135	128	172	9e-07	51.6	Rootletin (Ciliary rootlet coiled-coil protein) ; K06669 structural maintenance of chromosome 3 (chondroitin sulfate proteoglycan 6)
Unigene29464_Ex-zai-2	cqu:CpipJ_CPIJ018617	43.48	46	26	0	1	138	245	290	2e-06	50.8	structural maintenance of chromosomes protein 3; K06669 structural maintenance of chromosome 3 (chondroitin sulfate proteoglycan 6)
Unigene29464_Ex-zai-2	aag:AaeL_AAEL006937	45.65	46	25	0	1	138	391	436	2e-06	50.4	structural maintenance of chromosomes smc3 ; K06669 structural maintenance of chromosome 3 (chondroitin sulfate proteoglycan 6)
Unigene29464_Ex-zai-2	aga:AgaP_AGAP006388	43.48	46	26	0	1	138	391	436	3e-06	49.7	AGAP006388-PA ; K06669 structural maintenance of chromosome 3 (chondroitin sulfate proteoglycan 6)
Unigene29467_Ex-zai-2	ame:409843	90.57	53	5	0	3	161	1056	1108	2e-19	93.6	Mhc1, GB11965; myosin heavy chain 1; K10352 myosin heavy chain
Unigene29467_Ex-zai-2	tca:659358	88.68	53	6	0	3	161	1052	1104	3e-19	93.2	Mhc1; myosin heavy chain 1; K10352 myosin heavy chain
Unigene29467_Ex-zai-2	nvi:100123633	90.38	52	5	0	3	158	1053	1104	6e-19	92.0	Mhc1, NV11782; myosin heavy chain 1; K10352 myosin heavy chain
Unigene29467_Ex-zai-2	aga:AgaP_AGAP010147	84.91	53	8	0	3	161	1050	1102	2e-18	90.5	AGAP010147-PA ; K10352 myosin heavy chain
Unigene29467_Ex-zai-2	aag:AaeL_AAEL005733	86.54	52	7	0	3	158	1054	1105	2e-18	90.1	myosin heavy chain, nonmuscle or smooth muscle ; K10352 myosin heavy chain
Unigene29467_Ex-zai-2	dmo:Dmoj_GI17055	86.54	52	7	0	3	158	1242	1293	5e-18	89.0	GI17055 gene product from transcript GI17055-RA ; K10352 myosin heavy chain
Unigene29467_Ex-zai-2	dgr:Dgri_GH11564	86.54	52	7	0	3	158	1242	1293	5e-18	89.0	GH11564 gene product from transcript GH11564-RA ; K10352 myosin heavy chain
Unigene29467_Ex-zai-2	dwi:Dwil_GK18232	86.54	52	7	0	3	158	1236	1287	5e-18	89.0	GK18232 gene product from transcript GK18232-RA ; K10352 myosin heavy chain
Unigene29467_Ex-zai-2	api:100167379	84.62	52	8	0	3	158	1058	1109	9e-18	88.2	Mhc1, ACYPI008178; myosin heavy chain 1; K10352 myosin heavy chain
Unigene29467_Ex-zai-2	dya:Dyak_GE12765	86.54	52	7	0	3	158	1242	1293	9e-18	88.2	Dyak_Mhc; GE12765 gene product from transcript GE12765-RA ; K10352 myosin heavy chain
Unigene29467_Ex-zai-2	dse:Dsec_GM17204	86.54	52	7	0	3	158	1242	1293	9e-18	88.2	GM17204 gene product from transcript GM17204-RA ; K10352 myosin heavy chain
Unigene29467_Ex-zai-2	der:Dere_GG22771	86.54	52	7	0	3	158	1245	1296	9e-18	88.2	GG22771 gene product from transcript GG22771-RA ; K10352 myosin heavy chain
Unigene29467_Ex-zai-2	dme:Dmel_CG17927	86.54	52	7	0	3	158	1051	1102	9e-18	88.2	Mhc; Myosin heavy chain (EC:3.6.1.3); K10352 myosin heavy chain
Unigene29467_Ex-zai-2	dvi:Dvir_GJ17305	84.62	52	8	0	3	158	1242	1293	1e-17	87.8	Dvir_Mhc; Myosin heavy chain ; K10352 myosin heavy chain
Unigene29467_Ex-zai-2	dan:Dana_GF15360	84.62	52	8	0	3	158	1254	1305	2e-17	87.0	GF15360 gene product from transcript GF15360-RA ; K10352 myosin heavy chain
Unigene29467_Ex-zai-2	dpo:Dpse_GA25794	84.62	52	8	0	3	158	1255	1306	2e-17	87.0	GA25794 gene product from transcript GA25794-RA ; K10352 myosin heavy chain
Unigene29467_Ex-zai-2	cqu:CpipJ_CPIJ000849	83.02	53	9	0	3	161	1059	1111	3e-17	86.7	myosin heavy chain; K10352 myosin heavy chain
Unigene29467_Ex-zai-2	smm:Smp_085540.6	60.38	53	21	0	3	161	1029	1081	1e-11	67.8	myosin heavy chain ; K10352 myosin heavy chain
Unigene29467_Ex-zai-2	cin:100176037	60.38	53	21	0	3	161	1049	1101	4e-11	66.2	similar to embryonic muscle myosin heavy chain; K10352 myosin heavy chain
Unigene29467_Ex-zai-2	cin:100184395	60.38	53	21	0	3	161	1049	1101	4e-11	66.2	similar to embryonic muscle myosin heavy chain; K10352 myosin heavy chain
Unigene29475_Ex-zai-2	hmg:100211176	39.13	46	28	0	5	142	276	321	3e-06	49.7	similar to predicted protein; K01052 lysosomal acid lipase/cholesteryl ester hydrolase [EC:3.1.1.13]
Unigene29497_Ex-zai-2	gga:431683	58.49	53	22	1	159	1	518	569	3e-12	69.7	CYP27A1; cytochrome P450, family 27, subfamily A, polypeptide 1; K00488 cytochrome P450, family 27, subfamily A (cholestanetriol 26-monooxygenase) [EC:1.14.13.15]
Unigene29497_Ex-zai-2	mdo:100011045	54.55	55	22	1	156	1	448	502	4e-11	66.2	CYP27A1; sterol 27-hydroxylase; K00488 cytochrome P450, family 27, subfamily A (cholestanetriol 26-monooxygenase) [EC:1.14.13.15]
Unigene29497_Ex-zai-2	xtr:448754	61.54	52	20	1	156	1	420	469	4e-10	62.8	cyp27b1, MGC88925, cp2b, cyp1, cyp1alpha, cyp27b, p450c1, pddr, vdd1, vddr, vddri, vdr; cytochrome P450, family 27, subfamily B, polypeptide 1 (EC:1.14.13.13); K07438 cytochrome P450, family 27, subfamily B (25-hydroxyvitamin D3 1alpha-hydroxylase) [EC:1.14.13.13]
Unigene29497_Ex-zai-2	dre:565876	50.00	52	26	0	156	1	425	476	3e-09	60.1	si:dkey-91i10.3 (EC:1.14.13.15); K00488 cytochrome P450, family 27, subfamily A (cholestanetriol 26-monooxygenase) [EC:1.14.13.15]
Unigene29497_Ex-zai-2	mdo:100031497	55.77	52	23	1	156	1	418	467	3e-09	59.7	similar to 25-hydroxyvitamin D3 1alpha-hydroxylase; K07438 cytochrome P450, family 27, subfamily B (25-hydroxyvitamin D3 1alpha-hydroxylase) [EC:1.14.13.13]
Unigene29497_Ex-zai-2	dme:Dmel_CG8587	49.12	57	26	1	162	1	462	518	4e-09	59.3	Cyp301a1; CG8587 gene product from transcript CG8587-RA; K00517 [EC:1.14.-.-]
Unigene29497_Ex-zai-2	mmu:104086	50.91	55	24	1	156	1	441	495	6e-09	58.9	Cyp27a1, 1300013A03Rik, Cyp27; cytochrome P450, family 27, subfamily a, polypeptide 1 (EC:1.14.13.15); K00488 cytochrome P450, family 27, subfamily A (cholestanetriol 26-monooxygenase) [EC:1.14.13.15]
Unigene29497_Ex-zai-2	dme:Dmel_CG6042	43.75	64	26	1	162	1	435	498	1e-08	58.2	Cyp12a4; CG6042 gene product from transcript CG6042-RA; K00517 [EC:1.14.-.-]
Unigene29497_Ex-zai-2	rno:301517	52.73	55	23	1	156	1	441	495	1e-08	58.2	Cyp27a1, Cyp27, P450C27; cytochrome P450, family 27, subfamily a, polypeptide 1 (EC:1.14.13.15); K00488 cytochrome P450, family 27, subfamily A (cholestanetriol 26-monooxygenase) [EC:1.14.13.15]
Unigene29497_Ex-zai-2	ame:411893	50.00	54	24	1	156	4	442	495	4e-08	56.2	CYP315A1, GB16447; cytochrome P450 315A1, mitochondrial; K10722 CYP315A1; ecdysteroid 2-hydroxylase
Unigene29497_Ex-zai-2	dme:Dmel_CG15077	46.03	63	25	1	162	1	433	495	4e-08	56.2	Cyp12b2; CG15077 gene product from transcript CG15077-RA; K00517 [EC:1.14.-.-]
Unigene29497_Ex-zai-2	cel:ZK177.5	54.17	48	22	1	144	1	409	454	6e-08	55.5	cyp-44A1; CYtochrome P450 family member (cyp-44A1); K00517 [EC:1.14.-.-]
Unigene29497_Ex-zai-2	dme:Dmel_CG11821	42.19	64	27	1	162	1	435	498	6e-08	55.5	Cyp12a5; CG11821 gene product from transcript CG11821-RA; K00517 [EC:1.14.-.-]
Unigene29497_Ex-zai-2	mcc:700192	52.73	55	23	2	156	1	438	492	6e-08	55.5	cytochrome P450, family 27, subfamily A, polypeptide 1; K00488 cytochrome P450, family 27, subfamily A (cholestanetriol 26-monooxygenase) [EC:1.14.13.15]
Unigene29497_Ex-zai-2	hsa:1593	52.73	55	23	2	156	1	438	492	6e-08	55.5	CYP27A1, CP27, CTX, CYP27; cytochrome P450, family 27, subfamily A, polypeptide 1 (EC:1.14.13.15); K00488 cytochrome P450, family 27, subfamily A (cholestanetriol 26-monooxygenase) [EC:1.14.13.15]
Unigene29497_Ex-zai-2	bta:539630	51.92	52	25	1	156	1	422	471	1e-07	54.7	CYP27B1; cytochrome P450, family 27, subfamily B, polypeptide 1; K07438 cytochrome P450, family 27, subfamily B (25-hydroxyvitamin D3 1alpha-hydroxylase) [EC:1.14.13.13]
Unigene29497_Ex-zai-2	cfa:610489	50.91	55	24	1	156	1	435	489	1e-07	54.7	similar to Cytochrome P450 27, mitochondrial precursor (Cytochrome P-450C27/25) (Sterol 26-hydroxylase) (Sterol 27-hydroxylase) (Vitamin D(3) 25-hydroxylase) (5-beta-cholestane-3-alpha,7-alpha,12-alpha-triol 27-hydroxylase); K00488 cytochrome P450, family 27, subfamily A (cholestanetriol 26-monooxygenase) [EC:1.14.13.15]
Unigene29497_Ex-zai-2	dre:100004700	47.92	48	25	1	162	19	418	463	1e-07	54.3	cyp24a1l; cytochrome P450, family 24, subfamily A, polypeptide 1, like; K07436 cytochrome P450, family 24, subfamily A (25-hydroxyvitamin D3 24-hydroxylase)
Unigene29497_Ex-zai-2	bta:511960	49.09	55	25	1	156	1	441	495	1e-07	54.3	CYP27A1, MGC151538; cytochrome P450, family 27, subfamily A, polypeptide 1 (EC:1.14.13.15); K00488 cytochrome P450, family 27, subfamily A (cholestanetriol 26-monooxygenase) [EC:1.14.13.15]
Unigene29497_Ex-zai-2	ptr:459951	50.91	55	24	2	156	1	438	492	1e-07	54.3	similar to sterol 27-hydroxylase; K00488 cytochrome P450, family 27, subfamily A (cholestanetriol 26-monooxygenase) [EC:1.14.13.15]
Unigene29498_Ex-zai-2	ame:726200	45.61	57	9	2	116	12	309	365	7e-12	68.6	Pax-1, GB10772; paired box protein Pax-1; K09382 paired box protein 1/9
Unigene29498_Ex-zai-2	dwi:Dwil_GK25620	63.89	36	13	1	116	9	435	469	9e-12	68.2	GK25620 gene product from transcript GK25620-RA ; K04700 suppressor of cytokine signaling, invertebrate
Unigene29498_Ex-zai-2	ame:408810	62.50	32	12	0	98	3	1219	1250	4e-11	66.2	GB20093; similar to Gef26 CG9491-PA; K08018 Rap guanine nucleotide exchange factor (GEF) 2
Unigene29498_Ex-zai-2	dgr:Dgri_GH24784	56.10	41	14	2	113	3	473	513	5e-11	65.9	GH24784 gene product from transcript GH24784-RA ; K04700 suppressor of cytokine signaling, invertebrate
Unigene29498_Ex-zai-2	dme:Dmel_CG1689	61.76	34	13	0	116	15	107	140	1e-10	64.7	lz; lozenge; K09280 runt-related transcription factor, other
Unigene29498_Ex-zai-2	cfa:608385	62.50	32	12	0	107	12	135	166	1e-10	64.3	FOXB2; forkhead box B2; K09395 forkhead box protein B
Unigene29498_Ex-zai-2	cqu:CpipJ_CPIJ013490	66.67	33	10	1	98	3	100	132	2e-10	63.5	transcription enhancer factor; K09448 TEA domain family member 1/3/4
Unigene29498_Ex-zai-2	ame:551177	70.37	27	8	0	86	6	184	210	4e-10	62.8	GB20141; similar to U1-snRNP binding protein homolog; K13155 U11/U12 small nuclear ribonucleoprotein 35 kDa protein
Unigene29498_Ex-zai-2	dya:Dyak_GE17788	60.00	35	14	0	116	12	103	137	4e-10	62.8	GE17788 gene product from transcript GE17788-RA ; K09280 runt-related transcription factor, other
Unigene29498_Ex-zai-2	rno:360990	73.08	26	7	0	83	6	827	852	5e-10	62.4	Usp34; similar to ubiquitin specific protease 34; K11853 ubiquitin carboxyl-terminal hydrolase 34 [EC:3.1.2.15]
Unigene29498_Ex-zai-2	mmu:17847	73.08	26	7	0	83	6	749	774	5e-10	62.4	Usp34, A530081C03Rik, Murr2; ubiquitin specific peptidase 34 (EC:3.1.2.15); K11853 ubiquitin carboxyl-terminal hydrolase 34 [EC:3.1.2.15]
Unigene29498_Ex-zai-2	aag:AaeL_AAEL011013	68.97	29	9	0	92	6	154	182	9e-10	61.6	single-minded ; K09100 single-minded
Unigene29498_Ex-zai-2	dwi:Dwil_GK16179	64.29	28	10	0	104	21	587	614	1e-09	60.8	GK16179 gene product from transcript GK16179-RA ; K11429 histone-lysine N-methyltransferase SUV420H [EC:2.1.1.43]
Unigene29498_Ex-zai-2	dse:Dsec_GM22478	60.61	33	13	0	116	18	107	139	2e-09	60.5	GM22478 gene product from transcript GM22478-RA ; K09280 runt-related transcription factor, other
Unigene29498_Ex-zai-2	rno:691398	67.86	28	9	0	98	15	135	162	2e-09	60.5	Foxb2; forkhead box B2; K09395 forkhead box protein B
Unigene29498_Ex-zai-2	mmu:14240	67.86	28	9	0	98	15	135	162	2e-09	60.5	Foxb2, Fkh4; forkhead box B2; K09395 forkhead box protein B
Unigene29498_Ex-zai-2	dre:30210	40.30	67	15	3	128	3	156	222	3e-09	60.1	mafba, kr, kreisler, krml, mafb, val, wu:fc22d11, wu:fj82a09; v-maf musculoaponeurotic fibrosarcoma oncogene family, protein B (avian); K09036 transcription factor MAFB
Unigene29498_Ex-zai-2	der:Dere_GG18309	59.46	37	15	1	116	6	117	152	3e-09	59.7	GG18309 gene product from transcript GG18309-RA ; K09280 runt-related transcription factor, other
Unigene29498_Ex-zai-2	api:100167072	52.50	40	11	1	101	6	163	202	4e-09	59.3	ACYPI007895; similar to Fork head domain-containing protein FD3; K09397 forkhead box protein D
Unigene29498_Ex-zai-2	dmo:Dmoj_GI17200	59.38	32	13	0	98	3	1125	1156	6e-09	58.9	GI17200 gene product from transcript GI17200-RA ; K13298 dual 3',5'-cyclic-AMP and -GMP phosphodiesterase 11 [EC:3.1.4.17 3.1.4.35]
Unigene29501_Ex-zai-2	tca:659187	57.69	52	22	0	157	2	187	238	8e-11	65.1	Hexo1, Nag1; hexosaminidase 1; K12373 beta-hexosaminidase [EC:3.2.1.52]
Unigene29501_Ex-zai-2	tca:656027	58.00	50	21	0	151	2	219	268	3e-10	63.2	Fdl; fused lobes; K12373 beta-hexosaminidase [EC:3.2.1.52]
Unigene29501_Ex-zai-2	aga:AgaP_AGAP005381	53.85	52	24	0	157	2	194	245	4e-09	59.3	AGAP005381-PC ; K12373 beta-hexosaminidase [EC:3.2.1.52]
Unigene29501_Ex-zai-2	dvi:Dvir_GJ12846	50.00	52	26	0	157	2	194	245	4e-09	59.3	GJ12846 gene product from transcript GJ12846-RA ; K12373 beta-hexosaminidase [EC:3.2.1.52]
Unigene29501_Ex-zai-2	dgr:Dgri_GH15943	51.92	52	25	0	157	2	197	248	4e-09	59.3	GH15943 gene product from transcript GH15943-RA ; K12373 beta-hexosaminidase [EC:3.2.1.52]
Unigene29501_Ex-zai-2	dya:Dyak_GE21437	50.00	52	26	0	157	2	193	244	6e-09	58.9	GE21437 gene product from transcript GE21437-RA ; K12373 beta-hexosaminidase [EC:3.2.1.52]
Unigene29501_Ex-zai-2	dme:Dmel_CG1318	50.00	52	26	0	157	2	193	244	6e-09	58.9	Hexo1; Hexosaminidase 1 (EC:3.2.1.52); K12373 beta-hexosaminidase [EC:3.2.1.52]
Unigene29501_Ex-zai-2	nvi:100117578	51.92	52	25	0	157	2	181	232	7e-09	58.5	NV17410; similar to beta-N-acetylglucosaminidase; K12373 beta-hexosaminidase [EC:3.2.1.52]
Unigene29501_Ex-zai-2	dsi:Dsim_GD13835	50.00	52	26	0	157	2	193	244	7e-09	58.5	GD13835 gene product from transcript GD13835-RA ; K12373 beta-hexosaminidase [EC:3.2.1.52]
Unigene29501_Ex-zai-2	dse:Dsec_GM14649	50.00	52	26	0	157	2	193	244	7e-09	58.5	GM14649 gene product from transcript GM14649-RA ; K12373 beta-hexosaminidase [EC:3.2.1.52]
Unigene29501_Ex-zai-2	dpe:Dper_GL17874	50.00	52	26	0	157	2	194	245	7e-09	58.5	GL17874 gene product from transcript GL17874-RA ; K12373 beta-hexosaminidase [EC:3.2.1.52]
Unigene29501_Ex-zai-2	der:Dere_GG15218	50.00	52	26	0	157	2	193	244	7e-09	58.5	GG15218 gene product from transcript GG15218-RA ; K12373 beta-hexosaminidase [EC:3.2.1.52]
Unigene29501_Ex-zai-2	dmo:Dmoj_GI16594	50.00	52	26	0	157	2	192	243	1e-08	58.2	GI16594 gene product from transcript GI16594-RA ; K12373 beta-hexosaminidase [EC:3.2.1.52]
Unigene29501_Ex-zai-2	dpo:Dpse_GA12099	50.00	52	26	0	157	2	194	245	1e-08	58.2	GA12099 gene product from transcript GA12099-RA ; K12373 beta-hexosaminidase [EC:3.2.1.52]
Unigene29501_Ex-zai-2	dwi:Dwil_GK10559	46.15	52	28	0	157	2	192	243	1e-08	57.8	GK10559 gene product from transcript GK10559-RA ; K12373 beta-hexosaminidase [EC:3.2.1.52]
Unigene29501_Ex-zai-2	nvi:100122289	53.33	45	21	0	136	2	221	265	2e-08	57.4	NV10735; similar to beta-N-acetylglucosaminidase FDL; K12373 beta-hexosaminidase [EC:3.2.1.52]
Unigene29501_Ex-zai-2	dan:Dana_GF25061	48.08	52	27	0	157	2	191	242	2e-08	57.4	GF25061 gene product from transcript GF25061-RA ; K12373 beta-hexosaminidase [EC:3.2.1.52]
Unigene29501_Ex-zai-2	rno:294673	59.52	42	17	0	127	2	167	208	2e-08	57.0	Hexb; hexosaminidase B (EC:3.2.1.52); K12373 beta-hexosaminidase [EC:3.2.1.52]
Unigene29501_Ex-zai-2	mmu:15212	51.92	52	25	1	157	2	159	209	2e-08	57.0	Hexb; hexosaminidase B (EC:3.2.1.52); K12373 beta-hexosaminidase [EC:3.2.1.52]
Unigene29501_Ex-zai-2	aga:AgaP_AGAP007080	48.08	52	27	0	157	2	279	330	3e-08	56.6	AGAP007080-PA ; K12373 beta-hexosaminidase [EC:3.2.1.52]
Unigene29533_Ex-zai-2	mmu:106763	55.77	52	23	0	3	158	737	788	1e-07	54.3	Ttbk1, AU017937, AW048023, C330008L01Rik; tau tubulin kinase 1 (EC:2.7.11.1); K08815 tau tubulin kinase [EC:2.7.11.26]
Unigene29533_Ex-zai-2	dre:664698	57.45	47	20	0	6	146	479	525	3e-07	53.1	nefl, MGC136626, zgc:136626; neurofilament, light polypeptide; K04572 neurofilament light polypeptide
Unigene29533_Ex-zai-2	aga:AgaP_AGAP004055	53.12	32	13	1	90	1	191	222	7e-07	39.7	AGAP004055-PA ; K00658 2-oxoglutarate dehydrogenase E2 component (dihydrolipoamide succinyltransferase) [EC:2.3.1.61]
Unigene29533_Ex-zai-2	cfa:490390	51.92	52	23	2	150	1	535	585	1e-06	51.2	similar to Enabled protein homolog; K05746 enabled
Unigene29533_Ex-zai-2	ssc:100157536	77.42	31	7	0	3	95	736	766	1e-06	51.2	similar to tau tubulin kinase 1; K08815 tau tubulin kinase [EC:2.7.11.26]
Unigene29533_Ex-zai-2	cfa:479254	77.42	31	7	0	3	95	1083	1113	1e-06	51.2	similar to MYST histone acetyltransferase monocytic leukemia 4; K11306 histone acetyltransferase MYST4 [EC:2.3.1.48]
Unigene29533_Ex-zai-2	hsa:9187	72.73	33	9	0	3	101	860	892	1e-06	51.2	SLC24A1, HsT17412, KIAA0702, NCKX, NCKX1, RODX; solute carrier family 24 (sodium/potassium/calcium exchanger), member 1; K13749 solute carrier family 24 (sodium/potassium/calcium exchanger), member 1
Unigene29533_Ex-zai-2	dsi:Dsim_GD15881	82.76	29	5	0	3	89	359	387	2e-06	50.8	Dsim_up; wings up ; K12046 troponin T, fast skeletal muscle
Unigene29533_Ex-zai-2	rno:83686	82.76	29	5	0	3	89	450	478	2e-06	50.8	Cngb1, Gm1959; cyclic nucleotide gated channel beta 1; K04952 cyclic nucleotide gated channel beta 1
Unigene29533_Ex-zai-2	gga:422697	70.00	30	9	0	2	91	193	222	2e-06	43.1	NOLA1; nucleolar protein family A, member 1 (H/ACA small nucleolar RNPs); K11128 H/ACA ribonucleoprotein complex subunit 1
Unigene29533_Ex-zai-2	hmg:100201184	52.08	48	23	0	2	145	86	133	2e-06	50.4	similar to cold inducible RNA-binding protein beta; K13195 cold-inducible RNA-binding protein
Unigene29533_Ex-zai-2	ecb:100064218	71.88	32	9	0	3	98	1071	1102	2e-06	50.4	MYST4; MYST histone acetyltransferase (monocytic leukemia) 4; K11306 histone acetyltransferase MYST4 [EC:2.3.1.48]
Unigene29533_Ex-zai-2	ssc:100156636	71.88	32	9	0	3	98	1074	1105	2e-06	50.4	MYST4; MYST histone acetyltransferase (monocytic leukemia) 4; K11306 histone acetyltransferase MYST4 [EC:2.3.1.48]
Unigene29533_Ex-zai-2	ssc:100155509	54.90	51	21	1	3	149	778	828	2e-06	50.4	similar to tau tubulin kinase 1; K08815 tau tubulin kinase [EC:2.7.11.26]
Unigene29533_Ex-zai-2	bta:535403	71.88	32	9	0	3	98	1072	1103	2e-06	50.4	MYST4; MYST histone acetyltransferase (monocytic leukemia) 4; K11306 histone acetyltransferase MYST4 [EC:2.3.1.48]
Unigene29533_Ex-zai-2	rno:361543	59.38	32	13	0	96	1	418	449	2e-06	44.3	Mll4, RGD1308331, Wbp7; myeloid/lymphoid or mixed-lineage leukemia 4; K09186 myeloid/lymphoid or mixed-lineage leukemia protein 1/4
Unigene29533_Ex-zai-2	hsa:84630	51.92	52	25	0	3	158	743	794	3e-06	50.1	TTBK1, BDTK, KIAA1855, RP3-330M21.4; tau tubulin kinase 1 (EC:2.7.11.1); K08815 tau tubulin kinase [EC:2.7.11.26]
Unigene29533_Ex-zai-2	ptr:456675	47.17	53	24	2	147	1	344	395	3e-06	46.6	WASF2; WAS protein family, member 2; K05748 WAS protein family, member 2
Unigene29533_Ex-zai-2	mmu:54004	48.00	50	26	0	150	1	546	595	3e-06	49.7	Diap2, DIA3, Diaph2, E430022I22Rik; diaphanous homolog 2 (Drosophila); K05741 diaphanous 2
Unigene29533_Ex-zai-2	ecb:100059118	58.54	41	17	0	12	134	288	328	3e-06	49.7	similar to euchromatic histone-lysine N-methyltransferase 2; K11420 euchromatic histone-lysine N-methyltransferase [EC:2.1.1.43]
Unigene29562_Ex-zai-2	mdo:100028028	48.08	52	27	1	158	3	387	435	8e-06	48.5	similar to L1 cell adhesion molecule; K06550 L1 cell adhesion molecule
Unigene29563_Ex-zai-2	dmo:Dmoj_GI22290	55.00	40	18	0	136	17	4801	4840	7e-07	52.0	GI22290 gene product from transcript GI22290-RA ; K10414 dynein heavy chain 2, cytosolic
Unigene29574_Ex-zai-2	tca:659358	57.41	54	23	0	162	1	1200	1253	7e-10	62.0	Mhc1; myosin heavy chain 1; K10352 myosin heavy chain
Unigene29574_Ex-zai-2	ame:409843	57.41	54	23	0	162	1	1204	1257	2e-09	60.5	Mhc1, GB11965; myosin heavy chain 1; K10352 myosin heavy chain
Unigene29574_Ex-zai-2	dgr:Dgri_GH11564	51.85	54	26	0	162	1	1390	1443	2e-09	60.5	GH11564 gene product from transcript GH11564-RA ; K10352 myosin heavy chain
Unigene29574_Ex-zai-2	dvi:Dvir_GJ17305	51.85	54	26	0	162	1	1390	1443	3e-09	60.1	Dvir_Mhc; Myosin heavy chain ; K10352 myosin heavy chain
Unigene29574_Ex-zai-2	dmo:Dmoj_GI17055	51.85	54	26	0	162	1	1390	1443	3e-09	60.1	GI17055 gene product from transcript GI17055-RA ; K10352 myosin heavy chain
Unigene29574_Ex-zai-2	dya:Dyak_GE12765	50.00	54	27	0	162	1	1390	1443	7e-09	58.5	Dyak_Mhc; GE12765 gene product from transcript GE12765-RA ; K10352 myosin heavy chain
Unigene29574_Ex-zai-2	dse:Dsec_GM17204	50.00	54	27	0	162	1	1390	1443	7e-09	58.5	GM17204 gene product from transcript GM17204-RA ; K10352 myosin heavy chain
Unigene29574_Ex-zai-2	der:Dere_GG22771	50.00	54	27	0	162	1	1393	1446	7e-09	58.5	GG22771 gene product from transcript GG22771-RA ; K10352 myosin heavy chain
Unigene29574_Ex-zai-2	dan:Dana_GF15360	50.00	54	27	0	162	1	1402	1455	7e-09	58.5	GF15360 gene product from transcript GF15360-RA ; K10352 myosin heavy chain
Unigene29574_Ex-zai-2	nvi:100123633	55.56	54	24	0	162	1	1201	1254	1e-08	58.2	Mhc1, NV11782; myosin heavy chain 1; K10352 myosin heavy chain
Unigene29574_Ex-zai-2	aag:AaeL_AAEL005733	48.15	54	28	0	162	1	1202	1255	1e-08	58.2	myosin heavy chain, nonmuscle or smooth muscle ; K10352 myosin heavy chain
Unigene29574_Ex-zai-2	dpo:Dpse_GA25794	48.15	54	28	0	162	1	1403	1456	1e-08	57.8	GA25794 gene product from transcript GA25794-RA ; K10352 myosin heavy chain
Unigene29574_Ex-zai-2	dme:Dmel_CG17927	50.00	54	27	0	162	1	1199	1252	2e-08	57.0	Mhc; Myosin heavy chain (EC:3.6.1.3); K10352 myosin heavy chain
Unigene29574_Ex-zai-2	dwi:Dwil_GK18232	48.15	54	28	0	162	1	1384	1437	6e-08	55.5	GK18232 gene product from transcript GK18232-RA ; K10352 myosin heavy chain
Unigene29574_Ex-zai-2	api:100167379	48.15	54	28	0	162	1	1206	1259	8e-08	55.1	Mhc1, ACYPI008178; myosin heavy chain 1; K10352 myosin heavy chain
Unigene29574_Ex-zai-2	aga:AgaP_AGAP010147	46.30	54	29	0	162	1	1198	1251	1e-07	54.3	AGAP010147-PA ; K10352 myosin heavy chain
Unigene29574_Ex-zai-2	dre:100002040	42.59	54	31	0	162	1	1202	1255	2e-06	50.8	myhb; myosin, heavy chain b; K10352 myosin heavy chain
Unigene29574_Ex-zai-2	oaa:100081497	40.74	54	32	0	162	1	1194	1247	2e-06	50.4	similar to superfast myosin heavy chain; K10352 myosin heavy chain
Unigene29574_Ex-zai-2	mdo:100015891	40.74	54	32	0	162	1	1194	1247	2e-06	50.4	similar to superfast myosin heavy chain; K10352 myosin heavy chain
Unigene29574_Ex-zai-2	rno:311570	46.81	47	25	0	159	19	1208	1254	3e-06	50.1	Myh7b; myosin, heavy chain 7B, cardiac muscle, beta; K10352 myosin heavy chain
Unigene29577_Ex-zai-2	dre:572249	50.85	59	24	1	1	162	48	106	3e-09	59.7	cyclic nucleotide gated channel-like; K04948 cyclic nucleotide gated channel alpha 1
Unigene29577_Ex-zai-2	dme:Dmel_CG12750	47.17	53	28	0	4	162	998	1050	6e-08	55.5	ncm; nucampholin; K13100 pre-mRNA-splicing factor CWC22
Unigene29577_Ex-zai-2	cfa:485084	51.22	41	20	0	37	159	421	461	1e-07	54.3	APC2; adenomatosis polyposis coli 2; K02085 adenomatosis polyposis coli protein
Unigene29577_Ex-zai-2	rno:85259	50.00	56	26	1	1	162	89	144	1e-07	54.3	Cnga1, Cncg, HCN; cyclic nucleotide gated channel alpha 1; K04948 cyclic nucleotide gated channel alpha 1
Unigene29577_Ex-zai-2	mmu:12788	50.88	57	25	2	1	162	89	145	2e-07	53.9	Cnga1, Cncg; cyclic nucleotide gated channel alpha 1; K04948 cyclic nucleotide gated channel alpha 1
Unigene29577_Ex-zai-2	mdo:100019372	51.85	54	26	1	1	162	103	152	2e-07	53.5	similar to alpha subunit of retinal rod cGMP-gated channel; K04948 cyclic nucleotide gated channel alpha 1
Unigene29577_Ex-zai-2	bta:281700	50.88	57	25	2	1	162	95	151	2e-07	53.5	CNGA1, CNCG1, CNG; cyclic nucleotide gated channel alpha 1; K04948 cyclic nucleotide gated channel alpha 1
Unigene29577_Ex-zai-2	mmu:333329	43.40	53	30	0	4	162	377	429	4e-07	52.8	Cngb1, Cngb1b, Gm1959; cyclic nucleotide gated channel beta 1; K04952 cyclic nucleotide gated channel beta 1
Unigene29577_Ex-zai-2	rno:83686	42.31	52	30	0	1	156	370	421	5e-07	52.4	Cngb1, Gm1959; cyclic nucleotide gated channel beta 1; K04952 cyclic nucleotide gated channel beta 1
Unigene29577_Ex-zai-2	ecb:100061553	46.43	56	28	1	1	162	94	149	7e-07	52.0	similar to cGMP-gated channel; K04948 cyclic nucleotide gated channel alpha 1
Unigene29577_Ex-zai-2	dre:449864	48.98	49	25	1	15	161	1358	1405	7e-07	52.0	im:7137805; si:dkey-154b17.1; K05212 glutamate receptor, ionotropic, N-methyl-D-aspartate 2D
Unigene29577_Ex-zai-2	dre:100149482	48.78	41	21	0	40	162	1332	1372	1e-06	51.2	glutamate-like; K05212 glutamate receptor, ionotropic, N-methyl-D-aspartate 2D
Unigene29577_Ex-zai-2	mdo:100011491	54.17	48	20	1	25	162	734	781	1e-06	51.2	similar to microtubule-associated protein 1A; K10429 microtubule-associated protein 1
Unigene29577_Ex-zai-2	nvi:100116686	44.23	52	29	0	6	161	802	853	1e-06	51.2	NV12112; similar to GH13383p; K13100 pre-mRNA-splicing factor CWC22
Unigene29577_Ex-zai-2	cfa:403891	49.12	57	26	2	1	162	96	152	2e-06	50.8	CNGA1, CNGC1; cyclic nucleotide gated channel alpha 1; K04948 cyclic nucleotide gated channel alpha 1
Unigene29577_Ex-zai-2	dvi:Dvir_GJ19836	46.15	52	28	0	1	156	1020	1071	2e-06	50.4	GJ19836 gene product from transcript GJ19836-RA ; K13100 pre-mRNA-splicing factor CWC22
Unigene29577_Ex-zai-2	bmy:Bm1_23560	43.14	51	29	0	7	159	346	396	3e-06	50.1	calreticulin precursor; K08057 calreticulin
Unigene29577_Ex-zai-2	dsi:Dsim_GD21833	38.89	54	33	0	1	162	1004	1057	3e-06	50.1	GD21833 gene product from transcript GD21833-RA ; K13100 pre-mRNA-splicing factor CWC22
Unigene29577_Ex-zai-2	dse:Dsec_GM17089	43.64	55	30	1	1	162	1005	1059	3e-06	50.1	GM17089 gene product from transcript GM17089-RA ; K13100 pre-mRNA-splicing factor CWC22
Unigene29577_Ex-zai-2	dpo:Dpse_GA25955	44.44	54	29	1	1	159	1019	1072	3e-06	50.1	GA25955 gene product from transcript GA25955-RA ; K13100 pre-mRNA-splicing factor CWC22
Unigene29578_Ex-zai-2	smm:Smp_013200.2	58.33	36	15	0	2	109	184	219	3e-06	50.1	60S ribosomal protein L10 ; K02866 large subunit ribosomal protein L10e
Unigene29578_Ex-zai-2	tca:659478	66.67	33	11	0	2	100	184	216	3e-06	49.7	similar to ribosomal protein L10e; K02866 large subunit ribosomal protein L10e
Unigene29578_Ex-zai-2	ame:409589	64.71	34	12	0	2	103	184	217	4e-06	49.3	RpL10, GB14595; 60S ribosomal protein L10; K02866 large subunit ribosomal protein L10e
Unigene29584_Ex-zai-2	bta:531074	47.73	44	23	0	31	162	517	560	3e-07	53.1	KIF14; kinesin family member 14; K10392 kinesin family member 1/13/14
Unigene29584_Ex-zai-2	gga:424347	45.45	44	24	0	31	162	838	881	2e-06	50.8	KIF14; kinesin family member 14; K10392 kinesin family member 1/13/14
Unigene29584_Ex-zai-2	cin:100178705	50.00	44	22	0	31	162	796	839	3e-06	50.1	similar to Kinesin-like protein KIF14; K10392 kinesin family member 1/13/14
Unigene29584_Ex-zai-2	mmu:381293	47.73	44	23	0	31	162	834	877	4e-06	49.3	Kif14, D1Ertd367e, E130203M01, MGC189899; kinesin family member 14; K10392 kinesin family member 1/13/14
Unigene29584_Ex-zai-2	ecb:100146944	45.45	44	24	0	31	162	839	882	8e-06	48.5	similar to Kinesin-like protein KIF14; K10392 kinesin family member 1/13/14
Unigene29600_Ex-zai-2	xla:397994	54.90	51	23	0	161	9	586	636	2e-08	57.4	nefm, nef-m, nef3; neurofilament, medium polypeptide; K04573 neurofilament medium polypeptide (neurofilament 3)
Unigene29600_Ex-zai-2	xla:397995	50.85	59	21	1	161	9	589	647	1e-07	54.7	middle molecular weight neurofilament protein NF-M(2); K04573 neurofilament medium polypeptide (neurofilament 3)
Unigene29600_Ex-zai-2	ame:411184	55.77	52	23	1	158	3	357	403	4e-07	52.8	TpnT, GB16881; troponin T, skeletal muscle; K12046 troponin T, fast skeletal muscle
Unigene29600_Ex-zai-2	ecb:100146426	52.83	53	25	0	161	3	267	319	7e-07	52.0	similar to Major centromere autoantigen B (Centromere protein B) (CENP-B); K11496 centromere protein B
Unigene29600_Ex-zai-2	mcc:718571	54.72	53	24	1	161	3	332	383	7e-07	52.0	major centromere autoantigen B-like; K11496 centromere protein B
Unigene29600_Ex-zai-2	nvi:100118848	52.83	53	25	1	161	3	362	407	2e-06	50.4	NV15545; similar to troponin T; K12046 troponin T, fast skeletal muscle
Unigene29600_Ex-zai-2	rno:83686	54.55	55	23	1	161	3	428	482	3e-06	50.1	Cngb1, Gm1959; cyclic nucleotide gated channel beta 1; K04952 cyclic nucleotide gated channel beta 1
Unigene29600_Ex-zai-2	bta:281702	55.56	54	21	2	161	9	359	411	3e-06	49.7	CNGB1, GARP; cyclic nucleotide gated channel beta 1; K04952 cyclic nucleotide gated channel beta 1
Unigene29600_Ex-zai-2	gga:423250	54.00	50	22	1	149	3	293	342	6e-06	48.9	RBM25; RNA binding motif protein 25; K12822 RNA-binding protein 25
Unigene29600_Ex-zai-2	oaa:100091292	54.00	50	22	1	149	3	467	516	6e-06	48.9	similar to RBM25 protein; K12822 RNA-binding protein 25
Unigene29600_Ex-zai-2	mdo:100019699	54.00	50	22	1	149	3	292	341	6e-06	48.9	similar to obscurin-MLCK; K12822 RNA-binding protein 25
Unigene29600_Ex-zai-2	ecb:100055577	54.00	50	22	1	149	3	293	342	6e-06	48.9	similar to RNA binding motif protein 25; K12822 RNA-binding protein 25
Unigene29600_Ex-zai-2	bta:540258	54.00	50	22	1	149	3	426	475	6e-06	48.9	RBM25; RNA binding motif protein 25; K12822 RNA-binding protein 25
Unigene29600_Ex-zai-2	rno:497865	54.00	50	22	1	149	3	292	341	6e-06	48.9	RGD1565486; similar to RNA binding motif protein 25; K12822 RNA-binding protein 25
Unigene29600_Ex-zai-2	rno:366693	54.00	50	22	1	149	3	292	341	6e-06	48.9	Rbm25; RNA binding motif protein 25; K12822 RNA-binding protein 25
Unigene29600_Ex-zai-2	mmu:67039	54.00	50	22	1	149	3	292	341	6e-06	48.9	Rbm25, 2600011C06Rik, 2610015J01Rik, A130095G20Rik, AI159652, AL023075, AU043498, RNPC7; RNA binding motif protein 25; K12822 RNA-binding protein 25
Unigene29600_Ex-zai-2	mcc:695911	54.00	50	22	1	149	3	426	475	6e-06	48.9	RBM25; RNA binding motif protein 25; K12822 RNA-binding protein 25
Unigene29600_Ex-zai-2	ptr:453012	54.00	50	22	1	149	3	293	342	6e-06	48.9	RBM25; RNA binding motif protein 25; K12822 RNA-binding protein 25
Unigene29600_Ex-zai-2	hsa:58517	54.00	50	22	1	149	3	293	342	6e-06	48.9	RBM25, MGC105088, MGC117168, NET52, RED120, RNPC7, S164, Snu71, fSAP94; RNA binding motif protein 25; K12822 RNA-binding protein 25
Unigene29600_Ex-zai-2	dre:664698	54.72	53	23	1	158	3	459	511	8e-06	48.5	nefl, MGC136626, zgc:136626; neurofilament, light polypeptide; K04572 neurofilament light polypeptide
Unigene29609_Ex-zai-2	dvi:Dvir_GJ16769	47.83	46	24	1	6	143	1281	1318	8e-06	48.5	GJ16769 gene product from transcript GJ16769-RA ; K13143 integrator complex subunit 6
Unigene29610_Ex-zai-2	tgu:100220274	54.72	53	24	0	159	1	238	290	1e-10	64.3	similar to gamma-aminobutyric acid (GABA) A receptor, beta 1; K05181 gamma-aminobutyric acid (GABA) A receptor beta-1
Unigene29610_Ex-zai-2	oaa:100074035	54.72	53	24	0	159	1	109	161	2e-10	63.9	similar to Gamma-aminobutyric-acid receptor subunit beta-3 precursor (GABA(A) receptor subunit beta-3); K05183 gamma-aminobutyric acid (GABA) A receptor beta-3
Unigene29610_Ex-zai-2	dre:566922	54.72	53	24	0	159	1	116	168	2e-10	63.5	gamma-aminobutyric acid (GABA) A receptor, beta 3-like; K05183 gamma-aminobutyric acid (GABA) A receptor beta-3
Unigene29610_Ex-zai-2	dre:336252	54.72	53	24	0	159	1	114	166	2e-10	63.5	gabrb2, fj59e04, gabaabeta2, wu:fj59e04, zgc:136311; gamma-aminobutyric acid (GABA) A receptor, beta 2; K05182 gamma-aminobutyric acid (GABA) A receptor beta-2
Unigene29610_Ex-zai-2	xtr:100125027	54.72	53	24	0	159	1	115	167	2e-10	63.5	gabrb2; gamma-aminobutyric acid (GABA) A receptor, beta 2; K05182 gamma-aminobutyric acid (GABA) A receptor beta-2
Unigene29610_Ex-zai-2	xtr:100124708	54.72	53	24	0	159	1	116	168	2e-10	63.5	gabrb3, MGC122298; gamma-aminobutyric acid (GABA) A receptor, beta 3; K05183 gamma-aminobutyric acid (GABA) A receptor beta-3
Unigene29610_Ex-zai-2	tgu:100230475	54.72	53	24	0	159	1	310	362	2e-10	63.5	gamma-aminobutyric acid (GABA) A receptor, beta 3; K05183 gamma-aminobutyric acid (GABA) A receptor beta-3
Unigene29610_Ex-zai-2	gga:396290	54.72	53	24	0	159	1	116	168	2e-10	63.5	GABRB3; gamma-aminobutyric acid (GABA) A receptor, beta 3; K05183 gamma-aminobutyric acid (GABA) A receptor beta-3
Unigene29610_Ex-zai-2	gga:414890	54.72	53	24	0	159	1	115	167	2e-10	63.5	GABRB2, GABARB; gamma-aminobutyric acid (GABA) A receptor, beta 2; K05182 gamma-aminobutyric acid (GABA) A receptor beta-2
Unigene29610_Ex-zai-2	oaa:100074093	54.72	53	24	0	159	1	115	167	2e-10	63.5	GABRB2; gamma-aminobutyric acid (GABA) A receptor, beta 2; K05182 gamma-aminobutyric acid (GABA) A receptor beta-2
Unigene29610_Ex-zai-2	mdo:100025749	54.72	53	24	0	159	1	115	167	2e-10	63.5	GABRB2; gamma-aminobutyric acid (GABA) A receptor, beta 2; K05182 gamma-aminobutyric acid (GABA) A receptor beta-2
Unigene29610_Ex-zai-2	mdo:100011606	54.72	53	24	0	159	1	116	168	2e-10	63.5	similar to Gamma-aminobutyric-acid receptor subunit beta-3 precursor (GABA(A) receptor subunit beta-3); K05183 gamma-aminobutyric acid (GABA) A receptor beta-3
Unigene29610_Ex-zai-2	mdo:100014538	54.72	53	24	0	159	1	116	168	2e-10	63.5	similar to Gamma-aminobutyric-acid receptor subunit beta-1 precursor (GABA(A) receptor subunit beta-1); K05181 gamma-aminobutyric acid (GABA) A receptor beta-1
Unigene29610_Ex-zai-2	ecb:100059608	54.72	53	24	0	159	1	115	167	2e-10	63.5	GABRB2; gamma-aminobutyric acid (GABA) A receptor, beta 2; K05182 gamma-aminobutyric acid (GABA) A receptor beta-2
Unigene29610_Ex-zai-2	ecb:100061760	56.60	53	23	0	159	1	116	168	2e-10	63.5	similar to Gamma-aminobutyric-acid receptor subunit beta-1 precursor (GABA(A) receptor subunit beta-1); K05181 gamma-aminobutyric acid (GABA) A receptor beta-1
Unigene29610_Ex-zai-2	ecb:100050803	54.72	53	24	0	159	1	116	168	2e-10	63.5	GABRB3; gamma-aminobutyric acid (GABA) A receptor, beta 3; K05183 gamma-aminobutyric acid (GABA) A receptor beta-3
Unigene29610_Ex-zai-2	bta:529593	54.72	53	24	0	159	1	116	168	2e-10	63.5	GABRB3; gamma-aminobutyric acid (GABA) A receptor, beta 3; K05183 gamma-aminobutyric acid (GABA) A receptor beta-3
Unigene29610_Ex-zai-2	bta:540657	54.72	53	24	0	159	1	122	174	2e-10	63.5	GABRB2; gamma-aminobutyric acid (GABA) A receptor, beta 2; K05182 gamma-aminobutyric acid (GABA) A receptor beta-2
Unigene29610_Ex-zai-2	bta:282239	54.72	53	24	0	159	1	116	168	2e-10	63.5	GABRB1; gamma-aminobutyric acid (GABA) A receptor, beta 1; K05181 gamma-aminobutyric acid (GABA) A receptor beta-1
Unigene29610_Ex-zai-2	cfa:489146	54.72	53	24	0	159	1	115	167	2e-10	63.5	GABRB2; gamma-aminobutyric acid (GABA) A receptor, beta 2; K05182 gamma-aminobutyric acid (GABA) A receptor beta-2
Unigene29628_Ex-zai-2	rno:54299	59.62	52	20	3	3	155	1721	1770	3e-06	49.7	Ncor1, MGC116328, Rxrip13; nuclear receptor co-repressor 1; K04650 nuclear receptor co-repressor 1
Unigene29657_Ex-zai-2	tca:100141763	50.94	53	26	1	160	2	1036	1086	3e-10	63.2	similar to agrin; K06254 agrin
Unigene29657_Ex-zai-2	ame:408393	54.72	53	24	2	160	2	1284	1333	1e-09	61.2	GB19330; similar to agrin; K06254 agrin
Unigene29657_Ex-zai-2	ptr:465392	50.00	54	26	2	160	2	645	695	4e-08	56.2	AGRN, AGRIN; agrin; K06254 agrin
Unigene29657_Ex-zai-2	hsa:375790	50.00	54	26	2	160	2	898	948	4e-08	56.2	AGRN, FLJ45064; agrin; K06254 agrin
Unigene29657_Ex-zai-2	dre:565373	47.17	53	28	1	160	2	896	946	6e-08	55.5	agrn, wu:fb57e07; hm:gc12; K06254 agrin
Unigene29657_Ex-zai-2	oaa:100082599	50.00	54	26	2	160	2	585	635	6e-08	55.5	similar to Agrin; K06254 agrin
Unigene29657_Ex-zai-2	spu:586604	50.98	51	24	2	151	2	31	77	3e-07	53.1	similar to agrin; K06254 agrin
Unigene29657_Ex-zai-2	cfa:479574	48.15	54	27	2	160	2	793	843	3e-07	53.1	AGRN; agrin; K06254 agrin
Unigene29657_Ex-zai-2	mmu:11603	46.30	54	28	2	160	2	732	782	5e-07	52.4	Agrn, Agrin; agrin; K06254 agrin
Unigene29657_Ex-zai-2	rno:25592	46.30	54	28	2	160	2	793	843	9e-07	51.6	Agrn, AGR; agrin; K06254 agrin
Unigene29657_Ex-zai-2	gga:396538	43.40	53	30	1	160	2	780	830	2e-06	50.8	AGRN; agrin; K06254 agrin
Unigene29657_Ex-zai-2	bta:525795	45.28	53	29	1	160	2	900	950	2e-06	50.8	AGRN; agrin; K06254 agrin
Unigene29663_Ex-zai-2	aga:AgaP_AGAP001423	67.92	53	17	0	1	159	500	552	2e-15	80.5	AGAP001423-PA ; K00602 phosphoribosylaminoimidazolecarboxamide formyltransferase / IMP cyclohydrolase [EC:2.1.2.3 3.5.4.10]
Unigene29663_Ex-zai-2	tca:656241	64.15	53	19	0	1	159	501	553	2e-13	73.6	similar to CG11089-PA; K00602 phosphoribosylaminoimidazolecarboxamide formyltransferase / IMP cyclohydrolase [EC:2.1.2.3 3.5.4.10]
Unigene29663_Ex-zai-2	dsi:Dsim_GD21142	61.54	52	20	0	1	156	498	549	5e-13	72.4	GD21142 gene product from transcript GD21142-RA ; K00602 phosphoribosylaminoimidazolecarboxamide formyltransferase / IMP cyclohydrolase [EC:2.1.2.3 3.5.4.10]
Unigene29663_Ex-zai-2	der:Dere_GG11332	61.54	52	20	0	1	156	498	549	5e-13	72.4	GG11332 gene product from transcript GG11332-RA ; K00602 phosphoribosylaminoimidazolecarboxamide formyltransferase / IMP cyclohydrolase [EC:2.1.2.3 3.5.4.10]
Unigene29663_Ex-zai-2	dme:Dmel_CG11089	61.54	52	20	0	1	156	498	549	5e-13	72.4	CG11089 gene product from transcript CG11089-RA (EC:2.1.2.3 3.5.4.10); K00602 phosphoribosylaminoimidazolecarboxamide formyltransferase / IMP cyclohydrolase [EC:2.1.2.3 3.5.4.10]
Unigene29663_Ex-zai-2	dya:Dyak_GE23527	61.54	52	20	0	1	156	498	549	6e-13	72.0	GE23527 gene product from transcript GE23527-RA ; K00602 phosphoribosylaminoimidazolecarboxamide formyltransferase / IMP cyclohydrolase [EC:2.1.2.3 3.5.4.10]
Unigene29663_Ex-zai-2	aag:AaeL_AAEL012825	60.38	53	21	0	1	159	498	550	8e-13	71.6	bifunctional purine biosynthesis protein ; K00602 phosphoribosylaminoimidazolecarboxamide formyltransferase / IMP cyclohydrolase [EC:2.1.2.3 3.5.4.10]
Unigene29663_Ex-zai-2	dwi:Dwil_GK12972	63.46	52	19	0	1	156	498	549	8e-13	71.6	GK12972 gene product from transcript GK12972-RA ; K00602 phosphoribosylaminoimidazolecarboxamide formyltransferase / IMP cyclohydrolase [EC:2.1.2.3 3.5.4.10]
Unigene29663_Ex-zai-2	dan:Dana_GF16309	61.54	52	20	0	1	156	498	549	8e-13	71.6	GF16309 gene product from transcript GF16309-RA ; K00602 phosphoribosylaminoimidazolecarboxamide formyltransferase / IMP cyclohydrolase [EC:2.1.2.3 3.5.4.10]
Unigene29663_Ex-zai-2	nvi:100116524	60.38	53	21	0	1	159	500	552	1e-12	70.9	Atic, NV14042; bifunctional purine biosynthesis protein PURH; K00602 phosphoribosylaminoimidazolecarboxamide formyltransferase / IMP cyclohydrolase [EC:2.1.2.3 3.5.4.10]
Unigene29663_Ex-zai-2	dse:Dsec_GM26640	59.62	52	21	0	1	156	498	549	1e-12	70.9	GM26640 gene product from transcript GM26640-RA ; K00602 phosphoribosylaminoimidazolecarboxamide formyltransferase / IMP cyclohydrolase [EC:2.1.2.3 3.5.4.10]
Unigene29663_Ex-zai-2	cqu:CpipJ_CPIJ002383	58.49	53	22	0	1	159	498	550	2e-12	70.5	bifunctional purine biosynthesis protein PURH; K00602 phosphoribosylaminoimidazolecarboxamide formyltransferase / IMP cyclohydrolase [EC:2.1.2.3 3.5.4.10]
Unigene29663_Ex-zai-2	dmo:Dmoj_GI24428	58.49	53	22	0	1	159	498	550	2e-12	70.5	GI24428 gene product from transcript GI24428-RA ; K00602 phosphoribosylaminoimidazolecarboxamide formyltransferase / IMP cyclohydrolase [EC:2.1.2.3 3.5.4.10]
Unigene29663_Ex-zai-2	dpe:Dper_GL24458	59.62	52	21	0	1	156	498	549	2e-12	70.5	GL24458 gene product from transcript GL24458-RA ; K00602 phosphoribosylaminoimidazolecarboxamide formyltransferase / IMP cyclohydrolase [EC:2.1.2.3 3.5.4.10]
Unigene29663_Ex-zai-2	dpo:Dpse_GA10751	59.62	52	21	0	1	156	498	549	2e-12	70.5	GA10751 gene product from transcript GA10751-RA ; K00602 phosphoribosylaminoimidazolecarboxamide formyltransferase / IMP cyclohydrolase [EC:2.1.2.3 3.5.4.10]
Unigene29663_Ex-zai-2	dgr:Dgri_GH14053	54.72	53	24	0	1	159	498	550	9e-12	68.2	GH14053 gene product from transcript GH14053-RA ; K00602 phosphoribosylaminoimidazolecarboxamide formyltransferase / IMP cyclohydrolase [EC:2.1.2.3 3.5.4.10]
Unigene29663_Ex-zai-2	ame:412467	58.49	53	22	0	1	159	501	553	3e-11	66.6	GB14677; similar to CG11089-PA; K00602 phosphoribosylaminoimidazolecarboxamide formyltransferase / IMP cyclohydrolase [EC:2.1.2.3 3.5.4.10]
Unigene29663_Ex-zai-2	dvi:Dvir_GJ10703	54.72	53	24	0	1	159	498	550	3e-11	66.6	GJ10703 gene product from transcript GJ10703-RA ; K00602 phosphoribosylaminoimidazolecarboxamide formyltransferase / IMP cyclohydrolase [EC:2.1.2.3 3.5.4.10]
Unigene29663_Ex-zai-2	spu:588680	57.41	54	23	0	1	162	500	553	3e-11	66.6	similar to aminoimidazole-4-carboxamide ribonucleotidetransformylase/IMP cyclohydrolase; K00602 phosphoribosylaminoimidazolecarboxamide formyltransferase / IMP cyclohydrolase [EC:2.1.2.3 3.5.4.10]
Unigene29663_Ex-zai-2	api:100168194	55.56	54	24	0	1	162	500	553	5e-11	65.9	ACYPI008919; similar to 5-aminoimidazole-4-carboxamide ribonucleotide formyltransferase/IMP cyclohydrolase; K00602 phosphoribosylaminoimidazolecarboxamide formyltransferase / IMP cyclohydrolase [EC:2.1.2.3 3.5.4.10]
Unigene29706_Ex-zai-2	dre:321886	53.70	54	23	3	3	158	229	280	4e-06	49.3	srsf11, sfrs11, wu:fb37g02, zgc:55515; serine/arginine-rich splicing factor 11; K12899 splicing factor, arginine/serine-rich 11
Unigene29711_Ex-zai-2	dme:Dmel_CG6649	44.44	54	29	1	160	2	293	346	2e-06	50.4	Ugt35b; UDP-glycosyltransferase 35b (EC:2.4.1.17); K00699 glucuronosyltransferase [EC:2.4.1.17]
Unigene29711_Ex-zai-2	dme:Dmel_CG17200	44.44	54	29	1	160	2	254	307	8e-06	48.5	Ugt86Dg; CG17200 gene product from transcript CG17200-RA (EC:2.4.1.17); K00699 glucuronosyltransferase [EC:2.4.1.17]
Unigene29714_Ex-zai-2	aga:AgaP_AGAP011395	46.81	47	25	0	160	20	1191	1237	8e-06	48.5	AGAP011395-PA ; K06225 patched 1
Unigene29722_Ex-zai-2	nvi:100119336	69.81	53	16	0	3	161	878	930	5e-16	82.4	Abtb2, NV50187; ankyrin repeat and BTB (POZ) domain containing 2; K10521 ankyrin repeat and BTB/POZ domain-containing protein 2
Unigene29722_Ex-zai-2	tca:661758	70.59	51	15	0	9	161	948	998	1e-15	81.3	similar to CG33291-PA; K10521 ankyrin repeat and BTB/POZ domain-containing protein 2
Unigene29722_Ex-zai-2	ame:551188	70.59	51	15	0	3	155	930	980	2e-15	80.1	GB17271; similar to CG33291-PA; K10521 ankyrin repeat and BTB/POZ domain-containing protein 2
Unigene29722_Ex-zai-2	dvi:Dvir_GJ11237	66.00	50	17	0	9	158	1162	1211	8e-14	75.1	GJ11237 gene product from transcript GJ11237-RA ; K10521 ankyrin repeat and BTB/POZ domain-containing protein 2
Unigene29722_Ex-zai-2	dmo:Dmoj_GI11558	66.00	50	17	0	9	158	896	945	8e-14	75.1	GI11558 gene product from transcript GI11558-RA ; K10521 ankyrin repeat and BTB/POZ domain-containing protein 2
Unigene29722_Ex-zai-2	dgr:Dgri_GH16366	64.00	50	18	0	9	158	857	906	1e-13	74.3	GH16366 gene product from transcript GH16366-RA ; K10521 ankyrin repeat and BTB/POZ domain-containing protein 2
Unigene29722_Ex-zai-2	cqu:CpipJ_CPIJ001455	67.35	49	16	0	9	155	1339	1387	2e-13	73.9	ankyrin repeat and BTB/POZ domain-containing protein 2; K10521 ankyrin repeat and BTB/POZ domain-containing protein 2
Unigene29722_Ex-zai-2	dsi:Dsim_GD14985	64.00	50	18	0	9	158	885	934	2e-13	73.6	GD14985 gene product from transcript GD14985-RA ; K10521 ankyrin repeat and BTB/POZ domain-containing protein 2
Unigene29722_Ex-zai-2	dpe:Dper_GL24853	64.00	50	18	0	9	158	211	260	2e-13	73.6	GL24853 gene product from transcript GL24853-RA ; K10521 ankyrin repeat and BTB/POZ domain-containing protein 2
Unigene29722_Ex-zai-2	der:Dere_GG16214	64.00	50	18	0	9	158	887	936	2e-13	73.6	GG16214 gene product from transcript GG16214-RA ; K10521 ankyrin repeat and BTB/POZ domain-containing protein 2
Unigene29722_Ex-zai-2	dpo:Dpse_GA23532	64.00	50	18	0	9	158	811	860	2e-13	73.6	GA23532 gene product from transcript GA23532-RA ; K10521 ankyrin repeat and BTB/POZ domain-containing protein 2
Unigene29722_Ex-zai-2	dme:Dmel_CG33291	64.00	50	18	0	9	158	885	934	2e-13	73.6	CG33291 gene product from transcript CG33291-RA; K10521 ankyrin repeat and BTB/POZ domain-containing protein 2
Unigene29722_Ex-zai-2	dwi:Dwil_GK17055	64.00	50	18	0	9	158	1198	1247	3e-13	73.2	GK17055 gene product from transcript GK17055-RA ; K10521 ankyrin repeat and BTB/POZ domain-containing protein 2
Unigene29722_Ex-zai-2	dan:Dana_GF25161	62.00	50	19	0	9	158	1135	1184	4e-13	72.8	GF25161 gene product from transcript GF25161-RA ; K10521 ankyrin repeat and BTB/POZ domain-containing protein 2
Unigene29722_Ex-zai-2	dya:Dyak_GE19783	62.00	50	19	0	9	158	892	941	6e-13	72.0	GE19783 gene product from transcript GE19783-RA ; K10521 ankyrin repeat and BTB/POZ domain-containing protein 2
Unigene29722_Ex-zai-2	aga:AgaP_AGAP011728	64.00	50	18	0	6	155	847	896	1e-12	70.9	AGAP011728-PA ; K10521 ankyrin repeat and BTB/POZ domain-containing protein 2
Unigene29722_Ex-zai-2	isc:IscW_ISCW017616	62.75	51	19	0	3	155	330	380	2e-11	67.4	ankyrin repeat containing protein; K10521 ankyrin repeat and BTB/POZ domain-containing protein 2
Unigene29728_Ex-zai-2	hmg:100197513	81.13	53	10	0	161	3	47	99	1e-18	90.9	similar to tubulin, alpha 1a; K07374 tubulin alpha
Unigene29728_Ex-zai-2	api:100169457	77.36	53	12	0	161	3	47	99	1e-18	90.9	ACYPI010073; similar to tubulin alpha chain; K07374 tubulin alpha
Unigene29728_Ex-zai-2	cqu:CpipJ_CPIJ011550	77.36	53	12	0	161	3	47	99	1e-18	90.9	tubulin alpha-2 chain; K07374 tubulin alpha
Unigene29728_Ex-zai-2	dgr:Dgri_GH22334	75.47	53	13	0	161	3	53	105	2e-18	90.5	GH22334 gene product from transcript GH22334-RA ; K07374 tubulin alpha
Unigene29728_Ex-zai-2	dre:573216	77.36	53	12	0	161	3	47	99	2e-18	90.1	tuba1l2, MGC85639, wu:fb37a10; tubulin, alpha 1, like 2; K07374 tubulin alpha
Unigene29728_Ex-zai-2	dre:573122	77.36	53	12	0	161	3	47	99	2e-18	90.1	tuba1l, MGC171407, MGC55332; tubulin, alpha 1, like; K07374 tubulin alpha
Unigene29728_Ex-zai-2	dre:373080	77.36	53	12	0	161	3	47	99	2e-18	90.1	tuba1, cb944, fb22g06, wu:fb22g06; tubulin, alpha 1; K07374 tubulin alpha
Unigene29728_Ex-zai-2	xtr:394734	77.36	53	12	0	161	3	47	99	2e-18	90.1	tuba1a, MGC75767, b-alpha-1, lis3, tuba3; tubulin, alpha 1a; K07374 tubulin alpha
Unigene29728_Ex-zai-2	xtr:100038108	77.36	53	12	0	161	3	47	99	2e-18	90.1	tuba4a, MGC185872, tuba1; tubulin, alpha 4a; K07374 tubulin alpha
Unigene29728_Ex-zai-2	xtr:394675	77.36	53	12	0	161	3	47	99	2e-18	90.1	tuba1c, MGC52610, MGC75684, bcm948, tuba6, tuba7; tubulin, alpha 1c; K07374 tubulin alpha
Unigene29728_Ex-zai-2	xla:379748	77.36	53	12	0	161	3	47	99	2e-18	90.1	alphatub84b, MGC130951, MGC52630; tubulin, alpha 1; K07374 tubulin alpha
Unigene29728_Ex-zai-2	xla:380482	77.36	53	12	0	161	3	47	99	2e-18	90.1	tuba6, MGC52610; tubulin, alpha 6; K07374 tubulin alpha
Unigene29728_Ex-zai-2	oaa:100079918	77.36	53	12	0	161	3	50	102	2e-18	90.1	similar to tubulin alpha; K07374 tubulin alpha
Unigene29728_Ex-zai-2	oaa:100079742	77.36	53	12	0	161	3	47	99	2e-18	90.1	similar to alpha-tubulin I; K07374 tubulin alpha
Unigene29728_Ex-zai-2	mdo:100010347	77.36	53	12	0	161	3	47	99	2e-18	90.1	similar to alpha-tubulin I; K07374 tubulin alpha
Unigene29728_Ex-zai-2	ecb:100051901	77.36	53	12	0	161	3	47	99	2e-18	90.1	TUBA1C; tubulin, alpha 1c; K07374 tubulin alpha
Unigene29728_Ex-zai-2	ecb:100051840	77.36	53	12	0	161	3	47	99	2e-18	90.1	TUBA1A; tubulin, alpha 1a; K07374 tubulin alpha
Unigene29728_Ex-zai-2	ecb:100059091	77.36	53	12	0	161	3	82	134	2e-18	90.1	similar to Chain A, Tubulin-Colchicine-Vinblastine: Stathmin-Like Domain Complex; K07374 tubulin alpha
Unigene29728_Ex-zai-2	ecb:100059285	77.36	53	12	0	161	3	57	109	2e-18	90.1	similar to alpha tubulin; K07374 tubulin alpha
Unigene29728_Ex-zai-2	ssc:733594	77.36	53	12	0	161	3	47	99	2e-18	90.1	TUBA1B, TUBA3; tubulin, alpha 1b; K07374 tubulin alpha
Unigene29733_Ex-zai-2	dvi:Dvir_GJ16769	64.52	31	11	0	123	31	1293	1323	4e-07	52.8	GJ16769 gene product from transcript GJ16769-RA ; K13143 integrator complex subunit 6
Unigene29733_Ex-zai-2	dmo:Dmoj_GI11879	64.52	31	11	0	123	31	88	118	1e-06	51.2	GI11879 gene product from transcript GI11879-RA ; K13208 ELAV like protein 2/3/4
Unigene29733_Ex-zai-2	dgr:Dgri_GH24579	60.61	33	13	0	120	22	29	61	2e-06	50.8	GH24579 gene product from transcript GH24579-RA ; K07293 protein tyrosine phosphatase, non-receptor type 11 [EC:3.1.3.48]
Unigene29733_Ex-zai-2	dgr:Dgri_GH13638	55.00	40	14	1	123	16	72	111	3e-06	50.1	GH13638 gene product from transcript GH13638-RA ; K13208 ELAV like protein 2/3/4
Unigene29733_Ex-zai-2	dvi:Dvir_GJ22192	58.82	34	14	0	123	22	86	119	3e-06	49.7	GJ22192 gene product from transcript GJ22192-RA ; K09275 transcription factor CP2 and related proteins
Unigene29733_Ex-zai-2	dvi:Dvir_GJ20360	61.29	31	12	0	123	31	2063	2093	3e-06	49.7	GJ20360 gene product from transcript GJ20360-RA ; K11322 enhancer of polycomb-like protein
Unigene29733_Ex-zai-2	dgr:Dgri_GH16982	60.00	30	12	0	123	34	598	627	6e-06	48.9	GH16982 gene product from transcript GH16982-RA ; K08706 nuclear receptor subfamily 0 group A
Unigene29733_Ex-zai-2	dwi:Dwil_GK10694	61.29	31	12	0	123	31	1064	1094	6e-06	48.9	GK10694 gene product from transcript GK10694-RA ; K02223 circadian locomoter output cycles kaput protein [EC:2.3.1.48]
Unigene29740_Ex-zai-2	tca:660087	83.02	53	9	0	3	161	54	106	1e-19	94.4	similar to CG1065-PA; K01899 succinyl-CoA synthetase alpha subunit [EC:6.2.1.4 6.2.1.5]
Unigene29740_Ex-zai-2	cqu:CpipJ_CPIJ018673	83.02	53	9	0	3	161	28	80	2e-19	94.0	succinyl-CoA ligase subunit alpha; K01899 succinyl-CoA synthetase alpha subunit [EC:6.2.1.4 6.2.1.5]
Unigene29740_Ex-zai-2	api:100168943	81.13	53	10	0	3	161	58	110	3e-19	93.2	Scsalpha, ACYPI009606; succinyl coenzyme A synthetase alpha subunit; K01899 succinyl-CoA synthetase alpha subunit [EC:6.2.1.4 6.2.1.5]
Unigene29740_Ex-zai-2	xtr:594977	79.25	53	11	0	3	161	49	101	1e-18	90.9	suclg1, MGC107943, sucla1; succinate-CoA ligase, alpha subunit (EC:6.2.1.4); K01899 succinyl-CoA synthetase alpha subunit [EC:6.2.1.4 6.2.1.5]
Unigene29740_Ex-zai-2	gga:422932	79.25	53	11	0	3	161	55	107	2e-18	90.5	SUCLG1; succinate-CoA ligase, GDP-forming, alpha subunit (EC:6.2.1.4); K01899 succinyl-CoA synthetase alpha subunit [EC:6.2.1.4 6.2.1.5]
Unigene29740_Ex-zai-2	aga:AgaP_AGAP001312	77.36	53	12	0	3	161	52	104	2e-18	90.1	AGAP001312-PA ; K01899 succinyl-CoA synthetase alpha subunit [EC:6.2.1.4 6.2.1.5]
Unigene29740_Ex-zai-2	tgu:100224467	77.36	53	12	0	3	161	55	107	2e-18	90.1	succinate-CoA ligase, GDP-forming, alpha subunit; K01899 succinyl-CoA synthetase alpha subunit [EC:6.2.1.4 6.2.1.5]
Unigene29740_Ex-zai-2	smm:Smp_052060	77.36	53	12	0	3	161	71	123	5e-18	89.0	succinyl-CoA synthetase-related ; K01899 succinyl-CoA synthetase alpha subunit [EC:6.2.1.4 6.2.1.5]
Unigene29740_Ex-zai-2	mmu:56451	75.47	53	13	0	3	161	70	122	5e-18	89.0	Suclg1, 1500000I01Rik, Sucla1; succinate-CoA ligase, GDP-forming, alpha subunit (EC:6.2.1.4); K01899 succinyl-CoA synthetase alpha subunit [EC:6.2.1.4 6.2.1.5]
Unigene29740_Ex-zai-2	dre:436850	73.58	53	14	0	3	161	48	100	9e-18	88.2	suclg1, MGC103729, zgc:103729, zgc:92738; succinate-CoA ligase, GDP-forming, alpha subunit (EC:6.2.1.4); K01899 succinyl-CoA synthetase alpha subunit [EC:6.2.1.4 6.2.1.5]
Unigene29740_Ex-zai-2	rno:114597	73.58	53	14	0	3	161	70	122	1e-17	87.4	Suclg1; succinate-CoA ligase, alpha subunit (EC:6.2.1.4); K01899 succinyl-CoA synthetase alpha subunit [EC:6.2.1.4 6.2.1.5]
Unigene29740_Ex-zai-2	mcc:693991	73.58	53	14	0	3	161	81	133	3e-17	86.7	SUCLG1; succinate-CoA ligase, alpha subunit; K01899 succinyl-CoA synthetase alpha subunit [EC:6.2.1.4 6.2.1.5]
Unigene29740_Ex-zai-2	ptr:470417	73.58	53	14	0	3	161	70	122	3e-17	86.7	SUCLG1; succinate-CoA ligase, alpha subunit; K01899 succinyl-CoA synthetase alpha subunit [EC:6.2.1.4 6.2.1.5]
Unigene29740_Ex-zai-2	hsa:8802	73.58	53	14	0	3	161	70	122	3e-17	86.7	SUCLG1, FLJ21114, FLJ43513, GALPHA, SUCLA1; succinate-CoA ligase, alpha subunit (EC:6.2.1.4); K01899 succinyl-CoA synthetase alpha subunit [EC:6.2.1.4 6.2.1.5]
Unigene29740_Ex-zai-2	ecb:100067584	71.70	53	15	0	3	161	115	167	7e-17	85.1	similar to Succinyl-CoA ligase [GDP-forming] subunit alpha, mitochondrial precursor (Succinyl-CoA synthetase subunit alpha) (SCS-alpha); K01899 succinyl-CoA synthetase alpha subunit [EC:6.2.1.4 6.2.1.5]
Unigene29740_Ex-zai-2	bta:509983	71.70	53	15	0	3	161	70	122	7e-17	85.1	SUCLG1; succinate-CoA ligase, alpha subunit (EC:6.2.1.4); K01899 succinyl-CoA synthetase alpha subunit [EC:6.2.1.4 6.2.1.5]
Unigene29740_Ex-zai-2	ssc:399539	71.70	53	15	0	3	161	57	109	1e-16	84.7	SUCLG1, SCS; succinate-CoA ligase, alpha subunit (EC:6.2.1.4); K01899 succinyl-CoA synthetase alpha subunit [EC:6.2.1.4 6.2.1.5]
Unigene29740_Ex-zai-2	cfa:475775	69.81	53	16	0	3	161	57	109	2e-16	84.0	SUCLG1; succinate-CoA ligase, alpha subunit; K01899 succinyl-CoA synthetase alpha subunit [EC:6.2.1.4 6.2.1.5]
Unigene29740_Ex-zai-2	mdo:100030644	69.81	53	16	0	3	161	65	117	2e-16	83.6	similar to Phosphoribosyl transferase domain containing 1; K01899 succinyl-CoA synthetase alpha subunit [EC:6.2.1.4 6.2.1.5]
Unigene29740_Ex-zai-2	dvi:Dvir_GJ12416	71.70	53	15	0	3	161	52	104	8e-16	81.6	GJ12416 gene product from transcript GJ12416-RA ; K01899 succinyl-CoA synthetase alpha subunit [EC:6.2.1.4 6.2.1.5]
Unigene29747_Ex-zai-2	mdo:100010945	56.86	51	22	0	7	159	586	636	1e-12	70.9	similar to PHEX protein; K08636 phosphate-regulating neutral endopeptidase [EC:3.4.24.-]
Unigene29747_Ex-zai-2	oaa:100083093	54.90	51	23	0	7	159	586	636	2e-12	70.5	similar to X-linked hypophosphatemia protein; K08636 phosphate-regulating neutral endopeptidase [EC:3.4.24.-]
Unigene29747_Ex-zai-2	cfa:480862	54.90	51	23	0	7	159	584	634	3e-12	69.7	PHEX; phosphate regulating endopeptidase homolog, X-linked; K08636 phosphate-regulating neutral endopeptidase [EC:3.4.24.-]
Unigene29747_Ex-zai-2	ecb:100051921	54.90	51	23	0	7	159	584	634	4e-12	69.3	similar to PHEX; K08636 phosphate-regulating neutral endopeptidase [EC:3.4.24.-]
Unigene29747_Ex-zai-2	ssc:100154258	52.94	51	24	0	7	159	584	634	5e-12	68.9	similar to Phosphate-regulating neutral endopeptidase (Metalloendopeptidase homolog PEX) (X-linked hypophosphatemia protein) (HYP) (Vitamin D-resistant hypophosphatemic rickets protein); K08636 phosphate-regulating neutral endopeptidase [EC:3.4.24.-]
Unigene29747_Ex-zai-2	bta:536029	52.94	51	24	0	7	159	561	611	5e-12	68.9	PHEX; phosphate regulating endopeptidase homolog, X-linked; K08636 phosphate-regulating neutral endopeptidase [EC:3.4.24.-]
Unigene29747_Ex-zai-2	rno:25512	52.94	51	24	0	7	159	584	634	5e-12	68.9	Phex, PEX; phosphate regulating endopeptidase homolog, X-linked; K08636 phosphate-regulating neutral endopeptidase [EC:3.4.24.-]
Unigene29747_Ex-zai-2	mcc:697025	50.98	51	25	0	7	159	584	634	1e-11	67.8	PHEX; phosphate regulating endopeptidase homolog, X-linked; K08636 phosphate-regulating neutral endopeptidase [EC:3.4.24.-]
Unigene29747_Ex-zai-2	ptr:465533	50.98	51	25	0	7	159	584	634	1e-11	67.8	PHEX; phosphate regulating endopeptidase homolog, X-linked; K08636 phosphate-regulating neutral endopeptidase [EC:3.4.24.-]
Unigene29747_Ex-zai-2	hsa:5251	50.98	51	25	0	7	159	584	634	1e-11	67.8	PHEX, HPDR, HPDR1, HYP, HYP1, PEX, XLH; phosphate regulating endopeptidase homolog, X-linked; K08636 phosphate-regulating neutral endopeptidase [EC:3.4.24.-]
Unigene29747_Ex-zai-2	mmu:18675	50.98	51	25	0	7	159	584	634	2e-11	67.4	Phex, Gy, HPDR, HPDR1, Hyp, PEX; phosphate regulating gene with homologies to endopeptidases on the X chromosome (hypophosphatemia, vitamin D resistant rickets); K08636 phosphate-regulating neutral endopeptidase [EC:3.4.24.-]
Unigene29747_Ex-zai-2	aga:AgaP_AGAP009791	46.30	54	29	0	1	162	526	579	6e-11	65.5	AGAP009791-PA ; K08635 membrane metallo-endopeptidase-like 1
Unigene29747_Ex-zai-2	ame:408500	44.26	61	26	1	1	159	614	674	2e-10	63.9	Nep3, GB17412; neprilysin 3; K01415 endothelin-converting enzyme [EC:3.4.24.71]
Unigene29747_Ex-zai-2	ame:408973	48.98	49	25	0	1	147	613	661	2e-10	63.9	Nep1, GB10920; neprilysin 1; K08635 membrane metallo-endopeptidase-like 1
Unigene29747_Ex-zai-2	spu:575956	56.82	44	19	0	1	132	599	642	2e-10	63.9	similar to neprilysin; K08635 membrane metallo-endopeptidase-like 1
Unigene29747_Ex-zai-2	tgu:100230848	45.10	51	28	0	7	159	582	632	2e-10	63.9	phosphate regulating endopeptidase homolog, X-linked (hypophosphatemia, vitamin D resistant rickets); K08636 phosphate-regulating neutral endopeptidase [EC:3.4.24.-]
Unigene29747_Ex-zai-2	dvi:Dvir_GJ16677	44.44	54	30	0	1	162	693	746	2e-10	63.5	GJ16677 gene product from transcript GJ16677-RA ; K08635 membrane metallo-endopeptidase-like 1
Unigene29747_Ex-zai-2	nvi:100118995	44.44	54	30	0	1	162	631	684	3e-10	63.2	NV11087; similar to neprilysin; K08635 membrane metallo-endopeptidase-like 1
Unigene29747_Ex-zai-2	dwi:Dwil_GK15832	44.44	54	30	0	1	162	724	777	3e-10	63.2	GK15832 gene product from transcript GK15832-RA ; K08635 membrane metallo-endopeptidase-like 1
Unigene29747_Ex-zai-2	der:Dere_GG19572	44.44	54	30	0	1	162	679	732	3e-10	63.2	GG19572 gene product from transcript GG19572-RA ; K08635 membrane metallo-endopeptidase-like 1
Unigene29797_Ex-zai-2	aga:AgaP_AGAP006347	66.04	53	18	0	2	160	60	112	8e-16	81.6	AGAP006347-PB ; K05324 potassium voltage-gated channel KQT-like subfamily, invertebrate
Unigene29797_Ex-zai-2	tca:660459	66.04	53	18	0	2	160	124	176	1e-15	81.3	similar to CG32473-PA, isoform A; K05324 potassium voltage-gated channel KQT-like subfamily, invertebrate
Unigene29797_Ex-zai-2	nvi:100118519	64.15	53	19	0	2	160	72	124	2e-14	77.0	NV11080; similar to RE26469p; K05324 potassium voltage-gated channel KQT-like subfamily, invertebrate
Unigene29797_Ex-zai-2	dpe:Dper_GL10490	62.26	53	20	0	2	160	94	146	2e-14	77.0	GL10490 gene product from transcript GL10490-RA ; K05324 potassium voltage-gated channel KQT-like subfamily, invertebrate
Unigene29797_Ex-zai-2	dpo:Dpse_GA24387	62.26	53	20	0	2	160	94	146	2e-14	77.0	GA24387 gene product from transcript GA24387-RA ; K05324 potassium voltage-gated channel KQT-like subfamily, invertebrate
Unigene29797_Ex-zai-2	der:Dere_GG25229	62.26	53	20	0	2	160	94	146	3e-14	76.6	GG25229 gene product from transcript GG25229-RA ; K05324 potassium voltage-gated channel KQT-like subfamily, invertebrate
Unigene29797_Ex-zai-2	dya:Dyak_GE21754	60.38	53	21	0	2	160	94	146	6e-14	75.5	GE21754 gene product from transcript GE21754-RA ; K05324 potassium voltage-gated channel KQT-like subfamily, invertebrate
Unigene29797_Ex-zai-2	dwi:Dwil_GK10691	60.38	53	21	0	2	160	94	146	6e-14	75.5	GK10691 gene product from transcript GK10691-RA ; K05324 potassium voltage-gated channel KQT-like subfamily, invertebrate
Unigene29797_Ex-zai-2	dsi:Dsim_GD26003	60.38	53	21	0	2	160	94	146	6e-14	75.5	GD26003 gene product from transcript GD26003-RA ; K05324 potassium voltage-gated channel KQT-like subfamily, invertebrate
Unigene29797_Ex-zai-2	dse:Dsec_GM20548	60.38	53	21	0	2	160	94	146	6e-14	75.5	GM20548 gene product from transcript GM20548-RA ; K05324 potassium voltage-gated channel KQT-like subfamily, invertebrate
Unigene29797_Ex-zai-2	dme:Dmel_CG33135	60.38	53	21	0	2	160	94	146	6e-14	75.5	KCNQ; KCNQ potassium channel; K05324 potassium voltage-gated channel KQT-like subfamily, invertebrate
Unigene29797_Ex-zai-2	dvi:Dvir_GJ20164	60.38	53	21	0	2	160	96	148	8e-14	75.1	GJ20164 gene product from transcript GJ20164-RA ; K05324 potassium voltage-gated channel KQT-like subfamily, invertebrate
Unigene29797_Ex-zai-2	dmo:Dmoj_GI20214	60.38	53	21	0	2	160	96	148	8e-14	75.1	GI20214 gene product from transcript GI20214-RA ; K05324 potassium voltage-gated channel KQT-like subfamily, invertebrate
Unigene29797_Ex-zai-2	dgr:Dgri_GH20122	60.38	53	21	0	2	160	96	148	8e-14	75.1	GH20122 gene product from transcript GH20122-RA ; K05324 potassium voltage-gated channel KQT-like subfamily, invertebrate
Unigene29797_Ex-zai-2	dan:Dana_GF12137	60.38	53	21	0	2	160	94	146	1e-13	74.7	GF12137 gene product from transcript GF12137-RA ; K05324 potassium voltage-gated channel KQT-like subfamily, invertebrate
Unigene29797_Ex-zai-2	cbr:CBG20733	52.83	53	25	0	2	160	95	147	1e-12	71.2	Cbr-kqt-3; C. briggsae CBR-KQT-3 protein; K04926 potassium voltage-gated channel KQT-like subfamily member 1
Unigene29797_Ex-zai-2	xla:373746	50.94	53	26	0	2	160	133	185	2e-12	70.5	kcnq1, KvLQT-1, kcnq1-A, kv7.1, xkvlqt1; potassium voltage-gated channel, KQT-like subfamily, member 1; K04926 potassium voltage-gated channel KQT-like subfamily member 1
Unigene29797_Ex-zai-2	tca:663676	49.06	53	27	0	2	160	37	89	4e-12	69.3	similar to Potassium voltage-gated channel subfamily KQT member 1 (Voltage-gated potassium channel subunit Kv7.1) (IKs producing slow voltage-gated potassium channel alpha subunit KvLQT1) (KQT-like 1); K04926 potassium voltage-gated channel KQT-like subfamily member 1
Unigene29797_Ex-zai-2	tgu:100230526	52.83	53	25	0	2	160	97	149	7e-12	68.6	similar to potassium voltage-gated channel, KQT-like subfamily, member 1; K04926 potassium voltage-gated channel KQT-like subfamily member 1
Unigene29797_Ex-zai-2	gga:423090	52.83	53	25	0	2	160	122	174	7e-12	68.6	KCNQ1; potassium voltage-gated channel, KQT-like subfamily, member 1; K04926 potassium voltage-gated channel KQT-like subfamily member 1
Unigene29812_Ex-zai-2	api:100161857	42.31	52	30	0	162	7	391	442	4e-07	52.8	ACYPI003049; similar to structural maintenance of chromosomes smc3; K06669 structural maintenance of chromosome 3 (chondroitin sulfate proteoglycan 6)
Unigene29812_Ex-zai-2	spu:594026	40.38	52	31	0	162	7	364	415	5e-07	52.4	similar to Structural maintenance of chromosomes 3; K06669 structural maintenance of chromosome 3 (chondroitin sulfate proteoglycan 6)
Unigene29812_Ex-zai-2	ame:410217	34.62	52	34	0	162	7	391	442	1e-05	48.1	Cap, GB17317; chromosome-associated protein; K06669 structural maintenance of chromosome 3 (chondroitin sulfate proteoglycan 6)
Unigene29822_Ex-zai-2	aga:AgaP_AGAP001696	48.00	50	26	0	1	150	173	222	1e-09	61.2	AGAP001696-PA ; K13280 signal peptidase, endoplasmic reticulum-type [EC:3.4.-.-]
Unigene29834_Ex-zai-2	dwi:Dwil_GK18312	47.06	51	27	0	2	154	106	156	4e-06	49.3	GK18312 gene product from transcript GK18312-RA ; K13982 probable ATP-dependent RNA helicase DDX4 [EC:3.6.4.13]
Unigene29867_Ex-zai-2	tca:654901	100.00	53	0	0	161	3	240	292	3e-25	113	similar to CG17759-PH, isoform H; K04634 guanine nucleotide binding protein (G protein), alpha q polypeptide
Unigene29867_Ex-zai-2	nvi:100123311	100.00	53	0	0	161	3	218	270	3e-25	113	NV13687; similar to GTP-binding protein alpha subunit, gna; K04634 guanine nucleotide binding protein (G protein), alpha q polypeptide
Unigene29867_Ex-zai-2	cqu:CpipJ_CPIJ010818	100.00	53	0	0	161	3	238	290	3e-25	113	GTP-binding protein alpha subunit, gna; K04634 guanine nucleotide binding protein (G protein), alpha q polypeptide
Unigene29867_Ex-zai-2	aag:AaeL_AAEL010506	100.00	53	0	0	161	3	238	290	3e-25	113	GTP-binding protein alpha subunit, gna ; K04634 guanine nucleotide binding protein (G protein), alpha q polypeptide
Unigene29867_Ex-zai-2	aga:AgaP_AGAP005079	100.00	53	0	0	161	3	238	290	3e-25	113	AGAP005079-PJ ; K04634 guanine nucleotide binding protein (G protein), alpha q polypeptide
Unigene29867_Ex-zai-2	dvi:Dvir_GJ22327	96.23	53	2	0	161	3	238	290	4e-24	109	GJ22327 gene product from transcript GJ22327-RA ; K04634 guanine nucleotide binding protein (G protein), alpha q polypeptide
Unigene29867_Ex-zai-2	dmo:Dmoj_GI20476	96.23	53	2	0	161	3	238	290	4e-24	109	GI20476 gene product from transcript GI20476-RA ; K04634 guanine nucleotide binding protein (G protein), alpha q polypeptide
Unigene29867_Ex-zai-2	dgr:Dgri_GH21190	96.23	53	2	0	161	3	238	290	4e-24	109	GH21190 gene product from transcript GH21190-RA ; K04634 guanine nucleotide binding protein (G protein), alpha q polypeptide
Unigene29867_Ex-zai-2	dya:Dyak_GE12481	96.23	53	2	0	161	3	281	333	4e-24	109	GE12481 gene product from transcript GE12481-RA ; K04634 guanine nucleotide binding protein (G protein), alpha q polypeptide
Unigene29867_Ex-zai-2	dwi:Dwil_GK23154	96.23	53	2	0	161	3	281	333	4e-24	109	GK23154 gene product from transcript GK23154-RA ; K04634 guanine nucleotide binding protein (G protein), alpha q polypeptide
Unigene29867_Ex-zai-2	dsi:Dsim_GD10904	96.23	53	2	0	161	3	281	333	4e-24	109	GD10904 gene product from transcript GD10904-RA ; K04634 guanine nucleotide binding protein (G protein), alpha q polypeptide
Unigene29867_Ex-zai-2	dse:Dsec_GM21408	96.23	53	2	0	161	3	281	333	4e-24	109	GM21408 gene product from transcript GM21408-RA ; K04634 guanine nucleotide binding protein (G protein), alpha q polypeptide
Unigene29867_Ex-zai-2	dpe:Dper_GL20009	96.23	53	2	0	161	3	281	333	4e-24	109	GL20009 gene product from transcript GL20009-RA ; K04634 guanine nucleotide binding protein (G protein), alpha q polypeptide
Unigene29867_Ex-zai-2	der:Dere_GG20320	96.23	53	2	0	161	3	281	333	4e-24	109	GG20320 gene product from transcript GG20320-RA ; K04634 guanine nucleotide binding protein (G protein), alpha q polypeptide
Unigene29867_Ex-zai-2	dan:Dana_GF13398	96.23	53	2	0	161	3	281	333	4e-24	109	GF13398 gene product from transcript GF13398-RA ; K04634 guanine nucleotide binding protein (G protein), alpha q polypeptide
Unigene29867_Ex-zai-2	dpo:Dpse_GA14650	96.23	53	2	0	161	3	281	333	4e-24	109	GA14650 gene product from transcript GA14650-RA ; K04634 guanine nucleotide binding protein (G protein), alpha q polypeptide
Unigene29867_Ex-zai-2	dme:Dmel_CG17759	96.23	53	2	0	161	3	238	290	4e-24	109	Galpha49B; G protein alpha49B; K04634 guanine nucleotide binding protein (G protein), alpha q polypeptide
Unigene29867_Ex-zai-2	xtr:733773	96.23	53	2	0	161	3	244	296	4e-24	109	gnaq; guanine nucleotide binding protein (G protein), q polypeptide; K04634 guanine nucleotide binding protein (G protein), alpha q polypeptide
Unigene29867_Ex-zai-2	xla:394425	96.23	53	2	0	161	3	244	296	4e-24	109	gnaq, MGC83865, gnaqa; guanine nucleotide binding protein (G protein), q polypeptide; K04634 guanine nucleotide binding protein (G protein), alpha q polypeptide
Unigene29867_Ex-zai-2	xla:399261	96.23	53	2	0	161	3	244	296	4e-24	109	gnaqb, Gnaq; guanine nucleotide binding protein (G protein), q polypeptide; K04634 guanine nucleotide binding protein (G protein), alpha q polypeptide
Unigene29890_Ex-zai-2	bmy:Bm1_27905	96.23	53	2	0	3	161	145	197	4e-22	102	polyubiquitin precursor; K08770 ubiquitin C
Unigene29890_Ex-zai-2	cbr:CBG09037	96.23	53	2	0	3	161	59	111	4e-22	102	Cbr-ubq-1; C. briggsae CBR-UBQ-1 protein; K08770 ubiquitin C
Unigene29890_Ex-zai-2	cel:F25B5.4	96.23	53	2	0	3	161	59	111	4e-22	102	ubq-1; UBiQuitin family member (ubq-1); K08770 ubiquitin C
Unigene29890_Ex-zai-2	nvi:100115227	96.23	53	2	0	3	161	59	111	4e-22	102	NV16159; ubiquitin C-like; K08770 ubiquitin C
Unigene29890_Ex-zai-2	nvi:100115399	96.23	53	2	0	3	161	59	111	4e-22	102	NV18414; similar to polyubiquitin; K08770 ubiquitin C
Unigene29890_Ex-zai-2	ame:409675	96.23	53	2	0	3	161	59	111	4e-22	102	GB16469; similar to UBiQuitin family member (ubq-1); K08770 ubiquitin C
Unigene29890_Ex-zai-2	ame:412353	96.23	53	2	0	3	161	59	111	4e-22	102	GB18235; similar to UBiQuitin family member (ubq-1); K08770 ubiquitin C
Unigene29890_Ex-zai-2	dwi:Dwil_GK20481	96.23	53	2	0	3	161	59	111	4e-22	102	GK20481 gene product from transcript GK20481-RA ; K08770 ubiquitin C
Unigene29890_Ex-zai-2	cin:100175058	96.23	53	2	0	3	161	59	111	4e-22	102	similar to ubiquitin; K08770 ubiquitin C
Unigene29890_Ex-zai-2	hmg:100212621	96.23	53	2	0	3	161	68	120	6e-22	102	similar to GG14240; K08770 ubiquitin C
Unigene29890_Ex-zai-2	api:100165459	96.23	53	2	0	3	161	59	111	6e-22	102	ACYPI006410; similar to polyubiquitin; K08770 ubiquitin C
Unigene29890_Ex-zai-2	api:100166931	96.23	53	2	0	3	161	59	111	6e-22	102	ACYPI007765; similar to polyubiquitin; K08770 ubiquitin C
Unigene29890_Ex-zai-2	smm:Smp_046690	96.23	53	2	0	3	161	103	155	8e-22	101	ubiquitin (ribosomal protein L40) ; K08770 ubiquitin C
Unigene29890_Ex-zai-2	tca:641546	96.23	53	2	0	3	161	59	111	8e-22	101	Pub; polyubiquitin; K08770 ubiquitin C
Unigene29890_Ex-zai-2	cqu:CpipJ_CPIJ013324	96.23	53	2	0	3	161	59	111	8e-22	101	polyubiquitin; K08770 ubiquitin C
Unigene29890_Ex-zai-2	aag:AaeL_AAEL003877	96.23	53	2	0	3	161	59	111	8e-22	101	ubiquitin ; K08770 ubiquitin C
Unigene29890_Ex-zai-2	aga:AgaP_AGAP002599	96.23	53	2	0	3	161	59	111	8e-22	101	AGAP002599-PA ; K08770 ubiquitin C
Unigene29890_Ex-zai-2	aga:AgaP_AGAP001971	96.23	53	2	0	3	161	59	111	8e-22	101	AGAP001971-PA ; K08770 ubiquitin C
Unigene29890_Ex-zai-2	dvi:Dvir_GJ16000	96.23	53	2	0	3	161	59	111	8e-22	101	GJ16000 gene product from transcript GJ16000-RA ; K08770 ubiquitin C
Unigene29890_Ex-zai-2	dmo:Dmoj_GI21526	96.23	53	2	0	3	161	59	111	8e-22	101	GI21526 gene product from transcript GI21526-RA ; K08770 ubiquitin C
Unigene29892_Ex-zai-2	cin:100184267	59.26	54	22	1	163	2	584	634	6e-11	65.5	similar to glutamate receptor, AMPA subtype, GluR1; K05313 glutamate receptor, ionotropic, invertebrate
Unigene29892_Ex-zai-2	cel:C06A8.9	57.41	54	23	1	163	2	648	698	1e-09	61.2	glr-4; GLutamate Receptor family (AMPA) family member (glr-4); K05313 glutamate receptor, ionotropic, invertebrate
Unigene29892_Ex-zai-2	xla:100294518	64.86	37	13	0	163	53	673	709	2e-08	57.0	grik2-b, eaa4, glr6, gluk6, glur6, grik2, mrt6; glutamate receptor, ionotropic, kainate 2; K05202 glutamate receptor, ionotropic, kainate 2
Unigene29892_Ex-zai-2	dre:561540	67.57	37	12	0	163	53	713	749	3e-08	56.6	glutamate receptor 5-like; K05201 glutamate receptor, ionotropic, kainate 1
Unigene29892_Ex-zai-2	tgu:100231929	67.57	37	12	0	163	53	641	677	3e-08	56.6	similar to glutamate receptor, ionotropic, kainate 1; K05201 glutamate receptor, ionotropic, kainate 1
Unigene29892_Ex-zai-2	gga:418489	67.57	37	12	0	163	53	665	701	3e-08	56.6	GRIK1; glutamate receptor, ionotropic, kainate 1; K05201 glutamate receptor, ionotropic, kainate 1
Unigene29892_Ex-zai-2	bta:533760	67.57	37	12	0	163	53	673	709	3e-08	56.6	GRIK1, MGC142923, MGC148595; glutamate receptor, ionotropic, kainate 1; K05201 glutamate receptor, ionotropic, kainate 1
Unigene29892_Ex-zai-2	cfa:487719	67.57	37	12	0	163	53	662	698	3e-08	56.6	GRIK1; glutamate receptor, ionotropic, kainate 1; K05201 glutamate receptor, ionotropic, kainate 1
Unigene29892_Ex-zai-2	rno:29559	67.57	37	12	0	163	53	673	709	3e-08	56.6	Grik1, GluR5; glutamate receptor, ionotropic, kainate 1; K05201 glutamate receptor, ionotropic, kainate 1
Unigene29892_Ex-zai-2	mmu:14805	67.57	37	12	0	163	53	673	709	3e-08	56.6	Grik1, A830007B11Rik, D16Ium24, D16Ium24e, GluK5, Glur-5, Glur5, Glurbeta1, MGC25101; glutamate receptor, ionotropic, kainate 1; K05201 glutamate receptor, ionotropic, kainate 1
Unigene29892_Ex-zai-2	mcc:705699	67.57	37	12	0	163	53	688	724	3e-08	56.6	glutamate receptor, ionotropic kainate 1-like; K05201 glutamate receptor, ionotropic, kainate 1
Unigene29892_Ex-zai-2	ptr:474083	67.57	37	12	0	163	53	688	724	3e-08	56.6	GRIK1; glutamate receptor, ionotropic, kainate 1; K05201 glutamate receptor, ionotropic, kainate 1
Unigene29892_Ex-zai-2	hsa:2897	67.57	37	12	0	163	53	688	724	3e-08	56.6	GRIK1, EAA3, EEA3, GLR5, GLUR5; glutamate receptor, ionotropic, kainate 1; K05201 glutamate receptor, ionotropic, kainate 1
Unigene29892_Ex-zai-2	cel:K10D3.1	53.70	54	25	1	163	2	635	684	4e-08	56.2	glr-3; GLutamate Receptor family (AMPA) family member (glr-3); K05313 glutamate receptor, ionotropic, invertebrate
Unigene29892_Ex-zai-2	tgu:751954	55.56	54	24	1	163	2	660	710	5e-08	55.8	GRIA4; glutamate receptor, ionotrophic, AMPA 4; K05200 glutamate receptor, ionotropic, AMPA 4
Unigene29892_Ex-zai-2	gga:396137	55.56	54	24	1	163	2	660	710	5e-08	55.8	GRIA4, GLUR4/D, GluR4, GluR4d; glutamate receptor, ionotrophic, AMPA 4; K05200 glutamate receptor, ionotropic, AMPA 4
Unigene29892_Ex-zai-2	oaa:100078422	55.56	54	24	1	163	2	648	698	5e-08	55.8	similar to glutamate receptor, ionotrophic, AMPA 4; K05200 glutamate receptor, ionotropic, AMPA 4
Unigene29892_Ex-zai-2	mdo:100027109	55.56	54	24	1	163	2	660	710	5e-08	55.8	similar to Gria4 protein; K05200 glutamate receptor, ionotropic, AMPA 4
Unigene29892_Ex-zai-2	cfa:489427	55.56	54	24	1	163	2	660	710	5e-08	55.8	GRIA4; glutamate receptor, ionotrophic, AMPA 4; K05200 glutamate receptor, ionotropic, AMPA 4
Unigene29892_Ex-zai-2	rno:29629	55.56	54	24	1	163	2	660	710	5e-08	55.8	Gria4, GluA4, GluR-D, GluR4; glutamate receptor, ionotropic, AMPA4; K05200 glutamate receptor, ionotropic, AMPA 4
Unigene29898_Ex-zai-2	tgu:100226977	47.17	53	28	0	162	4	1287	1339	6e-11	65.5	similar to Low-density lipoprotein receptor-related protein 6; K03068 low density lipoprotein receptor-related protein 5/6
Unigene29898_Ex-zai-2	mcc:704666	52.83	53	25	0	162	4	289	341	6e-11	65.5	CORIN; corin, serine peptidase; K09614 corin [EC:3.4.21.-]
Unigene29898_Ex-zai-2	ptr:740125	52.83	53	25	0	162	4	289	341	6e-11	65.5	CORIN; corin, serine peptidase; K09614 corin [EC:3.4.21.-]
Unigene29898_Ex-zai-2	dre:568184	50.00	56	25	2	162	4	105	160	8e-11	65.1	lrp2, im:680590; low density lipoprotein-related protein 2; K06233 low density lipoprotein-related protein 2
Unigene29898_Ex-zai-2	gga:419097	47.17	53	28	0	162	4	1225	1277	1e-10	64.7	LRP6; low density lipoprotein receptor-related protein 6; K03068 low density lipoprotein receptor-related protein 5/6
Unigene29898_Ex-zai-2	cin:100183506	50.88	57	24	1	162	4	887	943	1e-10	64.3	similar to low density lipoprotein-related protein 2; K06233 low density lipoprotein-related protein 2
Unigene29898_Ex-zai-2	tgu:100231807	52.83	53	25	0	162	4	595	647	2e-10	63.9	similar to Corin variant1; K09614 corin [EC:3.4.21.-]
Unigene29898_Ex-zai-2	gga:424168	48.21	56	26	2	162	4	72	127	2e-10	63.5	LRP2; low density lipoprotein-related protein 2; K06233 low density lipoprotein-related protein 2
Unigene29898_Ex-zai-2	mdo:100019479	50.94	53	26	0	162	4	499	551	3e-10	63.2	similar to Corin variant1; K09614 corin [EC:3.4.21.-]
Unigene29898_Ex-zai-2	ecb:100062836	50.00	54	26	1	162	4	210	263	3e-10	63.2	similar to low density lipoprotein-related protein 2; K06233 low density lipoprotein-related protein 2
Unigene29898_Ex-zai-2	ecb:100063409	47.17	53	28	0	162	4	1270	1322	4e-10	62.8	LRP6; low density lipoprotein receptor-related protein 6; K03068 low density lipoprotein receptor-related protein 5/6
Unigene29898_Ex-zai-2	bta:536328	47.17	53	28	0	162	4	1288	1340	4e-10	62.8	LRP6; low density lipoprotein receptor-related protein 6; K03068 low density lipoprotein receptor-related protein 5/6
Unigene29898_Ex-zai-2	cfa:477692	47.17	53	28	0	162	4	1270	1322	4e-10	62.8	LRP6; low density lipoprotein receptor-related protein 6; K03068 low density lipoprotein receptor-related protein 5/6
[truncated: 279,750 more rows]
